# Supplementary material for: Dynamic modulation of genomic enhancer elements in the suprachiasmatic nucleus, the site of the mammalian circadian clock
Source: Genome Res. 2023 May;33(5):673–88. doi: 10.1101/gr.277581.122 (PMC10317116; doi:10.1101/gr.277581.122)
Supplement: Supplemental Material [file supp_gr.277581.122_Supplemental_Table_S1.xlsx]

## Sheet: Sheet1
Supplemental Table S1
Differential H3K4me3 sites between SCN and Cortex at ZT3

## Sheet: Differential H3K4me3 sites 
Chrom	Start	End	Name	Conc	Conc_ZT3XCORTEXXH3K4me3	Conc_ZT3XSCNXH3K4me3	Fold	p.value	FDR	annotation	geneChr	geneStart	geneEnd	geneLength	geneStrand	transcriptId	distanceToTSS
Chr 11	51687231	51690156	DiffBind	11.84	11.64	12.02	-0.38	0.000138	0.000802	Promoter (<=1kb)	11	51685385	51688634	3250	2	NM_025319	0
Chr 18	38248665	38251538	DiffBind	11.43	11.21	11.61	-0.4	0.00191	0.00811	Promoter (<=1kb)	18	38250249	38262629	12381	1	NM_024179	0
Chr 8	77515761	77519175	DiffBind	11.11	11.49	10.6	0.89	6.69e-08	7.51e-07	Promoter (<=1kb)	8	77517056	77518578	1523	1	NR_028125	0
Chr 11	88582188	88583132	DiffBind	6.47	5.17	7.14	-1.98	0.000452	0.00229	Intron (NM_054043/Msi2, intron 6 of 13)	11	88619251	88623426	4176	1	NR_131025	-36119
Chr 6	108708929	108710576	DiffBind	9.62	9.4	9.82	-0.42	0.0087	0.0293	Distal Intergenic	6	108577036	108660934	83899	2	NR_104577	-47996
Chr 6	108700451	108700997	DiffBind	5.4	6.37	0.76	5.61	7.63e-07	7e-06	Distal Intergenic	6	108577036	108660934	83899	2	NR_104577	-39518
Chr 5	63766950	63768163	DiffBind	8.67	9.05	8.16	0.89	0.00188	0.00802	Intron (NM_177006/Nwd2, intron 3 of 6)	5	63812495	63899619	87125	1	NM_029554	-44332
Chr 12	3425265	3429628	DiffBind	12.42	12.27	12.56	-0.29	0.000883	0.00413	Promoter (<=1kb)	12	3403883	3426747	22865	2	NR_030694	0
Chr 16	90915862	90916371	DiffBind	5.81	4.27	6.54	-2.27	0.0043	0.0162	Distal Intergenic	16	90925811	90934849	9039	2	NM_026502	18478
Chr 7	116092219	116096135	DiffBind	12.22	12.03	12.38	-0.35	0.00654	0.0231	Promoter (<=1kb)	7	116093380	116105210	11831	1	NM_019772	0
Chr 7	116134386	116135430	DiffBind	5.49	6.48	-0.26	6.73	8.3e-07	7.56e-06	3' UTR	7	116093380	116105210	11831	1	NM_019772	41007
Chr 2	32379362	32382747	DiffBind	11.45	11.77	11.04	0.73	1.45e-08	1.84e-07	Promoter (<=1kb)	2	32379101	32381915	2815	2	NM_198001	0
Chr 3	4795991	4799273	DiffBind	9.49	8.44	10.09	-1.65	5.09e-12	1.2e-10	Promoter (<=1kb)	3	4798708	4814911	16204	1	NR_045272	0
Chr 4	41506209	41507893	DiffBind	9.99	9.7	10.23	-0.53	0.0115	0.0369	Promoter (<=1kb)	4	41505009	41507764	2756	2	NM_001253778	0
Chr 6	13981819	13983134	DiffBind	8.18	9.18	-0.26	9.44	9.66e-19	5.73e-17	Distal Intergenic	6	13871569	13896421	24853	1	NR_045995	110251
Chr 6	13974774	13975575	DiffBind	7.23	8.02	5.36	2.66	7.1e-10	1.15e-08	Distal Intergenic	6	13871569	13896421	24853	1	NR_045995	103206
Chr 3	68867984	68871454	DiffBind	11.57	11.93	11.11	0.82	1.6e-14	5.53e-13	Promoter (<=1kb)	3	68869586	68872163	2578	1	NM_001167996	0
Chr 4	11454829	11455813	DiffBind	7.91	7.34	8.31	-0.97	0.00252	0.0103	Distal Intergenic	4	11485958	11551143	65186	1	NM_001081183	-30145
Chr 2	91429792	91431123	DiffBind	7.26	5.65	8	-2.34	0.000151	0.000866	Intron (NM_175123/1110051M20Rik, intron 1 of 8)	2	91277828	91444642	166815	2	NM_175123	13519
Chr 19	21630453	21631066	DiffBind	5.6	1.29	6.56	-5.27	5.33e-07	5.05e-06	Intron (NM_025423/1110059E24Rik, intron 1 of 3)	19	21597313	21652791	55479	2	NM_025423	21725
Chr 6	134953811	134954322	DiffBind	5.57	6.38	3.57	2.81	0.00973	0.0321	Distal Intergenic	6	134929092	134951718	22627	1	NR_037956	24720
Chr 9	94473128	94473819	DiffBind	6.42	1.29	7.4	-6.11	6.53e-12	1.51e-10	Distal Intergenic	9	94517864	94538081	20218	2	NM_001033145	64262
Chr 9	94526232	94527000	DiffBind	6.47	4.82	7.22	-2.41	0.000337	0.00176	Intron (NM_001033145/1190002N15Rik, intron 1 of 2)	9	94517864	94538081	20218	2	NM_001033145	11081
Chr 16	21837404	21837799	DiffBind	5.49	6.48	-0.26	6.74	3.08e-07	3.05e-06	Distal Intergenic	16	21794347	21809039	14693	1	NR_037958	43058
Chr 16	21814703	21815226	DiffBind	7.01	7.5	6.27	1.23	0.00823	0.0279	Distal Intergenic	16	21794347	21809039	14693	1	NR_037958	20357
Chr 10	83736298	83737251	DiffBind	6.97	6.19	7.47	-1.28	0.013	0.0408	Intron (NM_001145198/1500009L16Rik, intron 1 of 5)	10	83722865	83762762	39898	1	NM_001145198	13434
Chr 10	83722280	83724260	DiffBind	10.73	10.47	10.95	-0.49	0.000456	0.00231	Promoter (<=1kb)	10	83722865	83762762	39898	1	NM_001145198	0
Chr 5	114811762	114814915	DiffBind	11.23	11.01	11.43	-0.42	0.00221	0.0092	Promoter (<=1kb)	5	114808196	114813976	5781	2	NR_027817	0
Chr 7	75301799	75309699	DiffBind	12.02	12.64	10.91	1.72	3.72e-30	6.03e-28	Promoter (<=1kb)	7	75308696	75318485	9790	1	NR_045812	0
Chr 18	61736650	61738490	DiffBind	9.05	7.79	9.72	-1.93	1.78e-08	2.23e-07	Exon (NM_178928/Afap1l1, exon 15 of 19)	18	61726390	61728253	1864	1	NR_029432	10261
Chr 19	36704761	36706570	DiffBind	8.28	7.27	8.87	-1.6	0.000139	0.000808	Distal Intergenic	19	36619418	36689479	70062	2	NR_033510	-15283
Chr 7	38182689	38185200	DiffBind	11.51	11.3	11.7	-0.39	0.00427	0.0162	Promoter (<=1kb)	7	38183217	38197565	14349	1	NM_001085385	0
Chr 8	61259073	61260419	DiffBind	7.28	7.94	6.02	1.92	6.12e-06	4.74e-05	Intron (NM_021506/Sh3rf1, intron 2 of 11)	8	61281522	61288872	7351	2	NR_045475	28453
Chr 8	61351142	61352251	DiffBind	8.31	9.2	5.41	3.79	1.44e-27	1.92e-25	Intron (NM_021506/Sh3rf1, intron 5 of 11)	8	61281522	61288872	7351	2	NR_045475	-62271
Chr 8	61309389	61310711	DiffBind	7.96	8.5	7.06	1.44	0.000933	0.00433	Intron (NM_021506/Sh3rf1, intron 2 of 11)	8	61281522	61288872	7351	2	NR_045475	-20518
Chr 8	61261700	61262080	DiffBind	5.39	-0.07	6.38	-6.45	1.66e-06	1.42e-05	Intron (NM_021506/Sh3rf1, intron 2 of 11)	8	61281522	61288872	7351	2	NR_045475	26792
Chr 8	61295290	61295911	DiffBind	6.25	3.67	7.12	-3.46	0.00126	0.00562	Intron (NM_021506/Sh3rf1, intron 2 of 11)	8	61281522	61288872	7351	2	NR_045475	-6419
Chr 14	66319244	66320627	DiffBind	7.71	6.6	8.32	-1.72	9.56e-07	8.62e-06	Distal Intergenic	14	66295329	66297129	1801	2	NR_038077	-22116
Chr 13	68605404	68606577	DiffBind	8.45	7.72	8.93	-1.21	0.000159	0.000911	Intron (NM_027035/1700001L19Rik, intron 1 of 2)	13	68597439	68614231	16793	1	NM_027035	7966
Chr 2	30800581	30802200	DiffBind	9.97	10.2	9.69	0.51	0.00246	0.0101	Promoter (<=1kb)	2	30795563	30801737	6175	2	NM_198000	0
Chr 6	83154963	83157914	DiffBind	11.16	10.87	11.4	-0.53	5.87e-05	0.000369	Promoter (<=1kb)	6	83156404	83162975	6572	1	NM_027948	0
Chr 2	154549015	154550327	DiffBind	9.08	8.77	9.32	-0.55	0.00856	0.0289	Promoter (<=1kb)	2	154548904	154550048	1145	1	NM_029305	112
Chr 1	56252176	56252682	DiffBind	5.87	6.85	-0.26	7.11	1.21e-08	1.56e-07	Distal Intergenic	1	56018978	56020203	1226	1	NR_126076	233199
Chr 1	56129427	56130237	DiffBind	6.51	7.51	-0.26	7.76	3.58e-11	7.3e-10	Distal Intergenic	1	56018978	56020203	1226	1	NR_126076	110450
Chr 1	56246820	56248145	DiffBind	6.95	7.94	0.72	7.22	1.02e-16	4.67e-15	Distal Intergenic	1	56018978	56020203	1226	1	NR_126076	227843
Chr 1	56248429	56251131	DiffBind	8.01	9.01	-0.26	9.27	3.71e-18	2.06e-16	Distal Intergenic	1	56018978	56020203	1226	1	NR_126076	229452
Chr 4	129933074	129935092	DiffBind	8.84	8.05	9.35	-1.3	3.08e-06	2.51e-05	Distal Intergenic	4	129960374	129965138	4765	1	NR_040647	-25282
Chr 14	119857066	119858256	DiffBind	7.96	8.37	7.4	0.96	0.00486	0.018	Intron (NM_015820/Hs6st3, intron 1 of 1)	14	119749227	119751564	2338	1	NR_045621	107840
Chr 3	58117489	58118200	DiffBind	6.31	7.3	-0.26	7.56	2.84e-10	4.93e-09	Distal Intergenic	3	58141707	58163807	22101	2	NR_040538	45607
Chr 3	58152430	58154961	DiffBind	8.38	9.37	-0.26	9.63	6.62e-20	4.53e-18	Intron (NR_040538/1700007F19Rik, intron 3 of 5)	3	58141707	58163807	22101	2	NR_040538	8846
Chr 3	58091311	58092010	DiffBind	5.57	6.56	-0.26	6.82	2.01e-07	2.07e-06	Distal Intergenic	3	58141707	58163807	22101	2	NR_040538	71797
Chr 5	98292438	98293631	DiffBind	7.95	8.47	7.14	1.33	0.000355	0.00185	Distal Intergenic	5	98329304	98802019	472716	1	NM_001024614	-35673
Chr 2	28464412	28466876	DiffBind	9.26	8.49	9.76	-1.27	2.03e-07	2.09e-06	Promoter (<=1kb)	2	28462001	28466324	4324	2	NM_027040	0
Chr 16	33379542	33383864	DiffBind	12.23	12.09	12.36	-0.26	0.0134	0.0418	Promoter (<=1kb)	16	33379854	33380736	883	2	NR_045709	0
Chr 1	187125041	187126433	DiffBind	8.21	9.21	-0.26	9.47	3.81e-19	2.36e-17	Promoter (<=1kb)	1	187125138	187127852	2715	1	NR_040554	0
Chr 12	50974031	50974944	DiffBind	7.45	8.17	5.94	2.22	2.86e-08	3.45e-07	Distal Intergenic	12	51005156	51062543	57388	1	NR_126468	-30212
Chr 12	51058396	51059187	DiffBind	6.44	7.25	4.42	2.84	0.000452	0.00229	Intron (NR_126468/1700008C04Rik, intron 4 of 4)	12	51005156	51062543	57388	1	NR_126468	53241
Chr 17	49029653	49030820	DiffBind	6.14	5	6.76	-1.77	0.00798	0.0272	Intron (NM_027452/Lrfn2, intron 1 of 2)	17	49112264	49113533	1270	2	NR_038141	82713
Chr 7	44359065	44361231	DiffBind	10.21	9.93	10.44	-0.51	0.00037	0.00192	3' UTR	7	44360045	44375030	14986	2	NM_027049	13799
Chr 17	8987969	8989371	DiffBind	9.65	8.24	10.35	-2.12	5.58e-31	9.49e-29	Promoter (<=1kb)	17	8988333	9008319	19987	1	NM_025851	0
Chr 17	9026383	9027566	DiffBind	8.58	9.09	7.78	1.31	4.81e-05	0.000308	Distal Intergenic	17	8988333	9008319	19987	1	NM_025851	38051
Chr 16	66731044	66732195	DiffBind	8.21	8.61	7.66	0.95	0.00799	0.0273	Intron (NM_001145977/Cadm2, intron 7 of 8)	16	66657118	66664626	7509	1	NR_040512	73927
Chr 16	66986831	66987560	DiffBind	6.95	7.7	5.25	2.45	0.0013	0.0058	Intron (NM_001145977/Cadm2, intron 1 of 8)	16	66657118	66664626	7509	1	NR_040512	329714
Chr 6	31917343	31917962	DiffBind	6.57	7.56	0.31	7.24	9.97e-13	2.66e-11	Distal Intergenic	6	32050288	32058915	8628	1	NM_029587	-132326
Chr 6	32251475	32252159	DiffBind	6.15	7.14	-0.26	7.4	2.19e-09	3.27e-08	Intron (NM_175750/Plxna4, intron 4 of 31)	6	32050288	32058915	8628	1	NM_029587	201188
Chr 6	31936849	31937384	DiffBind	5.9	6.89	-0.26	7.15	3.54e-08	4.18e-07	Distal Intergenic	6	32050288	32058915	8628	1	NM_029587	-112904
Chr 9	14770352	14771352	DiffBind	6.77	-0.07	7.77	-7.84	3.57e-11	7.28e-10	Promoter (<=1kb)	9	14758194	14771030	12837	2	NM_029306	0
Chr 10	127661209	127669504	DiffBind	11.95	12.33	11.44	0.88	3.81e-18	2.11e-16	Promoter (<=1kb)	10	127667123	127668851	1729	1	NR_045171	0
Chr 3	153509213	153509819	DiffBind	5.63	-0.07	6.62	-6.69	4.96e-07	4.72e-06	Exon (NM_011372/St6galnac3, exon 2 of 5)	3	153296502	153298649	2148	2	NR_126464	-210565
Chr 3	153453455	153454136	DiffBind	6.36	-0.07	7.35	-7.42	4.17e-10	7.02e-09	Intron (NM_011372/St6galnac3, intron 2 of 4)	3	153296502	153298649	2148	2	NR_126464	-154807
Chr 3	153441427	153442594	DiffBind	6.07	7.06	-0.26	7.32	3.33e-09	4.79e-08	Intron (NM_011372/St6galnac3, intron 2 of 4)	3	153296502	153298649	2148	2	NR_126464	-142779
Chr 3	153481943	153482710	DiffBind	7.67	8.22	6.78	1.44	0.000828	0.00391	Intron (NM_011372/St6galnac3, intron 2 of 4)	3	153296502	153298649	2148	2	NR_126464	-183295
Chr 1	177759549	177760107	DiffBind	6.33	7.33	-0.26	7.58	4.48e-10	7.52e-09	Distal Intergenic	1	177729814	177753305	23492	1	NM_027077	29736
Chr 13	5714012	5715011	DiffBind	8.63	9.43	6.66	2.77	0.0129	0.0405	Distal Intergenic	13	5855509	5858092	2584	2	NR_045891	143081
Chr 13	5845085	5845687	DiffBind	6.28	6.91	5.14	1.77	0.00746	0.0257	Distal Intergenic	13	5855509	5858092	2584	2	NR_045891	12405
Chr 11	75965925	75967515	DiffBind	10.47	10.28	10.65	-0.37	0.00659	0.0232	Distal Intergenic	11	75999912	76003569	3658	1	NM_198637	-32397
Chr 3	40058520	40059387	DiffBind	7.32	8.2	4.74	3.45	3.45e-07	3.4e-06	Distal Intergenic	3	40504865	40522912	18048	2	NR_040445	463525
Chr 2	169297344	169298424	DiffBind	7.49	6.92	7.9	-0.98	0.00683	0.0239	Distal Intergenic	2	168978269	168978906	638	1	NR_040326	319076
Chr 2	168990405	168991159	DiffBind	6.33	4.66	7.08	-2.43	0.000502	0.00251	Distal Intergenic	2	168978269	168978906	638	1	NR_040326	12137
Chr 5	77888241	77888843	DiffBind	5.18	6.13	1.3	4.83	3.94e-05	0.000257	Distal Intergenic	5	77465488	77468857	3370	1	NR_131050	422754
Chr 5	77803580	77804374	DiffBind	8.5	9.01	7.71	1.31	0.000224	0.00123	Distal Intergenic	5	77465488	77468857	3370	1	NR_131050	338093
Chr 5	77487276	77488348	DiffBind	7.81	8.53	6.32	2.2	1.37e-07	1.45e-06	Distal Intergenic	5	77465488	77468857	3370	1	NR_131050	21789
Chr 10	100865406	100866134	DiffBind	6.84	5.48	7.53	-2.05	0.000147	0.000849	Distal Intergenic	10	100592386	100618391	26006	1	NM_001081246	273021
Chr 10	100740718	100742635	DiffBind	8.65	8.33	8.92	-0.59	0.0139	0.0432	Distal Intergenic	10	100592386	100618391	26006	1	NM_001081246	148333
Chr 1	52986065	52987803	DiffBind	7.45	8.39	3.79	4.6	0.00733	0.0254	Distal Intergenic	1	52925127	52952840	27714	2	NM_144953	-33226
Chr 1	52950862	52954028	DiffBind	11.53	11.67	11.38	0.29	0.00378	0.0145	Promoter (<=1kb)	1	52925127	52952840	27714	2	NM_144953	0
Chr 2	45538779	45539433	DiffBind	5.87	6.86	-0.26	7.12	1.49e-08	1.89e-07	Distal Intergenic	2	45696605	45698447	1843	1	NR_040497	-157172
Chr 2	45485486	45487380	DiffBind	9.21	10.21	2.79	7.41	1.18e-07	1.27e-06	Distal Intergenic	2	45696605	45698447	1843	1	NR_040497	-209225
Chr 6	6015503	6016195	DiffBind	7.12	6.51	7.55	-1.04	0.0112	0.036	Intron (NM_001191023/Dync1i1, intron 15 of 15)	6	5963897	5977393	13497	2	NR_040255	-38111
Chr 2	32783644	32784979	DiffBind	7.72	5.48	8.56	-3.08	9.93e-11	1.88e-09	Promoter (<=1kb)	2	32777413	32784405	6993	2	NM_025619	0
Chr 1	86433687	86435835	DiffBind	9.84	9.5	10.11	-0.6	0.000187	0.00105	Distal Intergenic	1	86426329	86428049	1721	1	NM_027966	7359
Chr 5	24622316	24625291	DiffBind	10.9	10.45	11.24	-0.79	2.24e-06	1.87e-05	Distal Intergenic	5	24645453	24648860	3408	1	NR_003953	-20162
Chr 10	61679328	61682003	DiffBind	11.77	11.57	11.94	-0.37	0.000566	0.0028	Promoter (<=1kb)	10	61674527	61680290	5764	2	NR_126477	0
Chr 12	9488414	9489019	DiffBind	5.21	6.19	-0.26	6.45	4.86e-06	3.82e-05	Distal Intergenic	12	9565236	9570585	5350	2	NR_045488	81566
Chr 11	109859958	109860798	DiffBind	8.09	8.68	7.07	1.6	5.89e-05	0.00037	Distal Intergenic	11	109845878	109848476	2599	1	NR_045909	14081
Chr 11	103191453	103200311	DiffBind	11.63	12.07	10.99	1.08	2.81e-17	1.38e-15	3' UTR	11	103198944	103208548	9605	2	NM_001254724	8237
Chr 14	32387434	32388359	DiffBind	6.37	-0.07	7.36	-7.43	4.48e-09	6.26e-08	Promoter (<=1kb)	14	32376502	32388373	11872	2	NM_001034037	14
Chr 4	104912920	104914014	DiffBind	7.66	8.16	6.87	1.29	0.000921	0.00428	Promoter (<=1kb)	4	104913456	105016863	103408	1	NM_001162980	0
Chr 1	152129996	152130754	DiffBind	6.54	7.41	3.91	3.5	0.00112	0.00507	Distal Intergenic	1	151884524	152090320	205797	2	NM_197990	-39677
Chr 7	83793917	83795262	DiffBind	7.87	-0.07	8.87	-8.94	3.76e-16	1.64e-14	Promoter (<=1kb)	7	83775617	83794839	19223	2	NM_029335	0
Chr 5	64374757	64375594	DiffBind	7.04	7.77	5.47	2.31	1.93e-06	1.63e-05	Distal Intergenic	5	64454813	64467942	13130	2	NR_040681	92348
Chr 10	43722866	43724256	DiffBind	9.11	8.7	9.43	-0.73	0.00222	0.00923	Distal Intergenic	10	43746158	43765836	19679	1	NR_040581	-21902
Chr 10	43767958	43768579	DiffBind	6.01	6.97	1.77	5.2	5.67e-08	6.47e-07	Distal Intergenic	10	43746158	43765836	19679	1	NR_040581	21801
Chr 5	112041976	112042671	DiffBind	6.42	7.26	4.13	3.13	0.000402	0.00207	Distal Intergenic	5	112206763	112210002	3240	1	NR_045377	-164092
Chr 19	23651575	23653020	DiffBind	7.49	6.04	8.2	-2.16	0.00047	0.00237	Promoter (<=1kb)	19	23558760	23652812	94053	2	NM_026188	0
Chr 2	171358360	171358970	DiffBind	6.06	7.05	-0.26	7.31	3.24e-09	4.68e-08	Distal Intergenic	2	171956879	171962799	5921	2	NR_040509	603829
Chr 13	96983301	96983966	DiffBind	6.28	4.35	7.07	-2.72	0.000145	0.000839	Distal Intergenic	13	97021864	97034362	12499	2	NM_001080777	50396
Chr 13	44353863	44354150	DiffBind	5.31	-0.07	6.29	-6.36	2.65e-06	2.19e-05	Distal Intergenic	13	44439727	44457567	17841	1	NR_045489	-85577
Chr 13	44417052	44417393	DiffBind	4.27	1.46	5.17	-3.7	0.0132	0.0415	Distal Intergenic	13	44439727	44457567	17841	1	NR_045489	-22334
Chr 6	117571993	117572524	DiffBind	5.91	6.9	-0.26	7.15	8.72e-09	1.15e-07	Distal Intergenic	6	117679207	117751769	72563	2	NR_045731	179245
Chr 6	117559411	117560932	DiffBind	7.1	7.86	5.37	2.49	0.000245	0.00134	Distal Intergenic	6	117679207	117751769	72563	2	NR_045731	190837
Chr 15	99919929	99920452	DiffBind	5.5	0.54	6.48	-5.94	4.17e-07	4.05e-06	Intron (NM_028180/1700030F18Rik, intron 3 of 3)	15	99918348	99931658	13311	2	NM_028180	11206
Chr 8	116977803	116979762	DiffBind	10.93	10.75	11.09	-0.35	0.00361	0.014	Promoter (<=1kb)	8	116969599	116978943	9345	2	NM_027103	0
Chr 8	72443062	72444743	DiffBind	10.17	9.65	10.55	-0.9	8.55e-09	1.13e-07	Promoter (<=1kb)	8	72443880	72460541	16662	1	NM_028170	0
Chr 15	98408171	98408981	DiffBind	7.26	8.25	1.58	6.67	4.64e-20	3.22e-18	Intron (NR_015496/1700031M16Rik, intron 5 of 10)	15	98398445	98416135	17691	1	NR_015496	9727
Chr 12	52637339	52638070	DiffBind	8.3	8.94	7.09	1.86	1.55e-10	2.85e-09	Distal Intergenic	12	52599984	52602322	2339	2	NR_045910	-35018
Chr 9	92930190	92931170	DiffBind	6.77	3.32	7.71	-4.38	1.99e-14	6.75e-13	Distal Intergenic	9	92979916	93005733	25818	2	NR_040756	74563
Chr 3	85195119	85195726	DiffBind	6.19	2.46	7.13	-4.67	3.3e-08	3.94e-07	Distal Intergenic	3	85317519	85332027	14509	1	NR_040542	-121793
Chr 3	85172277	85172996	DiffBind	7.06	7.8	5.48	2.32	4.03e-06	3.21e-05	Distal Intergenic	3	85317519	85332027	14509	1	NR_040542	-144523
Chr 3	85174495	85175189	DiffBind	5.73	-0.07	6.72	-6.79	8.9e-08	9.78e-07	Distal Intergenic	3	85317519	85332027	14509	1	NR_040542	-142330
Chr 7	45267764	45268945	DiffBind	7.66	2.69	8.63	-5.94	7.93e-06	6e-05	Distal Intergenic	7	45282873	45288993	6121	1	NM_001033176	-13928
Chr 19	44882086	44883162	DiffBind	8.57	8.2	8.87	-0.67	0.0113	0.0364	Distal Intergenic	19	44828493	44835938	7446	2	NR_045315	-46149
Chr 16	76947076	76947803	DiffBind	6.7	7.67	1.94	5.73	1.5e-12	3.92e-11	Distal Intergenic	16	77004228	77010881	6654	2	NR_040573	63078
Chr 4	116182526	116183295	DiffBind	7.39	7.94	6.49	1.45	0.00111	0.00506	Distal Intergenic	4	116173372	116174297	926	1	NM_001099295	9155
Chr 4	57432951	57436863	DiffBind	11.85	11.66	12.01	-0.34	0.0109	0.0352	Distal Intergenic	4	57359792	57364292	4501	2	NR_038179	-68660
Chr 18	49117200	49118357	DiffBind	8.87	9.3	8.26	1.05	8.21e-05	0.000499	Distal Intergenic	18	49523289	49524441	1153	1	NR_033785	-404932
Chr 18	49403388	49404253	DiffBind	7.64	8.24	6.6	1.64	8.05e-05	0.000491	Distal Intergenic	18	49523289	49524441	1153	1	NR_033785	-119036
Chr 9	121937226	121939007	DiffBind	9.24	8.74	9.61	-0.86	0.00133	0.0059	Promoter (<=1kb)	9	121937275	121947016	9742	1	NR_033553	0
Chr 6	147717981	147719209	DiffBind	6.38	3.52	7.28	-3.76	2.34e-06	1.94e-05	Distal Intergenic	6	147690241	147702374	12134	1	NR_033636	27741
Chr 11	105179339	105183776	DiffBind	12.37	12.24	12.5	-0.26	0.00129	0.00577	Promoter (<=1kb)	11	105179021	105181433	2413	2	NR_027956	0
Chr 19	53075993	53077152	DiffBind	7.79	8.41	6.66	1.75	6.77e-06	5.18e-05	Promoter (<=1kb)	19	53076252	53084392	8141	1	NR_045320	0
Chr 4	124254726	124255507	DiffBind	6.98	7.65	5.71	1.94	0.000524	0.00261	Distal Intergenic	4	124449626	124485959	36334	2	NR_040774	230452
Chr 6	143535370	143536504	DiffBind	8.33	9.21	5.71	3.5	7.48e-28	1.02e-25	Distal Intergenic	6	143593353	143651288	57936	2	NR_045732	114784
Chr 6	143751102	143751829	DiffBind	7.56	6.56	8.14	-1.58	0.00036	0.00187	Distal Intergenic	6	143593353	143651288	57936	2	NR_045732	-99815
Chr 2	9331591	9332674	DiffBind	8.31	8.93	7.18	1.75	3.07e-11	6.33e-10	Distal Intergenic	2	9189515	9197484	7970	1	NR_038180	142077
Chr 2	9464291	9465488	DiffBind	7.19	7.95	5.52	2.43	5.49e-06	4.27e-05	Distal Intergenic	2	9189515	9197484	7970	1	NR_038180	274777
Chr 17	56895371	56897279	DiffBind	7.32	-0.07	8.32	-8.39	2.61e-13	7.62e-12	Exon (NM_022328/Mllt1, exon 8 of 12)	17	56875633	56888838	13206	1	NM_030141	19739
Chr 9	41207207	41208249	DiffBind	9.05	8.49	9.46	-0.97	0.000553	0.00274	Promoter (1-2kb)	9	41206155	41217627	11473	1	NR_040392	1053
Chr 9	41272602	41274443	DiffBind	9.91	9.61	10.16	-0.55	0.000405	0.00208	Distal Intergenic	9	41206155	41217627	11473	1	NR_040392	66448
Chr 12	99670384	99671376	DiffBind	7.9	8.45	6.97	1.48	0.000149	0.000858	Distal Intergenic	12	99626053	99627974	1922	2	NR_045288	-42411
Chr 12	99557421	99558052	DiffBind	5.8	-0.07	6.78	-6.86	5.17e-08	5.94e-07	Distal Intergenic	12	99626053	99627974	1922	2	NR_045288	69922
Chr 1	39869866	39870511	DiffBind	6.96	7.86	4.16	3.7	2.09e-10	3.74e-09	Distal Intergenic	1	39842428	39847330	4903	2	NR_040465	-22537
Chr 18	35729736	35731163	DiffBind	8.93	8.64	9.17	-0.53	0.0141	0.0437	Promoter (2-3kb)	18	35726989	35730869	3881	1	NM_001033168	2748
Chr 11	81634785	81635485	DiffBind	8.37	8.68	7.98	0.7	0.0139	0.0431	Intron (NM_001034013/Asic2, intron 1 of 9)	11	81572502	81573539	1038	2	NM_001033765	-61247
Chr 1	169927768	169932903	DiffBind	10.31	9.47	10.83	-1.37	0.00463	0.0173	Promoter (<=1kb)	1	169928939	169934653	5715	1	NM_001033185	0
Chr 12	83003735	83004520	DiffBind	6.86	7.86	-0.26	8.12	3.13e-12	7.67e-11	Intron (NM_015812/Rgs6, intron 3 of 16)	12	82932520	82939155	6636	2	NR_046045	-64581
Chr 11	114198630	114199275	DiffBind	6.64	7.32	5.3	2.03	0.00156	0.00682	Promoter (<=1kb)	11	114198258	114199199	942	1	NR_045930	373
Chr 3	90062805	90064488	DiffBind	7.22	-0.07	8.22	-8.29	7.61e-13	2.07e-11	Promoter (<=1kb)	3	90062796	90068347	5552	1	NM_028567	10
Chr 6	52442879	52444030	DiffBind	8.03	8.83	6.11	2.72	1.94e-06	1.64e-05	Distal Intergenic	6	52492451	52500085	7635	1	NR_046049	-48421
Chr 11	109330976	109332127	DiffBind	8.79	9.08	8.44	0.64	0.00782	0.0267	Distal Intergenic	11	109346867	109353651	6785	1	NR_027883	-14740
Chr 8	87668186	87668745	DiffBind	5.64	6.56	2.29	4.27	7.1e-05	0.000438	Intron (NM_033327/Zfp423, intron 7 of 7)	8	87636098	87642210	6113	2	NR_131165	-25977
Chr 8	87690319	87691487	DiffBind	7.57	8.12	6.67	1.45	0.00455	0.017	Intron (NM_033327/Zfp423, intron 5 of 7)	8	87636098	87642210	6113	2	NR_131165	-48110
Chr 8	87660112	87660665	DiffBind	5.71	6.58	3.14	3.43	2e-05	0.00014	Downstream (1-2kb)	8	87636098	87642210	6113	2	NR_131165	-17903
Chr 8	87662286	87663580	DiffBind	8.47	8.79	8.07	0.72	0.00301	0.012	3' UTR	8	87636098	87642210	6113	2	NR_131165	-20077
Chr 8	87656282	87657301	DiffBind	8.43	7.64	8.93	-1.3	2e-07	2.06e-06	Distal Intergenic	8	87636098	87642210	6113	2	NR_131165	-14073
Chr 13	102986816	102987771	DiffBind	7.64	6.02	8.39	-2.36	1.75e-07	1.83e-06	Intron (NM_175171/Mast4, intron 4 of 28)	13	102760255	102761896	1642	1	NR_130318	226562
Chr 13	102955586	102958938	DiffBind	11.26	10.5	11.75	-1.25	4.44e-18	2.43e-16	Intron (NM_175171/Mast4, intron 4 of 28)	13	102760255	102761896	1642	1	NR_130318	195332
Chr 13	102888330	102889388	DiffBind	7.34	7.96	6.25	1.71	0.00557	0.0201	Intron (NM_175171/Mast4, intron 4 of 28)	13	102760255	102761896	1642	1	NR_130318	128076
Chr 14	114948197	114949420	DiffBind	8.46	8.96	7.69	1.26	1.06e-05	7.83e-05	Promoter (2-3kb)	14	114940225	114945948	5724	2	NR_126551	-2250
Chr 2	29053492	29055593	DiffBind	9.23	8.69	9.62	-0.93	4.29e-07	4.14e-06	Promoter (<=1kb)	2	28955481	29055066	99586	2	NM_001166705	0
Chr 17	3556669	3558905	DiffBind	11.39	11.2	11.55	-0.35	0.00056	0.00277	Promoter (<=1kb)	17	3557824	3559863	2040	1	NR_045302	0
Chr 19	7380971	7384627	DiffBind	12.07	11.87	12.24	-0.37	0.00012	0.000706	Promoter (<=1kb)	19	7383003	7383557	555	1	NR_045703	0
Chr 14	122255837	122256616	DiffBind	6.55	7.13	5.59	1.54	0.00616	0.0219	Intron (NM_029556/Clybl, intron 1 of 7)	14	122229905	122233638	3734	2	NR_015532	-22200
Chr 14	122230402	122231563	DiffBind	7.13	6.28	7.67	-1.38	0.00106	0.00484	Promoter (2-3kb)	14	122229905	122233638	3734	2	NR_015532	2075
Chr 11	84760574	84761478	DiffBind	7.28	6.5	7.79	-1.29	0.00363	0.014	Distal Intergenic	11	84716976	84720432	3457	2	NR_046197	-40143
Chr 17	10357033	10357989	DiffBind	8.12	8.55	7.52	1.03	0.000176	0.000995	Distal Intergenic	17	10324602	10329312	4711	1	NR_045461	32432
Chr 9	40370860	40371416	DiffBind	5.69	6.68	-0.26	6.94	1.03e-07	1.12e-06	Intron (NM_172768/Gramd1b, intron 2 of 19)	9	40333472	40343337	9866	1	NR_040728	37389
Chr 9	40372648	40377233	DiffBind	12.03	12.43	11.48	0.94	1.95e-09	2.94e-08	Intron (NM_172768/Gramd1b, intron 2 of 19)	9	40333472	40343337	9866	1	NR_040728	39177
Chr 9	40364223	40365121	DiffBind	6.17	7.15	1.04	6.11	4.27e-11	8.59e-10	Intron (NM_172768/Gramd1b, intron 2 of 19)	9	40333472	40343337	9866	1	NR_040728	30752
Chr 9	40390325	40393281	DiffBind	10.19	9.72	10.54	-0.82	2.23e-05	0.000154	Intron (NM_172768/Gramd1b, intron 2 of 19)	9	40333472	40343337	9866	1	NR_040728	56854
Chr 10	71218466	71218895	DiffBind	5.82	-0.07	6.8	-6.88	4.46e-08	5.18e-07	Distal Intergenic	10	71201745	71204488	2744	1	NR_131003	16722
Chr 10	87230060	87230673	DiffBind	6.22	3.46	7.1	-3.65	2.97e-05	0.000199	3' UTR	10	87058046	87230599	172554	1	NM_029685	172015
Chr 10	87107534	87108130	DiffBind	6.45	7.11	5.21	1.9	0.00738	0.0255	Intron (NM_029685/1700113H08Rik, intron 2 of 5)	10	87058046	87230599	172554	1	NM_029685	49489
Chr 16	50840933	50842546	DiffBind	8.81	9.35	7.93	1.42	7.74e-08	8.59e-07	Distal Intergenic	16	50783409	50784091	683	1	NR_131006	57525
Chr 7	135192840	135193193	DiffBind	5.73	6.49	4.02	2.47	0.000982	0.00453	Promoter (2-3kb)	7	135191765	135196002	4238	2	NR_046050	2809
Chr 12	106477329	106480204	DiffBind	9.35	9.61	9.03	0.58	0.00733	0.0253	Distal Intergenic	12	106442652	106447666	5015	2	NR_036593	-29664
Chr 12	106310317	106311442	DiffBind	8.38	7.83	8.77	-0.95	0.00107	0.00487	Distal Intergenic	12	106442652	106447666	5015	2	NR_036593	136224
Chr 17	48001145	48002764	DiffBind	9.59	9.24	9.87	-0.64	0.00175	0.00754	Distal Intergenic	17	48036745	48038293	1549	2	NM_029689	35529
Chr 17	48041417	48042208	DiffBind	6.84	5.39	7.55	-2.17	0.000287	0.00153	Distal Intergenic	17	48036745	48038293	1549	2	NM_029689	-3125
Chr 6	96164835	96166122	DiffBind	7.51	7.95	6.85	1.1	0.0106	0.0346	Promoter (<=1kb)	6	96164503	96166205	1703	2	NR_003643	83
Chr 4	11960842	11967547	DiffBind	12.55	12.7	12.39	0.31	0.0053	0.0193	Promoter (<=1kb)	4	11966574	11994295	27722	1	NR_040577	0
Chr 4	12007576	12008091	DiffBind	6.13	7.12	-0.26	7.38	1.03e-09	1.63e-08	Distal Intergenic	4	11966574	11994295	27722	1	NR_040577	41003
Chr 16	6448236	6449017	DiffBind	6.23	3.88	7.08	-3.2	3.96e-07	3.86e-06	Intron (NM_021477/Rbfox1, intron 2 of 16)	16	5975587	5998496	22910	1	NR_045799	472650
Chr 16	6075418	6076506	DiffBind	7.03	8.02	-0.26	8.28	2e-13	6.01e-12	Intron (NM_021477/Rbfox1, intron 1 of 16)	16	5975587	5998496	22910	1	NR_045799	99832
Chr 16	6347940	6354094	DiffBind	11.53	12.07	10.65	1.41	6.42e-18	3.47e-16	Intron (NM_021477/Rbfox1, intron 2 of 16)	16	5975587	5998496	22910	1	NR_045799	372354
Chr 14	106500329	106501276	DiffBind	8.04	8.39	7.57	0.82	0.00846	0.0286	Distal Intergenic	14	106417187	106486520	69334	2	NR_045938	-13810
Chr 1	98191881	98192477	DiffBind	6.9	7.42	6.09	1.33	0.00821	0.0279	Distal Intergenic	1	98131467	98144655	13189	1	NR_040439	60415
Chr 12	49952833	49953668	DiffBind	6.32	7.31	-0.26	7.57	1.94e-10	3.51e-09	Distal Intergenic	12	49476993	49480862	3870	2	NR_045472	-471972
Chr 12	49739828	49740927	DiffBind	8.08	8.99	5.09	3.9	1.2e-29	1.86e-27	Distal Intergenic	12	49476993	49480862	3870	2	NR_045472	-258967
Chr 7	145205977	145206960	DiffBind	6.8	5.71	7.42	-1.7	0.00545	0.0198	Promoter (1-2kb)	7	145205818	145208119	2302	2	NR_033626	1159
Chr 16	9004389	9004798	DiffBind	6.27	7.13	3.83	3.29	4.84e-07	4.63e-06	Distal Intergenic	16	8830100	8858924	28825	1	NM_001081400	174290
Chr 15	89074119	89079004	DiffBind	11.83	11.42	12.14	-0.72	2.29e-06	1.9e-05	Promoter (<=1kb)	15	89071198	89075854	4657	2	NR_040417	0
Chr 7	73606472	73609454	DiffBind	10.59	10.41	10.74	-0.33	0.00928	0.0309	Distal Intergenic	7	73539798	73558395	18598	2	NR_037569	-48078
Chr X	12672552	12674472	DiffBind	10.29	10.02	10.51	-0.49	0.0163	0.0491	Promoter (<=1kb)	20	12654884	12673546	18663	2	NM_175141	0
Chr 15	84440461	84442285	DiffBind	7.39	6.44	7.96	-1.52	0.00578	0.0208	Intron (NM_001163145/1810041L15Rik, intron 1 of 4)	15	84379203	84447097	67895	2	NM_001163145	4812
Chr 15	84443420	84447417	DiffBind	10.58	10.13	10.92	-0.79	1.59e-10	2.92e-09	Promoter (<=1kb)	15	84379203	84447097	67895	2	NM_001163145	0
Chr 10	77977647	77979972	DiffBind	11.21	10.96	11.43	-0.47	0.01	0.0328	Promoter (<=1kb)	10	77978650	77985438	6789	1	NM_026431	0
Chr 11	120097355	120100343	DiffBind	11.59	11.45	11.72	-0.27	0.00762	0.0262	Promoter (<=1kb)	11	120098934	120100424	1491	1	NM_001110242	0
Chr 16	36221417	36222222	DiffBind	6.91	2.57	7.88	-5.3	5.89e-12	1.37e-10	Promoter (<=1kb)	16	36221562	36257427	35866	1	NM_029733	0
Chr 18	75194606	75195643	DiffBind	7.22	8.21	-0.26	8.47	1.72e-14	5.89e-13	Intron (NM_027727/Dym, intron 13 of 16)	18	75288660	75297317	8658	2	NR_045394	101674
Chr 17	86436938	86438385	DiffBind	8.37	8.85	7.65	1.2	4.17e-06	3.31e-05	Intron (NM_011104/Prkce, intron 2 of 14)	17	86285167	86287178	2012	2	NR_045435	-149761
Chr 17	86345637	86346347	DiffBind	6.61	7.6	-0.26	7.86	9.1e-12	2.05e-10	Intron (NM_011104/Prkce, intron 1 of 14)	17	86285167	86287178	2012	2	NR_045435	-58460
Chr 17	86444661	86445117	DiffBind	5.68	2.24	6.61	-4.37	5.53e-07	5.22e-06	Intron (NM_011104/Prkce, intron 2 of 14)	17	86285167	86287178	2012	2	NR_045435	-157484
Chr 17	86300726	86301833	DiffBind	7.55	7.98	6.92	1.07	0.0086	0.029	Intron (NM_011104/Prkce, intron 1 of 14)	17	86285167	86287178	2012	2	NR_045435	-13549
Chr 17	86250333	86250702	DiffBind	4.89	5.87	-0.26	6.13	4.1e-05	0.000266	Intron (NM_011104/Prkce, intron 1 of 14)	17	86285167	86287178	2012	2	NR_045435	36476
Chr 6	35001919	35002850	DiffBind	8.15	8.85	6.7	2.15	5.55e-13	1.54e-11	Distal Intergenic	6	34945295	34977999	32705	2	NM_001025573	-23921
Chr 10	62100879	62101509	DiffBind	5.46	-0.07	6.45	-6.52	7.89e-07	7.21e-06	Distal Intergenic	10	62107656	62111013	3358	2	NM_027251	9504
Chr 10	62101845	62102275	DiffBind	5.31	3.75	6.05	-2.3	0.0149	0.0457	Distal Intergenic	10	62107656	62111013	3358	2	NM_027251	8738
Chr 10	62109209	62111917	DiffBind	11.18	10.96	11.37	-0.41	0.000241	0.00131	Promoter (<=1kb)	10	62107656	62111013	3358	2	NM_027251	0
Chr 13	63238975	63253900	DiffBind	12.66	13.28	11.54	1.74	1.4e-32	2.71e-30	Promoter (<=1kb)	13	63240029	63302877	62849	1	NR_110520	0
Chr X	7416114	7417612	DiffBind	7.86	6.63	8.51	-1.89	2.81e-08	3.4e-07	Intron (NR_027924/2010204K13Rik, intron 1 of 1)	20	7412104	7421047	8944	2	NR_027925	3435
Chr X	7418165	7421210	DiffBind	9.6	8.47	10.23	-1.76	3.34e-12	8.14e-11	Promoter (<=1kb)	20	7412104	7421047	8944	2	NR_027925	0
Chr 1	37717049	37720962	DiffBind	11.07	11.55	10.35	1.19	4.63e-18	2.53e-16	Promoter (<=1kb)	1	37611676	37719811	108136	2	NM_028096	0
Chr 9	124280372	124283139	DiffBind	11.63	11.43	11.81	-0.38	0.00509	0.0187	Distal Intergenic	9	124291804	124312694	20891	2	NM_001243117	29555
Chr X	153722506	153726720	DiffBind	11.24	10.91	11.5	-0.6	1.25e-05	9.12e-05	Promoter (<=1kb)	20	153723554	153741296	17743	1	NM_027327	0
Chr 6	31233045	31234001	DiffBind	6.75	4.38	7.61	-3.23	0.00221	0.00919	Intron (NR_040257/2210408F21Rik, intron 1 of 7)	6	31220351	31337394	117044	1	NR_040262	12695
Chr 13	77396783	77398701	DiffBind	9.19	8.86	9.45	-0.59	0.00333	0.0131	Intron (NM_001145676/2210408I21Rik, intron 19 of 19)	13	77135536	77613679	478144	1	NM_001145676	261248
Chr 18	57608325	57608836	DiffBind	5.66	6.55	2.88	3.67	0.00119	0.00535	Intron (NM_029290/1700011I03Rik, intron 5 of 6)	18	57632079	57638585	6507	2	NR_045360	29749
Chr 11	88096999	88101161	DiffBind	11.65	11.43	11.85	-0.41	5.47e-05	0.000346	Promoter (<=1kb)	11	88098058	88100107	2050	1	NR_045499	0
Chr 5	148697451	148698410	DiffBind	6.66	7.31	5.45	1.86	0.002	0.00845	Distal Intergenic	5	148741840	148743139	1300	1	NR_028285	-43430
Chr 5	148662216	148662999	DiffBind	7.04	7.54	6.29	1.25	0.00736	0.0254	Distal Intergenic	5	148741840	148743139	1300	1	NR_028285	-78841
Chr 18	82798530	82799311	DiffBind	6.33	3.03	7.25	-4.22	3.72e-05	0.000243	Distal Intergenic	18	82754505	82759039	4535	2	NR_045389	-39492
Chr 18	82758344	82759285	DiffBind	7.49	5.43	8.31	-2.88	1.22e-08	1.56e-07	Promoter (<=1kb)	18	82754505	82759039	4535	2	NR_045389	0
Chr 9	50305715	50306095	DiffBind	5.65	3.62	6.46	-2.83	0.000279	0.0015	Distal Intergenic	9	50232523	50233182	660	2	NR_131161	-72534
Chr 13	98470727	98471109	DiffBind	5.33	6.32	-0.26	6.58	1.22e-06	1.07e-05	Distal Intergenic	13	98424110	98435065	10956	2	NR_045498	-35663
Chr 13	98502605	98505313	DiffBind	8.81	8.15	9.27	-1.12	6.12e-05	0.000383	Distal Intergenic	13	98424110	98435065	10956	2	NR_045498	-67541
Chr 1	93167980	93169893	DiffBind	7.5	-0.07	8.5	-8.57	5.44e-14	1.75e-12	Distal Intergenic	1	93151355	93160948	9594	2	NM_172411	-7033
Chr 1	138876186	138876966	DiffBind	7.12	7.92	5.15	2.77	2.03e-07	2.09e-06	Distal Intergenic	1	138851979	138856854	4876	2	NM_001081226	-19333
Chr X	36816853	36817584	DiffBind	6.47	5.29	7.11	-1.82	0.00426	0.0161	Promoter (<=1kb)	20	36814768	36817200	2433	2	NR_131979	0
Chr X	36833571	36834020	DiffBind	5.46	1.54	6.41	-4.88	1.72e-06	1.47e-05	Distal Intergenic	20	36814768	36817200	2433	2	NR_131979	-16372
Chr 12	80167602	80169166	DiffBind	9.7	9.35	9.98	-0.63	0.000869	0.00407	3' UTR	12	80120546	80132844	12299	2	NR_033514	-34759
Chr 16	13519947	13520556	DiffBind	6.41	7.4	-0.26	7.66	1.12e-10	2.1e-09	Promoter (<=1kb)	16	13514131	13520419	6289	2	NR_037997	0
Chr 13	99055140	99055616	DiffBind	5.9	6.8	2.92	3.88	4.72e-07	4.53e-06	Distal Intergenic	13	99076528	99087921	11394	2	NR_045495	32305
Chr 13	99055870	99056589	DiffBind	6.88	7.38	6.1	1.29	0.0134	0.042	Distal Intergenic	13	99076528	99087921	11394	2	NR_045495	31332
Chr 8	124653840	124657573	DiffBind	8.48	6.54	9.28	-2.74	3.04e-26	3.71e-24	Intron (NM_175149/2310022B05Rik, intron 1 of 3)	8	124635756	124663369	27614	2	NM_175149	5796
Chr 8	124651117	124652422	DiffBind	6.37	-0.07	7.37	-7.44	3.2e-10	5.52e-09	Exon (NM_175149/2310022B05Rik, exon 2 of 4)	8	124635756	124663369	27614	2	NM_175149	10947
Chr 9	50738392	50739924	DiffBind	9.63	9.23	9.94	-0.71	9.08e-05	0.000548	3' UTR	9	50739691	50746521	6831	2	NM_025865	6597
Chr 5	100217156	100217884	DiffBind	6.66	7.3	5.52	1.78	0.000916	0.00426	Exon (NR_040679/2310034O05Rik, exon 4 of 4)	5	100210692	100218049	7358	1	NR_040679	6465
Chr 17	46771628	46774248	DiffBind	11.44	11.28	11.59	-0.31	0.00409	0.0156	Promoter (<=1kb)	17	46772635	46773407	773	1	NM_025966	0
Chr 6	86496749	86498161	DiffBind	7.87	7.38	8.24	-0.86	0.012	0.0382	Distal Intergenic	6	86483376	86488227	4852	2	NR_040293	-8523
Chr 1	177683763	177684793	DiffBind	7.53	8.01	6.82	1.19	0.0151	0.0462	Distal Intergenic	1	177641542	177642943	1402	2	NR_037994	-40821
Chr 11	115747151	115747743	DiffBind	5.8	4.54	6.47	-1.93	0.00906	0.0303	Distal Intergenic	11	115765433	115799033	33601	1	NM_028014	-17690
Chr 15	44786136	44788913	DiffBind	10.85	11.13	10.51	0.62	3.76e-06	3.02e-05	Promoter (<=1kb)	15	44787763	44805829	18067	1	NR_040309	0
Chr 9	112222356	112224184	DiffBind	7.43	8.43	-0.26	8.69	1.65e-15	6.59e-14	Intron (NM_001177616/Arpp21, intron 1 of 18)	9	112227456	112228242	787	1	NR_131053	-3272
Chr 9	112226524	112236785	DiffBind	12.96	13.43	12.27	1.16	3.81e-21	2.94e-19	Promoter (<=1kb)	9	112227456	112228242	787	1	NR_131053	0
Chr 12	17010566	17011979	DiffBind	8.6	7.83	9.1	-1.28	9.81e-07	8.82e-06	Promoter (<=1kb)	12	17004958	17011727	6770	2	NM_001201332	0
Chr 12	22905526	22906938	DiffBind	8.6	8.08	8.98	-0.9	0.00168	0.00727	Distal Intergenic	12	22953997	23010243	56247	2	NR_015504	103305
Chr 5	118395936	118396847	DiffBind	7.35	8.02	6.07	1.94	2.53e-06	2.09e-05	Distal Intergenic	5	118245227	118263114	17888	1	NM_001081236	150710
Chr 5	118243769	118247666	DiffBind	12.04	11.89	12.19	-0.3	0.00319	0.0126	Promoter (<=1kb)	5	118245227	118263114	17888	1	NM_001081236	0
Chr 17	36980575	36982171	DiffBind	8.4	9.3	5.49	3.81	1.04e-19	7e-18	Promoter (<=1kb)	17	36977701	36981237	3537	2	NM_029747	0
Chr 16	21664548	21665427	DiffBind	5.62	2.45	6.54	-4.09	0.000239	0.0013	Intron (NM_001001881/2510009E07Rik, intron 1 of 1)	16	21649045	21694665	45621	2	NM_001001881	29238
Chr 16	21702213	21702888	DiffBind	6.87	5.3	7.6	-2.3	0.000548	0.00272	Distal Intergenic	16	21649045	21694665	45621	2	NM_001001881	-7549
Chr 4	147939876	147943621	DiffBind	11.41	11.27	11.54	-0.27	0.00513	0.0188	Promoter (<=1kb)	4	147940895	147947314	6420	1	NM_029841	0
Chr 19	25671333	25674574	DiffBind	9.55	9.8	9.26	0.54	0.00173	0.00744	Promoter (<=1kb)	19	25671134	25672239	1106	2	NR_045347	0
Chr 16	11201510	11204644	DiffBind	12.16	11.96	12.34	-0.38	0.00652	0.023	Promoter (<=1kb)	16	11203383	11225796	22414	1	NR_038156	0
Chr 7	119793121	119795266	DiffBind	11.06	10.88	11.21	-0.33	0.0116	0.0372	Promoter (<=1kb)	7	119794130	119848938	54809	1	NM_028129	0
Chr 11	113143462	113145662	DiffBind	7.9	6.14	8.67	-2.54	6.19e-13	1.7e-11	Intron (NR_015556/2610035D17Rik, intron 1 of 2)	11	113043906	113201838	157933	2	NR_015556	56176
Chr 11	113046041	113046670	DiffBind	5.83	2.33	6.77	-4.44	2.34e-05	0.000161	Intron (NR_015556/2610035D17Rik, intron 2 of 2)	11	113043906	113201838	157933	2	NR_015556	155168
Chr 11	113192307	113192962	DiffBind	6.59	7.28	5.25	2.03	0.000235	0.00129	Intron (NR_015556/2610035D17Rik, intron 1 of 2)	11	113043906	113201838	157933	2	NR_015556	8876
Chr 11	113198290	113202363	DiffBind	12	11.74	12.23	-0.48	0.00119	0.00536	Promoter (<=1kb)	11	113043906	113201838	157933	2	NR_015556	0
Chr 14	122471548	122486246	DiffBind	12.59	11.99	13.01	-1.03	1.38e-21	1.12e-19	Promoter (<=1kb)	14	122470377	122475199	4823	2	NR_045046	0
Chr 3	17553843	17554239	DiffBind	5.7	6.59	2.87	3.73	0.00115	0.00519	Distal Intergenic	3	17789921	17800071	10151	1	NR_033490	-235682
Chr 3	17582393	17583021	DiffBind	6.43	7.2	4.67	2.53	0.00165	0.00716	Distal Intergenic	3	17789921	17800071	10151	1	NR_033490	-206900
Chr 3	17318667	17319720	DiffBind	7.75	8.5	6.13	2.37	7.19e-05	0.000442	Distal Intergenic	3	17789921	17800071	10151	1	NR_033490	-470201
Chr 3	17782541	17799698	DiffBind	13.76	13.98	13.5	0.48	0.000968	0.00447	Promoter (<=1kb)	3	17789921	17800071	10151	1	NR_033490	0
Chr 1	9629773	9631127	DiffBind	7.33	7.8	6.64	1.15	0.00331	0.013	Promoter (<=1kb)	1	9560833	9631092	70260	2	NR_015470	0
Chr 7	84688148	84690899	DiffBind	11.42	11.25	11.57	-0.33	0.00564	0.0203	Promoter (<=1kb)	7	84689640	84776549	86910	1	NR_038175	0
Chr 16	17124525	17125740	DiffBind	8.73	7.64	9.34	-1.7	6.38e-06	4.91e-05	Promoter (<=1kb)	16	17113398	17125106	11709	2	NM_183287	0
Chr 5	114822289	114824433	DiffBind	10.82	10.65	10.97	-0.32	0.0102	0.0334	Promoter (<=1kb)	5	114821937	114823468	1532	2	NM_181075	0
Chr 18	24465739	24468058	DiffBind	11.2	11.02	11.37	-0.35	0.00822	0.0279	Promoter (2-3kb)	18	24470871	24477767	6897	1	NM_026529	-2813
Chr 18	24470303	24472372	DiffBind	10.85	10.65	11.02	-0.36	0.00211	0.00883	Promoter (<=1kb)	18	24470871	24477767	6897	1	NM_026529	0
Chr 3	5329351	5330372	DiffBind	7.29	8.28	-0.26	8.54	8.48e-15	3.04e-13	Exon (NM_030708/Zfhx4, exon 4 of 11)	3	5177824	5220823	43000	2	NR_045905	-108529
Chr 3	5217656	5225063	DiffBind	12.55	12.05	12.92	-0.87	3.15e-09	4.56e-08	Promoter (<=1kb)	3	5177824	5220823	43000	2	NR_045905	0
Chr 3	5271807	5272535	DiffBind	7.05	5.73	7.73	-2	0.000966	0.00447	Intron (NM_030708/Zfhx4, intron 3 of 10)	3	5177824	5220823	43000	2	NR_045905	-50985
Chr 19	7416401	7419521	DiffBind	11.48	11.66	11.27	0.39	0.00114	0.00516	Promoter (<=1kb)	19	7417625	7425904	8280	1	NM_175381	0
Chr 2	84669231	84671494	DiffBind	11.02	10.76	11.24	-0.48	0.000444	0.00226	Promoter (<=1kb)	2	84669221	84670708	1488	2	NM_001033166	0
Chr 11	64105793	64106493	DiffBind	6.67	7.2	5.82	1.38	0.0101	0.0332	Distal Intergenic	11	64079484	64083259	3776	1	NR_033780	26310
Chr 11	58866436	58868660	DiffBind	10.88	10.65	11.08	-0.43	0.00554	0.02	Promoter (<=1kb)	11	58867240	58884338	17099	1	NM_172403	0
Chr 1	157408695	157413616	DiffBind	12.55	12.7	12.38	0.32	0.00381	0.0146	Promoter (<=1kb)	1	157412352	157420236	7885	1	NR_027984	0
Chr 12	5984202	5984708	DiffBind	5.76	6.75	-0.26	7.01	7.5e-08	8.35e-07	Distal Intergenic	12	5376502	5416132	39631	1	NR_015579	607701
Chr 8	41920582	41921638	DiffBind	7.26	7.99	5.71	2.28	1.19e-08	1.53e-07	Intron (NR_045497/2810404M03Rik, intron 3 of 5)	8	41827267	42046202	218936	1	NR_045497	93316
Chr 8	41742832	41743644	DiffBind	7.03	7.62	6.03	1.59	0.00141	0.00621	Distal Intergenic	8	41827267	42046202	218936	1	NR_045497	-83623
Chr 2	116417430	116418342	DiffBind	7.02	8.01	-0.26	8.27	2.15e-13	6.41e-12	Distal Intergenic	2	116074548	116076096	1549	2	NR_033447	-341335
Chr 2	116074543	116076710	DiffBind	9.67	10.36	8.26	2.1	5.66e-21	4.25e-19	Promoter (<=1kb)	2	116074548	116076096	1549	2	NR_033447	0
Chr 1	64689883	64693386	DiffBind	11.5	11.66	11.32	0.34	0.000254	0.00138	Promoter (<=1kb)	1	64679869	64690659	10791	2	NR_038009	0
Chr 8	70500629	70501273	DiffBind	5.91	4.06	6.7	-2.64	0.000162	0.000922	Exon (NM_018827/Crlf1, exon 5 of 9)	8	70504296	70506739	2444	2	NM_025577	5466
Chr 13	3357802	3362141	DiffBind	11.13	11.44	10.75	0.69	3.35e-10	5.74e-09	Distal Intergenic	13	3478303	3492398	14096	1	NR_015522	-116162
Chr 6	134897011	134899431	DiffBind	11.33	11.48	11.15	0.33	0.00211	0.00882	Promoter (<=1kb)	6	134897961	134900785	2825	1	NR_029441	0
Chr 17	25573625	25574230	DiffBind	6.78	7.28	5.99	1.3	0.00987	0.0325	Promoter (2-3kb)	17	25570811	25575043	4233	1	NR_045176	2815
Chr 11	28681825	28682345	DiffBind	5.15	-0.07	6.13	-6.2	1.38e-05	9.95e-05	Promoter (<=1kb)	11	28681564	28693276	11713	1	NR_045906	262
Chr 5	25097238	25101766	DiffBind	11.95	12.15	11.72	0.42	8.25e-07	7.52e-06	Promoter (<=1kb)	5	25100975	25103007	2033	1	NR_027851	0
Chr X	12155362	12156596	DiffBind	7.79	8.38	6.76	1.63	2.12e-06	1.78e-05	Intron (NM_001168321/Bcor, intron 1 of 13)	20	12134454	12160346	25893	2	NR_045434	3750
Chr 5	113179746	113180929	DiffBind	8.3	7.85	8.64	-0.79	0.00213	0.00891	Distal Intergenic	5	113086323	113163313	76991	2	NM_172884	-16434
Chr 5	113135024	113139850	DiffBind	11.95	12.23	11.6	0.63	3.21e-06	2.6e-05	Intron (NM_172884/2900026A02Rik, intron 1 of 7)	5	113086323	113163313	76991	2	NM_172884	23463
Chr 11	117610657	117611938	DiffBind	8.11	8.48	7.61	0.88	0.00162	0.00701	Promoter (<=1kb)	11	117611247	117613417	2171	1	NR_015489	0
Chr 11	117617270	117618354	DiffBind	7.43	6.67	7.92	-1.25	0.00403	0.0154	Distal Intergenic	11	117611247	117613417	2171	1	NR_015489	6024
Chr 18	40255882	40263605	DiffBind	12.79	13.21	12.18	1.04	1.08e-25	1.24e-23	Promoter (<=1kb)	18	40256962	40257687	726	1	NR_045177	0
Chr 18	76010748	76012467	DiffBind	8	5.78	8.83	-3.05	7.46e-18	3.95e-16	5' UTR	18	76091557	76098471	6915	2	NR_045365	86004
Chr 1	118434894	118436414	DiffBind	7.91	6.77	8.54	-1.77	2.51e-06	2.08e-05	Intron (NM_001293300/Clasp1, intron 2 of 40)	1	118458669	118459265	597	2	NR_027901	22851
Chr 7	81522709	81525208	DiffBind	11.62	11.28	11.9	-0.61	5.39e-06	4.21e-05	Promoter (<=1kb)	7	81523550	81531498	7949	1	NR_045299	0
Chr 9	112361500	112361987	DiffBind	5.63	6.58	1.77	4.81	4.4e-06	3.48e-05	Distal Intergenic	9	112256574	112348925	92352	1	NR_033433	104927
Chr 1	42683787	42705377	DiffBind	13.78	14.33	12.89	1.44	3.43e-32	6.43e-30	Promoter (<=1kb)	1	42700336	42703176	2841	1	NR_027891	0
Chr 2	156400402	156401752	DiffBind	7.78	4.68	8.7	-4.02	0.000876	0.0041	Distal Intergenic	2	156388063	156392979	4917	2	NR_024329	-7424
Chr X	152364855	152370294	DiffBind	11.12	10.75	11.41	-0.67	2.43e-05	0.000167	Promoter (<=1kb)	20	152368572	152416702	48131	1	NR_045451	0
Chr 11	50174067	50176561	DiffBind	11.05	10.83	11.24	-0.4	0.00162	0.00701	Promoter (<=1kb)	11	50174851	50200115	25265	1	NM_026543	0
Chr 7	124347132	124348093	DiffBind	6.82	4.69	7.64	-2.95	1.16e-06	1.03e-05	Intron (NM_001252072/Hs3st4, intron 1 of 1)	7	124625670	124708935	83266	2	NR_045907	360842
Chr 1	120116133	120122303	DiffBind	12.68	12.45	12.88	-0.42	0.0019	0.00807	Promoter (<=1kb)	1	120121187	120188189	67003	1	NM_001172074	0
Chr 1	9600840	9605238	DiffBind	11.47	12.07	10.41	1.66	1.74e-30	2.9e-28	Promoter (<=1kb)	1	9601267	9627142	25876	1	NM_178399	0
Chr 9	41577995	41590682	DiffBind	13.55	13.31	13.76	-0.45	0.00166	0.0072	Promoter (<=1kb)	9	41581253	41592829	11577	1	NR_015483	0
Chr 9	41375862	41379616	DiffBind	11.55	11.79	11.25	0.55	0.000284	0.00152	Promoter (<=1kb)	9	41376526	41432079	55554	1	NR_040725	0
Chr 12	49399460	49402279	DiffBind	10.4	10.77	9.91	0.87	0.000491	0.00247	Intron (NR_026733/3110039M20Rik, intron 2 of 2)	12	49389652	49407346	17695	1	NR_026733	9809
Chr 12	49373602	49396144	DiffBind	13.94	14.55	12.89	1.66	9.61e-21	7.04e-19	Promoter (<=1kb)	12	49389652	49407346	17695	1	NR_026733	0
Chr 7	81788072	81790472	DiffBind	11.17	10.9	11.4	-0.5	0.00107	0.00487	Promoter (<=1kb)	7	81782187	81789453	7267	2	NM_026077	0
Chr 1	87474903	87475854	DiffBind	7.6	5.59	8.41	-2.82	3.61e-11	7.37e-10	3' UTR	1	87470264	87475459	5196	1	NM_028473	4640
Chr 5	30110127	30111717	DiffBind	6.85	5.19	7.6	-2.41	0.000143	0.000829	Intron (NM_001167879/Gareml, intron 2 of 5)	5	30103584	30106086	2503	2	NM_001256263	-4042
Chr 5	30113716	30115344	DiffBind	9.61	9.08	10	-0.91	9.14e-06	6.84e-05	Exon (NM_001167879/Gareml, exon 4 of 6)	5	30103584	30106086	2503	2	NM_001256263	-7631
Chr 5	30104549	30107948	DiffBind	10.43	9.96	10.78	-0.82	5.3e-08	6.08e-07	Promoter (<=1kb)	5	30103584	30106086	2503	2	NM_001256263	0
Chr 7	3421676	3422761	DiffBind	8.17	8.6	7.54	1.06	0.0112	0.036	Promoter (<=1kb)	7	3421665	3423445	1781	2	NR_126426	684
Chr 14	32683260	32684419	DiffBind	7.16	6.18	7.74	-1.56	0.000248	0.00135	Promoter (<=1kb)	14	32659119	32685272	26154	2	NM_001195097	853
Chr X	135034626	135036784	DiffBind	9.5	9.03	9.85	-0.82	0.00266	0.0108	Promoter (<=1kb)	20	135022422	135036602	14181	2	NR_040281	0
Chr 14	12189834	12190422	DiffBind	6.73	7.28	5.83	1.46	0.00575	0.0207	Intron (NM_008981/Ptprg, intron 14 of 29)	14	12284203	12303231	19029	1	NM_001284383	-93781
Chr 14	12161660	12162168	DiffBind	5.87	6.86	-0.26	7.12	1.36e-08	1.74e-07	Intron (NM_008981/Ptprg, intron 12 of 29)	14	12284203	12303231	19029	1	NM_001284383	-122035
Chr 14	11982880	11983688	DiffBind	6.55	4.37	7.39	-3.01	0.000113	0.000671	Intron (NM_008981/Ptprg, intron 4 of 29)	14	12284203	12303231	19029	1	NM_001284383	-300515
Chr 13	107114020	107114384	DiffBind	6.32	7.19	3.79	3.4	0.0019	0.00807	Distal Intergenic	13	107022570	107033518	10949	1	NR_015471	91451
Chr 8	10965012	10965808	DiffBind	6.01	3.89	6.83	-2.95	2.02e-05	0.000141	Distal Intergenic	8	10924427	10928457	4031	2	NR_030715	-36556
Chr 2	93014290	93015718	DiffBind	9.59	8.98	10.01	-1.04	1.82e-08	2.26e-07	Intron (NM_001177536/Prdm11, intron 1 of 6)	2	93029348	93033445	4098	1	NR_110333	-13630
Chr 7	92706433	92707670	DiffBind	8.23	9.22	-0.26	9.48	4.04e-19	2.5e-17	Distal Intergenic	7	92740706	92741459	754	2	NR_015510	33789
Chr 16	30008238	30009998	DiffBind	9.71	9.39	9.97	-0.58	0.000369	0.00192	Promoter (<=1kb)	16	30008667	30021430	12764	1	NR_033631	0
Chr 11	113266318	113266834	DiffBind	5.46	6.44	-0.26	6.7	5.04e-07	4.8e-06	Intron (NM_001166503/Slc39a11, intron 7 of 9)	11	113203315	113209669	6355	2	NR_040276	-56650
Chr 11	113292450	113293050	DiffBind	4.95	1.79	5.87	-4.08	0.00108	0.00492	Intron (NM_001166503/Slc39a11, intron 7 of 9)	11	113203315	113209669	6355	2	NR_040276	-82782
Chr 11	113351952	113352554	DiffBind	5.55	-0.07	6.54	-6.61	5.3e-07	5.03e-06	Intron (NM_001166503/Slc39a11, intron 6 of 9)	11	113203315	113209669	6355	2	NR_040276	-142284
Chr 7	67788577	67789285	DiffBind	6	6.69	4.6	2.09	0.00299	0.0119	Intron (NR_045954/4833412C05Rik, intron 1 of 2)	7	67784538	67803496	18959	2	NR_045954	14211
Chr 16	11690161	11691878	DiffBind	8.14	8.49	7.69	0.8	0.00617	0.0219	Intron (NM_028964/Snx29, intron 18 of 20)	16	11779702	11781501	1800	1	NR_126430	-87824
Chr 17	87281454	87284250	DiffBind	11.71	11.83	11.58	0.26	0.00372	0.0143	Promoter (<=1kb)	17	87274886	87282814	7929	2	NR_015506	0
Chr 18	4350921	4354396	DiffBind	11.16	11.38	10.91	0.46	2.04e-05	0.000143	Promoter (<=1kb)	18	4353547	4368945	15399	1	NR_040328	0
Chr 9	45429788	45434320	DiffBind	11.7	11.85	11.53	0.32	0.00399	0.0152	Promoter (<=1kb)	9	45416626	45431232	14607	2	NR_040732	0
Chr 2	19553224	19554597	DiffBind	8.91	7.9	9.5	-1.6	7.73e-12	1.76e-10	Promoter (<=1kb)	2	19462837	19553910	91074	2	NM_027600	0
Chr 2	93992149	93993356	DiffBind	6.6	-0.07	7.6	-7.67	2.97e-11	6.16e-10	Intron (NM_026944/Alkbh3, intron 8 of 9)	2	93980034	93983575	3542	1	NR_045827	12116
Chr 13	113422829	113423605	DiffBind	5.78	6.77	-0.26	7.03	3.87e-08	4.54e-07	Distal Intergenic	13	113446288	113502844	56557	2	NR_045501	79239
Chr 13	113394248	113395169	DiffBind	7.73	8.71	2.79	5.91	2.44e-05	0.000167	Distal Intergenic	13	113446288	113502844	56557	2	NR_045501	107675
Chr 5	6772026	6772728	DiffBind	6.58	7.41	4.41	3	5.67e-05	0.000358	Exon (NM_001163223/Zfp804b, exon 4 of 4)	5	7304164	7311491	7328	1	NM_027603	-531436
Chr 12	12401153	12401871	DiffBind	7.85	8.39	6.95	1.45	0.00034	0.00178	Distal Intergenic	12	12351522	12392475	40954	2	NR_045829	-8679
Chr 8	85408149	85408600	DiffBind	5.91	6.9	-0.26	7.15	1.07e-08	1.38e-07	Downstream (<1kb)	8	85408759	85432841	24083	2	NM_025722	24241
Chr 6	54008313	54009204	DiffBind	8.38	8.88	7.63	1.25	6.46e-05	0.000401	Intron (NR_110484/4921529L05Rik, intron 2 of 3)	6	53978691	54017383	38693	1	NR_110484	29623
Chr 14	96142958	96143857	DiffBind	7.25	8.25	-0.26	8.5	1.51e-14	5.25e-13	Intron (NM_053105/Klhl1, intron 8 of 10)	14	95881266	95882775	1510	1	NM_025733	261693
Chr 18	83635262	83636532	DiffBind	8.29	9.16	5.75	3.41	1.03e-11	2.31e-10	Distal Intergenic	18	83292792	83325884	33093	2	NR_045361	-309379
Chr 18	83536380	83537138	DiffBind	6.79	-0.07	7.78	-7.86	6.81e-12	1.57e-10	Distal Intergenic	18	83292792	83325884	33093	2	NR_045361	-210497
Chr 18	83441152	83441896	DiffBind	6.75	7.74	-0.26	8	2.8e-12	6.96e-11	Distal Intergenic	18	83292792	83325884	33093	2	NR_045361	-115269
Chr 9	97806862	97807883	DiffBind	6.49	7.49	-0.26	7.75	2.95e-11	6.11e-10	Intron (NM_022319/Clstn2, intron 1 of 17)	9	98003420	98012175	8756	1	NR_110443	-195537
Chr 11	3894017	3896610	DiffBind	10.65	10.18	11.01	-0.83	2.27e-07	2.31e-06	Promoter (<=1kb)	11	3886088	3895126	9039	2	NM_026150	0
Chr 13	101473071	101473637	DiffBind	6.26	7.24	1.3	5.94	2.15e-11	4.56e-10	Distal Intergenic	13	101391871	101397580	5710	2	NR_046187	-75492
Chr 11	71928155	71928529	DiffBind	4.46	5.42	0.34	5.08	0.00072	0.00346	Exon (NR_045942/4930401O10Rik, exon 5 of 5)	11	71928471	71940122	11652	2	NR_045942	11593
Chr 7	69810915	69811424	DiffBind	6.16	-0.07	7.15	-7.22	4.17e-09	5.85e-08	Distal Intergenic	7	69496094	69499689	3596	1	NR_045940	314822
Chr 7	69770463	69770862	DiffBind	5.43	1.21	6.39	-5.19	2.37e-06	1.97e-05	Distal Intergenic	7	69496094	69499689	3596	1	NR_045940	274370
Chr 7	69492764	69493974	DiffBind	8.42	7.31	9.04	-1.73	1.76e-08	2.21e-07	Promoter (2-3kb)	7	69496094	69499689	3596	1	NR_045940	-2120
Chr 12	71576987	71578321	DiffBind	7.5	7.94	6.85	1.1	0.00182	0.0078	Distal Intergenic	12	71540607	71556133	15527	1	NR_045941	36381
Chr 10	81363983	81365016	DiffBind	6.42	5.2	7.07	-1.86	0.00112	0.0051	Promoter (<=1kb)	10	81364024	81365820	1797	2	NM_001014836	804
Chr 14	22807678	22808723	DiffBind	8.49	7.73	8.98	-1.25	0.000313	0.00165	Intron (NM_028275/1700112E06Rik, intron 5 of 6)	14	22507174	22542798	35625	2	NR_046307	-264881
Chr 17	63270772	63271489	DiffBind	6.63	7.62	-0.26	7.88	4.75e-11	9.5e-10	Intron (NM_015794/Fbxl17, intron 6 of 8)	17	63305446	63312973	7528	2	NR_130176	41484
Chr 2	117941642	117942105	DiffBind	5.98	6.83	3.61	3.22	0.00715	0.0249	Intron (NR_126479/Gm13986, intron 8 of 9)	2	117821928	117909136	87209	1	NR_040631	119715
Chr 4	9769464	9772032	DiffBind	10.9	10.65	11.11	-0.47	0.00169	0.0073	Promoter (<=1kb)	4	9770585	9823411	52827	1	NR_030693	0
Chr 7	122940137	122941109	DiffBind	7.72	7.09	8.15	-1.07	0.00731	0.0253	Distal Intergenic	7	122969058	122970459	1402	2	NR_045614	29350
Chr 6	135859207	135860012	DiffBind	6.92	5.98	7.49	-1.51	0.00202	0.0085	Intron (NM_008171/Grin2b, intron 5 of 14)	6	135658913	135683391	24479	1	NR_126088	200295
Chr 6	135906974	135907625	DiffBind	6.8	7.63	4.64	2.99	9.03e-09	1.19e-07	Intron (NM_008171/Grin2b, intron 5 of 14)	6	135658913	135683391	24479	1	NR_126088	248062
Chr 18	21651183	21654284	DiffBind	10.05	9.81	10.26	-0.45	0.00726	0.0252	Promoter (<=1kb)	18	21651565	21656107	4543	1	NM_001271580	0
Chr 2	18994744	18999280	DiffBind	12.19	12.3	12.07	0.23	0.0138	0.0428	Promoter (<=1kb)	2	18998319	18999804	1486	1	NR_024323	0
Chr 16	69469061	69470573	DiffBind	9.4	9.86	8.72	1.14	0.00173	0.00743	Distal Intergenic	16	69796141	69800381	4241	2	NR_130991	329808
Chr 5	107687537	107688967	DiffBind	9.7	9.45	9.92	-0.48	0.00668	0.0235	Distal Intergenic	5	107698212	107703480	5269	2	NR_045871	14513
Chr 5	103335926	103337142	DiffBind	8.33	9.01	7.02	1.99	1.29e-11	2.84e-10	Distal Intergenic	5	103230375	103299029	68655	2	NR_040699	-36898
Chr 15	30682073	30683029	DiffBind	6.7	7.62	3.51	4.1	2.32e-05	0.000159	Intron (NM_008729/Ctnnd2, intron 8 of 22)	15	31039126	31043331	4206	1	NR_045186	-356097
Chr 3	18624046	18625924	DiffBind	8.53	9.12	7.54	1.57	5.69e-06	4.42e-05	Distal Intergenic	3	18468285	18480477	12193	2	NR_040544	-143570
Chr 16	38816781	38817773	DiffBind	6.76	5.66	7.37	-1.71	0.00574	0.0206	Intron (NM_029042/4930435E12Rik, intron 3 of 3)	16	38812205	38828749	16545	2	NM_029042	10976
Chr 14	67414183	67414894	DiffBind	6.62	3.95	7.5	-3.55	0.000566	0.00279	Exon (NM_001276387/Ebf2, exon 15 of 17)	14	67332042	67397742	65701	2	NR_045961	-16442
Chr 1	94790478	94790995	DiffBind	5.76	-0.07	6.75	-6.82	6.86e-08	7.69e-07	Distal Intergenic	1	94797442	94802472	5031	1	NR_040473	-6447
Chr 2	78047976	78049731	DiffBind	10.11	10.41	9.73	0.67	0.00421	0.016	Promoter (1-2kb)	2	78051177	78194430	143254	1	NR_108098	-1446
Chr 7	71411190	71412414	DiffBind	9.32	8.43	9.86	-1.42	3.68e-13	1.04e-11	Distal Intergenic	7	71909695	71939191	29497	1	NR_130995	-497281
Chr 7	71622815	71623523	DiffBind	6.55	2.72	7.5	-4.78	1.3e-12	3.41e-11	Distal Intergenic	7	71909695	71939191	29497	1	NR_130995	-286172
Chr 2	74146973	74147449	DiffBind	5.7	6.61	2.58	4.03	0.000243	0.00133	Distal Intergenic	2	74298940	74307717	8778	2	NR_040501	160268
Chr 18	82811389	82813025	DiffBind	9.76	10.08	9.35	0.72	0.00552	0.02	Distal Intergenic	18	82855897	82859162	3266	1	NR_125720	-42872
Chr 12	72854114	72854927	DiffBind	6.79	5.59	7.43	-1.84	0.000387	0.002	Distal Intergenic	12	72881109	72917765	36657	2	NM_029444	62838
Chr 2	19344343	19345795	DiffBind	9.12	9.43	8.73	0.7	0.0151	0.0462	Promoter (<=1kb)	2	19344317	19352251	7935	1	NR_126563	27
Chr 1	41676591	41677225	DiffBind	6.13	7.06	2.71	4.35	3.22e-05	0.000214	Distal Intergenic	1	41167560	41181252	13693	2	NR_040475	-495340
Chr 1	41900544	41901021	DiffBind	5.57	6.55	-0.26	6.81	1.73e-07	1.81e-06	Distal Intergenic	1	41167560	41181252	13693	2	NR_040475	-719293
Chr 1	41810105	41811712	DiffBind	8.99	9.5	8.2	1.3	2.08e-05	0.000145	Distal Intergenic	1	41167560	41181252	13693	2	NR_040475	-628854
Chr 1	41429106	41429449	DiffBind	5.76	6.65	2.95	3.7	0.000923	0.00429	Distal Intergenic	1	41167560	41181252	13693	2	NR_040475	-247855
Chr 1	41036619	41037617	DiffBind	7.55	8.47	4.29	4.18	2.45e-11	5.12e-10	Distal Intergenic	1	41167560	41181252	13693	2	NR_040475	143635
Chr 1	41034845	41036170	DiffBind	7.34	8.34	-0.26	8.6	1e-13	3.11e-12	Distal Intergenic	1	41167560	41181252	13693	2	NR_040475	145082
Chr 1	41887787	41888130	DiffBind	5.87	6.86	-0.26	7.12	1.43e-08	1.82e-07	Distal Intergenic	1	41167560	41181252	13693	2	NR_040475	-706536
Chr 1	41888347	41892482	DiffBind	9.03	10.03	-0.26	10.29	8.28e-23	7.68e-21	Distal Intergenic	1	41167560	41181252	13693	2	NR_040475	-707096
Chr 1	41244374	41245228	DiffBind	6.71	7.7	0.76	6.94	7.48e-15	2.71e-13	Distal Intergenic	1	41167560	41181252	13693	2	NR_040475	-63123
Chr 1	41674066	41674513	DiffBind	5.99	6.98	-0.26	7.24	4.04e-09	5.69e-08	Distal Intergenic	1	41167560	41181252	13693	2	NR_040475	-492815
Chr 1	41274609	41275913	DiffBind	7.04	7.73	5.64	2.09	0.00197	0.00834	Distal Intergenic	1	41167560	41181252	13693	2	NR_040475	-93358
Chr 19	57312208	57315677	DiffBind	11.61	11.86	11.3	0.57	2.14e-05	0.000149	Distal Intergenic	19	57273960	57277052	3093	1	NR_045319	38249
Chr 16	4962261	4965819	DiffBind	11.76	11.59	11.92	-0.33	0.0016	0.00696	Promoter (<=1kb)	16	4964288	4978054	13767	1	NM_001271586	0
Chr 7	126831977	126832798	DiffBind	6.93	5.8	7.56	-1.76	0.000597	0.00293	Promoter (<=1kb)	7	126830474	126831496	1023	2	NM_183131	-482
Chr 8	9239694	9240456	DiffBind	6.5	7.19	5.14	2.05	0.000147	0.000847	Intron (NM_173446/Fam155a, intron 1 of 2)	8	9144669	9149050	4382	1	NR_073360	95026
Chr 8	9215926	9216563	DiffBind	6.19	6.9	4.72	2.19	0.00745	0.0257	Intron (NM_173446/Fam155a, intron 2 of 2)	8	9144669	9149050	4382	1	NR_073360	71258
Chr 8	9174377	9175030	DiffBind	6.6	7.59	-0.26	7.85	1.91e-11	4.08e-10	Distal Intergenic	8	9144669	9149050	4382	1	NR_073360	29709
Chr 4	142014299	142016175	DiffBind	9.7	9.11	10.12	-1.01	2.17e-06	1.81e-05	Promoter (1-2kb)	4	142017898	142028995	11098	1	NR_131014	-1723
Chr 10	96370888	96371760	DiffBind	7.67	8.45	5.83	2.62	3.62e-07	3.55e-06	Distal Intergenic	10	96226207	96248708	22502	1	NR_110448	144682
Chr 10	96263561	96264032	DiffBind	5.43	6.41	-0.26	6.67	6.55e-07	6.07e-06	Distal Intergenic	10	96226207	96248708	22502	1	NR_110448	37355
Chr 5	58153947	58154336	DiffBind	5.38	6.35	0.31	6.04	5.41e-07	5.12e-06	Distal Intergenic	5	58443240	58452998	9759	2	NR_046190	298662
Chr 10	57001016	57001709	DiffBind	8.25	8.67	7.67	1.01	0.000559	0.00277	Distal Intergenic	10	57478383	57486353	7971	2	NR_045353	484644
Chr 2	170661848	170663078	DiffBind	8.76	9.74	3.7	6.04	0.000369	0.00191	Distal Intergenic	2	170579418	170602017	22600	2	NR_027825	-59832
Chr 18	36067617	36069431	DiffBind	9.83	9.57	10.05	-0.48	0.00474	0.0176	Intron (NM_001167891/Nrg2, intron 1 of 9)	18	36106203	36109954	3752	1	NR_015571	-36772
Chr 18	28852041	28852503	DiffBind	6.18	7.04	3.78	3.26	0.00401	0.0153	Intron (NR_045398/4930474G06Rik, intron 2 of 4)	18	28560164	28998176	438013	1	NR_045398	291878
Chr 14	91889190	91889605	DiffBind	5.7	6.64	1.88	4.76	2.9e-06	2.37e-05	Distal Intergenic	14	90126891	90269760	142870	1	NR_045712	1762300
Chr 12	99220304	99220866	DiffBind	5.77	3.8	6.58	-2.78	0.000473	0.00239	Intron (NM_183186/Foxn3, intron 4 of 5)	12	99161277	99162808	1532	2	NR_038130	-57497
Chr 12	99239499	99240661	DiffBind	7.33	6.37	7.9	-1.53	0.00383	0.0147	Intron (NM_183186/Foxn3, intron 4 of 5)	12	99161277	99162808	1532	2	NR_038130	-76692
Chr 17	90449664	90456990	DiffBind	12.19	12.44	11.9	0.54	1.26e-06	1.1e-05	Intron (NM_020252/Nrxn1, intron 17 of 22)	17	90861169	90867102	5934	1	NR_045463	-404179
Chr 17	90775366	90775994	DiffBind	6.84	7.48	5.64	1.85	0.00278	0.0112	Intron (NM_020252/Nrxn1, intron 4 of 22)	17	90861169	90867102	5934	1	NR_045463	-85175
Chr 7	133184927	133186506	DiffBind	7.02	5.57	7.73	-2.16	0.00167	0.00724	Distal Intergenic	7	133128251	133142457	14207	1	NR_046279	56677
Chr 10	126814994	126815584	DiffBind	6.37	7.37	-0.26	7.63	1.42e-10	2.62e-09	Distal Intergenic	10	126788851	126793710	4860	2	NR_131015	-21285
Chr 10	126809290	126810425	DiffBind	8.63	9.04	8.05	1	0.00163	0.00707	Distal Intergenic	10	126788851	126793710	4860	2	NR_131015	-15581
Chr 1	20477571	20478650	DiffBind	9.09	8.74	9.37	-0.63	0.00106	0.00484	Intron (NM_153179/Pkhd1, intron 35 of 66)	1	20356454	20392300	35847	1	NR_045734	121118
Chr 1	62783396	62784337	DiffBind	6.53	3.38	7.45	-4.07	2.76e-05	0.000186	Exon (NM_001077406/Nrp2, exon 13 of 16)	1	62790918	62794732	3815	2	NR_040601	10395
Chr 1	184675618	184676022	DiffBind	5.5	6.38	2.95	3.42	0.00447	0.0168	Distal Intergenic	1	184712497	184718989	6493	1	NR_040627	-36475
Chr 5	149852387	149853092	DiffBind	6.3	7.13	4.16	2.97	0.00973	0.0321	Exon (NR_045758/4930500F04Rik, exon 3 of 4)	5	149847747	149864280	16534	1	NR_045758	4641
Chr 3	146648626	146649107	DiffBind	6.15	7.1	2.1	5.01	5.02e-08	5.78e-07	Promoter (2-3kb)	3	146646259	146651317	5059	2	NM_029144	2210
Chr 5	148831134	148832348	DiffBind	8.25	7.49	8.74	-1.26	2.11e-06	1.77e-05	Distal Intergenic	5	148777963	148783080	5118	1	NR_131106	53172
Chr 4	40351249	40351928	DiffBind	6.43	7.06	5.28	1.78	0.00333	0.0131	Distal Intergenic	4	40313232	40317719	4488	1	NR_040663	38018
Chr 12	11432460	11438572	DiffBind	12.4	12.54	12.24	0.31	0.0154	0.0469	Promoter (<=1kb)	12	11438233	11444812	6580	1	NR_045966	0
Chr 6	94162829	94164326	DiffBind	8.58	8.05	8.97	-0.92	0.00503	0.0185	Intron (NM_001029850/Magi1, intron 1 of 23)	6	94132923	94237442	104520	2	NR_130996	73116
Chr 18	57548932	57549650	DiffBind	5.89	6.79	3.04	3.75	1.27e-05	9.25e-05	Promoter (2-3kb)	18	57545361	57551867	6507	2	NR_027945	2217
Chr 18	57563068	57563566	DiffBind	7.53	8.03	6.77	1.26	0.00305	0.0121	Intron (NM_029290/1700011I03Rik, intron 2 of 6)	18	57546014	57552397	6384	2	NR_015494	-10672
Chr 17	4434071	4434438	DiffBind	5.59	6.48	2.79	3.69	0.0013	0.0058	Distal Intergenic	17	4634980	4637477	2498	1	NR_130984	-200542
Chr 14	23998885	24005882	DiffBind	12.73	13.07	12.3	0.77	3.53e-09	5.05e-08	Promoter (<=1kb)	14	24004991	24005837	847	1	NR_131107	0
Chr 13	70217515	70218366	DiffBind	7.9	8.45	7.01	1.44	0.000147	0.000849	Distal Intergenic	13	70232822	70248122	15301	1	NR_036596	-14456
Chr 13	70276942	70277542	DiffBind	5.99	6.99	-0.26	7.24	4.61e-09	6.42e-08	Distal Intergenic	13	70232822	70248122	15301	1	NR_036596	44121
Chr 4	109568811	109569990	DiffBind	7.79	3.5	8.75	-5.25	0.000833	0.00393	Distal Intergenic	4	109505332	109531297	25966	2	NM_026291	-37515
Chr 1	160043656	160045421	DiffBind	9.65	9.86	9.4	0.47	0.00302	0.012	Promoter (<=1kb)	1	160044380	160072782	28403	1	NR_028111	0
Chr 11	31965511	31966439	DiffBind	7.5	6.67	8.02	-1.35	0.000456	0.00231	Promoter (<=1kb)	11	31965633	31979651	14019	1	NM_026262	0
Chr 14	114567545	114568176	DiffBind	7.43	7.94	6.63	1.32	0.00418	0.0159	Distal Intergenic	14	114831965	114861327	29363	1	NR_045661	-263789
Chr 14	113469102	113470094	DiffBind	7.66	8.66	-0.26	8.91	3.5e-16	1.54e-14	Distal Intergenic	14	114831965	114861327	29363	1	NR_045661	-1361871
Chr 9	89841755	89842577	DiffBind	6.83	7.54	5.37	2.17	4.45e-06	3.52e-05	Intron (NR_040735/4930524O08Rik, intron 3 of 5)	9	89826519	89864028	37510	1	NR_040735	15237
Chr 9	124440330	124440972	DiffBind	6.73	4.07	7.61	-3.54	5.44e-10	9e-09	Distal Intergenic	9	124423787	124424856	1070	1	NR_102721	16544
Chr 2	115384945	115385745	DiffBind	6.75	7.74	-0.26	8	3.41e-12	8.3e-11	Distal Intergenic	2	115329266	115344280	15015	2	NR_040516	-40666
Chr 14	86489202	86489746	DiffBind	5.79	6.6	3.81	2.79	0.000695	0.00335	Distal Intergenic	14	86245970	86262042	16073	1	NR_040457	243233
Chr 14	86299129	86300199	DiffBind	7.37	5.04	8.22	-3.17	1.56e-14	5.39e-13	Distal Intergenic	14	86245970	86262042	16073	1	NR_040457	53160
Chr 16	84620787	84621850	DiffBind	8.51	9.09	7.54	1.55	1.42e-05	0.000102	Distal Intergenic	16	84679789	84685147	5359	1	NR_040537	-57939
Chr 10	106631756	106636205	DiffBind	11.68	12.09	11.08	1.01	5.07e-29	7.57e-27	Intron (NM_001205341/Ppfia2, intron 3 of 31)	10	106555195	106602480	47286	2	NR_131026	-29277
Chr 10	106622884	106623825	DiffBind	7.95	8.51	7.03	1.48	0.00306	0.0121	Intron (NM_001205341/Ppfia2, intron 3 of 31)	10	106555195	106602480	47286	2	NR_131026	-20405
Chr 16	38047449	38048635	DiffBind	9.25	9.89	8.1	1.79	2.95e-16	1.31e-14	Intron (NR_040565/4930542C21Rik, intron 3 of 3)	16	38017323	38054526	37204	1	NR_040565	30127
Chr 16	37988332	37989183	DiffBind	6.74	7.74	-0.26	8	2.4e-12	6.07e-11	Exon (NM_153394/Gpr156, exon 7 of 10)	16	38017323	38054526	37204	1	NR_040565	-28140
Chr 7	113066542	113067048	DiffBind	4.64	5.62	-0.26	5.87	0.000134	0.000783	Distal Intergenic	7	113100236	113142015	41780	2	NR_045978	74967
Chr 18	68943328	68944495	DiffBind	8.06	8.79	6.5	2.29	7.13e-12	1.64e-10	Intron (NR_038051/4930546C10Rik, intron 3 of 6)	18	68889487	68951528	62042	2	NR_038051	7033
Chr 16	59604143	59605001	DiffBind	7.64	8.15	6.83	1.33	0.0152	0.0464	Distal Intergenic	16	59636945	59672993	36049	1	NR_040564	-31944
Chr 4	27425930	27426606	DiffBind	6.62	7.59	2.1	5.49	1.02e-11	2.29e-10	Distal Intergenic	4	26635820	26705449	69630	2	NR_040656	-720482
Chr 9	53404580	53406073	DiffBind	9.38	8.85	9.76	-0.91	1.58e-05	0.000113	Promoter (<=1kb)	9	53405286	53432803	27518	1	NM_029247	0
Chr 19	55643123	55644052	DiffBind	8.94	9.26	8.53	0.73	0.000831	0.00392	Exon (NR_045318/4930552P12Rik, exon 3 of 4)	19	55640589	55702204	61616	2	NR_045318	58152
Chr 11	39793962	39795101	DiffBind	8.62	8.26	8.91	-0.66	0.00802	0.0273	Distal Intergenic	11	39307703	39390225	82523	2	NR_126439	-403738
Chr 16	84494911	84495691	DiffBind	7.97	8.55	7.01	1.54	2.99e-05	0.0002	Distal Intergenic	16	84371143	84375505	4363	1	NR_040567	123769
Chr 16	84075441	84075935	DiffBind	6.19	7.05	3.73	3.32	0.000596	0.00293	Distal Intergenic	16	84371143	84375505	4363	1	NR_040567	-295208
Chr 19	21055560	21055868	DiffBind	5.6	6.47	3.12	3.35	0.000119	0.000703	Distal Intergenic	19	21104710	21105538	829	1	NR_126458	-48842
Chr 13	53811174	53811654	DiffBind	6.02	7.01	-0.26	7.27	6.87e-09	9.27e-08	Distal Intergenic	13	53648585	53650081	1497	1	NR_131010	162590
Chr 15	10712447	10716183	DiffBind	11.4	11.57	11.21	0.36	0.00364	0.0141	Promoter (<=1kb)	15	10714836	10790123	75288	1	NR_045063	0
Chr 10	96955167	96956558	DiffBind	8.65	8.96	8.25	0.71	0.0103	0.0336	Distal Intergenic	10	97035768	97061059	25292	1	NR_045358	-79210
Chr 13	23312657	23314003	DiffBind	8.92	9.67	7.24	2.43	3.07e-19	1.94e-17	Promoter (<=1kb)	13	23276204	23313407	37204	2	NR_126443	0
Chr 13	23306757	23310433	DiffBind	9.39	10.1	7.92	2.17	1.77e-17	8.93e-16	Promoter (2-3kb)	13	23276204	23313407	37204	2	NR_126443	2974
Chr 13	23298159	23300563	DiffBind	10.27	10.76	9.53	1.24	1.57e-08	1.98e-07	Intron (NR_126443/4930557F10Rik, intron 1 of 1)	13	23276204	23313407	37204	2	NR_126443	12844
Chr 1	161968419	161970479	DiffBind	11.18	11	11.35	-0.34	0.00601	0.0215	Promoter (<=1kb)	1	161942089	161969148	27060	2	NM_001204905	0
Chr 12	92737688	92738675	DiffBind	7.42	8.02	6.37	1.65	0.000362	0.00188	Distal Intergenic	12	93416457	93444823	28367	2	NR_126436	706148
Chr 5	131767023	131767848	DiffBind	6.81	7.41	5.78	1.63	0.00682	0.0239	Intron (NM_177047/Auts2, intron 5 of 18)	5	131880269	131883768	3500	1	NR_040704	-112421
Chr 5	131600349	131601112	DiffBind	6.68	4.91	7.45	-2.53	0.00429	0.0162	Intron (NM_177047/Auts2, intron 5 of 18)	5	131880269	131883768	3500	1	NR_040704	-279157
Chr 5	132033074	132034385	DiffBind	8.39	5.92	9.25	-3.33	0.0158	0.0479	Intron (NM_177047/Auts2, intron 3 of 18)	5	131880269	131883768	3500	1	NR_040704	152806
Chr 5	131613321	131617274	DiffBind	10.42	9.21	11.07	-1.86	4.04e-18	2.23e-16	Intron (NM_177047/Auts2, intron 5 of 18)	5	131880269	131883768	3500	1	NR_040704	-262995
Chr 8	116800783	116801191	DiffBind	4.59	5.57	-0.26	5.83	0.000189	0.00106	Promoter (<=1kb)	8	116781712	116801412	19701	2	NR_046193	221
Chr 8	125619098	125619691	DiffBind	5.63	-0.07	6.62	-6.69	2.14e-07	2.19e-06	Distal Intergenic	8	125584638	125616670	32033	1	NR_015535	34461
Chr 16	71392076	71392567	DiffBind	5.45	2.33	6.36	-4.04	0.000273	0.00147	Distal Intergenic	16	71249904	71267176	17273	1	NR_040576	142173
Chr 10	10688450	10689916	DiffBind	8.94	9.25	8.53	0.72	0.000715	0.00344	3' UTR	10	10751046	10758131	7086	1	NR_046010	-61130
Chr 1	165091311	165092522	DiffBind	7.52	6.68	8.04	-1.36	0.000684	0.00331	Promoter (<=1kb)	1	165066617	165091930	25314	2	NR_040480	0
Chr 14	25108078	25109193	DiffBind	7.92	6.97	8.49	-1.52	0.0136	0.0423	Distal Intergenic	14	25139795	25143241	3447	2	NR_045718	34048
Chr 14	25127287	25129392	DiffBind	9.2	8.55	9.65	-1.11	3.36e-05	0.000223	Distal Intergenic	14	25139795	25143241	3447	2	NR_045718	13849
Chr 15	98968391	98972509	DiffBind	9.7	9.47	9.9	-0.43	0.0108	0.035	Distal Intergenic	15	98985965	98989281	3317	1	NR_045991	-13456
Chr 15	98977522	98979332	DiffBind	8.66	7.95	9.13	-1.18	0.00559	0.0202	Distal Intergenic	15	98985965	98989281	3317	1	NR_045991	-6633
Chr 3	138197599	138198789	DiffBind	8.25	8.74	7.51	1.23	3.35e-05	0.000222	Distal Intergenic	3	138164135	138186713	22579	2	NM_001163386	-10887
Chr 10	27133450	27134398	DiffBind	7.91	8.55	6.75	1.8	1.06e-08	1.38e-07	Exon (NM_008481/Lama2, exon 34 of 64)	10	27389866	27397225	7360	1	NR_131034	-255468
Chr 9	35114718	35118423	DiffBind	11.46	11.3	11.6	-0.3	0.00663	0.0233	Promoter (<=1kb)	9	35116728	35130922	14195	1	NR_029475	0
Chr 7	118277379	118278126	DiffBind	7.59	8.38	5.71	2.67	1.13e-10	2.12e-09	Distal Intergenic	7	118243907	118245551	1645	1	NR_027879	33473
Chr 2	179093718	179094375	DiffBind	6.25	6.99	4.66	2.33	0.000243	0.00133	Distal Intergenic	2	179414936	179416880	1945	1	NM_026596	-320561
Chr 18	82964147	82965000	DiffBind	6.55	4.78	7.33	-2.55	3.64e-05	0.000239	Intron (NM_183033/Zfp516, intron 2 of 5)	18	82918405	82920560	2156	2	NR_033307	-43588
Chr 18	83075451	83076277	DiffBind	6.61	7.55	3.1	4.45	1.67e-06	1.43e-05	Distal Intergenic	18	82918405	82920560	2156	2	NR_033307	-154892
Chr 18	83032073	83032638	DiffBind	5.95	6.82	3.44	3.38	8.29e-06	6.26e-05	Distal Intergenic	18	82918405	82920560	2156	2	NR_033307	-111514
Chr 9	120928189	120938521	DiffBind	12.14	11.66	12.5	-0.84	1.85e-16	8.33e-15	Promoter (<=1kb)	9	120924455	120930802	6348	2	NR_040753	0
Chr 1	37478102	37478583	DiffBind	5.72	-0.07	6.7	-6.77	1.33e-07	1.42e-06	Intron (NM_001290801/Mgat4a, intron 4 of 14)	1	37485851	37488605	2755	2	NR_024017	10022
Chr 3	37569642	37570366	DiffBind	6.66	5.61	7.26	-1.64	0.00482	0.0178	Intron (NM_001163511/Spata5, intron 15 of 15)	3	37609891	37615276	5386	1	NR_130162	-39525
Chr 9	15305093	15308001	DiffBind	11.47	11.28	11.63	-0.35	0.00501	0.0184	Promoter (<=1kb)	9	15283337	15306167	22831	2	NM_001199485	0
Chr 1	27608464	27609381	DiffBind	7.04	8.03	0.31	7.72	8.75e-16	3.64e-14	Distal Intergenic	1	26681801	26687460	5660	2	NM_001033764	-921005
Chr 19	37237816	37239092	DiffBind	8.7	8.01	9.17	-1.16	3.97e-07	3.87e-06	Distal Intergenic	19	37258426	37264095	5670	2	NR_040298	25003
Chr 19	37263745	37265024	DiffBind	8.67	7.66	9.26	-1.6	5.74e-11	1.13e-09	Promoter (<=1kb)	19	37258426	37264095	5670	2	NR_040298	0
Chr 14	54594510	54595634	DiffBind	7.56	8.21	6.33	1.88	3.25e-05	0.000216	Exon (NM_028890/4931414P19Rik, exon 2 of 7)	14	54583663	54605908	22246	2	NM_028890	10274
Chr 3	55067786	55068252	DiffBind	6.32	7.25	2.84	4.42	3.25e-10	5.59e-09	Intron (NR_040593/4931419H13Rik, intron 6 of 7)	3	55055242	55084002	28761	1	NR_040593	12545
Chr 16	70880587	70882068	DiffBind	9.39	9.66	9.05	0.61	0.000703	0.00338	Distal Intergenic	16	71131076	71139029	7954	1	NR_040561	-249008
Chr 9	40963579	40964835	DiffBind	9.35	9.07	9.59	-0.52	0.00613	0.0218	Promoter (<=1kb)	9	40894849	40964112	69264	2	NM_001081121	0
Chr 9	46388652	46390627	DiffBind	9.44	8.26	10.08	-1.82	3.36e-09	4.83e-08	Distal Intergenic	9	46303361	46319986	16626	2	NM_183104	-68667
Chr 13	48018988	48019738	DiffBind	7.01	7.82	4.99	2.83	8.45e-07	7.68e-06	Promoter (<=1kb)	13	47960330	48018608	58279	2	NR_038004	-381
Chr 11	29824645	29825424	DiffBind	5.31	6.22	2.29	3.92	0.000828	0.00391	Promoter (<=1kb)	11	29822395	29825668	3274	2	NM_176829	244
Chr 3	65533610	65534913	DiffBind	7.41	6.77	7.86	-1.09	0.00334	0.0131	Intron (NM_178892/Tiparp, intron 2 of 5)	3	65527485	65529414	1930	2	NR_027955	-4197
Chr 9	103550492	103551499	DiffBind	7.67	6.88	8.18	-1.3	0.000128	0.00075	Intron (NM_178638/Tmem108, intron 3 of 5)	9	103557090	103565891	8802	1	NR_040764	-5591
Chr 9	103623454	103624152	DiffBind	6.43	7.43	-0.26	7.69	6.98e-11	1.36e-09	Intron (NM_178638/Tmem108, intron 2 of 5)	9	103557090	103565891	8802	1	NR_040764	66365
Chr 9	103569835	103570709	DiffBind	6.65	-0.07	7.64	-7.71	2.31e-11	4.86e-10	Intron (NM_178638/Tmem108, intron 3 of 5)	9	103557090	103565891	8802	1	NR_040764	12746
Chr 2	129883483	129883929	DiffBind	4.76	1.21	5.69	-4.49	0.000718	0.00345	Distal Intergenic	2	129798369	129801459	3091	2	NR_029452	-82025
Chr 2	26297940	26300997	DiffBind	9.33	7.34	10.13	-2.8	8.3e-15	2.99e-13	Distal Intergenic	2	26271647	26294557	22911	2	NM_177841	-3384
Chr X	89804055	89804802	DiffBind	6.16	7.08	2.88	4.21	2.45e-05	0.000168	Distal Intergenic	20	89752268	89755491	3224	1	NM_001085511	51788
Chr 16	91067719	91069698	DiffBind	7.9	-0.07	8.9	-8.97	2.18e-16	9.75e-15	Promoter (<=1kb)	16	91053935	91069145	15211	2	NM_001163695	0
Chr 5	56231666	56233007	DiffBind	7.35	8.35	-0.26	8.61	4.49e-15	1.68e-13	Distal Intergenic	5	57570084	57717919	147836	2	NR_015588	1484912
Chr 8	13705357	13707063	DiffBind	8.62	3.94	9.59	-5.65	3.04e-50	1.22e-47	Promoter (<=1kb)	8	13705889	13743066	37178	1	NM_001101519	0
Chr 1	89579519	89585120	DiffBind	12.02	11.84	12.17	-0.34	0.00109	0.00496	Intron (NM_001037136/Agap1, intron 1 of 16)	1	89676507	89683892	7386	2	NR_015540	98772
Chr 1	89784456	89785182	DiffBind	6.58	7.28	5.17	2.11	0.000101	0.000607	Intron (NM_001037136/Agap1, intron 11 of 16)	1	89676507	89683892	7386	2	NR_015540	-100565
Chr 1	89576450	89577740	DiffBind	8.06	7.3	8.55	-1.25	0.00246	0.0101	Intron (NM_001037136/Agap1, intron 1 of 16)	1	89676507	89683892	7386	2	NR_015540	106152
Chr 7	40680611	40681189	DiffBind	5.44	3.65	6.21	-2.57	0.00482	0.0178	Intron (NR_045504/4933402C06Rik, intron 2 of 3)	7	40674737	40691260	16524	1	NR_045504	5875
Chr 13	23285097	23287209	DiffBind	10.24	10.7	9.56	1.14	1.22e-13	3.76e-12	Intron (NR_126443/4930557F10Rik, intron 1 of 1)	13	23278350	23282267	3918	1	NR_046038	6748
Chr 12	32896306	32897086	DiffBind	6.37	7.29	3.17	4.12	0.00012	0.000705	Distal Intergenic	12	32919384	32953789	34406	2	NR_044986	56703
Chr 11	19350724	19351217	DiffBind	5.91	4.51	6.6	-2.09	0.00511	0.0187	Distal Intergenic	11	19065275	19075740	10466	1	NR_046037	285450
Chr 7	114414062	114419111	DiffBind	12.33	12.19	12.45	-0.27	0.00123	0.00552	Promoter (<=1kb)	7	114315479	114415161	99683	2	NR_029437	0
Chr 12	107011133	107011791	DiffBind	6.09	6.73	4.92	1.8	0.00517	0.0189	Distal Intergenic	12	106685607	106716324	30718	2	NR_015512	-294810
Chr 12	106952254	106953066	DiffBind	6.19	-0.07	7.18	-7.25	1.54e-09	2.36e-08	Distal Intergenic	12	106685607	106716324	30718	2	NR_015512	-235931
Chr 4	124574806	124576310	DiffBind	9.33	8.89	9.66	-0.77	0.00172	0.00743	Exon (NR_045819/4933407E24Rik, exon 3 of 3)	4	124569179	124575538	6360	1	NR_045819	5628
Chr X	75672437	75673908	DiffBind	8.3	7.76	8.69	-0.94	0.0112	0.036	Distal Intergenic	20	75725458	75764699	39242	2	NR_029443	90791
Chr 1	85928560	85929564	DiffBind	6.92	5.62	7.6	-1.98	0.00242	0.00993	Promoter (<=1kb)	1	85928483	85931756	3274	1	NR_037692	78
Chr 10	117984777	117985310	DiffBind	5.86	6.77	2.95	3.81	0.000445	0.00226	Distal Intergenic	10	117925459	117948307	22849	1	NR_045342	59319
Chr 10	117905368	117907177	DiffBind	9.74	10.01	9.41	0.59	0.00155	0.00675	Distal Intergenic	10	117925459	117948307	22849	1	NR_045342	-18282
Chr 13	117704839	117705351	DiffBind	6.06	7.05	-0.26	7.31	3.06e-09	4.44e-08	Intron (NM_010408/Hcn1, intron 2 of 7)	13	117706764	117720011	13248	2	NR_045508	14660
Chr 13	117687592	117688478	DiffBind	7.15	8.15	-0.26	8.41	1.18e-13	3.65e-12	Intron (NM_010408/Hcn1, intron 2 of 7)	13	117706764	117720011	13248	2	NR_045508	31533
Chr 8	123232855	123236888	DiffBind	11.4	11.59	11.18	0.41	0.000858	0.00403	Promoter (<=1kb)	8	123235091	123242359	7269	1	NR_045849	0
Chr 7	143367852	143368501	DiffBind	7.29	7.89	6.24	1.65	0.000345	0.0018	Intron (NM_008434/Kcnq1, intron 15 of 15)	7	143322772	143330650	7879	2	NR_045842	-37203
Chr 18	14921719	14922168	DiffBind	5.45	6.31	3.1	3.21	0.00929	0.0309	Distal Intergenic	18	14988995	15047987	58993	1	NR_045372	-66827
Chr 6	89034807	89036140	DiffBind	7.03	5.49	7.76	-2.27	0.00515	0.0189	Distal Intergenic	6	89096115	89110037	13923	1	NM_175017	-59975
Chr 11	25644868	25646733	DiffBind	9.57	10.33	7.89	2.44	4.49e-47	1.66e-44	Intron (NR_027973/5730522E02Rik, intron 4 of 5)	11	25326107	25367137	41031	1	NR_045853	318762
Chr 11	25287607	25288871	DiffBind	8.35	9.3	4.27	5.03	0.00717	0.0249	Distal Intergenic	11	25326107	25367137	41031	1	NR_045853	-37236
Chr 11	25313815	25315038	DiffBind	7.45	8.44	-0.26	8.7	1.44e-15	5.82e-14	Distal Intergenic	11	25326107	25367137	41031	1	NR_045853	-11069
Chr 4	139950224	139950825	DiffBind	6.76	5.76	7.34	-1.57	0.00318	0.0126	Distal Intergenic	4	139926111	139943519	17409	2	NR_045159	-6706
Chr 11	97531551	97532756	DiffBind	7.58	7	7.99	-0.99	0.00473	0.0176	Exon (NM_018873/Srcin1, exon 12 of 20)	11	97490783	97500340	9558	2	NM_001289118	-31212
Chr 11	97534500	97535200	DiffBind	6.14	7.03	3.35	3.68	0.000602	0.00295	Exon (NM_018873/Srcin1, exon 8 of 20)	11	97490783	97500340	9558	2	NM_001289118	-34161
Chr 11	97500120	97501530	DiffBind	7.5	8.5	-0.26	8.76	1.54e-15	6.19e-14	Promoter (<=1kb)	11	97490783	97500340	9558	2	NM_001289118	0
Chr 19	45717028	45718620	DiffBind	8.95	8.4	9.34	-0.94	0.0026	0.0106	Distal Intergenic	19	45726555	45730558	4004	2	NR_045307	11938
Chr 6	72112894	72113259	DiffBind	4.52	5.5	-0.26	5.75	0.000272	0.00147	Intron (NM_001035228/St3gal5, intron 1 of 6)	6	72120213	72122940	2728	2	NR_045163	9681
Chr 16	18213483	18216580	DiffBind	9.68	6.74	10.58	-3.85	5.74e-39	1.56e-36	Promoter (<=1kb)	16	18209686	18213533	3848	2	NR_027843	0
Chr 8	30762979	30763656	DiffBind	6.16	7.13	1.88	5.25	3.02e-08	3.64e-07	Distal Intergenic	8	30568395	30575573	7179	1	NR_045856	194585
Chr 8	30522804	30523337	DiffBind	6.21	5.04	6.85	-1.81	0.0088	0.0296	Distal Intergenic	8	30568395	30575573	7179	1	NR_045856	-45058
Chr 8	30734954	30735791	DiffBind	6.99	7.53	6.13	1.4	0.00461	0.0172	Distal Intergenic	8	30568395	30575573	7179	1	NR_045856	166560
Chr 5	126787335	126790674	DiffBind	10.47	11.16	9.09	2.07	1.6e-22	1.45e-20	Distal Intergenic	5	127030789	127088529	57741	1	NR_040685	-240115
Chr 5	126531274	126531841	DiffBind	5.92	6.91	-0.26	7.17	7.56e-09	1.01e-07	Distal Intergenic	5	127030789	127088529	57741	1	NR_040685	-498948
Chr 5	126732949	126734116	DiffBind	8.05	8.45	7.5	0.95	0.00589	0.0211	Distal Intergenic	5	127030789	127088529	57741	1	NR_040685	-296673
Chr 5	126693930	126695415	DiffBind	9.03	9.9	6.5	3.39	1.21e-37	3.03e-35	Distal Intergenic	5	127030789	127088529	57741	1	NR_040685	-335374
Chr 1	172549484	172551510	DiffBind	10.14	9.81	10.41	-0.6	0.0163	0.0491	Promoter (<=1kb)	1	172541620	172550806	9187	2	NR_040558	0
Chr 10	111658433	111659325	DiffBind	7.33	6.23	7.95	-1.72	9.71e-05	0.000583	Distal Intergenic	10	111586719	111594273	7555	2	NR_045344	-64161
Chr 7	125182446	125183421	DiffBind	8.12	8.62	7.36	1.26	2.37e-05	0.000163	Distal Intergenic	7	125331782	125349786	18005	2	NR_045803	166365
Chr 14	75020737	75021352	DiffBind	6.23	7.16	2.88	4.29	1.45e-05	0.000104	Intron (NM_198642/5031414D18Rik, intron 1 of 13)	14	75016027	75052532	36506	1	NM_198642	4711
Chr 14	75015859	75017170	DiffBind	10.16	10.37	9.91	0.47	0.0005	0.00251	Promoter (<=1kb)	14	75016027	75052532	36506	1	NM_198642	0
Chr 5	23359504	23359916	DiffBind	5.06	-0.07	6.04	-6.11	2.56e-05	0.000174	Distal Intergenic	5	23431808	23434353	2546	2	NR_040469	74437
Chr 5	23413504	23420005	DiffBind	11.9	12.06	11.71	0.35	0.00789	0.0269	Distal Intergenic	5	23431808	23434353	2546	2	NR_040469	14348
Chr 2	166432167	166432963	DiffBind	5.91	6.8	3.1	3.7	0.00095	0.0044	Distal Intergenic	2	166447451	166458770	11320	1	NR_015558	-14488
Chr 2	166433322	166433913	DiffBind	5.44	6.42	-0.26	6.68	5.83e-07	5.47e-06	Distal Intergenic	2	166447451	166458770	11320	1	NR_015558	-13538
Chr 15	84973783	84977747	DiffBind	8.74	8.27	9.09	-0.81	0.00897	0.03	Intron (NM_001033273/5031439G07Rik, intron 1 of 9)	15	84945720	84987971	42252	2	NM_001033273	10224
Chr 1	185481684	185482787	DiffBind	8.17	8.57	7.6	0.97	0.00387	0.0148	Distal Intergenic	1	185497306	185498014	709	1	NR_033600	-14519
Chr 8	57353579	57354220	DiffBind	7.22	7.67	6.59	1.08	0.00928	0.0309	Exon (NR_131041/5033428I22Rik, exon 3 of 3)	8	57332435	57354580	22146	1	NR_131041	21145
Chr 2	59301583	59302218	DiffBind	6.46	5.52	7.02	-1.49	0.0108	0.035	Intron (NM_026361/Pkp4, intron 4 of 21)	2	59382493	59386682	4190	2	NR_040510	84464
Chr 2	131846267	131848411	DiffBind	8.98	8.17	9.5	-1.33	7.36e-07	6.77e-06	Promoter (<=1kb)	2	131820006	131847656	27651	2	NR_029381	0
Chr 2	131748615	131749213	DiffBind	5.86	6.85	-0.26	7.11	1.47e-08	1.87e-07	Distal Intergenic	2	131820006	131847656	27651	2	NR_029381	98443
Chr X	105387655	105392840	DiffBind	11.32	10.79	11.7	-0.91	6.77e-11	1.32e-09	Promoter (<=1kb)	20	105372994	105391754	18761	2	NR_015552	0
Chr 14	105426694	105428002	DiffBind	8.45	9.03	7.45	1.58	1.36e-07	1.45e-06	Promoter (<=1kb)	14	105427559	105437716	10158	1	NR_045859	0
Chr 9	77438792	77439504	DiffBind	5.57	-0.07	6.55	-6.63	4.26e-07	4.12e-06	Intron (NM_172528/Lrrc1, intron 11 of 13)	9	77366412	77399416	33005	2	NR_040378	-39377
Chr 9	77427148	77428168	DiffBind	7.48	6.79	7.94	-1.15	0.00361	0.014	Downstream (2-3kb)	9	77366412	77399416	33005	2	NR_040378	-27733
Chr X	13041259	13044331	DiffBind	10.65	10.3	10.93	-0.63	0.000209	0.00116	Promoter (<=1kb)	20	13042015	13045295	3281	1	NR_038158	0
Chr 4	126608932	126611225	DiffBind	11.26	11.08	11.42	-0.34	0.00276	0.0111	Promoter (<=1kb)	4	126609854	126614371	4518	1	NM_001013755	0
Chr 10	95413246	95418073	DiffBind	12.34	12.49	12.16	0.32	0.000224	0.00123	Promoter (<=1kb)	10	95417375	95428640	11266	1	NR_045338	0
Chr 12	18514007	18515610	DiffBind	8.14	7.59	8.54	-0.95	0.0074	0.0255	Promoter (<=1kb)	12	18514510	18535254	20745	1	NM_001033157	0
Chr 12	18609452	18611387	DiffBind	9.53	9.75	9.29	0.46	0.00538	0.0196	Distal Intergenic	12	18514510	18535254	20745	1	NM_001201330	94943
Chr 1	136224965	136225649	DiffBind	6.12	2.21	7.08	-4.87	6.11e-09	8.3e-08	Exon (NM_028872/5730559C18Rik, exon 5 of 10)	1	136213522	136234280	20759	2	NM_028872	8631
Chr 5	64061338	64061757	DiffBind	6.07	7.02	2.29	4.73	8.67e-07	7.87e-06	Distal Intergenic	5	64044973	64050226	5254	1	NR_045384	16366
Chr 5	64044371	64045920	DiffBind	7.62	8.3	6.28	2.02	0.000482	0.00243	Promoter (<=1kb)	5	64044973	64050226	5254	1	NR_045384	0
Chr 3	88774602	88776342	DiffBind	9.52	9.24	9.75	-0.51	0.00216	0.009	Promoter (<=1kb)	3	88777057	88829371	52315	1	NR_028359	-715
Chr 12	69485499	69486688	DiffBind	8.16	8.57	7.58	0.99	0.00103	0.00473	Distal Intergenic	12	69464787	69475550	10764	2	NR_038061	-9950
Chr 9	120576532	120578267	DiffBind	10.51	10.17	10.78	-0.61	0.000173	0.000982	Promoter (<=1kb)	9	120577331	120578073	743	1	NR_073359	0
Chr 4	154556543	154557253	DiffBind	6.35	7.18	4.17	3	0.00881	0.0296	Intron (NM_001177995/Prdm16, intron 1 of 15)	4	154630691	154636367	5677	2	NR_045643	79114
Chr 5	128596497	128597646	DiffBind	8.5	8.96	7.83	1.14	0.000333	0.00175	Intron (NR_015517/5930412G12Rik, intron 1 of 5)	5	128579130	128600687	21558	2	NR_015517	3041
Chr 5	128551442	128553445	DiffBind	9.48	9.71	9.21	0.5	0.00991	0.0326	Distal Intergenic	5	128579130	128600687	21558	2	NR_015517	47242
Chr 13	101208625	101209979	DiffBind	6.58	7.57	-0.26	7.83	1.36e-11	2.99e-10	Distal Intergenic	13	101232127	101247551	15425	1	NR_046158	-22148
Chr 15	101315842	101316676	DiffBind	7.94	8.48	7.06	1.41	0.000558	0.00276	Distal Intergenic	15	101293212	101297426	4215	1	NR_033803	22631
Chr 15	12823391	12826533	DiffBind	11.83	11.63	12	-0.37	2.52e-05	0.000172	Promoter (<=1kb)	15	12808177	12824657	16481	2	NM_029998	0
Chr 15	12737283	12741360	DiffBind	11.29	11.44	11.11	0.34	0.00288	0.0115	Distal Intergenic	15	12808177	12824657	16481	2	NM_029998	83297
Chr 15	12788829	12789653	DiffBind	6.71	7.68	2.2	5.48	1.02e-16	4.7e-15	Distal Intergenic	15	12808177	12824657	16481	2	NM_029998	35004
Chr 15	12744745	12745231	DiffBind	6.27	7.26	-0.26	7.52	2.59e-09	3.83e-08	Distal Intergenic	15	12808177	12824657	16481	2	NM_029998	79426
Chr 1	180481731	180484403	DiffBind	10.12	10.36	9.84	0.53	0.000162	0.000924	Promoter (<=1kb)	1	180432373	180483504	51132	2	NM_001081227	0
Chr 1	180420425	180422246	DiffBind	8.79	7.81	9.37	-1.55	1.04e-05	7.65e-05	3' UTR	1	180432373	180483504	51132	2	NM_001081227	61258
Chr 11	71030337	71034337	DiffBind	11.62	11.19	11.96	-0.77	2.17e-07	2.22e-06	Promoter (<=1kb)	11	71031941	71033617	1677	2	NM_134022	0
Chr 17	23537631	23538990	DiffBind	8.44	8.87	7.82	1.05	0.00225	0.00932	Distal Intergenic	17	23550799	23561634	10836	1	NR_126485	-11809
Chr 2	147180525	147188948	DiffBind	11.56	11.22	11.85	-0.63	3.3e-06	2.67e-05	Promoter (<=1kb)	2	147187424	147188482	1059	1	NR_108091	0
Chr 2	147192854	147195724	DiffBind	10.07	9.86	10.25	-0.39	0.0103	0.0337	Intron (NR_030769/Nkx2-2os, intron 1 of 5)	2	147187424	147188482	1059	1	NR_108091	5431
Chr 7	139977989	139979811	DiffBind	10.34	10	10.61	-0.61	7.67e-05	0.000469	Promoter (<=1kb)	7	139972303	139978755	6453	2	NM_001033465	0
Chr 13	99445891	99448192	DiffBind	8.65	8.13	9.03	-0.9	0.000136	0.000791	Intron (NM_008634/Map1b, intron 2 of 6)	13	99410836	99412826	1991	2	NR_015515	-33066
Chr 13	99442802	99445424	DiffBind	8.3	7.13	8.94	-1.81	7.37e-06	5.61e-05	Exon (NM_008634/Map1b, exon 3 of 7)	13	99410836	99412826	1991	2	NR_015515	-29977
Chr 8	36548246	36549642	DiffBind	8.69	8.97	8.35	0.63	0.0147	0.0452	Distal Intergenic	8	36489191	36513013	23823	1	NM_176952	59056
Chr 6	55396247	55397752	DiffBind	8.33	7.72	8.76	-1.03	0.0101	0.0331	Promoter (<=1kb)	6	55396887	55412285	15399	1	NR_046179	0
Chr 2	29249183	29254112	DiffBind	12.16	12.41	11.85	0.56	4.69e-10	7.84e-09	Promoter (<=1kb)	2	29245116	29252993	7878	2	NR_029460	0
Chr 3	120472532	120473100	DiffBind	5.39	2.57	6.28	-3.71	0.00163	0.00709	Intron (NR_130170/6530403H02Rik, intron 12 of 18)	3	120454334	120886732	432399	2	NR_130170	413632
Chr 3	120729629	120730516	DiffBind	7.33	6.7	7.76	-1.06	0.00898	0.03	Intron (NR_130170/6530403H02Rik, intron 3 of 18)	3	120454334	120886732	432399	2	NR_130170	156216
Chr 3	120541493	120542637	DiffBind	7.72	8.14	7.13	1.01	0.00309	0.0123	Intron (NR_130170/6530403H02Rik, intron 12 of 18)	3	120454334	120886732	432399	2	NR_130170	344095
Chr 3	120897300	120898570	DiffBind	6.87	7.8	3.56	4.23	7.16e-07	6.6e-06	Distal Intergenic	3	120454334	120886732	432399	2	NR_130170	-10569
Chr 3	120983347	120984162	DiffBind	7.12	7.87	5.46	2.4	1.25e-06	1.1e-05	Distal Intergenic	3	120454334	120886732	432399	2	NR_130170	-96616
Chr 19	57486603	57488288	DiffBind	7.72	8.72	-0.26	8.98	7.58e-17	3.54e-15	3' UTR	19	57508564	57512788	4225	1	NR_040306	-20276
Chr 2	152427175	152428687	DiffBind	8.41	7.88	8.79	-0.91	0.00542	0.0197	5' UTR	2	152415587	152444330	28744	1	NR_110368	11589
Chr 9	34186485	34187045	DiffBind	5.51	6.5	-0.26	6.75	2.65e-07	2.67e-06	Distal Intergenic	9	34042371	34059019	16649	1	NR_040744	144115
Chr 5	52618110	52619360	DiffBind	8.35	7.55	8.87	-1.32	1.92e-05	0.000135	Promoter (<=1kb)	5	52607550	52619011	11462	2	NR_045738	0
Chr 16	72307136	72309227	DiffBind	9.74	10.31	8.8	1.5	2.29e-09	3.41e-08	Distal Intergenic	16	72226383	72234327	7945	2	NR_131116	-72810
Chr 16	72026988	72031320	DiffBind	11.8	11.05	12.29	-1.24	3.2e-31	5.56e-29	Distal Intergenic	16	72226383	72234327	7945	2	NR_131115	203007
Chr 6	135197405	135201156	DiffBind	11.76	11.93	11.57	0.36	0.000694	0.00335	Promoter (<=1kb)	6	135197987	135236240	38254	1	NM_028982	0
Chr 18	14402542	14403109	DiffBind	6.51	5.3	7.16	-1.85	0.000928	0.00431	Distal Intergenic	18	14232306	14278542	46237	1	NR_045373	170237
Chr 5	148958444	148960484	DiffBind	10.2	9.84	10.49	-0.65	0.00203	0.00855	Distal Intergenic	5	148950250	148951658	1409	1	NR_040686	8195
Chr 15	81272300	81273074	DiffBind	6.65	7.21	5.72	1.49	0.00392	0.015	Distal Intergenic	15	81242654	81251862	9209	2	NR_077230	-20439
Chr 19	31383647	31384642	DiffBind	7	5.47	7.72	-2.25	2.26e-05	0.000156	Intron (NM_011160/Prkg1, intron 2 of 17)	19	31213543	31216396	2854	2	NR_002849	-167252
Chr 19	31424973	31425776	DiffBind	6.62	3.45	7.54	-4.09	2.93e-05	0.000196	Intron (NM_011160/Prkg1, intron 2 of 17)	19	31213543	31216396	2854	2	NR_002849	-208578
Chr 4	7567672	7568336	DiffBind	6.49	4.12	7.34	-3.22	1.94e-06	1.64e-05	Intron (NR_040645/8430436N08Rik, intron 2 of 2)	4	7560688	7573801	13114	1	NR_040645	6985
Chr 12	100808630	100809556	DiffBind	7.1	6.08	7.69	-1.61	0.0091	0.0304	Intron (NM_145448/9030617O03Rik, intron 1 of 12)	12	100779123	100872610	93488	1	NM_145448	29508
Chr 12	24251442	24253042	DiffBind	9.12	8.58	9.51	-0.93	4.62e-05	0.000297	Distal Intergenic	12	24043202	24097269	54068	2	NM_001256489	-154174
Chr 17	40879076	40881048	DiffBind	9.77	9.99	9.52	0.46	0.00958	0.0317	Promoter (<=1kb)	17	40875482	40880558	5077	2	NM_027834	0
Chr 6	54428737	54433874	DiffBind	11.54	11.98	10.89	1.09	2.96e-25	3.29e-23	Promoter (<=1kb)	6	54269681	54430221	160541	2	NR_033635	0
Chr 1	57039885	57040345	DiffBind	5.81	6.8	-0.26	7.06	2.19e-08	2.69e-07	Distal Intergenic	1	56971469	56975196	3728	1	NR_024326	68417
Chr 1	56962924	56981849	DiffBind	13.37	14.05	12.06	1.99	9.28e-73	7.98e-70	Promoter (<=1kb)	1	56971469	56975196	3728	1	NR_024325	0
Chr 1	55899542	55900225	DiffBind	5.93	6.92	-0.26	7.18	6.67e-09	9.01e-08	Distal Intergenic	1	55931241	55972098	40858	1	NR_045837	-31016
Chr 1	55914443	55915423	DiffBind	7.18	8.11	3.65	4.46	1.21e-18	7.09e-17	Distal Intergenic	1	55931241	55972098	40858	1	NR_045837	-15818
Chr 1	55915702	55918442	DiffBind	7.76	8.76	-0.26	9.02	1.48e-16	6.71e-15	Distal Intergenic	1	55931241	55972098	40858	1	NR_045837	-12799
Chr 1	55957615	55958413	DiffBind	6.01	6.97	1.88	5.09	4.85e-07	4.63e-06	Exon (NR_045837/9130227L01Rik, exon 4 of 6)	1	55931241	55972098	40858	1	NR_045837	26375
Chr 1	55888131	55898080	DiffBind	10.86	11.86	-0.26	12.12	1.98e-31	3.5e-29	Distal Intergenic	1	55931241	55972098	40858	1	NR_045837	-33161
Chr 1	181069438	181070266	DiffBind	6.18	7.17	-0.26	7.43	9.35e-10	1.49e-08	Distal Intergenic	1	181051237	181060667	9431	1	NM_001033819	18202
Chr 10	110619003	110619854	DiffBind	6.28	7.27	-0.26	7.53	2.65e-10	4.65e-09	Distal Intergenic	10	110600650	110615961	15312	1	NR_028438	18354
Chr 10	110477661	110478440	DiffBind	7.24	7.81	6.27	1.54	0.000145	0.000836	Distal Intergenic	10	110600650	110615961	15312	1	NR_028438	-122210
Chr 10	110484766	110485831	DiffBind	6.74	7.74	-0.26	7.99	1.94e-11	4.14e-10	Distal Intergenic	10	110600650	110615961	15312	1	NR_028438	-114819
Chr 10	110647393	110648077	DiffBind	6.89	7.56	5.59	1.97	4.33e-05	0.000279	Distal Intergenic	10	110600650	110615961	15312	1	NR_028438	46744
Chr 9	8041028	8043768	DiffBind	11.13	10.97	11.28	-0.32	0.00155	0.00678	Promoter (<=1kb)	9	8021672	8042823	21152	2	NM_199017	0
Chr 13	81135858	81136444	DiffBind	5.95	6.8	3.58	3.22	0.00125	0.0056	Intron (NM_054053/Adgrv1, intron 87 of 89)	13	80964074	81079857	115784	1	NR_015587	171785
Chr 18	54719621	54720832	DiffBind	8.17	7.72	8.51	-0.79	0.00624	0.0221	Distal Intergenic	18	54611744	54639870	28127	1	NR_045400	107878
Chr 13	24935966	24939190	DiffBind	11.82	11.59	12.01	-0.43	0.000264	0.00143	Promoter (<=1kb)	13	24937401	24939049	1649	1	NR_102323	0
Chr 1	51332827	51334803	DiffBind	9.95	10.19	9.67	0.52	0.000398	0.00205	Promoter (<=1kb)	1	51218386	51333779	115394	2	NR_045151	0
Chr 6	127142257	127142688	DiffBind	5.12	-0.07	6.1	-6.18	1.48e-05	0.000107	Intron (NM_009829/Ccnd2, intron 3 of 4)	6	127149389	127212419	63031	1	NR_040274	-6701
Chr 6	127147752	127155860	DiffBind	12.21	12.61	11.66	0.94	2.75e-10	4.8e-09	Promoter (<=1kb)	6	127149389	127212419	63031	1	NR_040274	0
Chr 15	40169508	40170430	DiffBind	8.48	7.98	8.85	-0.87	0.00389	0.0149	Distal Intergenic	15	40134365	40150010	15646	1	NM_001256056	35144
Chr 15	40166443	40168184	DiffBind	8.49	9	7.71	1.29	1.49e-07	1.57e-06	Distal Intergenic	15	40134365	40150010	15646	1	NM_001256056	32079
Chr 15	40177564	40178177	DiffBind	6.14	6.83	4.76	2.07	0.00122	0.00547	Distal Intergenic	15	40134365	40150010	15646	1	NM_001256056	43200
Chr 14	105565677	105566639	DiffBind	7.92	8.79	5.37	3.42	1.85e-13	5.59e-12	Distal Intergenic	14	105589549	105593929	4381	1	NR_102319	-22910
Chr 15	93959812	93960495	DiffBind	6.05	6.99	2.29	4.7	2.32e-06	1.93e-05	Distal Intergenic	15	93904856	93927111	22256	2	NR_045737	-32702
Chr 15	93764080	93764787	DiffBind	7	7.9	4.04	3.86	9.12e-07	8.23e-06	Distal Intergenic	15	93904856	93927111	22256	2	NR_045737	162324
Chr 15	93916923	93917519	DiffBind	6.85	7.57	5.33	2.24	0.000394	0.00203	Intron (NR_045737/9430014N10Rik, intron 2 of 3)	15	93904856	93927111	22256	2	NR_045737	9592
Chr 15	94045098	94046066	DiffBind	6.45	7.44	-0.26	7.7	4.7e-11	9.42e-10	Distal Intergenic	15	93904856	93927111	22256	2	NR_045737	-117988
Chr 15	94079586	94080622	DiffBind	7.65	8.63	2.61	6.02	6.58e-06	5.05e-05	Distal Intergenic	15	93904856	93927111	22256	2	NR_045737	-152476
Chr 15	93943556	93944470	DiffBind	6.96	7.93	2.23	5.7	2.51e-14	8.46e-13	Distal Intergenic	15	93904856	93927111	22256	2	NR_045737	-16446
Chr 2	75245882	75246586	DiffBind	7.46	7.91	6.8	1.11	0.00281	0.0113	Distal Intergenic	2	75436057	75444179	8123	2	NR_040635	197593
Chr 18	4634350	4639854	DiffBind	11.75	12.21	11.07	1.13	7.93e-30	1.25e-27	Promoter (<=1kb)	18	4634929	4682869	47941	1	NM_001081963	0
Chr 18	4561513	4563189	DiffBind	8.58	9.58	-0.26	9.84	1.75e-20	1.26e-18	Distal Intergenic	18	4634929	4682869	47941	1	NM_001081963	-71740
Chr 18	4590614	4592663	DiffBind	7.92	8.91	-0.26	9.17	1.04e-17	5.35e-16	Distal Intergenic	18	4634929	4682869	47941	1	NM_001081963	-42266
Chr 6	53319600	53320351	DiffBind	5.81	6.51	4.4	2.11	0.00618	0.022	Intron (NR_015553/9430076C15Rik, intron 1 of 4)	6	53287295	53397216	109922	1	NR_015553	32306
Chr 12	79970489	79971190	DiffBind	5.72	3.96	6.49	-2.53	0.00193	0.0082	Distal Intergenic	12	79917019	79936264	19246	2	NR_131074	-34226
Chr 1	61402173	61403228	DiffBind	8.38	9.25	5.83	3.42	8.5e-13	2.3e-11	Distal Intergenic	1	61378432	61395904	17473	1	NR_040483	23742
Chr X	153035173	153038106	DiffBind	11.01	10.73	11.24	-0.52	0.00023	0.00126	Promoter (<=1kb)	20	153037629	153072915	35287	1	NR_040272	0
Chr 8	10999466	11010716	DiffBind	13.57	13.34	13.76	-0.41	1.2e-05	8.76e-05	Promoter (<=1kb)	8	11007850	11054541	46692	1	NR_046017	0
Chr 9	122534444	122534874	DiffBind	6.31	7.2	3.56	3.64	0.000635	0.0031	Distal Intergenic	9	122572501	122580647	8147	1	NR_015610	-37627
Chr 9	122594856	122598036	DiffBind	9.31	9.79	8.57	1.22	0.000246	0.00134	Distal Intergenic	9	122572501	122580647	8147	1	NR_015610	22356
Chr 9	122571185	122575881	DiffBind	11.62	11.86	11.32	0.54	2.01e-06	1.7e-05	Promoter (<=1kb)	9	122572501	122580647	8147	1	NR_015610	0
Chr 9	22410916	22413850	DiffBind	11	10.8	11.18	-0.38	0.0131	0.0411	Promoter (<=1kb)	9	22411577	22444679	33103	1	NM_026739	0
Chr 9	68791833	68792747	DiffBind	8.05	7.27	8.56	-1.28	0.00298	0.0119	Intron (NM_013646/Rora, intron 1 of 10)	9	68765346	68773322	7977	1	NR_033299	26488
Chr 14	84477224	84477855	DiffBind	6.89	5.98	7.45	-1.46	0.00424	0.0161	Promoter (<=1kb)	14	84458838	84476424	17587	2	NR_015539	-801
Chr 3	127913951	127914802	DiffBind	7.68	8.39	6.23	2.16	2.1e-07	2.16e-06	Promoter (1-2kb)	3	127916171	127955220	39050	1	NR_040552	-1369
Chr 7	42641787	42643433	DiffBind	10.17	9.75	10.5	-0.74	0.000958	0.00443	Promoter (<=1kb)	7	42609526	42642604	33079	2	NM_001242388	0
Chr 19	8661496	8668547	DiffBind	11.84	12.48	10.67	1.82	5.05e-26	6.07e-24	Promoter (<=1kb)	19	8651796	8663335	11540	2	NR_045314	0
Chr 14	70165975	70168147	DiffBind	9.1	9.41	8.69	0.72	0.00348	0.0135	Exon (NM_001253736/Pdlim2, exon 7 of 10)	14	70154405	70159502	5098	2	NM_001112735	-6474
Chr 19	29803347	29807337	DiffBind	12.24	12.1	12.36	-0.26	0.0113	0.0364	Promoter (<=1kb)	19	29714402	29806009	91608	2	NM_172836	0
Chr 10	122543880	122544923	DiffBind	9.1	9.56	8.43	1.13	1.13e-06	1e-05	Distal Intergenic	10	122565023	122569891	4869	2	NR_040616	24968
Chr 1	191023175	191027272	DiffBind	11.92	11.74	12.09	-0.34	0.00281	0.0113	Promoter (<=1kb)	1	191025351	191029781	4431	1	NR_027298	0
Chr 16	24919303	24919910	DiffBind	6.64	7.2	5.7	1.5	0.0121	0.0383	Intron (NM_178665/Lpp, intron 10 of 12)	16	25059639	25069058	9420	1	NR_040374	-139729
Chr 16	24990336	24991353	DiffBind	7.58	8.57	-0.26	8.83	8.62e-16	3.59e-14	3' UTR	16	25059639	25069058	9420	1	NR_040374	-68286
Chr 16	24930877	24931350	DiffBind	5.55	-0.07	6.53	-6.61	4.01e-07	3.9e-06	Intron (NM_178665/Lpp, intron 10 of 12)	16	25059639	25069058	9420	1	NR_040374	-128289
Chr 7	55967763	55968933	DiffBind	8.63	9.19	7.71	1.49	2.36e-07	2.4e-06	Intron (NR_015495/A230056P14Rik, intron 1 of 5)	7	55962531	55980096	17566	1	NR_015495	5233
Chr 12	111406488	111407652	DiffBind	7.92	5.89	8.73	-2.84	3.79e-17	1.83e-15	Promoter (<=1kb)	12	111406809	111412077	5269	1	NM_001101503	0
Chr 14	68120704	68129987	DiffBind	12.67	12.88	12.44	0.44	3.76e-05	0.000246	Promoter (<=1kb)	14	68123752	68131371	7620	1	NR_045897	0
Chr X	20961017	20962856	DiffBind	10.38	10.18	10.55	-0.36	0.00975	0.0322	Promoter (<=1kb)	20	20961676	20987349	25674	1	NR_027445	0
Chr 7	40897779	40904655	DiffBind	12.06	11.89	12.21	-0.33	0.00238	0.0098	Promoter (<=1kb)	7	40849153	40898324	49172	2	NR_040329	0
Chr 15	101222370	101226395	DiffBind	11.54	11.85	11.13	0.72	2.57e-15	9.95e-14	Promoter (<=1kb)	15	101221191	101224121	2931	2	NR_045326	0
Chr 15	101226942	101227682	DiffBind	6	6.85	3.66	3.2	0.00534	0.0194	Promoter (1-2kb)	15	101221191	101225186	3996	2	NR_045328	-1757
Chr 15	101228060	101228441	DiffBind	5.4	6.2	3.4	2.8	0.00318	0.0125	Promoter (2-3kb)	15	101221191	101225186	3996	2	NR_045328	-2875
Chr 15	101235273	101235988	DiffBind	5.84	6.74	2.98	3.76	2.38e-05	0.000164	Distal Intergenic	15	101221191	101225186	3996	2	NR_045328	-10088
Chr 15	101240879	101241812	DiffBind	7.97	8.57	6.94	1.63	1.55e-07	1.63e-06	Distal Intergenic	15	101221191	101225186	3996	2	NR_045328	-15694
Chr 3	65322126	65322760	DiffBind	6.51	7.46	2.61	4.85	3.71e-08	4.37e-07	Intron (NM_010597/Kcnab1, intron 8 of 13)	3	65133059	65302685	169627	2	NR_126080	-19442
Chr 3	65300446	65302970	DiffBind	9.17	9.51	8.72	0.79	0.000275	0.00148	Promoter (<=1kb)	3	65133059	65302685	169627	2	NR_126080	0
Chr 1	195016121	195026164	DiffBind	13.25	13.08	13.41	-0.33	0.0121	0.0384	Promoter (<=1kb)	1	195017399	195037908	20510	1	NR_015566	0
Chr 13	48260089	48265791	DiffBind	12.23	11.68	12.62	-0.94	2.66e-14	8.94e-13	Promoter (<=1kb)	13	48044231	48262623	218393	2	NR_102303	0
Chr 19	12595084	12598622	DiffBind	11.57	11.37	11.76	-0.39	0.0041	0.0156	Promoter (<=1kb)	19	12585868	12596566	10699	2	NR_015503	0
Chr 9	86694327	86696977	DiffBind	11.18	10.9	11.42	-0.52	1.45e-07	1.54e-06	Promoter (<=1kb)	9	86695442	86701253	5812	1	NR_045835	0
Chr 13	48276628	48277339	DiffBind	5.69	1.29	6.66	-5.36	2.04e-07	2.1e-06	Promoter (2-3kb)	13	48272418	48273884	1467	2	NR_045162	-2745
Chr 13	48384437	48385246	DiffBind	6.88	3.7	7.8	-4.1	1.42e-05	0.000102	Distal Intergenic	13	48272418	48273884	1467	2	NR_045162	-110554
Chr 13	48273161	48273995	DiffBind	7.34	6.07	8.01	-1.94	1.72e-06	1.47e-05	Promoter (<=1kb)	13	48272418	48273884	1467	2	NR_045162	0
Chr 13	48390025	48390844	DiffBind	7.02	3.86	7.94	-4.08	0.0161	0.0487	Distal Intergenic	13	48272418	48273884	1467	2	NR_045162	-116142
Chr 10	73102891	73104033	DiffBind	8.03	8.77	6.44	2.33	3.91e-05	0.000255	Distal Intergenic	10	72973303	73086705	113403	2	NR_040646	-16187
Chr 10	73012117	73012630	DiffBind	6.11	6.86	4.46	2.39	0.00284	0.0114	Intron (NR_040646/A330049N07Rik, intron 2 of 4)	10	72973303	73086705	113403	2	NR_040646	74075
Chr 17	69438035	69440563	DiffBind	10.65	10.86	10.4	0.46	0.00235	0.00968	Promoter (<=1kb)	17	69439326	69489233	49908	1	NM_001145192	0
Chr 17	69470924	69471733	DiffBind	6.43	7.42	0.31	7.1	5.71e-12	1.33e-10	Intron (NM_001145192/A330050F15Rik, intron 1 of 1)	17	69439326	69489233	49908	1	NM_001145192	31599
Chr 5	130383705	130386292	DiffBind	9.68	10.14	8.99	1.15	5.91e-09	8.06e-08	Promoter (<=1kb)	5	130378851	130384631	5781	2	NM_198665	0
Chr 8	120276104	120277314	DiffBind	8.6	8.22	8.9	-0.68	0.00427	0.0162	Distal Intergenic	8	120204434	120228230	23797	2	NR_110496	-47875
Chr 8	120225299	120235064	DiffBind	11.94	11.4	12.34	-0.93	2.69e-17	1.33e-15	Promoter (<=1kb)	8	120204434	120228230	23797	2	NR_110496	0
Chr 8	120268953	120269766	DiffBind	6.04	6.99	2.03	4.96	2.06e-07	2.12e-06	Distal Intergenic	8	120204434	120228230	23797	2	NR_110496	-40724
Chr 8	120334841	120336119	DiffBind	7.61	6.91	8.09	-1.18	0.00622	0.0221	Distal Intergenic	8	120204434	120228230	23797	2	NR_110496	-106612
Chr 13	44215421	44216765	DiffBind	6.47	-0.07	7.46	-7.53	2.04e-09	3.07e-08	Promoter (<=1kb)	13	44193589	44216487	22899	2	NR_045088	0
Chr 13	44282227	44283141	DiffBind	6.71	7.57	4.24	3.33	1.49e-08	1.89e-07	Distal Intergenic	13	44193589	44216487	22899	2	NR_045088	-65741
Chr 13	44307965	44308723	DiffBind	6.45	5	7.15	-2.15	0.0126	0.0399	Distal Intergenic	13	44193589	44216487	22899	2	NR_045088	-91479
Chr 18	45945804	45946969	DiffBind	8.28	8.88	7.23	1.65	6.61e-05	0.00041	Intron (NR_040342/A330093E20Rik, intron 2 of 3)	18	45683487	46045260	361774	2	NR_040342	98291
Chr 18	45803476	45803957	DiffBind	5.97	6.84	3.35	3.5	1.96e-05	0.000137	Intron (NR_040342/A330093E20Rik, intron 3 of 3)	18	45683487	46045260	361774	2	NR_040342	241303
Chr 13	29109284	29109827	DiffBind	6.09	6.96	3.61	3.35	0.00278	0.0112	Distal Intergenic	13	29016255	29040336	24082	1	NR_045074	93030
Chr 5	138622237	138625321	DiffBind	11.44	11.12	11.71	-0.59	3.5e-08	4.15e-07	Promoter (<=1kb)	5	138622859	138648905	26047	1	NM_183025	0
Chr 6	8508475	8514124	DiffBind	12.78	12.92	12.63	0.3	0.00689	0.024	Promoter (<=1kb)	6	8507059	8509161	2103	2	NR_040452	0
Chr 6	86471497	86473545	DiffBind	10.37	10.12	10.59	-0.47	0.0136	0.0425	Exon (NR_131125/A430078I02Rik, exon 4 of 5)	6	86470277	86480830	10554	2	NR_131125	7285
Chr 4	78606242	78607294	DiffBind	8.58	9.07	7.84	1.23	1.58e-06	1.36e-05	Distal Intergenic	4	78594047	78597484	3438	1	NR_131142	12196
Chr 13	114138937	114139984	DiffBind	7.73	8.32	6.73	1.59	7.57e-05	0.000464	Intron (NM_172595/Arl15, intron 4 of 4)	13	114124348	114151592	27245	2	NR_045836	11608
Chr 13	114106172	114107792	DiffBind	7.3	8.28	2.17	6.11	1.61e-19	1.07e-17	Intron (NM_172595/Arl15, intron 4 of 4)	13	114124348	114151592	27245	2	NR_045836	43800
Chr 2	167777165	167778639	DiffBind	9.6	8.88	10.08	-1.2	4.23e-08	4.93e-07	Distal Intergenic	2	167691177	167697413	6237	1	NR_015500	85989
Chr 2	167691641	167692795	DiffBind	6.85	7.45	5.81	1.65	0.0129	0.0405	Promoter (<=1kb)	2	167691177	167697413	6237	1	NR_015500	465
Chr 2	114011557	114015240	DiffBind	11.03	10.43	11.45	-1.02	4.78e-19	2.92e-17	Promoter (<=1kb)	2	114013565	114032292	18728	1	NR_028423	0
Chr 4	16168139	16169407	DiffBind	8.84	9.26	8.24	1.02	0.00111	0.00505	Intron (NR_045765/A530072M11Rik, intron 1 of 6)	4	16164110	16266225	102116	1	NR_045765	4030
Chr 4	16254690	16255340	DiffBind	7.32	7.93	6.24	1.69	7.82e-05	0.000478	Exon (NR_045765/A530072M11Rik, exon 6 of 7)	4	16164110	16266225	102116	1	NR_045765	90581
Chr 5	110522112	110523130	DiffBind	5.81	6.8	-0.26	7.06	2.13e-07	2.18e-06	Intron (NR_102290/A630023P12Rik, intron 1 of 2)	5	110514923	110525979	11057	1	NR_102290	7190
Chr X	107150737	107151162	DiffBind	5.86	6.7	3.67	3.02	0.000334	0.00175	Promoter (1-2kb)	20	107149615	107173661	24047	1	NM_175442	1123
Chr 3	107233133	107233692	DiffBind	6.13	6.77	4.96	1.82	0.00799	0.0272	Promoter (2-3kb)	3	107230614	107234031	3418	1	NM_001256174	2520
Chr 1	186546323	186547196	DiffBind	7	5.69	7.67	-1.98	0.00192	0.00815	Intron (NR_131124/A730004F24Rik, intron 1 of 2)	1	186511838	186558681	46844	2	NR_131124	11485
Chr 18	59061509	59064488	DiffBind	11.1	10.56	11.49	-0.93	3.31e-11	6.8e-10	Promoter (<=1kb)	18	59062381	59076960	14580	1	NM_001167925	0
Chr 6	62198594	62199547	DiffBind	7.04	7.63	6.03	1.61	0.000443	0.00225	Intron (NM_001164316/Ccser1, intron 10 of 10)	6	61175604	61180810	5207	2	NR_040287	-1017785
Chr 6	61329524	61330451	DiffBind	8.09	8.94	5.73	3.21	1.93e-08	2.4e-07	Intron (NM_001164316/Ccser1, intron 3 of 10)	6	61175604	61180810	5207	2	NR_040287	-148715
Chr 6	61191435	61192444	DiffBind	5.94	6.93	-0.26	7.19	8.78e-09	1.16e-07	Intron (NM_001164316/Ccser1, intron 1 of 10)	6	61175604	61180810	5207	2	NR_040287	-10626
Chr 6	61543552	61544093	DiffBind	5.89	2.99	6.79	-3.8	0.000409	0.0021	Intron (NM_001164316/Ccser1, intron 5 of 10)	6	61175604	61180810	5207	2	NR_040287	-362743
Chr 7	73389697	73395192	DiffBind	11.94	11.72	12.13	-0.42	3.05e-06	2.48e-05	Exon (NM_177740/Rgma, exon 2 of 4)	7	73313806	73375774	61969	2	NR_040325	-13924
Chr 11	95144544	95146529	DiffBind	9.5	9.86	9.03	0.83	0.000424	0.00217	Promoter (<=1kb)	11	95145053	95159047	13995	1	NR_040279	0
Chr 13	91385718	91388663	DiffBind	9.02	10	3.91	6.09	2.57e-61	1.64e-58	Promoter (<=1kb)	13	91368990	91388085	19096	2	NR_045161	0
Chr 5	107508331	107510745	DiffBind	8.98	9.84	6.59	3.25	1.15e-32	2.25e-30	3' UTR	5	107497779	107512556	14778	1	NM_001168557	10553
Chr 5	107497204	107503338	DiffBind	12.02	12.26	11.73	0.53	7.73e-06	5.87e-05	Promoter (<=1kb)	5	107497745	107512556	14812	1	NM_001007574	0
Chr 6	138413564	138416809	DiffBind	9.07	9.52	8.42	1.1	4.29e-06	3.41e-05	5' UTR	6	138423105	138429592	6488	1	NR_126072	-6296
Chr 1	11417424	11417925	DiffBind	5.92	6.82	2.96	3.86	7.68e-05	0.00047	Intron (NM_001160370/A830018L16Rik, intron 1 of 6)	1	11414105	11975902	561798	1	NM_177173	3320
Chr 1	11587944	11588662	DiffBind	6.21	6.97	4.46	2.52	0.000224	0.00124	Exon (NM_001160370/A830018L16Rik, exon 6 of 7)	1	11414105	11975902	561798	1	NM_177173	173840
Chr 1	11413011	11416836	DiffBind	11.45	11.68	11.18	0.5	0.00101	0.00463	Promoter (<=1kb)	1	11414105	11601821	187717	1	NM_001160370	0
Chr 3	143242490	143242906	DiffBind	5.72	6.71	-0.26	6.97	4.6e-08	5.32e-07	Promoter (<=1kb)	3	143243055	143257996	14942	1	NR_040551	-149
Chr 13	78171083	78172768	DiffBind	9.04	9.43	8.51	0.92	0.00228	0.00944	Distal Intergenic	13	78198017	78236564	38548	1	NR_045195	-25249
Chr 13	78178933	78180283	DiffBind	9	9.38	8.46	0.92	0.00017	0.000966	Distal Intergenic	13	78198017	78236564	38548	1	NR_045195	-17734
Chr 13	78189389	78212301	DiffBind	14.07	14.32	13.76	0.56	0.000438	0.00223	Promoter (<=1kb)	13	78198017	78236564	38548	1	NR_045195	0
Chr 5	22745189	22750001	DiffBind	11.77	11.37	12.09	-0.72	1.67e-11	3.6e-10	Promoter (<=1kb)	5	22738911	22746884	7974	2	NR_027362	0
Chr 3	115818426	115819290	DiffBind	6.99	7.95	2.68	5.27	2.32e-11	4.88e-10	Distal Intergenic	3	115881579	115888059	6481	2	NR_027894	68769
Chr 2	103347482	103347970	DiffBind	7.44	7.89	6.78	1.11	0.0124	0.0392	Intron (NR_040332/A930006I01Rik, intron 1 of 2)	2	103338601	103372764	34164	2	NR_040332	24794
Chr 19	29500894	29501679	DiffBind	8.47	8.83	7.98	0.86	0.000586	0.00288	Downstream (1-2kb)	19	29503663	29521987	18325	2	NR_015567	20308
Chr 5	99569923	99571404	DiffBind	8.43	9.29	5.98	3.32	2.39e-12	6.04e-11	Intron (NR_030692/A930011G23Rik, intron 1 of 3)	5	99297244	99729060	431817	2	NR_030692	157656
Chr 5	99588013	99589629	DiffBind	8.6	9.59	-0.26	9.85	7.67e-21	5.69e-19	Intron (NR_030692/A930011G23Rik, intron 1 of 3)	5	99297244	99729060	431817	2	NR_030692	139431
Chr 5	99714984	99715937	DiffBind	7.49	8.2	6.03	2.17	1.17e-07	1.26e-06	Intron (NR_030692/A930011G23Rik, intron 1 of 3)	5	99297244	99729060	431817	2	NR_030692	13123
Chr 18	44658478	44663399	DiffBind	11.83	12.03	11.59	0.43	0.000129	0.000756	Promoter (<=1kb)	18	44661665	44676271	14607	1	NR_026853	0
Chr 17	35991731	35992712	DiffBind	6.46	5	7.17	-2.17	0.000512	0.00256	Promoter (1-2kb)	17	35994504	36038174	43671	1	NR_015618	-1792
Chr 2	104207714	104208778	DiffBind	6.54	3.8	7.42	-3.62	0.000463	0.00234	Exon (NM_001033347/D430041D05Rik, exon 13 of 21)	2	104122769	104124746	1978	1	NM_026634	84946
Chr 4	131304124	131304670	DiffBind	5.9	6.73	3.7	3.03	4.34e-05	0.00028	Distal Intergenic	4	131000832	131010474	9643	2	NR_130167	-293651
Chr X	12887792	12889952	DiffBind	8.8	7.11	9.56	-2.45	9.03e-21	6.65e-19	Distal Intergenic	20	12936873	12938541	1669	1	NM_001272033	-46921
Chr 4	119538156	119541954	DiffBind	12.15	12.01	12.27	-0.27	0.00231	0.00955	Promoter (<=1kb)	4	119530315	119538769	8455	2	NM_001004178	0
Chr 11	83290641	83294115	DiffBind	11.98	11.83	12.11	-0.28	0.0118	0.0376	Promoter (<=1kb)	11	83291699	83294637	2939	1	NR_028363	0
Chr 14	123201700	123202883	DiffBind	8.92	9.53	7.83	1.7	1.65e-12	4.27e-11	Distal Intergenic	14	123169186	123176176	6991	1	NR_045144	32515
Chr 1	34677390	34680534	DiffBind	10.29	9.76	10.68	-0.91	2.24e-10	4.01e-09	Distal Intergenic	1	34633535	34636210	2676	2	NR_033627	-41181
Chr 8	60466656	60467176	DiffBind	7.37	7.94	6.41	1.53	0.00654	0.0231	Distal Intergenic	8	60506124	60545677	39554	1	NM_011834	-38948
Chr 9	4259584	4261012	DiffBind	8.19	8.52	7.75	0.77	0.00547	0.0198	Distal Intergenic	9	4294793	4309494	14702	2	NM_026276	48482
Chr 9	4307334	4311518	DiffBind	12.12	11.92	12.3	-0.38	0.00112	0.00509	Promoter (<=1kb)	9	4294793	4309494	14702	2	NM_026276	0
Chr 6	23131999	23133597	DiffBind	9.13	8.56	9.54	-0.98	1.19e-05	8.7e-05	Promoter (<=1kb)	6	23072173	23132986	60814	2	NM_013930	0
Chr 16	8512659	8516723	DiffBind	11.52	10.98	11.91	-0.93	9.6e-08	1.05e-06	Promoter (<=1kb)	16	8513429	8621567	108139	1	NM_001170978	0
Chr 16	8539440	8541582	DiffBind	8.14	3.86	9.1	-5.24	0.00207	0.00868	Intron (NM_001170978/Abat, intron 1 of 14)	16	8513429	8621567	108139	1	NM_172961	26012
Chr 16	8519535	8521006	DiffBind	6.14	-0.07	7.13	-7.2	3.37e-09	4.84e-08	Intron (NM_001170978/Abat, intron 1 of 14)	16	8513429	8621567	108139	1	NM_172961	6107
Chr 16	8538815	8539150	DiffBind	4.37	-0.07	5.33	-5.4	0.000917	0.00426	Intron (NM_001170978/Abat, intron 1 of 14)	16	8513429	8621567	108139	1	NM_172961	25387
Chr 1	71272034	71273431	DiffBind	7.56	8.56	-0.26	8.81	1.18e-13	3.65e-12	Exon (NM_175210/Abca12, exon 39 of 53)	1	71243090	71414910	171821	2	NM_175210	141479
Chr 2	25427971	25433117	DiffBind	11.85	11.61	12.06	-0.45	0.000643	0.00313	Promoter (<=1kb)	2	25428674	25448539	19866	1	NM_007379	0
Chr 11	110354341	110354783	DiffBind	5.71	6.69	0.31	6.38	1.82e-08	2.27e-07	Distal Intergenic	11	110269369	110337716	68348	2	NM_147219	-16626
Chr 11	110250877	110252153	DiffBind	9.03	9.34	8.64	0.71	0.0019	0.00807	Promoter (<=1kb)	11	110176821	110251776	74956	2	NM_147218	0
Chr 11	110166371	110168223	DiffBind	8.21	8.59	7.7	0.89	0.00351	0.0136	Promoter (<=1kb)	11	110100822	110168153	67332	2	NM_147220	0
Chr 11	110141515	110141808	DiffBind	5.11	6.1	-0.26	6.35	6.42e-06	4.94e-05	Exon (NM_147220/Abca9, exon 17 of 39)	11	110100822	110168153	67332	2	NM_147220	26345
Chr 8	123980648	123983902	DiffBind	11.47	11.23	11.67	-0.44	5.83e-06	4.52e-05	Promoter (<=1kb)	8	123952459	123983122	30664	2	NM_019552	0
Chr 5	8819605	8821075	DiffBind	8.95	9.36	8.37	0.99	0.000147	0.000849	Intron (NM_011075/Abcb1b, intron 8 of 27)	5	8798147	8866314	68168	1	NM_011075	21459
Chr 1	75178553	75181074	DiffBind	10.7	10.4	10.94	-0.54	4.61e-06	3.64e-05	Promoter (<=1kb)	1	75171641	75180283	8643	2	NM_023732	0
Chr 5	124091949	124096513	DiffBind	11.3	11.63	10.87	0.76	2.58e-07	2.6e-06	Promoter (<=1kb)	5	124061857	124095798	33942	2	NM_019875	0
Chr 17	46346744	46347724	DiffBind	7.18	5.88	7.85	-1.97	6.67e-05	0.000413	Distal Intergenic	17	46303230	46328023	24794	2	NM_170680	-18722
Chr 8	86506602	86507050	DiffBind	5.57	3.08	6.43	-3.35	0.0042	0.016	Exon (NM_172912/Abcc12, exon 27 of 29)	8	86504841	86566590	61750	2	NM_172912	59540
Chr 8	86280143	86280975	DiffBind	6.46	7.45	-0.26	7.71	7.28e-11	1.41e-09	Distal Intergenic	8	86504841	86566590	61750	2	NM_172912	285615
Chr 11	94392319	94393374	DiffBind	7.43	7.91	6.7	1.2	0.000966	0.00447	Promoter (<=1kb)	11	94343295	94392976	49682	2	NM_029600	0
Chr 11	94385861	94386321	DiffBind	4.82	-0.07	5.8	-5.87	7.25e-05	0.000446	Intron (NM_029600/Abcc3, intron 1 of 30)	11	94343295	94392976	49682	2	NM_029600	6655
Chr 11	94404931	94405590	DiffBind	6.53	7.52	0.72	6.8	1.88e-13	5.67e-12	Downstream (2-3kb)	11	94343295	94392976	49682	2	NM_029600	-11956
Chr 14	118662488	118662987	DiffBind	6.08	7.04	1.77	5.27	8.89e-09	1.18e-07	Intron (NM_001163675/Abcc4, intron 3 of 30)	14	118482692	118676931	194240	2	NM_001163675	13944
Chr X	73714887	73719673	DiffBind	11.11	10.9	11.29	-0.39	0.00252	0.0103	Promoter (<=1kb)	20	73716597	73738287	21691	1	NM_007435	0
Chr 15	91187467	91192712	DiffBind	12.55	12.9	12.09	0.81	3.81e-09	5.41e-08	Promoter (<=1kb)	15	91145871	91191807	45937	2	NM_011994	0
Chr 15	91314380	91315079	DiffBind	6.43	7.24	4.39	2.85	0.00924	0.0308	Intron (NM_001033633/Slc2a13, intron 7 of 9)	15	91145871	91191807	45937	2	NM_011994	-122574
Chr 15	91376927	91377864	DiffBind	7.99	8.42	7.37	1.05	0.000589	0.0029	Intron (NM_001033633/Slc2a13, intron 4 of 9)	15	91145871	91191807	45937	2	NM_011994	-185121
Chr 8	79709535	79713196	DiffBind	12.19	12.05	12.32	-0.27	0.00686	0.024	Promoter (<=1kb)	8	79683442	79711740	28299	2	NM_015751	0
Chr 8	79680077	79681318	DiffBind	9.12	8.86	9.34	-0.48	0.011	0.0357	Downstream (2-3kb)	8	79683442	79711740	28299	2	NM_015751	30422
Chr 17	31071281	31072354	DiffBind	6.59	5.58	7.17	-1.6	0.00222	0.00921	Intron (NM_009593/Abcg1, intron 2 of 14)	17	31057694	31117981	60288	1	NM_009593	13588
Chr 17	31072792	31074633	DiffBind	9.1	8.76	9.38	-0.62	0.00423	0.016	Intron (NM_009593/Abcg1, intron 2 of 14)	17	31057694	31117981	60288	1	NM_009593	15099
Chr 9	44285735	44289707	DiffBind	11.79	11.61	11.96	-0.36	0.00026	0.00141	Promoter (<=1kb)	9	44273190	44288244	15055	2	NM_138955	0
Chr 17	84709229	84709835	DiffBind	6.38	5.08	7.06	-1.98	0.00454	0.017	Intron (NM_028233/Lrpprc, intron 34 of 37)	17	84683121	84700333	17213	1	NR_104382	26109
Chr 17	84656720	84657446	DiffBind	5.53	-0.07	6.51	-6.59	4.73e-07	4.53e-06	Downstream (<1kb)	17	84676302	84700333	24032	1	NM_001286005	-18856
Chr 16	45741424	45743821	DiffBind	11.34	11.2	11.47	-0.26	0.0101	0.0331	Promoter (<=1kb)	16	45729725	45742955	13231	2	NM_001272070	0
Chr 12	70183518	70185284	DiffBind	8.66	8.05	9.09	-1.04	0.00146	0.00641	Distal Intergenic	12	70154171	70183206	29036	1	NM_001195033	29348
Chr 11	77511758	77516883	DiffBind	11.37	11.12	11.59	-0.47	4e-05	0.00026	Promoter (<=1kb)	11	77515117	77520628	5512	1	NM_026185	0
Chr 19	21714899	21715417	DiffBind	6.7	7.53	4.49	3.04	3.16e-08	3.79e-07	Distal Intergenic	19	21653309	21685637	32329	1	NM_146096	61591
Chr 19	21713280	21714612	DiffBind	7.52	6.06	8.24	-2.17	0.00275	0.0111	Distal Intergenic	19	21653309	21685637	32329	1	NM_146096	59972
Chr 7	84149742	84153175	DiffBind	11.3	11.03	11.53	-0.5	0.00238	0.0098	Promoter (<=1kb)	7	84109356	84151893	42538	2	NM_133722	0
Chr 7	79272388	79277663	DiffBind	12.21	12.39	11.99	0.4	0.00473	0.0176	Promoter (<=1kb)	7	79273266	79361601	88336	1	NM_018811	0
Chr 7	79285687	79286836	DiffBind	6.92	7.88	2.56	5.32	7.27e-18	3.88e-16	Intron (NM_018811/Abhd2, intron 1 of 10)	7	79273266	79361601	88336	1	NM_018811	12422
Chr 14	54258673	54260905	DiffBind	10.88	10.61	11.11	-0.49	8.44e-05	0.000512	Promoter (<=1kb)	14	54259232	54269169	9938	1	NM_134076	0
Chr 14	54251716	54255280	DiffBind	11.88	11.73	12.02	-0.29	0.0157	0.0475	Promoter (<=1kb)	14	54254129	54269169	15041	1	NM_001205181	0
Chr 11	95840346	95843414	DiffBind	8.29	8.82	7.47	1.35	0.011	0.0356	Promoter (<=1kb)	11	95830072	95842439	12368	2	NM_025659	0
Chr 16	56457796	56458152	DiffBind	5.6	6.59	-0.26	6.85	1.26e-07	1.35e-06	Distal Intergenic	16	56477846	56690135	212290	1	NM_001014399	-19694
Chr 16	56477517	56479415	DiffBind	9.35	10.22	6.76	3.47	1.56e-21	1.27e-19	Promoter (<=1kb)	16	56477846	56690135	212290	1	NM_001014399	0
Chr 19	57236432	57239933	DiffBind	9.78	10.71	6.4	4.31	5.01e-65	3.39e-62	Distal Intergenic	19	57033264	57216032	182769	2	NM_178688	-20401
Chr 18	61909075	61912052	DiffBind	11.3	10.98	11.57	-0.6	2.59e-05	0.000176	Promoter (<=1kb)	18	61799393	61911824	112432	2	NM_198649	0
Chr 18	61900200	61901489	DiffBind	6.44	4.18	7.29	-3.11	0.00533	0.0194	Intron (NM_198649/Ablim3, intron 1 of 22)	18	61799393	61911824	112432	2	NM_198649	10335
Chr 11	76466550	76469484	DiffBind	7.89	1.79	8.88	-7.09	3.93e-24	4.07e-22	Promoter (<=1kb)	11	76416732	76468465	51734	2	NM_001291186	0
Chr 11	76506526	76509867	DiffBind	10.63	10.97	10.17	0.8	0.000385	0.00199	Promoter (<=1kb)	11	76416732	76509419	92688	2	NM_198018	0
Chr 11	76612231	76613924	DiffBind	10.31	10.02	10.54	-0.52	0.00869	0.0293	Distal Intergenic	11	76416732	76577739	161008	2	NM_198894	-34493
Chr 11	76620524	76624190	DiffBind	11.49	11	11.85	-0.86	2.05e-12	5.25e-11	Distal Intergenic	11	76416732	76577739	161008	2	NM_198894	-42786
Chr 11	76472281	76473620	DiffBind	6.49	-0.07	7.48	-7.55	9.17e-10	1.47e-08	Exon (NM_198018/Abr, exon 4 of 22)	11	76416732	76468465	51734	2	NM_001291186	-3817
Chr 11	76490432	76496012	DiffBind	11.53	11.02	11.9	-0.88	2.98e-07	2.97e-06	Intron (NM_198018/Abr, intron 1 of 21)	11	76416732	76509419	92688	2	NM_198018	13407
Chr 15	41916778	41917354	DiffBind	6.82	7.74	3.64	4.1	2.38e-05	0.000163	Distal Intergenic	15	41865293	41869720	4428	2	NM_175456	-47059
Chr 15	41868935	41869932	DiffBind	6.51	7.5	-0.26	7.76	3.08e-11	6.35e-10	Promoter (<=1kb)	15	41865293	41869720	4428	2	NM_175456	0
Chr 10	18020619	18023697	DiffBind	11.08	11.39	10.69	0.7	4.72e-09	6.55e-08	Promoter (<=1kb)	10	18011260	18023252	11993	2	NM_028440	0
Chr 11	84193116	84193930	DiffBind	6.39	2.33	7.34	-5.02	4.16e-09	5.85e-08	Promoter (1-2kb)	11	84195438	84401651	206214	1	NM_133360	-1508
Chr 5	114174268	114176927	DiffBind	9.18	8.92	9.41	-0.49	0.0161	0.0486	Intron (NM_133904/Acacb, intron 1 of 51)	5	114165518	114250758	85241	1	NM_133904	8751
Chr 5	121617951	121620792	DiffBind	11.57	11.37	11.75	-0.38	0.00769	0.0264	Promoter (<=1kb)	5	121598281	121618938	20658	2	NM_178799	0
Chr 3	36065086	36067908	DiffBind	11.63	11.48	11.77	-0.28	0.0113	0.0363	Promoter (<=1kb)	3	36066000	36092857	26858	1	NM_172678	0
Chr 1	66895872	66897931	DiffBind	9.79	10.03	9.49	0.54	0.00525	0.0192	Distal Intergenic	1	66830839	66863309	32471	2	NM_007381	-32564
Chr 5	115125221	115125828	DiffBind	6.37	5.07	7.04	-1.96	0.00467	0.0174	3' UTR	5	115110299	115119346	9048	2	NM_007383	-5876
Chr 5	115118482	115119876	DiffBind	9.72	9.21	10.1	-0.89	2.19e-07	2.24e-06	Promoter (<=1kb)	5	115110299	115119346	9048	2	NM_007383	0
Chr 7	131408674	131412870	DiffBind	12.29	11.98	12.55	-0.57	3.41e-10	5.84e-09	Promoter (<=1kb)	7	131410601	131446211	35611	1	NM_025826	0
Chr 9	53607769	53611064	DiffBind	11.42	11.24	11.58	-0.34	0.00817	0.0278	Promoter (<=1kb)	9	53580522	53610350	29829	2	NM_144784	0
Chr 17	12958745	12961759	DiffBind	11.23	11.09	11.36	-0.27	0.0155	0.0471	Promoter (<=1kb)	17	12943042	12960725	17684	2	NM_009338	0
Chr 1	180767127	180769243	DiffBind	10.07	9.56	10.45	-0.89	3.49e-10	5.96e-09	Distal Intergenic	1	180726043	180754204	28162	1	NM_133225	41085
Chr 1	180763383	180764209	DiffBind	8.64	7.73	9.19	-1.46	2.95e-07	2.94e-06	Distal Intergenic	1	180726043	180754204	28162	1	NM_133225	37341
Chr 11	103100460	103104192	DiffBind	12.02	12.18	11.84	0.34	0.00868	0.0292	Promoter (<=1kb)	11	103101688	103112199	10512	1	NM_025988	0
Chr 2	93848881	93850604	DiffBind	10.64	10.3	10.91	-0.61	1.91e-05	0.000134	Promoter (<=1kb)	2	93833467	93849799	16333	2	NM_183220	0
Chr 11	105967338	105969392	DiffBind	10.35	10.16	10.52	-0.36	0.00839	0.0284	Promoter (<=1kb)	11	105967945	105989964	22020	1	NM_001281819	0
Chr 4	86930298	86931854	DiffBind	9.67	9.04	10.11	-1.06	1.24e-10	2.32e-09	Intron (NM_001290543/Acer2, intron 5 of 5)	4	86874414	86932490	58077	1	NM_001290543	55885
Chr 1	90221921	90222753	DiffBind	6.56	7.33	4.82	2.51	1.85e-05	0.00013	Distal Intergenic	1	90203980	90215722	11743	1	NM_007722	17942
Chr 4	49285805	49286611	DiffBind	7.72	8.2	6.99	1.21	0.00801	0.0273	Intron (NM_178756/Lppr1, intron 3 of 7)	4	49379845	49408151	28307	2	NM_145368	121540
Chr 4	40141878	40144939	DiffBind	11.64	11.44	11.81	-0.38	0.00639	0.0226	Promoter (<=1kb)	4	40143265	40199009	55745	1	NM_007386	0
Chr 15	81878780	81881257	DiffBind	8.7	7.58	9.33	-1.75	3.26e-10	5.6e-09	Intron (NM_080633/Aco2, intron 1 of 17)	15	81872463	81915137	42675	1	NM_080633	6318
Chr 12	84008689	84012132	DiffBind	10.58	10.22	10.87	-0.66	1.41e-06	1.23e-05	Promoter (<=1kb)	12	84009502	84017669	8168	1	NM_012006	0
Chr 15	20448396	20453263	DiffBind	11.86	12.34	11.13	1.2	1.39e-14	4.84e-13	Distal Intergenic	15	20665214	20666750	1537	2	NM_022816	213487
Chr 4	106804549	106805348	DiffBind	6.84	5.7	7.47	-1.77	0.000749	0.00358	Distal Intergenic	4	106744561	106799831	55271	2	NM_025590	-4719
Chr 4	106798066	106800103	DiffBind	8.83	7.68	9.46	-1.78	6.36e-06	4.89e-05	Promoter (<=1kb)	4	106744561	106799831	55271	2	NM_025590	0
Chr 4	152214302	152214733	DiffBind	5.55	3.11	6.41	-3.3	0.00479	0.0178	Intron (NM_133348/Acot7, intron 2 of 8)	4	152199844	152271855	72012	1	NM_001146058	14459
Chr 3	97160528	97161191	DiffBind	6.54	7.1	5.63	1.47	0.00949	0.0315	Promoter (1-2kb)	3	97158777	97176576	17800	1	NM_019800	1752
Chr 3	97180168	97181013	DiffBind	6.86	4.55	7.71	-3.16	4.68e-09	6.5e-08	Distal Intergenic	3	97158777	97176576	17800	1	NM_019800	21392
Chr 9	54658293	54661858	DiffBind	9.62	8.96	10.07	-1.11	3.13e-05	0.000209	Promoter (<=1kb)	9	54604997	54661885	56889	2	NM_053178	27
Chr 8	122749145	122752998	DiffBind	10.8	11.68	8.13	3.55	5.89e-08	6.7e-07	Distal Intergenic	8	122775505	122817881	42377	1	NM_144932	-22507
Chr 8	122747357	122748790	DiffBind	6.97	7.97	-0.26	8.23	3.13e-13	9.06e-12	Distal Intergenic	8	122775505	122817881	42377	1	NM_144932	-26715
Chr 8	122774752	122776734	DiffBind	11.01	10.82	11.17	-0.35	0.00432	0.0163	Promoter (<=1kb)	8	122775505	122817881	42377	1	NM_144932	0
Chr 8	46502060	46503553	DiffBind	8.64	7.19	9.35	-2.16	4.66e-10	7.79e-09	Intron (NM_007981/Acsl1, intron 2 of 20)	8	46490966	46536051	45086	1	NM_001302163	11095
Chr 1	78656909	78663641	DiffBind	12.64	12.49	12.78	-0.28	0.00144	0.00633	Promoter (<=1kb)	1	78657825	78707743	49919	1	NM_001033606	0
Chr 11	54314794	54318685	DiffBind	10.06	9.64	10.38	-0.75	0.000458	0.00232	Promoter (<=1kb)	11	54314903	54361539	46637	1	NM_001033599	0
Chr 7	119526271	119527128	DiffBind	6.44	5.43	7.03	-1.61	0.00403	0.0154	Promoter (<=1kb)	7	119526265	119543360	17096	1	NM_178758	7
Chr 2	150664759	150669059	DiffBind	11.36	11.16	11.53	-0.37	0.00985	0.0324	Promoter (<=1kb)	2	150618111	150668240	50130	2	NM_080575	0
Chr 10	107122386	107124315	DiffBind	8.9	8.21	9.37	-1.15	8.35e-08	9.24e-07	Promoter (<=1kb)	10	106936164	107123664	187501	2	NM_001142804	0
Chr 3	32668676	32669801	DiffBind	8.3	8.9	7.25	1.65	1.08e-08	1.4e-07	Distal Intergenic	3	32708546	32726971	18426	1	NM_019673	-38745
Chr 13	12308572	12309081	DiffBind	6.25	7.25	-0.26	7.5	3.32e-10	5.7e-09	Exon (NM_033268/Actn2, exon 4 of 21)	13	12269427	12340732	71306	2	NM_033268	31651
Chr 7	28958711	28963111	DiffBind	12.01	12.22	11.77	0.45	2.51e-06	2.08e-05	Promoter (<=1kb)	7	28893254	28962280	69027	2	NM_021895	0
Chr 1	124842971	124846866	DiffBind	10.44	11.28	8.15	3.14	1.4e-09	2.15e-08	Distal Intergenic	1	125392905	125435727	42823	2	NM_001205385	588861
Chr 5	25758969	25763359	DiffBind	12.1	12.3	11.88	0.41	9.85e-06	7.31e-05	Promoter (<=1kb)	5	25760026	25850341	90316	1	NM_001004365	0
Chr 5	25773264	25775006	DiffBind	7.6	8.08	6.87	1.21	0.014	0.0433	Intron (NM_001004365/Actr3b, intron 1 of 11)	5	25760026	25850341	90316	1	NM_001004365	13239
Chr 10	89730551	89733315	DiffBind	11.99	11.8	12.16	-0.36	0.00492	0.0182	Promoter (<=1kb)	10	89711973	89732295	20323	2	NM_025914	0
Chr 14	29977869	29980170	DiffBind	11.3	11.14	11.45	-0.32	0.0115	0.0369	Promoter (<=1kb)	14	29978337	29993221	14885	1	NM_027493	0
Chr 2	58509421	58510077	DiffBind	5.57	6.44	3.03	3.41	0.00496	0.0183	Intron (NM_001110204/Acvr1, intron 3 of 12)	2	58446438	58566828	120391	2	NM_001110204	56751
Chr 2	58564467	58569462	DiffBind	12.35	12.48	12.2	0.28	0.00985	0.0324	Promoter (<=1kb)	2	58446438	58566828	120391	2	NM_001110204	0
Chr 2	58356138	58358431	DiffBind	10.82	11.12	10.45	0.66	5.87e-09	8.01e-08	Promoter (<=1kb)	2	58267453	58357758	90306	2	NM_001111030	0
Chr 2	48317772	48318310	DiffBind	5.53	2.88	6.41	-3.53	0.000619	0.00302	Distal Intergenic	2	48814109	48903264	89156	1	NM_007396	-495799
Chr 2	48730640	48731481	DiffBind	6.59	7.58	-0.26	7.84	2.05e-11	4.35e-10	Distal Intergenic	2	48814109	48903264	89156	1	NM_007396	-82628
Chr 2	48381639	48382365	DiffBind	6.21	6.9	4.84	2.06	0.0024	0.00984	Distal Intergenic	2	48814109	48903264	89156	1	NM_007396	-431744
Chr 2	48423239	48425020	DiffBind	8.53	6.66	9.31	-2.65	7.55e-19	4.52e-17	Distal Intergenic	2	48814109	48903264	89156	1	NM_007396	-389089
Chr 2	48332253	48333416	DiffBind	7.64	6.89	8.13	-1.24	0.0107	0.0348	Distal Intergenic	2	48814109	48903264	89156	1	NM_007396	-480693
Chr 15	101131029	101132935	DiffBind	7.72	8.3	6.71	1.6	0.000419	0.00214	Promoter (2-3kb)	15	101128522	101145336	16815	1	NM_009612	2508
Chr 2	163749531	163750823	DiffBind	9.33	8.98	9.62	-0.64	0.000344	0.0018	Promoter (<=1kb)	2	163726571	163750239	23669	2	NM_001272052	0
Chr 2	121137511	121142020	DiffBind	12.31	12.18	12.42	-0.24	0.00603	0.0215	Promoter (<=1kb)	2	121140428	121156680	16253	1	NM_001290811	0
Chr 11	102750185	102751051	DiffBind	6.72	7.72	-0.26	7.97	9.72e-12	2.18e-10	Distal Intergenic	11	102761439	102780262	18824	1	NM_001110778	-10388
Chr 7	134223634	134225893	DiffBind	10.94	10.67	11.17	-0.51	7.39e-06	5.62e-05	Promoter (<=1kb)	7	133883199	134225097	341899	2	NM_007400	0
Chr 11	46039011	46039787	DiffBind	6.79	7.69	3.88	3.81	3.99e-05	0.00026	Distal Intergenic	11	46054502	46147347	92846	1	NM_001291890	-14715
Chr 5	8357079	8358375	DiffBind	7.21	5.97	7.87	-1.89	0.00843	0.0285	Intron (NM_001098225/Adam22, intron 2 of 29)	5	8072352	8368081	295730	2	NM_001098225	9706
Chr 1	63459871	63460340	DiffBind	5.47	6.37	2.61	3.75	0.0012	0.0054	Intron (NM_001177600/Adam23, intron 2 of 23)	1	63445904	63596515	150612	1	NM_011780	13968
Chr 1	63444928	63448376	DiffBind	11.46	11.58	11.33	0.25	0.0115	0.0369	Promoter (<=1kb)	1	63445904	63573219	127316	1	NM_001177600	0
Chr 3	98106570	98107338	DiffBind	5.94	-0.07	6.92	-7	1.66e-08	2.09e-07	Exon (NM_010928/Notch2, exon 12 of 34)	3	98160812	98163173	2362	1	NM_027665	-53474
Chr 8	24948657	24949151	DiffBind	6.05	3.76	6.89	-3.13	1.59e-05	0.000114	Promoter (<=1kb)	8	24836143	24948804	112662	2	NM_001293693	0
Chr 2	131062566	131063958	DiffBind	7.78	8.53	6.11	2.43	8.53e-06	6.42e-05	Promoter (<=1kb)	2	131050817	131063814	12998	2	NM_001163529	0
Chr 12	113423313	113424323	DiffBind	7.57	8.43	5.1	3.34	7.15e-12	1.64e-10	Distal Intergenic	12	113489565	113491835	2271	1	NM_001009545	-65242
Chr 14	68460595	68462374	DiffBind	7.91	-0.07	8.91	-8.98	5.48e-17	2.6e-15	Distal Intergenic	14	68497337	68533689	36353	2	NM_007402	71315
Chr 16	85677038	85677912	DiffBind	7.43	8.35	4.32	4.03	0.00593	0.0212	Distal Intergenic	16	85793828	85803115	9288	2	NM_009621	125203
Chr 9	30920403	30923200	DiffBind	10.49	10.02	10.84	-0.82	1.06e-07	1.15e-06	Promoter (<=1kb)	9	30899155	30922452	23298	2	NM_001024139	0
Chr 9	30918365	30919404	DiffBind	6.58	5.12	7.29	-2.16	0.00769	0.0264	Intron (NM_001024139/Adamts15, intron 1 of 7)	9	30899155	30922452	23298	2	NM_001024139	3048
Chr 13	70839793	70842460	DiffBind	10.16	9.72	10.49	-0.78	1.29e-08	1.65e-07	Promoter (<=1kb)	13	70727808	70841810	114003	2	NM_172053	0
Chr 8	113847440	113849481	DiffBind	10.16	9.86	10.4	-0.55	0.00551	0.02	Promoter (<=1kb)	8	113698137	113848839	150703	2	NM_172466	0
Chr 18	58778921	58779428	DiffBind	5.82	6.47	4.63	1.84	0.00891	0.0299	Distal Intergenic	18	58836764	59053678	216915	1	NM_175506	-57336
Chr 15	94402063	94404995	DiffBind	11.33	11.5	11.14	0.36	0.00112	0.0051	Promoter (<=1kb)	15	94270163	94404350	134188	2	NM_177431	0
Chr 15	94463293	94465520	DiffBind	8.15	6.82	8.83	-2.01	1.23e-06	1.08e-05	Distal Intergenic	15	94351432	94404350	52919	2	NM_001164786	-58944
Chr 13	104517895	104519684	DiffBind	9.89	10.11	9.63	0.48	0.00139	0.00615	Distal Intergenic	13	104287873	104494763	206891	1	NM_001081020	230023
Chr 10	80347254	80348961	DiffBind	8.53	8.96	7.91	1.05	1.29e-05	9.4e-05	Promoter (<=1kb)	10	80339793	80348448	8656	2	NM_001285435	0
Chr 5	139317401	139318165	DiffBind	6.64	7.35	5.19	2.17	0.000913	0.00425	Intron (NM_172723/Adap1, intron 1 of 10)	5	139271876	139325464	53589	2	NM_172723	7299
Chr 10	77339261	77340889	DiffBind	9.24	8.36	9.79	-1.42	5.02e-12	1.19e-10	Intron (NM_001024837/Adarb1, intron 2 of 10)	10	77290727	77418273	127547	2	NM_001024837	77384
Chr 7	27232386	27234984	DiffBind	10.42	9.72	10.88	-1.16	1.58e-11	3.44e-10	Promoter (<=1kb)	7	27233013	27257949	24937	1	NM_133770	0
Chr 11	7062554	7068446	DiffBind	11.6	11.96	11.12	0.85	2.72e-08	3.3e-07	Promoter (<=1kb)	11	7063489	7178505	115017	1	NM_009622	0
Chr 13	68996410	69002562	DiffBind	11.58	11.79	11.33	0.46	0.000187	0.00105	Promoter (<=1kb)	13	68620043	68999541	379499	2	NM_153534	0
Chr 12	4132668	4137770	DiffBind	11.28	11.13	11.42	-0.29	0.0044	0.0166	Promoter (<=1kb)	12	4133397	4213524	80128	1	NM_001159536	0
Chr 14	55782283	55784337	DiffBind	8.39	8.67	8.05	0.62	0.0136	0.0424	Promoter (<=1kb)	14	55769092	55784019	14928	2	NM_080435	0
Chr 16	35153161	35161776	DiffBind	12.47	12.25	12.66	-0.4	0.000288	0.00154	Promoter (<=1kb)	16	35155636	35304549	148914	1	NM_001012765	0
Chr 15	98599647	98601501	DiffBind	7.46	-0.07	8.45	-8.52	3.75e-14	1.24e-12	Exon (NM_007405/Adcy6, exon 3 of 22)	15	98589986	98607633	17648	2	NM_007405	6132
Chr 15	98607238	98610839	DiffBind	11.72	11.61	11.82	-0.21	0.0156	0.0473	Promoter (<=1kb)	15	98589986	98607633	17648	2	NM_007405	0
Chr 8	88271928	88273677	DiffBind	9.75	9.07	10.22	-1.15	1.43e-12	3.75e-11	Promoter (<=1kb)	8	88272403	88329962	57560	1	NM_007406	0
Chr 16	4412280	4421312	DiffBind	12.94	13.18	12.65	0.53	1.58e-06	1.36e-05	Promoter (<=1kb)	16	4284886	4420498	135613	2	NM_001291910	0
Chr 16	4395416	4396216	DiffBind	6.13	7	3.61	3.39	0.00255	0.0104	Intron (NM_001291910/Adcy9, intron 3 of 11)	16	4284886	4420498	135613	2	NM_001291910	24282
Chr 17	93198743	93204316	DiffBind	11.49	11.88	10.95	0.93	3.51e-07	3.45e-06	Promoter (<=1kb)	17	93199422	93205489	6068	1	NM_009625	0
Chr 17	93068086	93068873	DiffBind	6.92	7.75	4.79	2.95	2.98e-09	4.33e-08	Distal Intergenic	17	93199422	93205489	6068	1	NM_009625	-130549
Chr 6	55511887	55512575	DiffBind	6.76	7.75	-0.26	8.01	3.04e-12	7.49e-11	Distal Intergenic	6	55451978	55501455	49478	1	NM_007407	59910
Chr 6	55451021	55459002	DiffBind	12.47	12.03	12.8	-0.77	1.26e-08	1.61e-07	Promoter (<=1kb)	6	55451978	55501455	49478	1	NM_001025372	0
Chr 6	86051530	86053662	DiffBind	7.85	6.45	8.55	-2.1	8.8e-08	9.69e-07	Intron (NM_001271860/Add2, intron 1 of 12)	6	86028681	86124409	95729	1	NM_001271858	22850
Chr 6	86027767	86033413	DiffBind	12.07	12.26	11.85	0.4	0.00318	0.0125	Promoter (<=1kb)	6	86028681	86109467	80787	1	NM_001271860	0
Chr 19	53111577	53112757	DiffBind	7.06	5.21	7.84	-2.63	2.23e-07	2.27e-06	Distal Intergenic	19	53140443	53247326	106884	1	NM_001164099	-27686
Chr 19	53193696	53196045	DiffBind	8.91	9.3	8.38	0.92	0.000568	0.0028	Intron (NM_001164099/Add3, intron 1 of 14)	19	53143997	53247326	103330	1	NM_013758	49700
Chr 10	10471478	10472812	DiffBind	8.06	7.42	8.5	-1.08	0.0107	0.0347	Promoter (<=1kb)	10	10335703	10472314	136612	2	NM_001127353	0
Chr 7	139833043	139838776	DiffBind	12.06	11.79	12.29	-0.5	0.00485	0.0179	Promoter (<=1kb)	7	139834174	139878088	43915	1	NM_177469	0
Chr 5	50057377	50059861	DiffBind	11.17	11.03	11.3	-0.27	0.0095	0.0315	Promoter (<=1kb)	5	49959951	50058996	99046	2	NM_133911	0
Chr 5	49987583	49988831	DiffBind	7.97	8.83	5.51	3.32	6.55e-19	3.95e-17	Exon (NM_133911/Adgra2, exon 12 of 19)	5	49959951	50058996	99046	2	NM_133911	70165
Chr 15	74535401	74538505	DiffBind	8.57	7.29	9.24	-1.94	1.03e-06	9.2e-06	Exon (NM_174991/Adgrb1, exon 3 of 31)	15	74516196	74589464	73269	1	NM_174991	19206
Chr 15	74179669	74180162	DiffBind	5.38	6.33	1.34	4.99	4.19e-06	3.33e-05	Distal Intergenic	15	74516196	74589464	73269	1	NM_174991	-336034
Chr 15	74561491	74569002	DiffBind	11.61	12.01	11.06	0.95	3.73e-10	6.33e-09	Exon (NM_174991/Adgrb1, exon 18 of 31)	15	74516196	74589464	73269	1	NM_174991	45296
Chr 4	129982658	129983076	DiffBind	6.35	7.17	4.23	2.94	0.00131	0.00583	Promoter (1-2kb)	4	129984870	130022633	37764	1	NM_001290714	-1794
Chr 1	25793783	25794596	DiffBind	7.78	8.25	7.08	1.16	0.000438	0.00223	Intron (NM_175642/Adgrb3, intron 2 of 30)	1	25067476	25829707	762232	2	NM_175642	35111
Chr 1	25576314	25577042	DiffBind	6.42	7.31	3.69	3.62	0.000681	0.0033	Intron (NM_175642/Adgrb3, intron 2 of 30)	1	25067476	25829707	762232	2	NM_175642	252665
Chr 1	25598868	25600241	DiffBind	7.49	8.49	-0.26	8.75	9.07e-16	3.76e-14	Intron (NM_175642/Adgrb3, intron 2 of 30)	1	25067476	25829707	762232	2	NM_175642	229466
Chr 5	129063193	129064307	DiffBind	8.36	7.83	8.75	-0.92	0.0151	0.0461	Distal Intergenic	5	129096750	129204599	107850	1	NM_001081342	-32443
Chr 17	43326723	43327483	DiffBind	7.09	6.04	7.69	-1.65	0.000542	0.00269	Distal Intergenic	17	43270347	43324406	54060	1	NM_133776	56377
Chr 8	94983094	94988556	DiffBind	11.04	10.02	11.63	-1.61	0.000261	0.00141	Promoter (<=1kb)	8	94984399	95014208	29810	1	NM_018882	0
Chr 8	94990844	95001695	DiffBind	11.39	9.77	12.13	-2.36	2.66e-05	0.00018	Intron (NM_001198894/Adgrg1, intron 1 of 13)	8	94984399	95014208	29810	1	NM_018882	6446
Chr 8	94976968	94978123	DiffBind	6.77	4.86	7.57	-2.71	2e-06	1.69e-05	Promoter (<=1kb)	8	94977109	95014208	37100	1	NM_001198894	0
Chr 10	14313941	14314659	DiffBind	6.38	7.28	3.48	3.8	0.000318	0.00168	Distal Intergenic	10	14402585	14545036	142452	2	NM_001002268	230377
Chr 8	83914724	83917532	DiffBind	8.76	9.49	7.21	2.28	1.16e-08	1.5e-07	5' UTR	8	83900098	83941954	41857	1	NM_181039	14627
Chr 8	83907872	83910081	DiffBind	8.16	8.64	7.45	1.19	0.00253	0.0103	Intron (NM_181039/Adgrl1, intron 1 of 22)	8	83900098	83941954	41857	1	NM_181039	7775
Chr 3	148976602	148978727	DiffBind	10.05	10.31	9.74	0.57	0.000162	0.000925	Distal Intergenic	3	148815586	148954635	139050	2	NM_001081298	-21968
Chr 3	148877948	148878642	DiffBind	6.57	7.53	2.41	5.12	5.1e-09	7.04e-08	Intron (NM_001081298/Adgrl2, intron 2 of 23)	3	148815586	148954635	139050	2	NM_001081298	75993
Chr 3	148945311	148946363	DiffBind	7.5	7.9	6.93	0.97	0.00868	0.0292	Intron (NM_001081298/Adgrl2, intron 1 of 23)	3	148815586	148954635	139050	2	NM_001081298	8272
Chr 3	149074721	149075880	DiffBind	7.99	8.46	7.3	1.17	0.00824	0.028	Distal Intergenic	3	148815586	148954635	139050	2	NM_001081298	-120087
Chr 3	148367244	148368183	DiffBind	7.37	8.37	-0.26	8.63	4.21e-14	1.38e-12	Distal Intergenic	3	148815586	148954635	139050	2	NM_001081298	586452
Chr 3	148219806	148220450	DiffBind	6.22	6.86	5.03	1.83	0.00418	0.0159	Distal Intergenic	3	148815586	148954635	139050	2	NM_001081298	734185
Chr 3	148861300	148862544	DiffBind	8.47	8.98	7.67	1.31	2.2e-06	1.84e-05	Intron (NM_001081298/Adgrl2, intron 3 of 23)	3	148815586	148954635	139050	2	NM_001081298	92091
Chr 3	148983365	148991512	DiffBind	12.98	13.15	12.78	0.37	6.47e-06	4.97e-05	Distal Intergenic	3	148815586	148954635	139050	2	NM_001081298	-28731
Chr 5	81555193	81556526	DiffBind	6.77	-0.07	7.76	-7.83	5.87e-12	1.36e-10	Intron (NM_198702/Adgrl3, intron 9 of 27)	5	81021593	81795730	774138	1	NM_198702	533601
Chr 5	81027017	81029227	DiffBind	8.69	8.2	9.05	-0.85	0.00104	0.00477	Intron (NM_198702/Adgrl3, intron 1 of 27)	5	81021593	81795730	774138	1	NM_198702	5425
Chr 5	81088558	81089125	DiffBind	5.45	6.43	-0.26	6.69	4.46e-07	4.29e-06	Intron (NM_198702/Adgrl3, intron 2 of 27)	5	81021593	81795730	774138	1	NM_198702	66966
Chr 3	151565547	151566884	DiffBind	8.35	9.12	6.59	2.52	2.53e-07	2.55e-06	Distal Intergenic	3	151437882	151545081	107200	1	NM_133222	127666
Chr 3	150610051	150611569	DiffBind	8.78	9.37	7.74	1.63	1.85e-06	1.57e-05	Distal Intergenic	3	151437882	151545081	107200	1	NM_133222	-826313
Chr 3	151418097	151418614	DiffBind	5.67	2.67	6.57	-3.9	0.000296	0.00157	Distal Intergenic	3	151437882	151545081	107200	1	NM_133222	-19268
Chr 13	81439574	81440452	DiffBind	7.83	8.83	-0.26	9.09	2.44e-17	1.21e-15	Exon (NM_054053/Adgrv1, exon 66 of 90)	13	81095068	81633144	538077	2	NM_054053	192692
Chr 13	81632193	81633638	DiffBind	9.55	9.04	9.93	-0.88	5.97e-07	5.59e-06	Promoter (<=1kb)	13	81095068	81633144	538077	2	NM_054053	0
Chr 13	81609911	81610530	DiffBind	6.19	7.19	-0.26	7.44	1.13e-09	1.77e-08	Intron (NM_054053/Adgrv1, intron 1 of 89)	13	81095068	81633144	538077	2	NM_054053	22614
Chr 3	138442038	138444898	DiffBind	11.58	11.43	11.73	-0.3	0.00855	0.0289	Promoter (<=1kb)	3	138443093	138455499	12407	1	NM_007410	0
Chr 7	110625973	110631385	DiffBind	11.58	11.77	11.36	0.41	0.000249	0.00135	Promoter (<=1kb)	7	110627669	110629819	2151	1	NM_009627	0
Chr 2	168198210	168199728	DiffBind	7.07	5.49	7.81	-2.32	5.72e-07	5.38e-06	Intron (NM_001310086/Adnp, intron 2 of 4)	2	168180965	168207112	26148	2	NM_001310086	7384
Chr 2	168200091	168200903	DiffBind	6.38	4.73	7.13	-2.4	0.000291	0.00155	Intron (NM_001310086/Adnp, intron 2 of 4)	2	168180965	168207112	26148	2	NM_001310086	6209
Chr 2	168203392	168208066	DiffBind	12.23	11.99	12.44	-0.45	1.72e-06	1.47e-05	Promoter (<=1kb)	2	168180965	168207112	26148	2	NM_001310086	0
Chr 10	67646844	67648449	DiffBind	8.23	8.63	7.67	0.96	0.00977	0.0322	Distal Intergenic	10	67544511	67548955	4445	2	NM_001005419	-97890
Chr 10	67672572	67673282	DiffBind	5.94	0.96	6.92	-5.95	1.57e-08	1.98e-07	Distal Intergenic	10	67544511	67548955	4445	2	NM_001005419	-123618
Chr 1	134228911	134236339	DiffBind	12.41	12.8	11.86	0.94	1.56e-14	5.39e-13	Promoter (<=1kb)	1	134199215	134234856	35642	2	NM_001291928	0
Chr 11	62247938	62251214	DiffBind	10.96	10.79	11.11	-0.33	0.0131	0.0411	Promoter (<=1kb)	11	62248984	62266452	17469	1	NM_007413	0
Chr 11	43831708	43832761	DiffBind	7.22	7.92	5.8	2.13	7.22e-06	5.51e-05	Intron (NM_007416/Adra1b, intron 1 of 1)	11	43774605	43836489	61885	2	NM_007416	3728
Chr 11	43833183	43837055	DiffBind	10.61	10.77	10.43	0.34	0.0155	0.0471	Promoter (<=1kb)	11	43774605	43836489	61885	2	NM_007416	0
Chr 2	131555230	131563577	DiffBind	11.43	12.26	9.2	3.07	7.82e-15	2.82e-13	Promoter (<=1kb)	2	131545357	131562285	16929	2	NM_013460	0
Chr 19	54044062	54048783	DiffBind	11.72	11.51	11.91	-0.4	9.04e-05	0.000546	Promoter (<=1kb)	19	54045182	54048982	3801	1	NM_007417	0
Chr 19	56720563	56729326	DiffBind	12.87	13.38	12.07	1.31	4.62e-31	7.91e-29	Promoter (<=1kb)	19	56722372	56724862	2491	1	NM_007419	0
Chr 19	56652248	56653417	DiffBind	8.41	8.9	7.65	1.25	4.31e-05	0.000278	Distal Intergenic	19	56722372	56724862	2491	1	NM_007419	-68955
Chr 18	62175915	62181020	DiffBind	10.75	11.04	10.38	0.66	2.43e-05	0.000167	Promoter (<=1kb)	18	62177713	62179981	2269	2	NM_007420	0
Chr 19	4330887	4334731	DiffBind	11.72	11.54	11.88	-0.34	0.0135	0.0423	Exon (NM_001001984/Kdm2a, exon 13 of 21)	19	4285999	4306222	20224	2	NM_130863	-24666
Chr 2	180170651	180174388	DiffBind	11.77	11.51	11.98	-0.47	0.000232	0.00128	Promoter (<=1kb)	2	180171588	180176283	4696	1	NM_019822	0
Chr 12	112628362	112629558	DiffBind	7.14	5.37	7.91	-2.54	2.43e-05	0.000166	Exon (NM_007421/Adssl1, exon 2 of 13)	12	112620047	112641355	21309	1	NM_007421	8316
Chr 6	140856492	140857821	DiffBind	8.8	8.21	9.21	-1.01	7.23e-06	5.51e-05	Distal Intergenic	6	140626885	140655481	28597	1	NM_001309436	229608
Chr 6	140733285	140734159	DiffBind	7.75	7.11	8.19	-1.08	0.00192	0.00816	Distal Intergenic	6	140626885	140655481	28597	1	NM_001309436	106401
Chr 7	28349839	28352518	DiffBind	11.81	11.63	11.97	-0.34	0.00536	0.0195	Promoter (<=1kb)	7	28351540	28351633	94	1	NR_028129	0
Chr 9	89620318	89624236	DiffBind	10.89	10.25	11.33	-1.08	2.36e-22	2.09e-20	Promoter (<=1kb)	9	89590035	89622986	32952	2	NM_153509	0
Chr 5	35892614	35895599	DiffBind	11.32	11.17	11.45	-0.28	0.0133	0.0416	Promoter (<=1kb)	5	35893319	36003922	110604	1	NM_027373	0
Chr 18	61788965	61789496	DiffBind	6.15	6.72	5.18	1.54	0.0131	0.0411	Promoter (2-3kb)	18	61730262	61786662	56401	2	NM_178928	-2304
Chr 18	61784669	61787341	DiffBind	10.88	11.36	10.14	1.23	5.71e-14	1.83e-12	Promoter (<=1kb)	18	61730262	61786662	56401	2	NM_178928	0
Chr 19	57002932	57004363	DiffBind	7.65	6.91	8.13	-1.22	0.00862	0.0291	Intron (NM_001177796/Afap1l2, intron 1 of 19)	19	56912354	57008575	96222	2	NM_001177796	4212
Chr 1	38438708	38439167	DiffBind	6.41	7.29	3.83	3.46	0.00161	0.00701	Intron (NM_001290814/Aff3, intron 4 of 21)	1	38175991	38627244	451254	2	NM_001290814	188077
Chr 11	117825176	117826611	DiffBind	8.7	8.28	9.02	-0.74	0.00606	0.0216	Promoter (<=1kb)	11	117825919	117839908	13990	1	NM_027827	0
Chr 10	127075560	127076431	DiffBind	6.95	5.58	7.64	-2.06	6.48e-06	4.98e-05	Promoter (2-3kb)	10	127078907	127093170	14264	1	NM_001033263	-2476
Chr 5	24474098	24475746	DiffBind	8.74	9.11	8.24	0.87	0.00108	0.00494	Intron (NM_001256431/Agap3, intron 1 of 8)	5	24452177	24502047	49871	1	NM_139153	21922
Chr 7	76392616	76393931	DiffBind	9.55	9.94	9.02	0.92	6.25e-07	5.82e-06	Intron (NM_001199224/Agbl1, intron 6 of 22)	7	76229887	77124698	894812	1	NM_001199224	162730
Chr 7	76889169	76890265	DiffBind	8.6	7.75	9.14	-1.39	1.81e-05	0.000128	Intron (NM_001199224/Agbl1, intron 22 of 22)	7	76229887	77124698	894812	1	NM_001199224	659283
Chr 2	90782363	90783832	DiffBind	9.29	8.9	9.6	-0.7	0.000787	0.00374	Promoter (<=1kb)	2	90782744	90816231	33488	1	NM_178755	0
Chr 5	137682387	137685416	DiffBind	11.48	11.64	11.31	0.33	0.00404	0.0154	Promoter (<=1kb)	5	137650481	137684753	34273	2	NM_001303266	0
Chr 6	40324698	40326652	DiffBind	11	10.78	11.18	-0.4	0.0113	0.0364	Promoter (<=1kb)	6	40325478	40396762	71285	1	NM_023538	0
Chr 4	126465403	126469482	DiffBind	11.54	11.39	11.67	-0.28	0.0142	0.044	Promoter (<=1kb)	4	126435013	126468421	33409	2	NM_153403	0
Chr 15	73139632	73140941	DiffBind	7.63	6.74	8.18	-1.44	4.13e-05	0.000268	Intron (NM_153178/Ago2, intron 2 of 18)	15	73101625	73184947	83323	2	NM_153178	44006
Chr 15	73182178	73186066	DiffBind	11.67	11.42	11.87	-0.45	3.83e-05	0.00025	Promoter (<=1kb)	15	73101625	73184947	83323	2	NM_153178	0
Chr 10	78372346	78373872	DiffBind	7.79	8.65	5.32	3.33	5.08e-16	2.18e-14	Distal Intergenic	10	78271563	78351700	80138	2	NM_053014	-20647
Chr 17	12117852	12122611	DiffBind	12.11	11.93	12.28	-0.35	0.000705	0.00339	Promoter (<=1kb)	17	12119284	12219640	100357	1	NM_026644	0
Chr 17	12029570	12031751	DiffBind	9.17	8.51	9.62	-1.11	4.75e-05	0.000304	Intron (NM_016694/Park2, intron 10 of 11)	17	12119284	12219640	100357	1	NM_026644	-87533
Chr 5	101051417	101052250	DiffBind	5.96	6.88	2.68	4.2	5.25e-05	0.000333	Distal Intergenic	5	100846229	100899102	52874	1	NM_172715	205189
Chr 5	100909228	100910305	DiffBind	7.26	8.25	1.52	6.73	3.44e-19	2.15e-17	Distal Intergenic	5	100846229	100899102	52874	1	NM_172715	63000
Chr 2	75780719	75781476	DiffBind	7.43	8.09	6.17	1.92	1.25e-05	9.12e-05	Distal Intergenic	2	75832177	75931350	99174	1	NM_172666	-50701
Chr 8	124562576	124563475	DiffBind	5.78	-0.07	6.77	-6.84	3.98e-07	3.87e-06	Intron (NM_007428/Agt, intron 2 of 4)	8	124556587	124569707	13121	2	NM_007428	6232
Chr 8	124564331	124571041	DiffBind	9.37	-0.07	10.37	-10.44	4.13e-23	3.93e-21	Promoter (<=1kb)	8	124556587	124569707	13121	2	NM_007428	0
Chr 13	59180477	59181694	DiffBind	7.66	8.26	6.62	1.64	0.00248	0.0101	Distal Intergenic	13	59453850	59544451	90602	2	NM_001284221	362757
Chr 13	59329336	59330347	DiffBind	7.33	8.33	-0.26	8.59	4.97e-15	1.85e-13	Distal Intergenic	13	59453850	59544451	90602	2	NM_001284221	214104
Chr 13	30342002	30342826	DiffBind	6.42	7.34	3.16	4.18	2.48e-07	2.51e-06	Intron (NM_177322/Agtr1a, intron 1 of 2)	13	30336356	30382867	46512	1	NM_177322	5647
Chr 4	148086771	148088869	DiffBind	10.1	9.33	10.6	-1.26	1.7e-13	5.17e-12	Promoter (<=1kb)	4	148077061	148088064	11004	2	NM_001301281	0
Chr 3	107679745	107681440	DiffBind	7.7	7.12	8.11	-0.99	0.00477	0.0177	Intron (NM_145542/Ahcyl1, intron 1 of 16)	3	107663120	107696548	33429	2	NM_145542	15108
Chr 3	107689708	107697357	DiffBind	12.48	12.32	12.62	-0.31	0.00444	0.0167	Promoter (<=1kb)	3	107663120	107696548	33429	2	NM_145542	0
Chr 6	29853166	29853734	DiffBind	5.55	2.66	6.45	-3.79	0.000148	0.000852	Intron (NM_001171000/Ahcyl2, intron 1 of 16)	6	29859596	29912310	52715	1	NM_001171001	-5862
Chr 4	133041599	133043901	DiffBind	8.66	7.79	9.2	-1.42	4.28e-09	6e-08	Intron (NM_146155/Ahdc1, intron 2 of 6)	4	133011506	133078110	66605	1	NM_146155	30094
Chr 4	133021097	133023582	DiffBind	8.94	8.05	9.49	-1.44	6.08e-06	4.7e-05	Intron (NM_146155/Ahdc1, intron 2 of 6)	4	133011506	133078110	66605	1	NM_146155	9592
Chr 10	20955176	20956708	DiffBind	7.34	-0.07	8.34	-8.41	2.3e-14	7.79e-13	Promoter (2-3kb)	10	20952547	21080429	127883	1	NM_026203	2630
Chr 10	20944371	20945021	DiffBind	5.71	2.86	6.61	-3.75	0.000989	0.00455	Distal Intergenic	10	20952547	21080429	127883	1	NM_026203	-7526
Chr 10	20956859	20958457	DiffBind	7.06	-0.07	8.05	-8.12	6.33e-13	1.74e-11	Intron (NM_026203/Ahi1, intron 1 of 23)	10	20952547	21080429	127883	1	NM_026203	4313
Chr 19	8984426	8985038	DiffBind	5.91	2.11	6.85	-4.75	2.18e-08	2.68e-07	Distal Intergenic	19	8989284	9019196	29913	1	NM_009643	-4246
Chr 12	35532693	35535730	DiffBind	11.34	11.53	11.11	0.42	0.000457	0.00231	Promoter (<=1kb)	12	35497979	35534989	37011	2	NM_013464	0
Chr 13	74292039	74292757	DiffBind	7.11	7.69	6.12	1.57	0.00122	0.00546	Promoter (<=1kb)	13	74211118	74292309	81192	2	NM_009644	0
Chr 3	152578384	152579212	DiffBind	6.47	0.54	7.45	-6.92	1.64e-11	3.56e-10	Intron (NM_001081277/Ak5, intron 6 of 13)	3	152666913	152681432	14520	1	NR_040386	-87701
Chr 9	55324150	55324942	DiffBind	7.36	8.24	4.71	3.53	5.75e-11	1.13e-09	Promoter (2-3kb)	9	55326949	55438344	111396	1	NM_172923	-2007
Chr 13	107336827	107337670	DiffBind	7.5	8.17	6.22	1.95	0.000147	0.000848	Distal Intergenic	13	107469822	107474432	4611	1	NR_045084	-132152
Chr 13	107531408	107531969	DiffBind	6.61	7.34	5.1	2.24	0.000399	0.00205	Distal Intergenic	13	107469822	107479188	9367	1	NR_045083	61587
Chr 13	107449392	107450436	DiffBind	8.73	9.34	7.66	1.68	1.59e-10	2.91e-09	Distal Intergenic	13	107469822	107474432	4611	1	NR_045084	-19386
Chr 13	107493720	107494413	DiffBind	6.68	7.32	5.48	1.84	0.00449	0.0169	Distal Intergenic	13	107469822	107479188	9367	1	NR_045083	23899
Chr 10	40036654	40037360	DiffBind	6.36	7.3	2.78	4.53	2.29e-06	1.91e-05	3' UTR	10	40001573	40025268	23696	2	NM_144821	-11387
Chr 17	27580302	27580807	DiffBind	5.1	6.02	1.88	4.14	0.0024	0.00985	3' UTR	17	27563769	27565727	1959	2	NM_001002895	-14576
Chr 4	41500038	41503515	DiffBind	10.21	9.9	10.46	-0.56	0.0104	0.0339	Promoter (<=1kb)	4	41495601	41503075	7475	2	NM_001085515	0
Chr 7	127090887	127092705	DiffBind	8.25	7.67	8.66	-0.99	0.00142	0.00628	Promoter (<=1kb)	7	127091436	127094049	2614	1	NM_178901	0
Chr 3	107035387	107043124	DiffBind	12.83	12.46	13.12	-0.67	2.51e-07	2.54e-06	Promoter (<=1kb)	3	107039504	107054322	14819	1	NR_033498	0
Chr 9	52672913	52681079	DiffBind	12.38	12.78	11.84	0.94	8.53e-15	3.06e-13	Promoter (<=1kb)	9	52673032	52679437	6406	2	NM_178906	0
Chr 9	52573401	52574633	DiffBind	8.37	9.02	7.16	1.86	3.48e-13	9.97e-12	Distal Intergenic	9	52673032	52679437	6406	2	NM_178906	104804
Chr 7	79534780	79537672	DiffBind	10.73	11.09	10.25	0.84	1.83e-05	0.000129	Distal Intergenic	7	79515435	79534403	18969	1	NR_040312	19346
Chr 7	79498018	79510814	DiffBind	13.39	13.69	13.02	0.67	6.42e-11	1.26e-09	Promoter (<=1kb)	7	79500026	79534403	34378	1	NR_040311	0
Chr 7	79516847	79518728	DiffBind	7.65	8.23	6.64	1.6	0.00224	0.00929	Promoter (1-2kb)	7	79515435	79534403	18969	1	NR_040312	1413
Chr 7	79542975	79545323	DiffBind	9.63	10.08	8.98	1.09	4.08e-09	5.75e-08	Distal Intergenic	7	79515435	79534403	18969	1	NR_040312	27541
Chr 6	48621801	48622389	DiffBind	6.25	1.56	7.22	-5.66	2.2e-10	3.94e-09	3' UTR	6	48628167	48633688	5522	1	NR_027236	-5778
Chr 6	48622596	48623362	DiffBind	6.77	2.67	7.72	-5.05	9.71e-10	1.55e-08	3' UTR	6	48628167	48633688	5522	1	NR_027236	-4805
Chr 6	122562191	122563354	DiffBind	7.79	8.42	6.66	1.76	7.22e-08	8.06e-07	3' UTR	6	122553809	122564180	10372	1	NM_009645	8383
Chr 2	31949778	31951601	DiffBind	9.71	9.36	9.99	-0.63	3.98e-05	0.000259	Promoter (<=1kb)	2	31950303	31973442	23140	1	NM_145144	0
Chr 10	61714663	61716530	DiffBind	9.96	8.98	10.54	-1.56	2.49e-15	9.71e-14	Promoter (<=1kb)	10	61715263	61738652	23390	1	NM_001039194	0
Chr 16	17499636	17500053	DiffBind	5.07	-0.07	6.05	-6.13	1.79e-05	0.000127	Exon (NM_175178/Aifm3, exon 4 of 21)	16	17491921	17507482	15562	1	NM_001291070	7716
Chr 16	17492191	17492804	DiffBind	6.79	7.33	5.91	1.43	0.00364	0.0141	Promoter (<=1kb)	16	17491921	17507482	15562	1	NM_001291070	271
Chr 10	44005260	44006070	DiffBind	6.65	7.23	5.68	1.54	0.00753	0.0259	Promoter (<=1kb)	10	43950307	44004846	54540	2	NM_172393	-415
Chr 11	72029330	72029746	DiffBind	5.44	6.39	1.52	4.87	9.63e-06	7.16e-05	Exon (NM_053245/Aipl1, exon 6 of 6)	11	72028722	72037509	8788	2	NM_053245	7763
Chr 10	78043010	78043990	DiffBind	7.38	6.73	7.83	-1.09	0.0136	0.0425	Promoter (<=1kb)	10	78030022	78043610	13589	2	NM_001271549	0
Chr 4	153435756	153436075	DiffBind	4.42	-0.07	5.39	-5.46	0.000674	0.00326	Intron (NM_001099299/Ajap1, intron 1 of 5)	4	153373221	153482830	109610	2	NM_001099299	46755
Chr 4	153320580	153321311	DiffBind	6.06	-0.07	7.05	-7.12	5.6e-09	7.68e-08	Distal Intergenic	4	153373221	153482830	109610	2	NM_001099299	161519
Chr 12	102756210	102759870	DiffBind	12.26	12.14	12.37	-0.23	0.00584	0.0209	Promoter (<=1kb)	12	102753275	102757810	4536	2	NM_001142938	0
Chr 12	105705482	105705868	DiffBind	4.85	2.14	5.73	-3.59	0.00382	0.0146	Promoter (<=1kb)	12	105705982	105782447	76466	1	NM_030187	-114
Chr 11	88822737	88823251	DiffBind	6.64	5.86	7.14	-1.28	0.015	0.046	Distal Intergenic	11	88830792	88851503	20712	2	NM_009648	28252
Chr 14	78533738	78538238	DiffBind	12.13	11.98	12.26	-0.28	0.00551	0.02	Promoter (<=1kb)	14	78492246	78536860	44615	2	NM_001164503	0
Chr 4	57716880	57717651	DiffBind	6.27	4.11	7.1	-2.99	0.0077	0.0264	3' UTR	4	57845248	57896984	51737	1	NM_001035532	-127597
Chr 4	57781872	57783896	DiffBind	10.14	9.9	10.34	-0.44	0.0014	0.00618	Intron (NM_001304544/Pakap, intron 6 of 8)	4	57845248	57896984	51737	1	NM_001035532	-61352
Chr 12	76324066	76327434	DiffBind	11.38	11.81	10.78	1.02	6.87e-27	8.84e-25	Promoter (<=1kb)	12	76324891	76334151	9261	1	NM_001101471	0
Chr 12	52789808	52791390	DiffBind	7.83	6.22	8.57	-2.35	3.87e-06	3.09e-05	Intron (NM_198111/Akap6, intron 1 of 13)	12	52699383	53151015	451633	1	NM_198111	90426
Chr 12	52772964	52773359	DiffBind	4.98	-0.07	5.96	-6.03	3.63e-05	0.000238	Intron (NM_198111/Akap6, intron 1 of 13)	12	52699383	53151015	451633	1	NM_198111	73582
Chr 12	52719042	52719860	DiffBind	6.85	7.85	-0.26	8.1	1.55e-12	4.04e-11	Intron (NM_198111/Akap6, intron 1 of 13)	12	52699383	53151015	451633	1	NM_198111	19660
Chr 12	52755319	52756199	DiffBind	6.82	-0.07	7.81	-7.88	1.23e-11	2.71e-10	Intron (NM_198111/Akap6, intron 1 of 13)	12	52699383	53151015	451633	1	NM_198111	55937
Chr 12	52782630	52784477	DiffBind	7.72	6.54	8.35	-1.82	2.27e-06	1.89e-05	Intron (NM_198111/Akap6, intron 1 of 13)	12	52699383	53151015	451633	1	NM_198111	83248
Chr 10	25197462	25201105	DiffBind	11.71	12.01	11.32	0.7	6.04e-09	8.22e-08	Intron (NM_018747/Akap7, intron 7 of 7)	10	25169090	25299163	130074	2	NM_018747	98058
Chr 10	25307149	25308260	DiffBind	6.12	-0.07	7.11	-7.18	7.12e-09	9.58e-08	Distal Intergenic	10	25169090	25299163	130074	2	NM_018747	-7987
Chr 10	25144682	25146575	DiffBind	9.61	10.23	8.49	1.74	1.33e-07	1.42e-06	Distal Intergenic	10	25169090	25299163	130074	2	NM_018747	152588
Chr 17	32362622	32365258	DiffBind	10.66	10.46	10.84	-0.38	0.00375	0.0144	Exon (NR_033525/Wiz, exon 5 of 11)	17	32321424	32350577	29154	2	NM_017476	-12046
Chr 5	3927279	3931179	DiffBind	11.83	11.57	12.04	-0.47	1.88e-05	0.000132	Promoter (<=1kb)	5	3928186	4080204	152019	1	NM_194462	0
Chr 7	109669930	109670376	DiffBind	5.99	6.63	4.78	1.85	0.0068	0.0238	Distal Intergenic	7	109703737	109712181	8445	1	NM_020616	-33361
Chr 7	109702843	109704842	DiffBind	11.04	10.75	11.29	-0.54	1.81e-07	1.88e-06	Promoter (<=1kb)	7	109703737	109712181	8445	1	NM_020616	0
Chr 4	34337323	34338279	DiffBind	7.41	8.09	6.08	2.01	2.85e-06	2.34e-05	Distal Intergenic	4	34550615	34566908	16294	1	NM_001007589	-212336
Chr 4	63408196	63411256	DiffBind	10.68	10.5	10.84	-0.34	0.00917	0.0306	Distal Intergenic	4	63367123	63403445	36323	2	NM_001045514	-4752
Chr 6	34383652	34385846	DiffBind	10.49	10.19	10.75	-0.56	0.00372	0.0143	Promoter (<=1kb)	6	34384247	34396949	12703	1	NM_172398	0
Chr 6	34371689	34372363	DiffBind	4.95	-0.07	5.92	-6	0.00016	0.000915	Distal Intergenic	6	34384247	34396949	12703	1	NM_172398	-11884
Chr 6	34346234	34346858	DiffBind	6.85	7.67	4.78	2.89	4.17e-08	4.87e-07	Distal Intergenic	6	34354164	34368454	14291	1	NM_008012	-7306
Chr 13	4666375	4667149	DiffBind	8.01	8.56	7.11	1.44	1.34e-06	1.17e-05	Distal Intergenic	13	4592490	4609164	16675	2	NM_018859	-57212
Chr 13	4771078	4771898	DiffBind	7.59	8.09	6.82	1.26	0.00022	0.00121	Distal Intergenic	13	4592490	4609164	16675	2	NM_018859	-161915
Chr 12	112671988	112675760	DiffBind	11.17	10.86	11.42	-0.56	0.00115	0.0052	Promoter (<=1kb)	12	112653821	112674276	20456	2	NM_001165894	0
Chr 7	27605833	27607028	DiffBind	7.28	8.28	-0.26	8.53	8.73e-15	3.12e-13	Promoter (<=1kb)	7	27605860	27639453	33594	1	NM_007434	0
Chr 1	177051350	177051942	DiffBind	6.78	7.41	5.65	1.76	0.000786	0.00374	Intron (NM_011785/Akt3, intron 9 of 12)	1	177022115	177248767	226653	2	NM_011785	196825
Chr 1	177307247	177308442	DiffBind	9.42	9.7	9.06	0.64	0.000406	0.00208	Distal Intergenic	1	177022115	177248767	226653	2	NM_011785	-58481
Chr 8	91147973	91148511	DiffBind	6.72	7.43	5.24	2.19	0.000109	0.000647	Distal Intergenic	8	91123499	91135494	11996	2	NM_010241	-12480
Chr X	150510933	150511477	DiffBind	5.72	1.46	6.69	-5.22	3.83e-07	3.74e-06	Distal Intergenic	20	150547417	150570622	23206	1	NM_001102446	-35940
Chr 4	45795318	45796004	DiffBind	6.65	5.08	7.38	-2.31	6.36e-06	4.89e-05	Distal Intergenic	4	45799022	45804608	5587	1	NM_028270	-3018
Chr 10	83532829	83534644	DiffBind	10.51	10.03	10.86	-0.83	8.98e-08	9.86e-07	Promoter (<=1kb)	10	83487447	83534140	46694	2	NM_153543	0
Chr 4	139621952	139625171	DiffBind	11.72	11.47	11.93	-0.46	0.00193	0.0082	Promoter (<=1kb)	4	139622894	139649691	26798	1	NM_175438	0
Chr 4	139631713	139632228	DiffBind	4.79	1.87	5.69	-3.82	0.00455	0.017	Intron (NM_175438/Aldh4a1, intron 1 of 14)	4	139622894	139649691	26798	1	NM_175438	8820
Chr 12	84449694	84452826	DiffBind	11.99	11.81	12.15	-0.33	0.00884	0.0297	Promoter (<=1kb)	12	84430720	84450950	20231	2	NM_134042	0
Chr 18	56571708	56574976	DiffBind	11.82	11.64	11.98	-0.34	0.000564	0.00279	Promoter (<=1kb)	18	56525736	56572939	47204	2	NM_001127338	0
Chr 18	56560879	56563454	DiffBind	10.88	10.66	11.07	-0.41	0.0045	0.0169	Promoter (<=1kb)	18	56525736	56562298	36563	2	NM_138600	0
Chr 10	21470137	21471234	DiffBind	7.63	8.31	6.3	2.01	1.47e-07	1.55e-06	Distal Intergenic	10	21377300	21396578	19279	1	NM_178713	92838
Chr 10	21465165	21466121	DiffBind	7.35	7.85	6.57	1.27	0.000804	0.00381	Distal Intergenic	10	21377300	21396578	19279	1	NM_178713	87866
Chr 12	55560099	55560745	DiffBind	7.23	6.44	7.74	-1.3	0.00331	0.013	Distal Intergenic	12	55565205	55566896	1692	1	NM_001277340	-4460
Chr 11	78322169	78327060	DiffBind	10.99	10.28	11.47	-1.19	3.87e-10	6.55e-09	Promoter (<=1kb)	11	78323073	78327778	4706	1	NM_001303423	0
Chr 15	90189076	90189867	DiffBind	7.08	7.88	5.17	2.71	4.21e-09	5.92e-08	Distal Intergenic	15	90224311	90230554	6244	1	NM_001033441	-34444
Chr 4	47472639	47476085	DiffBind	11.99	11.78	12.17	-0.39	0.000147	0.000849	Promoter (<=1kb)	4	47469833	47474367	4535	2	NM_019998	0
Chr 16	20609606	20612478	DiffBind	11.72	11.56	11.87	-0.3	0.0105	0.0342	Promoter (<=1kb)	16	20605458	20610749	5292	2	NM_145939	0
Chr 9	50773435	50776858	DiffBind	11.95	11.71	12.17	-0.46	2.93e-06	2.39e-05	Promoter (<=1kb)	9	50775225	50843639	68415	1	NM_133981	0
Chr 17	72600556	72605521	DiffBind	11.3	10.7	11.71	-1.01	3.16e-12	7.73e-11	Promoter (<=1kb)	17	71868988	72604307	735320	2	NM_007439	0
Chr 11	60508995	60510093	DiffBind	8.52	8.93	7.92	1.01	0.00111	0.00505	Exon (NM_001103171/Myo15, exon 47 of 64)	11	60537683	60558512	20830	1	NM_172943	-27590
Chr 17	56996718	56998735	DiffBind	10.53	10.37	10.68	-0.3	0.0144	0.0444	Promoter (<=1kb)	17	56997339	56999336	1998	1	NM_025538	0
Chr 11	69150150	69151359	DiffBind	8.11	8.95	5.84	3.11	6.44e-20	4.43e-18	Distal Intergenic	11	69157072	69169791	12720	1	NM_009659	-5713
Chr 11	69156615	69157763	DiffBind	7.34	8.04	5.9	2.14	1.29e-06	1.13e-05	Promoter (<=1kb)	11	69157072	69169791	12720	1	NM_009659	0
Chr 5	149245782	149246534	DiffBind	6.86	7.55	5.46	2.09	0.00263	0.0107	Distal Intergenic	5	149265004	149288153	23150	1	NM_001308462	-18470
Chr 5	149337040	149339106	DiffBind	8.56	9.51	4.66	4.85	0.0117	0.0374	Distal Intergenic	5	149265004	149288153	23150	1	NM_009663	72037
Chr 5	149312925	149313414	DiffBind	7.21	7.94	5.68	2.25	6.58e-06	5.05e-05	Distal Intergenic	5	149265004	149288153	23150	1	NM_009663	47922
Chr 11	69196540	69197989	DiffBind	8.84	9.14	8.47	0.67	0.0152	0.0465	Promoter (<=1kb)	11	69183885	69197843	13959	2	NM_009661	0
Chr 3	127749135	127750483	DiffBind	8.2	8.86	6.94	1.92	2.6e-12	6.5e-11	Intron (NM_027808/Alpk1, intron 1 of 13)	3	127670310	127780527	110218	2	NM_027808	30044
Chr 3	127779619	127780912	DiffBind	9.68	10.02	9.22	0.8	1.48e-06	1.28e-05	Promoter (<=1kb)	3	127670310	127780527	110218	2	NM_027808	0
Chr 9	110878292	110882133	DiffBind	10.54	10.18	10.83	-0.65	3.35e-07	3.3e-06	Promoter (<=1kb)	9	110880174	110900530	20357	1	NM_001146059	0
Chr 10	40323548	40324092	DiffBind	5.66	6.65	-0.26	6.91	8.52e-08	9.42e-07	Distal Intergenic	10	40287458	40302188	14731	2	NM_009665	-21361
Chr 17	24161980	24164010	DiffBind	10.78	10.49	11.01	-0.52	0.000614	0.00301	Promoter (<=1kb)	17	24155833	24163733	7901	2	NM_172935	0
Chr 14	60484578	60486741	DiffBind	9.39	9.03	9.67	-0.64	0.00263	0.0107	Distal Intergenic	14	60378286	60381003	2718	1	NM_028113	106293
Chr 14	60413909	60414851	DiffBind	6.75	7.36	5.67	1.68	0.00668	0.0235	Distal Intergenic	14	60378286	60381003	2718	1	NM_028113	35624
Chr 14	60377252	60386360	DiffBind	12.96	12.84	13.07	-0.23	0.0144	0.0443	Promoter (<=1kb)	14	60378286	60381003	2718	1	NM_001164705	0
Chr 10	80805886	80809590	DiffBind	10.32	9.99	10.58	-0.59	5.61e-05	0.000354	Promoter (<=1kb)	10	80805248	80807648	2401	1	NM_007445	639
Chr 3	108188300	108190594	DiffBind	8.54	9.25	7.07	2.18	3.36e-09	4.83e-08	Promoter (2-3kb)	3	108186289	108192286	5998	1	NM_146137	2012
Chr 15	97318201	97319314	DiffBind	7.53	6.66	8.06	-1.4	0.00219	0.00912	Intron (NM_172293/Pced1b, intron 3 of 5)	15	97244074	97247287	3214	2	NM_178114	-70915
Chr 15	97242996	97249042	DiffBind	11.71	11.28	12.05	-0.77	3.07e-12	7.55e-11	Promoter (<=1kb)	15	97244074	97247287	3214	2	NM_001164563	0
Chr 15	97338045	97339113	DiffBind	7.64	6.95	8.11	-1.15	0.000646	0.00314	Intron (NM_172293/Pced1b, intron 3 of 5)	15	97244074	97247287	3214	2	NM_178114	-90759
Chr 15	97407321	97407935	DiffBind	6.41	7.4	0.72	6.68	8.37e-13	2.27e-11	Distal Intergenic	15	97244074	97247287	3214	2	NM_178114	-160035
Chr X	142964034	142967479	DiffBind	10.77	10.49	11	-0.51	0.000196	0.0011	Promoter (<=1kb)	20	142853474	142966728	113255	2	NM_019496	0
Chr 12	111284263	111286505	DiffBind	9.1	7.09	9.91	-2.83	2.41e-21	1.9e-19	Distal Intergenic	12	111271111	111276426	5316	1	NM_033603	13153
Chr 9	14631576	14635151	DiffBind	9.94	6.95	10.84	-3.89	3.99e-52	1.73e-49	Distal Intergenic	9	14541967	14615000	73034	2	NM_001081395	-16577
Chr 9	14612227	14615695	DiffBind	11.35	11.11	11.55	-0.43	7.31e-05	0.000449	Promoter (<=1kb)	9	14541967	14615000	73034	2	NM_001081395	0
Chr 9	102724373	102727484	DiffBind	9.04	8.65	9.35	-0.7	0.0154	0.0469	Exon (NM_019764/Amotl2, exon 4 of 10)	9	102717804	102733417	15614	1	NM_019764	6570
Chr 9	102716677	102724097	DiffBind	12.6	12.41	12.77	-0.35	0.000502	0.00251	Promoter (<=1kb)	9	102717804	102733417	15614	1	NM_019764	0
Chr 3	108081647	108087223	DiffBind	12.22	11.98	12.43	-0.46	1.73e-05	0.000122	Promoter (<=1kb)	3	108074062	108085426	11365	2	NM_001289720	0
Chr 7	110767530	110770058	DiffBind	11.01	10.8	11.19	-0.39	0.00241	0.00988	Promoter (<=1kb)	7	110768206	110812408	44203	1	NM_001276301	0
Chr 7	110773341	110775276	DiffBind	8.64	7.79	9.17	-1.38	7.87e-06	5.96e-05	Promoter (<=1kb)	7	110772604	110812408	39805	1	NM_009667	738
Chr 13	19160737	19161301	DiffBind	5.92	6.89	1.31	5.58	9.29e-09	1.22e-07	Distal Intergenic	13	18948351	19150919	202569	1	NM_175007	212387
Chr 9	108296535	108298241	DiffBind	9.44	8.41	10.03	-1.63	1.38e-10	2.55e-09	Promoter (<=1kb)	9	108296922	108301597	4676	1	NM_001013814	0
Chr 5	140723789	140725997	DiffBind	9.17	7.61	9.9	-2.29	6.74e-12	1.55e-10	Promoter (<=1kb)	5	140724127	140753312	29186	1	NM_173405	0
Chr 5	52833196	52836334	DiffBind	11.59	11.44	11.73	-0.28	0.0074	0.0255	Promoter (<=1kb)	5	52834135	52866734	32600	1	NM_024213	0
Chr 5	52910105	52910827	DiffBind	7.06	7.64	6.05	1.6	0.00143	0.00631	Distal Intergenic	5	52834135	52866734	32600	1	NM_024213	75971
Chr 14	51082373	51084464	DiffBind	10.64	10.4	10.85	-0.44	0.00584	0.0209	Distal Intergenic	14	51091077	51102009	10933	1	NM_001161731	-6613
Chr 8	18767560	18768481	DiffBind	7.17	8.08	4.18	3.9	7.55e-12	1.73e-10	Intron (NM_173189/Mcph1, intron 12 of 13)	8	18690263	18741562	51300	2	NM_007426	-25999
Chr 8	18738260	18739857	DiffBind	8.3	6.9	9	-2.1	5.58e-08	6.38e-07	Promoter (1-2kb)	8	18690263	18741562	51300	2	NM_007426	1705
Chr 2	33215394	33217258	DiffBind	7.49	6.21	8.16	-1.95	0.000142	0.00082	Promoter (<=1kb)	2	33215961	33247714	31754	1	NM_011923	0
Chr 17	33778913	33782291	DiffBind	10.18	9.49	10.65	-1.16	2.18e-15	8.59e-14	Promoter (<=1kb)	17	33774900	33781575	6676	2	NM_020581	0
Chr 15	27223791	27224980	DiffBind	7.86	5.12	8.75	-3.63	7.92e-19	4.73e-17	Distal Intergenic	15	27466677	27594907	128231	1	NM_020332	-241697
Chr 15	27471878	27473874	DiffBind	8.76	9.16	8.22	0.94	1.42e-05	0.000102	Intron (NM_020332/Ank, intron 1 of 11)	15	27466677	27594907	128231	1	NM_020332	5202
Chr 15	27485995	27489166	DiffBind	8.4	9.01	7.3	1.72	4.74e-09	6.57e-08	Intron (NM_020332/Ank, intron 1 of 11)	15	27466677	27594907	128231	1	NM_020332	19319
Chr 8	22973465	22978923	DiffBind	11.66	11.38	11.89	-0.51	1.28e-05	9.31e-05	Promoter (<=1kb)	8	22974836	23150497	175662	1	NM_001110783	0
Chr 3	126994215	126999182	DiffBind	10.18	9.93	10.39	-0.46	0.00347	0.0135	Promoter (<=1kb)	3	126921607	126998452	76846	2	NM_178655	0
Chr 10	69528943	69529685	DiffBind	6.66	7.64	1.88	5.76	3.46e-13	9.91e-12	Distal Intergenic	10	69533708	70027436	493729	1	NM_146005	-4023
Chr 10	69730123	69731509	DiffBind	7.13	6.48	7.58	-1.1	0.00798	0.0272	Intron (NM_146005/Ank3, intron 1 of 42)	10	69925532	70027436	101905	1	NM_009670	-194023
Chr 10	69554860	69556568	DiffBind	8.56	9.32	6.82	2.5	2.4e-08	2.93e-07	Intron (NM_146005/Ank3, intron 1 of 42)	10	69533708	70027436	493729	1	NM_170730	21153
Chr 10	69570732	69573095	DiffBind	9.96	10.22	9.65	0.56	0.000227	0.00125	Intron (NM_146005/Ank3, intron 1 of 42)	10	69533708	70027436	493729	1	NM_170730	37025
Chr 10	69605022	69606068	DiffBind	7.84	8.47	6.69	1.78	1.72e-08	2.15e-07	Intron (NM_146005/Ank3, intron 1 of 42)	10	69533708	70027436	493729	1	NM_170730	71315
Chr 10	69452323	69453309	DiffBind	8.31	8.75	7.66	1.09	7.64e-05	0.000468	Distal Intergenic	10	69533708	70027436	493729	1	NM_146005	-80399
Chr 10	69705414	69711505	DiffBind	12.73	13.13	12.17	0.96	5.87e-13	1.62e-11	Intron (NM_146005/Ank3, intron 1 of 42)	10	69533708	70027436	493729	1	NM_170730	171707
Chr 2	136531655	136533498	DiffBind	9.69	8.74	10.26	-1.52	7.06e-22	5.92e-20	Promoter (<=1kb)	2	136532321	136555854	23534	1	NM_175667	0
Chr 11	89695462	89697437	DiffBind	8.58	4.71	9.53	-4.82	0.0109	0.0354	Distal Intergenic	11	89421086	89538555	117470	2	NM_001080933	-156908
Chr 5	110229759	110232840	DiffBind	12.03	11.88	12.17	-0.29	0.00271	0.0109	Promoter (<=1kb)	5	110231004	110256651	25648	1	NM_001253814	0
Chr 19	36227300	36228204	DiffBind	7.41	8.04	6.25	1.79	0.000718	0.00345	Distal Intergenic	19	36111965	36119844	7880	2	NM_013468	-107457
Chr 19	36108952	36110271	DiffBind	7.5	4.95	8.37	-3.42	9.1e-15	3.23e-13	Downstream (1-2kb)	19	36111965	36119844	7880	2	NM_013468	9573
Chr 19	36111320	36112561	DiffBind	8.91	9.26	8.46	0.8	0.0041	0.0156	3' UTR	19	36111965	36119844	7880	2	NM_013468	7283
Chr 8	11632696	11637186	DiffBind	12.12	11.96	12.26	-0.3	0.00254	0.0103	Promoter (<=1kb)	8	11611581	11635757	24177	2	NM_001281974	0
Chr 5	90338170	90340558	DiffBind	10.64	9.8	11.17	-1.36	1.8e-25	2.03e-23	Intron (NM_030886/Ankrd17, intron 1 of 33)	5	90227166	90366185	139020	2	NM_030886	25627
Chr 10	81632939	81634449	DiffBind	10.02	9.7	10.29	-0.59	0.000285	0.00152	Intron (NM_027480/Ankrd24, intron 2 of 19)	10	81628540	81647612	19073	1	NM_027480	4400
Chr 6	118559747	118563907	DiffBind	11.59	11.44	11.73	-0.29	0.00374	0.0144	Promoter (<=1kb)	6	118502564	118562256	59693	2	NM_001081112	0
Chr 14	31890974	31892204	DiffBind	7.64	8.34	6.25	2.09	3.35e-09	4.81e-08	Distal Intergenic	14	31700015	31830415	130401	2	NM_001024604	-60560
Chr 13	76844875	76845278	DiffBind	5.76	6.63	3.26	3.37	9.85e-06	7.31e-05	Intron (NM_030174/Mctp1, intron 15 of 20)	13	77043088	77135468	92381	2	NM_134071	290190
Chr 15	31360566	31369516	DiffBind	12.3	13.02	10.81	2.22	8.68e-88	1.15e-84	Promoter (<=1kb)	15	31291479	31367759	76281	2	NM_001164441	0
Chr 15	31343366	31344363	DiffBind	7.15	8.09	3.58	4.51	2.45e-17	1.21e-15	Intron (NM_001164441/Ankrd33b, intron 1 of 3)	15	31291479	31367759	76281	2	NM_001164441	23396
Chr 15	31344944	31346788	DiffBind	7.7	8.7	-0.26	8.96	1.01e-15	4.17e-14	Intron (NM_001164441/Ankrd33b, intron 1 of 3)	15	31291479	31367759	76281	2	NM_001164441	20971
Chr 15	31296905	31297876	DiffBind	7.38	5.82	8.11	-2.29	1.74e-05	0.000123	3' UTR	15	31291479	31367759	76281	2	NM_001164441	69883
Chr 13	92425293	92428104	DiffBind	11.33	11.15	11.49	-0.34	0.00252	0.0103	Promoter (<=1kb)	13	92425969	92441658	15690	1	NM_175455	0
Chr 9	89735807	89739061	DiffBind	10.91	11.29	10.39	0.89	6.5e-08	7.33e-07	Promoter (<=1kb)	9	89728249	89738475	10227	2	NM_207260	0
Chr 3	96669548	96671730	DiffBind	10.29	10.01	10.52	-0.5	0.00613	0.0218	Promoter (<=1kb)	3	96670131	96691034	20904	1	NM_001081139	0
Chr 1	36545430	36547761	DiffBind	11	10.72	11.24	-0.52	9.1e-05	0.000549	Promoter (<=1kb)	1	36538173	36547201	9029	2	NM_026241	0
Chr 3	38446441	38447066	DiffBind	5.42	6.41	-0.26	6.66	6.26e-07	5.83e-06	Downstream (2-3kb)	3	38449261	38484816	35556	2	NM_001167883	37750
Chr 3	38442573	38443335	DiffBind	5.92	6.87	1.88	4.99	4e-07	3.89e-06	Distal Intergenic	3	38449261	38484816	35556	2	NM_001167883	41481
Chr 13	112331018	112331883	DiffBind	6.25	4.65	6.99	-2.34	0.00562	0.0203	Intron (NM_001168405/Ankrd55, intron 4 of 5)	13	112288518	112356181	67664	1	NM_001168404	42501
Chr 13	112287842	112292854	DiffBind	11.23	9.7	11.95	-2.25	1e-43	3.51e-41	Promoter (<=1kb)	13	112288451	112344641	56191	1	NM_001168405	0
Chr 4	32859734	32865254	DiffBind	11.32	10.48	11.85	-1.37	1.19e-12	3.16e-11	5' UTR	4	32804035	32923505	119471	2	NM_001012450	58251
Chr 4	32903698	32904212	DiffBind	5.18	6.14	0.76	5.38	8.49e-06	6.4e-05	Intron (NM_001012450/Ankrd6, intron 1 of 16)	4	32804035	32923505	119471	2	NM_001012450	19293
Chr 2	118702071	118704661	DiffBind	10.34	10.67	9.9	0.77	0.000279	0.0015	Promoter (<=1kb)	2	118699103	118703963	4861	2	NM_001081971	0
Chr 10	90688483	90690408	DiffBind	8.93	9.29	8.46	0.83	0.0129	0.0406	Intron (NM_001128086/Anks1b, intron 17 of 24)	10	90576691	90972984	396294	1	NM_181398	111793
Chr 10	90081364	90082624	DiffBind	7.2	7.77	6.27	1.5	0.00171	0.00737	Intron (NM_001128086/Anks1b, intron 8 of 24)	10	89873509	90972984	1099476	1	NM_001128086	207856
Chr 10	90723674	90724507	DiffBind	6.87	7.33	6.19	1.14	0.0126	0.0397	Intron (NM_001128086/Anks1b, intron 17 of 24)	10	90576691	90972984	396294	1	NM_181398	146984
Chr 10	90704524	90705654	DiffBind	6.81	7.74	3.46	4.28	9.25e-06	6.92e-05	Intron (NM_001128086/Anks1b, intron 17 of 24)	10	90576691	90972984	396294	1	NM_181398	127834
Chr 3	57690122	57692923	DiffBind	9.61	9.34	9.83	-0.49	0.00371	0.0143	Promoter (<=1kb)	3	57667422	57692537	25116	2	NM_001033349	0
Chr 7	144737816	144738898	DiffBind	7.38	6.09	8.05	-1.96	0.00087	0.00407	Promoter (<=1kb)	7	144588549	144738592	150044	2	NM_001242349	0
Chr 2	110947001	110950822	DiffBind	11.34	11.82	10.62	1.21	1.45e-22	1.32e-20	Promoter (<=1kb)	2	110655201	110950244	295044	2	NM_001128103	0
Chr 2	110839372	110840469	DiffBind	7.39	8.17	5.56	2.6	9.76e-10	1.55e-08	Intron (NM_001128103/Ano3, intron 4 of 26)	2	110655201	110950244	295044	2	NM_001128103	109775
Chr 10	89343206	89345718	DiffBind	9.93	10.31	9.4	0.91	3.48e-07	3.42e-06	Distal Intergenic	10	88948994	89257790	308797	2	NR_102339	-85417
Chr 7	51510455	51512087	DiffBind	9.85	9.61	10.06	-0.45	0.0103	0.0338	Promoter (<=1kb)	7	51511029	51598707	87679	1	NM_001271879	0
Chr 15	95919786	95920625	DiffBind	7.66	6.47	8.31	-1.84	1.34e-06	1.17e-05	Exon (NM_001253813/Ano6, exon 9 of 21)	15	95790843	95975472	184630	1	NM_175344	128944
Chr 15	95906789	95907655	DiffBind	6.32	4.75	7.06	-2.31	0.00268	0.0108	Intron (NM_001253813/Ano6, intron 4 of 20)	15	95790843	95975472	184630	1	NM_175344	115947
Chr 15	95826439	95826987	DiffBind	6.09	7.08	-0.26	7.34	2.23e-09	3.34e-08	Intron (NM_001253813/Ano6, intron 1 of 20)	15	95790843	95975472	184630	1	NM_175344	35597
Chr 15	95931241	95932469	DiffBind	7.68	8.5	5.58	2.92	8.82e-10	1.41e-08	Exon (NM_001253813/Ano6, exon 11 of 21)	15	95790843	95975472	184630	1	NM_175344	140399
Chr 15	95828675	95829706	DiffBind	6.8	5.42	7.49	-2.07	0.00158	0.00687	Intron (NM_001253813/Ano6, intron 1 of 20)	15	95790843	95975472	184630	1	NM_175344	37833
Chr 15	95774115	95774769	DiffBind	5.87	-0.07	6.86	-6.93	2.83e-08	3.42e-07	Distal Intergenic	15	95790843	95975472	184630	1	NM_001253813	-16074
Chr 1	93400699	93402203	DiffBind	7.92	6.91	8.51	-1.6	2.54e-06	2.1e-05	Exon (NM_001271884/Ano7, exon 20 of 24)	1	93373896	93404304	30409	1	NM_207031	26804
Chr 9	62438373	62439146	DiffBind	5.67	3.24	6.53	-3.29	0.00475	0.0176	Intron (NM_175484/Coro2b, intron 3 of 11)	9	62341343	62378805	37463	1	NM_009672	97031
Chr 6	87332221	87336198	DiffBind	11.63	11.97	11.19	0.78	3.71e-09	5.29e-08	Promoter (<=1kb)	6	87133853	87335775	201923	2	NM_054041	0
Chr 5	97934686	97936212	DiffBind	9.87	10.31	9.24	1.07	1.7e-07	1.77e-06	Intron (NM_133738/Antxr2, intron 16 of 16)	5	97884688	98030962	146275	2	NM_133738	94750
Chr 19	20009407	20010499	DiffBind	8.55	7.21	9.24	-2.03	3.96e-11	8.01e-10	Distal Intergenic	19	20373434	20390671	17238	2	NM_010730	380172
Chr 19	20343320	20345187	DiffBind	9.03	9.4	8.52	0.89	0.000139	0.000806	Distal Intergenic	19	20373434	20390671	17238	2	NM_010730	45484
Chr 19	19977626	19978318	DiffBind	6.13	2.88	7.05	-4.17	4.05e-06	3.22e-05	Distal Intergenic	19	20373434	20390671	17238	2	NM_010730	412353
Chr 14	25841587	25843799	DiffBind	10.6	11.03	9.98	1.04	1.64e-14	5.65e-13	Promoter (<=1kb)	14	25842155	25886804	44650	1	NM_013469	0
Chr 9	69432141	69432509	DiffBind	5.04	-0.07	6.02	-6.09	3e-05	0.000201	3' UTR	9	69453683	69491785	38103	1	NM_007585	-21174
Chr 5	96792581	96795298	DiffBind	9.26	9.53	8.93	0.6	0.00451	0.0169	Promoter (<=1kb)	5	96793385	96845968	52584	1	NM_013470	0
Chr 6	86792526	86794169	DiffBind	9.73	10.14	9.17	0.97	5.44e-08	6.23e-07	Promoter (<=1kb)	6	86736840	86793584	56745	2	NM_013471	0
Chr 1	58112629	58113222	DiffBind	6.36	7.06	4.98	2.07	0.00737	0.0255	Promoter (<=1kb)	1	58113136	58200452	87317	1	NM_023617	0
Chr 1	58209935	58211293	DiffBind	8.36	9.22	5.88	3.33	4.29e-19	2.65e-17	Promoter (<=1kb)	1	58210397	58268596	58200	1	NM_023631	0
Chr 8	72239120	72241814	DiffBind	11.48	11.34	11.61	-0.27	0.00755	0.026	Promoter (<=1kb)	8	72240132	72257379	17248	1	NM_007456	0
Chr 9	21311937	21312928	DiffBind	7.81	8.33	6.99	1.34	0.000646	0.00314	Promoter (<=1kb)	9	21295457	21312333	16877	2	NM_001110300	0
Chr 1	79580798	79581956	DiffBind	9.28	9.53	8.97	0.56	0.00626	0.0222	Distal Intergenic	1	79606876	79671972	65097	2	NM_183027	90016
Chr 13	94357569	94360120	DiffBind	11.73	11.59	11.86	-0.27	0.0152	0.0464	Promoter (<=1kb)	13	94358960	94566316	207357	1	NM_009680	0
Chr 13	94415719	94416158	DiffBind	5.61	2.69	6.51	-3.82	0.000607	0.00298	Intron (NM_009680/Ap3b1, intron 6 of 26)	13	94358960	94566316	207357	1	NM_009680	56760
Chr 7	81491523	81494553	DiffBind	11.57	11.38	11.75	-0.37	0.000266	0.00143	Promoter (<=1kb)	7	81460399	81493925	33527	2	NM_021492	0
Chr 14	21031083	21032471	DiffBind	7.17	5.35	7.95	-2.6	1.45e-08	1.84e-07	3' UTR	14	21033742	21052442	18701	2	NM_018829	19971
Chr 14	21028777	21029680	DiffBind	7.27	7.99	5.76	2.23	0.00182	0.00777	Exon (NM_009502/Vcl, exon 19 of 21)	14	21033742	21052442	18701	2	NM_018829	22762
Chr 2	127008295	127010372	DiffBind	11.23	11.07	11.38	-0.31	0.00623	0.0221	Promoter (<=1kb)	2	127008711	127069814	61104	1	NM_175550	0
Chr 10	90833947	90834997	DiffBind	6.92	7.54	5.82	1.73	0.0126	0.0398	Intron (NM_001128086/Anks1b, intron 17 of 24)	10	90989311	91082743	93433	2	NM_001042558	247746
Chr 7	64508265	64509265	DiffBind	6.57	7.43	4.16	3.27	0.00307	0.0122	Intron (NM_007461/Apba2, intron 1 of 14)	7	64502138	64753876	251739	1	NM_001291167	6128
Chr 7	64501036	64506586	DiffBind	12.08	12.25	11.89	0.36	3.32e-05	0.00022	Promoter (<=1kb)	7	64501706	64753876	252171	1	NM_007461	0
Chr 2	22743808	22745307	DiffBind	10.16	9.82	10.43	-0.62	2.71e-05	0.000184	Distal Intergenic	2	22774327	22875653	101327	1	NM_019456	-29020
Chr 5	66327776	66329083	DiffBind	7.79	5.27	8.66	-3.38	2.59e-13	7.59e-12	Intron (NM_001201416/Apbb2, intron 1 of 6)	5	66298725	66337665	38941	2	NM_001201416	8582
Chr 5	66319930	66320544	DiffBind	5.26	-0.07	6.24	-6.31	4.93e-06	3.87e-05	Intron (NM_001201416/Apbb2, intron 1 of 6)	5	66298725	66337665	38941	2	NM_001201416	17121
Chr 5	66465940	66466323	DiffBind	5.23	2.57	6.11	-3.54	0.00378	0.0145	Intron (NM_001201413/Apbb2, intron 3 of 16)	5	66298725	66337665	38941	2	NM_001201416	-128276
Chr 5	66336585	66338677	DiffBind	9.82	9.1	10.3	-1.19	1.69e-13	5.14e-12	Promoter (<=1kb)	5	66298725	66337665	38941	2	NM_001201416	0
Chr 5	66523594	66524763	DiffBind	8.24	8.79	7.33	1.46	1.16e-05	8.48e-05	Intron (NM_001201413/Apbb2, intron 2 of 16)	5	66298725	66618817	320093	2	NM_001201413	94054
Chr 18	34202325	34203475	DiffBind	7.14	8.13	-0.26	8.39	2.29e-13	6.76e-12	Distal Intergenic	18	34220984	34322190	101207	1	NM_007462	-17509
Chr 10	80295222	80302580	DiffBind	12.48	12.26	12.66	-0.4	0.0048	0.0178	Promoter (<=1kb)	10	80301820	80318256	16437	1	NM_011789	0
Chr 9	108093375	108095827	DiffBind	10.88	10.44	11.22	-0.78	3.74e-09	5.33e-08	Promoter (<=1kb)	9	108085414	108094480	9067	2	NM_146226	0
Chr 9	66792413	66796713	DiffBind	11.82	11.97	11.66	0.31	0.000428	0.00218	Promoter (<=1kb)	9	66775487	66795423	19937	2	NM_177583	0
Chr 2	94479586	94480299	DiffBind	6.57	7.32	4.88	2.44	1.77e-05	0.000125	Distal Intergenic	2	94411727	94438186	26460	2	NM_007466	-41401
Chr 9	31203325	31204349	DiffBind	6.53	7.29	4.79	2.5	6.31e-05	0.000394	Intron (NM_001102455/Aplp2, intron 1 of 16)	9	31149557	31211815	62259	2	NM_001102455	7466
Chr 9	46229577	46231309	DiffBind	9.94	9.63	10.19	-0.57	0.00492	0.0182	Promoter (<=1kb)	9	46228630	46230469	1840	1	NM_009692	948
Chr 16	31367837	31368299	DiffBind	4.7	-0.07	5.67	-5.74	0.000177	0.000999	Distal Intergenic	16	31296192	31314808	18617	2	NM_007470	-53030
Chr 7	19694834	19699832	DiffBind	11.07	10.61	11.42	-0.81	3.76e-07	3.67e-06	Promoter (<=1kb)	7	19696244	19698398	2155	2	NM_001305819	0
Chr 11	108377694	108378344	DiffBind	8.11	8.57	7.43	1.14	0.0161	0.0486	Distal Intergenic	11	108395297	108414396	19100	1	NM_013475	-16953
Chr 15	77366604	77367471	DiffBind	7.98	7.48	8.36	-0.88	0.00883	0.0296	Distal Intergenic	15	77388217	77399110	10894	2	NM_001164640	31639
Chr 15	77752646	77753222	DiffBind	5.29	-0.07	6.27	-6.34	1.74e-05	0.000123	Promoter (2-3kb)	15	77748613	77755229	6617	2	NM_001081970	2007
Chr 15	77756132	77757101	DiffBind	8.7	9.12	8.1	1.02	0.0103	0.0335	Promoter (<=1kb)	15	77748613	77755229	6617	2	NM_001081970	-904
Chr 12	111718168	111718848	DiffBind	6.66	4.42	7.49	-3.07	0.00508	0.0187	Intron (NM_026511/Apopt1, intron 1 of 4)	12	111713269	111755055	41787	1	NM_001163388	4900
Chr 7	97747868	97749963	DiffBind	9.28	9.74	8.6	1.15	9.3e-09	1.22e-07	Distal Intergenic	7	97726379	97738247	11869	2	NM_175105	-9622
Chr 7	97735121	97739129	DiffBind	11.73	11.89	11.54	0.36	0.00468	0.0174	Promoter (<=1kb)	7	97726379	97738247	11869	2	NM_175105	0
Chr 7	97756444	97757993	DiffBind	8.1	7.35	8.6	-1.24	8.14e-05	0.000496	Distal Intergenic	7	97726379	97738247	11869	2	NM_175105	-18198
Chr 18	15551792	15553175	DiffBind	9.31	9.65	8.87	0.78	6.52e-05	0.000405	Intron (NM_199055/Chst9, intron 2 of 3)	18	15389394	15410982	21589	2	NM_001308646	-140811
Chr 18	15400537	15404066	DiffBind	9.73	8.99	10.21	-1.23	4.02e-07	3.91e-06	Promoter (<=1kb)	18	15389394	15403016	13623	2	NM_001308647	0
Chr X	20847834	20851645	DiffBind	10.73	10.16	11.13	-0.98	2.45e-07	2.48e-06	Promoter (<=1kb)	20	20848543	20852905	4363	1	NM_001159645	0
Chr X	20851887	20852322	DiffBind	5.89	4.31	6.62	-2.32	0.00207	0.0087	3' UTR	20	20848543	20860521	11979	1	NM_009703	3345
Chr 7	101377503	101379766	DiffBind	9.11	7.12	9.91	-2.79	1.66e-38	4.33e-36	Promoter (<=1kb)	7	101378122	101412586	34465	1	NM_001040112	0
Chr 5	62761946	62767042	DiffBind	11.84	12.21	11.34	0.88	2.07e-21	1.65e-19	Promoter (<=1kb)	5	62602446	62766177	163732	2	NM_178407	0
Chr 5	62777402	62778804	DiffBind	7.84	8.83	-0.26	9.09	2.44e-17	1.21e-15	Distal Intergenic	5	62602446	62766177	163732	2	NM_178407	-11226
Chr 18	38013672	38015153	DiffBind	9.02	8.62	9.33	-0.71	0.00446	0.0168	Distal Intergenic	18	37972623	37998969	26347	2	NM_001205336	-14704
Chr 18	38024688	38026404	DiffBind	9.99	9.47	10.37	-0.89	1.82e-05	0.000129	Distal Intergenic	18	37972623	37998969	26347	2	NM_001205336	-25720
Chr 18	37997744	37999444	DiffBind	8.62	9.06	7.98	1.08	0.000353	0.00184	Promoter (<=1kb)	18	37972623	37998969	26347	2	NM_001205336	0
Chr 15	74668460	74674563	DiffBind	11.92	12.4	11.21	1.19	1.26e-14	4.43e-13	Promoter (<=1kb)	15	74669081	74672570	3490	2	NM_001276684	0
Chr 11	103970669	103971269	DiffBind	5.76	4.29	6.48	-2.19	0.0121	0.0385	Intron (NM_001304574/Arf2, intron 2 of 4)	11	103966871	103985350	18480	1	NM_007477	3799
Chr 11	103961011	103962200	DiffBind	7.77	6.99	8.28	-1.29	0.000317	0.00167	Distal Intergenic	11	103966725	103985350	18626	1	NM_001304574	-4525
Chr 11	104003200	104003780	DiffBind	6.12	7.08	1.88	5.2	2.21e-08	2.71e-07	Distal Intergenic	11	103966871	103985350	18480	1	NM_007477	36330
Chr 2	166800160	166800714	DiffBind	6.18	7.14	2.03	5.11	5.86e-08	6.67e-07	Distal Intergenic	2	166805581	166898051	92471	1	NM_001085495	-4867
Chr 10	24999927	25002094	DiffBind	8.26	9.26	-0.26	9.52	4.57e-19	2.81e-17	Distal Intergenic	10	24915207	24927470	12264	2	NM_007482	-72458
Chr 8	8762088	8762781	DiffBind	6.19	2.33	7.14	-4.81	1.33e-06	1.16e-05	Distal Intergenic	8	8666576	8690537	23962	2	NM_176849	-71552
Chr 18	6134077	6137397	DiffBind	12	11.76	12.2	-0.43	0.00087	0.00407	Promoter (<=1kb)	18	6024450	6136098	111649	2	NM_001039692	0
Chr 2	43784413	43789404	DiffBind	10.06	11	6.27	4.74	3.5e-05	0.000231	Intron (NM_001301832/Arhgap15, intron 2 of 14)	2	43748824	44395953	647130	1	NM_001301831	35590
Chr 2	44299748	44300305	DiffBind	6.15	7.08	2.76	4.32	3.74e-08	4.4e-07	Intron (NM_001301832/Arhgap15, intron 13 of 14)	2	44059238	44065324	6087	2	NR_040622	-234425
Chr 2	44436603	44437860	DiffBind	7.28	8.28	-0.26	8.54	8.62e-15	3.09e-13	Distal Intergenic	2	44059238	44065324	6087	2	NR_040622	-371280
Chr 2	44304712	44305531	DiffBind	6.96	7.56	5.93	1.62	0.00454	0.017	Intron (NM_001301832/Arhgap15, intron 13 of 14)	2	44059238	44065324	6087	2	NR_040622	-239389
Chr 2	43950315	43950908	DiffBind	4.99	5.97	-0.26	6.23	1.38e-05	0.0001	Intron (NM_001301832/Arhgap15, intron 7 of 14)	2	44059238	44065324	6087	2	NR_040622	114416
Chr 2	44271296	44271736	DiffBind	5.51	2.38	6.43	-4.05	6.79e-06	5.19e-05	Intron (NM_001301832/Arhgap15, intron 13 of 14)	2	44059238	44065324	6087	2	NR_040622	-205973
Chr 2	44340517	44341580	DiffBind	7.93	8.55	6.8	1.75	0.00275	0.0111	Intron (NM_001301832/Arhgap15, intron 14 of 14)	2	44059238	44065324	6087	2	NR_040622	-275194
Chr 2	44060334	44061178	DiffBind	7.46	8.28	5.34	2.94	2.6e-05	0.000177	Exon (NR_040622/Arhgap15os, exon 3 of 3)	2	44059238	44065324	6087	2	NR_040622	4146
Chr 2	44242634	44244908	DiffBind	9.36	10.3	5.76	4.54	2.26e-67	1.71e-64	Exon (NM_001301832/Arhgap15, exon 13 of 15)	2	44059238	44065324	6087	2	NR_040622	-177311
Chr 2	43977579	43978972	DiffBind	7.91	8.41	7.16	1.25	5.28e-05	0.000335	Intron (NM_001301832/Arhgap15, intron 7 of 14)	2	44059238	44065324	6087	2	NR_040622	86352
Chr 10	26752275	26754628	DiffBind	8.54	7.59	9.11	-1.52	0.00181	0.00775	Distal Intergenic	10	26772512	26918648	146137	1	NM_176837	-17884
Chr 10	26995076	26995788	DiffBind	6.84	7.66	4.75	2.92	9.8e-08	1.07e-06	Intron (NM_008481/Lama2, intron 57 of 63)	10	26772512	26918648	146137	1	NM_176837	222565
Chr 10	26949946	26950727	DiffBind	7.44	8.28	5.16	3.13	1.65e-08	2.07e-07	Distal Intergenic	10	26772512	26918648	146137	1	NM_176837	177435
Chr 9	51763925	51768790	DiffBind	12.39	12.5	12.27	0.23	0.00524	0.0192	Promoter (<=1kb)	9	51765352	51853059	87708	1	NM_175535	0
Chr 14	33213921	33215600	DiffBind	9.05	9.38	8.64	0.74	0.000459	0.00232	Promoter (1-2kb)	14	33216823	33369936	153114	1	NM_153800	-1223
Chr 11	97434507	97435494	DiffBind	7.63	6.11	8.35	-2.24	6.59e-09	8.9e-08	Distal Intergenic	11	97450160	97502400	52241	1	NM_021493	-14666
Chr 11	97449262	97455261	DiffBind	11.3	11.45	11.12	0.33	0.014	0.0435	Promoter (<=1kb)	11	97450160	97502400	52241	1	NM_021493	0
Chr 5	102844529	102848576	DiffBind	10.83	10.23	11.25	-1.02	7.05e-10	1.15e-08	Intron (NM_029270/Arhgap24, intron 4 of 9)	5	102768810	102897937	129128	1	NM_001286468	75720
Chr 5	102334551	102335279	DiffBind	6.28	-0.07	7.27	-7.35	6.56e-10	1.07e-08	Distal Intergenic	5	102481391	102897937	416547	1	NM_029270	-146112
Chr 5	102480891	102482666	DiffBind	10.23	9.68	10.63	-0.95	1.98e-08	2.45e-07	Promoter (<=1kb)	5	102481391	102897937	416547	1	NM_029270	0
Chr 5	102874621	102875894	DiffBind	8.72	9.05	8.3	0.75	0.00117	0.00528	Exon (NM_029270/Arhgap24, exon 6 of 10)	5	102768810	102897937	129128	1	NM_001286468	105812
Chr 6	87530209	87533708	DiffBind	9.26	10.11	6.88	3.23	3.25e-42	1.05e-39	Promoter (<=1kb)	6	87458545	87533259	74715	2	NM_001037727	0
Chr 6	87512977	87513424	DiffBind	6	6.89	3.16	3.73	0.000583	0.00287	Intron (NM_001037727/Arhgap25, intron 1 of 10)	6	87458545	87496327	37783	2	NR_104483	-16651
Chr 18	39067324	39067886	DiffBind	5.2	-0.07	6.18	-6.25	7.13e-06	5.44e-05	Intron (NM_175164/Arhgap26, intron 1 of 22)	18	38993145	39376285	383141	1	NM_175164	74180
Chr 18	39086609	39087722	DiffBind	6.13	1.87	7.1	-5.22	6.08e-08	6.9e-07	Intron (NM_175164/Arhgap26, intron 1 of 22)	18	38993145	39376285	383141	1	NM_175164	93465
Chr 11	103332620	103334688	DiffBind	9.53	9.25	9.76	-0.5	0.00523	0.0191	3' UTR	11	103331484	103344702	13219	2	NM_133715	10014
Chr 11	103311662	103312598	DiffBind	7.37	8.03	6.1	1.93	0.000804	0.00381	Distal Intergenic	11	103331484	103344702	13219	2	NM_133715	32104
Chr 17	68003116	68004927	DiffBind	9.91	9.72	10.08	-0.35	0.0165	0.0496	Promoter (<=1kb)	17	67842708	68004108	161401	2	NM_172964	0
Chr 3	121952767	121955827	DiffBind	10.62	10.91	10.25	0.66	1.67e-05	0.000119	Promoter (<=1kb)	3	121953326	122016153	62828	1	NM_172525	0
Chr 3	121966922	121970012	DiffBind	10.93	11.48	10.02	1.46	2.23e-19	1.45e-17	Intron (NM_172525/Arhgap29, intron 1 of 22)	3	121953326	122016153	62828	1	NM_172525	13597
Chr 1	171379595	171381096	DiffBind	9.31	9.66	8.86	0.79	2.61e-05	0.000177	Exon (NM_001122680/Pvrl4, exon 2 of 8)	1	171388960	171410239	21280	1	NM_001005508	-7864
Chr 16	38710190	38714629	DiffBind	11.47	11.63	11.29	0.34	0.00522	0.0191	Promoter (<=1kb)	16	38598343	38713035	114693	2	NM_020260	0
Chr 9	32207101	32207929	DiffBind	6.68	7.67	-0.26	7.93	5.41e-12	1.26e-10	Intron (NM_001195632/Arhgap32, intron 9 of 21)	9	32224249	32265511	41263	1	NM_177379	-16320
Chr 9	32223123	32229743	DiffBind	11.47	12.42	7.77	4.65	1.48e-18	8.6e-17	Promoter (<=1kb)	9	32224249	32265511	41263	1	NM_177379	0
Chr 9	32016139	32018386	DiffBind	9.45	9.04	9.77	-0.73	0.000313	0.00165	Distal Intergenic	9	32116136	32265511	149376	1	NM_001195632	-97750
Chr 7	16628234	16629251	DiffBind	8.56	9.06	7.79	1.27	1.25e-06	1.1e-05	Distal Intergenic	7	16494473	16614993	120521	2	NM_172739	-13242
Chr X	49485027	49485880	DiffBind	5.99	-0.07	6.98	-7.05	9.36e-09	1.23e-07	Intron (NM_001081123/Arhgap36, intron 1 of 12)	20	49470450	49500250	29801	1	NM_001081123	14578
Chr X	49470478	49471281	DiffBind	6.78	5.35	7.48	-2.13	0.000141	0.000816	Promoter (<=1kb)	20	49470450	49500250	29801	1	NM_001081123	29
Chr X	49493183	49495018	DiffBind	9.03	8.2	9.55	-1.34	5.81e-05	0.000366	Exon (NM_001081123/Arhgap36, exon 2 of 13)	20	49470450	49500250	29801	1	NM_001081123	22734
Chr 2	158559618	158561587	DiffBind	7.41	3.9	8.35	-4.45	0.0137	0.0427	Distal Intergenic	2	158512796	158550628	37833	1	NM_001145015	46823
Chr 11	65157394	65158178	DiffBind	6.04	6.84	4.02	2.82	0.00683	0.0239	Intron (NM_001099288/Arhgap44, intron 1 of 19)	11	65002039	65162961	160923	2	NM_001099288	4783
Chr 11	65124897	65125652	DiffBind	6.27	3.93	7.12	-3.19	0.000161	0.000921	Intron (NM_001099288/Arhgap44, intron 1 of 19)	11	65002039	65162961	160923	2	NM_001099288	37309
Chr X	169036189	169039076	DiffBind	9.64	8.97	10.1	-1.13	3.44e-09	4.92e-08	Promoter (<=1kb)	20	169036611	169304440	267830	1	NM_178754	0
Chr 15	84719749	84720960	DiffBind	8.45	9.05	7.41	1.64	9.58e-08	1.05e-06	Promoter (<=1kb)	15	84720052	84772207	52156	1	NM_001164627	0
Chr 15	84714555	84715490	DiffBind	7.79	6.96	8.31	-1.35	0.012	0.0382	Exon (NR_040347/Gm20556, exon 3 of 3)	15	84720052	84772207	52156	1	NM_001164627	-4562
Chr 10	127325665	127327599	DiffBind	9.39	9.63	9.1	0.52	0.00876	0.0295	Promoter (1-2kb)	10	127323727	127329943	6217	1	NM_146011	1939
Chr 4	140647023	140650078	DiffBind	11.23	11.02	11.41	-0.39	0.0109	0.0352	Promoter (<=1kb)	4	140514485	140648756	134272	2	NM_001112723	0
Chr 4	140623814	140625353	DiffBind	7.31	2.04	8.29	-6.25	3.56e-20	2.49e-18	Intron (NM_001112723/Arhgef10l, intron 1 of 26)	4	140514485	140648756	134272	2	NM_001112723	23403
Chr 4	140679542	140680273	DiffBind	6.89	7.56	5.59	1.97	0.000493	0.00248	Distal Intergenic	4	140514485	140665905	151421	2	NM_001112722	-13638
Chr 3	87616611	87621896	DiffBind	12.52	12.34	12.68	-0.34	0.00298	0.0119	Promoter (<=1kb)	3	87618751	87738033	119283	1	NM_001003912	0
Chr 9	43069110	43072113	DiffBind	9.1	4.59	10.07	-5.48	2.18e-73	1.93e-70	Intron (NM_027144/Arhgef12, intron 1 of 40)	9	42963842	43105718	141877	2	NM_027144	33605
Chr 11	68953687	68956101	DiffBind	9.7	10.22	8.9	1.32	3.56e-11	7.27e-10	Promoter (<=1kb)	11	68943154	68956858	13705	2	NM_177566	757
Chr 11	68956380	68957502	DiffBind	7.37	7.85	6.65	1.2	0.00591	0.0212	Promoter (<=1kb)	11	68943154	68956858	13705	2	NM_177566	0
Chr 11	68946150	68948413	DiffBind	9.81	9.28	10.2	-0.92	6.2e-09	8.41e-08	Exon (NM_177566/Arhgef15, exon 10 of 16)	11	68943154	68956858	13705	2	NM_177566	8445
Chr 4	154299293	154300559	DiffBind	9.05	8.13	9.6	-1.47	5.82e-08	6.63e-07	Promoter (<=1kb)	4	154278470	154299895	21426	2	NM_001112744	0
Chr 4	154236821	154238159	DiffBind	7.24	5.73	7.96	-2.22	3.58e-07	3.51e-06	Intron (NM_001162977/Megf6, intron 4 of 36)	4	154278470	154299895	21426	2	NM_001112744	61736
Chr 4	154248635	154250892	DiffBind	8.74	3.24	9.72	-6.48	2.51e-05	0.000171	Exon (NM_001162977/Megf6, exon 6 of 37)	4	154278470	154299895	21426	2	NM_001112744	49003
Chr 4	154333539	154335765	DiffBind	8.68	7.94	9.17	-1.23	0.000831	0.00392	Exon (NM_001177995/Prdm16, exon 11 of 16)	4	154278470	154299895	21426	2	NM_001112744	-33645
Chr 4	154424990	154425407	DiffBind	4.88	5.84	0.76	5.07	0.000102	0.000611	Intron (NM_001177995/Prdm16, intron 3 of 15)	4	154278470	154299895	21426	2	NM_001112744	-125096
Chr 4	154246612	154247235	DiffBind	6.1	3.54	6.97	-3.43	4.22e-06	3.35e-05	Intron (NM_001162977/Megf6, intron 5 of 36)	4	154278470	154299895	21426	2	NM_001112744	52660
Chr 4	154409515	154410047	DiffBind	5.17	6.01	2.85	3.17	0.00265	0.0107	Intron (NM_001177995/Prdm16, intron 3 of 15)	4	154278470	154299895	21426	2	NM_001112744	-109621
Chr 7	100924591	100933051	DiffBind	11.21	11.72	10.4	1.32	4.36e-21	3.34e-19	Promoter (<=1kb)	7	100869746	100932161	62416	2	NM_001081116	0
Chr 4	141238765	141241482	DiffBind	9.81	9.47	10.09	-0.62	0.00192	0.00816	Promoter (1-2kb)	4	141242884	141257562	14679	1	NM_172520	-1402
Chr 4	141244388	141248436	DiffBind	9.64	9.19	9.98	-0.78	0.00222	0.00922	Promoter (1-2kb)	4	141242884	141257562	14679	1	NM_172520	1505
Chr 3	88634593	88637288	DiffBind	8.6	9.53	5.2	4.33	3.07e-22	2.67e-20	Exon (NM_001198911/Arhgef2, exon 9 of 23)	3	88621394	88648052	26659	1	NM_001198913	13200
Chr 3	88615988	88617671	DiffBind	8.62	9.22	7.55	1.67	5.99e-07	5.61e-06	Promoter (<=1kb)	3	88616207	88648052	31846	1	NM_001198911	0
Chr 3	88618028	88618971	DiffBind	6.85	7.62	5.09	2.53	0.00111	0.00506	Promoter (1-2kb)	3	88616207	88648052	31846	1	NM_001198911	1822
Chr 3	88620008	88633757	DiffBind	13.23	13.52	12.86	0.66	3.36e-06	2.71e-05	Promoter (<=1kb)	3	88621106	88648052	26947	1	NM_008487	0
Chr 10	127187379	127190592	DiffBind	11.36	11.48	11.22	0.26	0.0102	0.0333	Promoter (<=1kb)	10	127182521	127189823	7303	2	NM_001166413	0
Chr 3	62338274	62344747	DiffBind	11.63	11.44	11.8	-0.36	0.000195	0.00109	Promoter (<=1kb)	3	62338777	62462221	123445	1	NM_001081295	0
Chr 13	97899940	97900925	DiffBind	6.05	4.1	6.85	-2.75	4.91e-05	0.000314	Intron (NM_012026/Arhgef28, intron 35 of 35)	13	97898595	98206165	307571	2	NM_012026	305240
Chr 13	97953600	97954091	DiffBind	5.42	6.32	2.51	3.81	0.00108	0.00491	Exon (NM_012026/Arhgef28, exon 25 of 36)	13	97898595	98206165	307571	2	NM_012026	252074
Chr 13	98204413	98207051	DiffBind	11.12	10.92	11.29	-0.38	0.00683	0.0239	Promoter (<=1kb)	13	97898595	98206165	307571	2	NM_012026	0
Chr 14	27335082	27339746	DiffBind	12.12	12.59	11.41	1.19	2.67e-12	6.68e-11	Promoter (<=1kb)	14	27336037	27403911	67875	1	NM_001289687	0
Chr 14	27105519	27106057	DiffBind	5.76	6.74	-0.26	7	3.42e-08	4.06e-07	3' UTR	14	27143993	27403911	259919	1	NM_001289686	-37936
Chr 14	27360943	27363110	DiffBind	8.26	9.07	6.26	2.81	2.49e-10	4.39e-09	Promoter (<=1kb)	14	27361389	27403911	42523	1	NM_001289688	0
Chr 14	27269056	27269757	DiffBind	6.86	7.86	-0.26	8.12	2.92e-12	7.23e-11	Intron (NM_001289686/Arhgef3, intron 4 of 12)	14	27238010	27403911	165902	1	NM_027871	31047
Chr 18	61534628	61537134	DiffBind	10.79	11.07	10.44	0.63	4.64e-07	4.45e-06	Promoter (<=1kb)	18	61493794	61536536	42743	2	NM_177828	0
Chr 3	133169687	133170170	DiffBind	5.56	6.54	-0.26	6.8	1.82e-07	1.89e-06	Intron (NM_029953/Arhgef38, intron 3 of 3)	3	133159531	133234889	75359	2	NM_029953	64719
Chr 14	51983488	51987139	DiffBind	11.65	11.1	12.04	-0.94	1.69e-11	3.66e-10	Promoter (<=1kb)	14	51984833	52006247	21415	1	NM_001145921	0
Chr X	57325009	57327229	DiffBind	9.77	9.36	10.09	-0.73	2.29e-06	1.91e-05	Intron (NM_152801/Arhgef6, intron 2 of 21)	20	57231485	57338729	107245	2	NM_152801	11500
Chr 8	11797310	11798964	DiffBind	7.81	5.68	8.63	-2.95	1.02e-09	1.62e-08	Intron (NM_001113517/Arhgef7, intron 6 of 18)	8	11758330	11835217	76888	1	NM_017402	38981
Chr 8	11779218	11781178	DiffBind	8.4	8.97	7.45	1.52	4.86e-07	4.65e-06	5' UTR	8	11758330	11835217	76888	1	NM_017402	20889
Chr 8	11726932	11730767	DiffBind	10.98	10.72	11.2	-0.48	5.43e-05	0.000344	Promoter (<=1kb)	8	11728105	11827152	99048	1	NM_001113517	0
Chr X	95194116	95197360	DiffBind	10.65	10.83	10.45	0.38	0.0143	0.044	Distal Intergenic	20	95048935	95166539	117605	2	NM_001290385	-27578
Chr 4	133747940	133748990	DiffBind	6.85	5.08	7.62	-2.54	0.00142	0.00627	Intron (NM_001080819/Arid1a, intron 1 of 19)	4	133679008	133753611	74604	2	NM_001080819	4621
Chr 17	4865218	4866533	DiffBind	8.45	8.89	7.83	1.06	6.41e-05	0.000399	Distal Intergenic	17	4995074	5347656	352583	1	NM_001085355	-128541
Chr 17	4906825	4909454	DiffBind	11.1	10.92	11.26	-0.34	0.000963	0.00446	Distal Intergenic	17	4995074	5347656	352583	1	NM_001085355	-85620
Chr 17	5164928	5165969	DiffBind	7.93	8.75	5.84	2.91	2.86e-06	2.34e-05	Intron (NM_001085355/Arid1b, intron 4 of 19)	17	4995074	5347656	352583	1	NM_001085355	169855
Chr 9	57830533	57837712	DiffBind	11.73	12.05	11.31	0.73	9.74e-13	2.61e-11	Promoter (<=1kb)	9	57790505	57834234	43730	2	NM_019689	0
Chr 12	71047484	71051967	DiffBind	12.12	11.94	12.29	-0.35	0.0032	0.0126	Intron (NM_001081195/Arid4a, intron 11 of 23)	12	71015967	71099351	83385	1	NM_001081195	31518
Chr 12	71052251	71053976	DiffBind	7.3	6.53	7.8	-1.28	0.00273	0.011	Intron (NM_001081195/Arid4a, intron 11 of 23)	12	71015967	71099351	83385	1	NM_001081195	36285
Chr 10	68207868	68208929	DiffBind	8.03	7.4	8.46	-1.07	0.00707	0.0246	Intron (NM_023598/Arid5b, intron 3 of 9)	10	68095593	68278726	183134	2	NM_023598	69797
Chr 10	68191198	68193163	DiffBind	9.65	9.88	9.37	0.5	0.00674	0.0236	Intron (NM_023598/Arid5b, intron 3 of 9)	10	68095593	68278726	183134	2	NM_023598	85563
Chr 10	68165661	68166384	DiffBind	5.51	6.5	-0.26	6.75	5.64e-07	5.31e-06	Intron (NM_023598/Arid5b, intron 4 of 9)	10	68095593	68278726	183134	2	NM_023598	112342
Chr 9	59482734	59487842	DiffBind	12.73	12.6	12.84	-0.24	0.00354	0.0137	Promoter (<=1kb)	9	59388554	59486374	97821	2	NM_019927	0
Chr 13	54574272	54576501	DiffBind	11.19	10.97	11.39	-0.42	0.00059	0.0029	Promoter (<=1kb)	13	54575013	54581128	6116	1	NM_019968	0
Chr 13	113911976	113912382	DiffBind	5.38	-0.07	6.37	-6.44	1.59e-06	1.37e-05	Intron (NM_172595/Arl15, intron 1 of 4)	13	113794508	114157461	362954	1	NM_172595	117469
Chr 13	113913681	113914587	DiffBind	6.83	7.79	2.61	5.18	2.18e-10	3.91e-09	Intron (NM_172595/Arl15, intron 1 of 4)	13	113794508	114157461	362954	1	NM_172595	119174
Chr 13	113888760	113889581	DiffBind	6.91	7.65	5.29	2.36	6.9e-05	0.000426	Intron (NM_172595/Arl15, intron 1 of 4)	13	113794508	114157461	362954	1	NM_172595	94253
Chr 13	113735281	113736036	DiffBind	5.76	2.99	6.65	-3.66	1.98e-05	0.000139	Distal Intergenic	13	113794508	114157461	362954	1	NM_172595	-58472
Chr 8	94665856	94669904	DiffBind	11.78	11.63	11.92	-0.3	0.00404	0.0154	Promoter (<=1kb)	8	94666600	94674457	7858	1	NM_024191	0
Chr 12	39956218	39957086	DiffBind	7.72	6.66	8.33	-1.66	0.000976	0.00451	Distal Intergenic	12	40033291	40037376	4086	2	NM_007487	80290
Chr 11	101695941	101696729	DiffBind	7.88	7.2	8.34	-1.15	0.000851	0.004	Distal Intergenic	11	101665541	101667832	2292	1	NM_025404	30401
Chr 11	101664840	101669826	DiffBind	11.76	12.26	11	1.26	3.18e-19	2e-17	Promoter (<=1kb)	11	101665541	101667832	2292	1	NM_025404	0
Chr 2	52422233	52426148	DiffBind	11.94	11.76	12.1	-0.34	0.00425	0.0161	Promoter (<=1kb)	2	52397951	52424874	26924	2	NM_182994	0
Chr 16	60070314	60071096	DiffBind	7.04	7.98	3.36	4.62	4.45e-14	1.45e-12	Intron (NM_007938/Epha6, intron 5 of 17)	16	59613321	59639339	26019	2	NM_019665	-430976
Chr 16	59637403	59640270	DiffBind	11.75	11.61	11.88	-0.27	0.00386	0.0148	Promoter (<=1kb)	16	59613321	59639339	26019	2	NM_019665	0
Chr 7	118127133	118130438	DiffBind	11.74	11.6	11.87	-0.27	0.0149	0.0457	Promoter (<=1kb)	7	118118890	118129625	10736	2	NM_019419	0
Chr 6	97213540	97214163	DiffBind	6.85	7.48	5.69	1.79	0.000132	0.000772	Promoter (2-3kb)	6	97210792	97233315	22524	1	NM_022992	2749
Chr 6	97221453	97222081	DiffBind	6	6.99	-0.26	7.25	1.96e-08	2.42e-07	Intron (NM_022992/Arl6ip5, intron 1 of 2)	6	97210792	97233315	22524	1	NM_022992	10662
Chr 1	135153917	135156008	DiffBind	8.42	7.86	8.83	-0.97	0.0133	0.0417	3' UTR	1	135146834	135156268	9435	1	NM_026823	7084
Chr 3	19062012	19062326	DiffBind	4.92	5.9	-0.26	6.16	2.2e-05	0.000152	Distal Intergenic	3	19132144	19163065	30922	2	NM_028840	100739
Chr 17	28517140	28518881	DiffBind	10.05	9.8	10.26	-0.46	0.00335	0.0131	Distal Intergenic	17	28530861	28538975	8115	1	NM_026290	-11980
Chr 10	42027305	42027944	DiffBind	6.55	7.42	4.05	3.37	4.81e-08	5.55e-07	Distal Intergenic	10	41914990	42018382	103393	2	NM_001034858	-8924
Chr 10	42043254	42045111	DiffBind	7.59	8.59	-0.26	8.85	2.01e-15	7.94e-14	Distal Intergenic	10	41914990	42018382	103393	2	NM_001034858	-24873
Chr 8	70244271	70245573	DiffBind	6.79	5.48	7.46	-1.98	0.00976	0.0322	Intron (NM_001168290/Sugp2, intron 3 of 9)	8	70220193	70234422	14230	2	NM_133972	-9850
Chr 1	86153722	86156602	DiffBind	11.43	11.24	11.6	-0.37	0.00342	0.0134	Promoter (<=1kb)	1	86154780	86278284	123505	1	NM_030184	0
Chr X	134684985	134689173	DiffBind	10.97	10.55	11.29	-0.75	3.79e-11	7.7e-10	Promoter (<=1kb)	20	134686519	134697772	11254	1	NM_001202500	0
Chr 10	4430413	4433981	DiffBind	11.96	11.77	12.13	-0.36	0.0135	0.0421	Promoter (<=1kb)	10	4432605	4455140	22536	1	NM_024261	0
Chr 7	84370029	84372991	DiffBind	9.95	10.52	9.01	1.51	0.0082	0.0279	Intron (NM_007488/Arnt2, intron 1 of 18)	7	84246275	84410038	163764	2	NM_007488	37047
Chr 7	113206000	113210863	DiffBind	12.31	12.46	12.14	0.32	0.00238	0.00978	Promoter (<=1kb)	7	113207465	113314126	106662	1	NM_001243048	0
Chr 9	75050287	75057014	DiffBind	11.62	12.61	5.67	6.93	7.25e-06	5.52e-05	3' UTR	9	75037732	75060313	22582	1	NM_021548	12556
Chr 9	112180705	112190309	DiffBind	11.89	12.72	9.77	2.94	3e-56	1.52e-53	Promoter (<=1kb)	9	112065091	112185949	120859	2	NM_001177618	0
Chr 9	112219715	112221872	DiffBind	7.59	8.58	-0.26	8.84	8.37e-16	3.51e-14	Promoter (2-3kb)	9	112159983	112217351	57369	2	NM_001177623	-2365
Chr 9	112217498	112218749	DiffBind	6.02	6.91	3.16	3.75	0.000861	0.00404	Promoter (<=1kb)	9	112159983	112217351	57369	2	NM_001177623	-148
Chr 7	99534358	99541663	DiffBind	12.4	12.11	12.64	-0.53	0.00113	0.00511	Promoter (<=1kb)	7	99535486	99606771	71286	1	NM_177231	0
Chr 7	99509890	99510382	DiffBind	6.06	3.25	6.95	-3.7	1.61e-07	1.69e-06	Distal Intergenic	7	99535486	99606771	71286	1	NM_177231	-25104
Chr 2	24933348	24936105	DiffBind	11.04	10.87	11.18	-0.31	0.0071	0.0247	Promoter (<=1kb)	2	24925352	24935281	9930	2	NM_001162485	0
Chr 13	80611736	80613997	DiffBind	8.72	9.66	4.91	4.75	0.0164	0.0495	Distal Intergenic	13	80883422	80896043	12622	1	NM_001042591	-269425
Chr 13	80709619	80710105	DiffBind	5.7	6.68	-0.26	6.94	6.77e-08	7.6e-07	Distal Intergenic	13	80883422	80896043	12622	1	NM_001042591	-173317
Chr 7	68747631	68750132	DiffBind	11.23	11.03	11.41	-0.39	0.00337	0.0132	Promoter (<=1kb)	7	68736994	68749238	12245	2	NM_001042592	0
Chr 7	68829356	68829965	DiffBind	6.11	7.09	1.3	5.79	2.49e-10	4.39e-09	Distal Intergenic	7	68741593	68749238	7646	2	NM_025549	-80119
Chr 13	93770925	93774470	DiffBind	11.98	12.18	11.76	0.42	9.51e-06	7.09e-05	Promoter (<=1kb)	13	93771679	93943016	171338	1	NM_009712	0
Chr 18	60911417	60912550	DiffBind	8.11	8.5	7.58	0.92	0.00413	0.0157	Promoter (<=1kb)	18	60912240	60917768	5529	1	NM_001038499	0
Chr 3	126384812	126385642	DiffBind	6.3	7.18	3.69	3.49	0.0021	0.00879	Intron (NM_173451/Arsj, intron 1 of 1)	3	126363852	126440374	76523	1	NM_173451	20961
Chr 3	126438263	126439574	DiffBind	6.89	2.9	7.84	-4.94	1.99e-09	3e-08	3' UTR	3	126363852	126440374	76523	1	NM_173451	74412
Chr 7	101541400	101542231	DiffBind	7.33	8.14	5.27	2.87	4.59e-11	9.22e-10	Distal Intergenic	7	101552776	101555802	3027	2	NM_007490	13571
Chr 5	92331977	92333130	DiffBind	8.2	8.61	7.62	0.99	0.000208	0.00116	Promoter (<=1kb)	5	92331841	92414627	82787	1	NM_181728	137
Chr 4	117925926	117927928	DiffBind	10.16	9.78	10.46	-0.68	8.07e-07	7.37e-06	Promoter (1-2kb)	4	117926160	117929763	3604	2	NM_001284191	1835
Chr 4	118025363	118026469	DiffBind	7.23	3.14	8.19	-5.05	7.51e-17	3.52e-15	Intron (NM_001161774/St3gal3, intron 4 of 11)	4	117926160	117929763	3604	2	NM_009711	-95601
Chr 4	117928512	117929943	DiffBind	7.77	7.17	8.19	-1.02	0.0114	0.0367	Promoter (<=1kb)	4	117926160	117929763	3604	2	NM_001284191	0
Chr 16	18392192	18394549	DiffBind	10.33	9.5	10.85	-1.34	1.76e-16	7.94e-15	Promoter (<=1kb)	16	18392563	18407074	14512	1	NM_001272031	0
Chr 16	18346312	18349595	DiffBind	11.67	11.82	11.49	0.33	0.00417	0.0158	Promoter (<=1kb)	16	18348182	18407074	58893	1	NM_001272029	0
Chr X	93285868	93292789	DiffBind	10.78	10.47	11.04	-0.57	0.0073	0.0253	Promoter (<=1kb)	20	93286507	93298355	11849	1	NM_001305940	0
Chr X	136033794	136034999	DiffBind	8.69	8.21	9.04	-0.82	0.000214	0.00119	Promoter (<=1kb)	20	136033367	136034946	1580	1	NM_029541	428
Chr X	135994216	135996719	DiffBind	9.45	8.84	9.87	-1.03	0.000537	0.00267	Promoter (<=1kb)	20	135993820	135995359	1540	1	NM_029823	397
Chr 19	46706906	46708646	DiffBind	9.56	9	9.97	-0.97	7.18e-09	9.66e-08	Promoter (<=1kb)	19	46707443	46741095	33653	1	NM_020577	0
Chr 15	64269612	64270026	DiffBind	5.64	6.63	-0.26	6.89	1.1e-07	1.19e-06	Intron (NM_001276462/Asap1, intron 1 of 27)	15	64086840	64312673	225834	2	NM_001276462	42647
Chr 15	64380715	64383887	DiffBind	11.62	11.76	11.47	0.3	0.00459	0.0171	Promoter (<=1kb)	15	64086840	64382919	296080	2	NM_001276461	0
Chr 15	64385988	64386815	DiffBind	6.05	7.04	0.34	6.69	7.41e-07	6.81e-06	Distal Intergenic	15	64086840	64382919	296080	2	NM_010026	-3070
Chr 15	64269040	64269359	DiffBind	5.66	6.63	1.04	5.59	5.22e-07	4.96e-06	Intron (NM_001276462/Asap1, intron 1 of 27)	15	64086840	64312673	225834	2	NM_001276462	43314
Chr 15	64308317	64314349	DiffBind	12.21	12.44	11.94	0.49	1.89e-07	1.95e-06	Promoter (<=1kb)	15	64086840	64312673	225834	2	NM_001276462	0
Chr 15	64627149	64627625	DiffBind	6.28	5.07	6.93	-1.86	0.00999	0.0328	Distal Intergenic	15	64086840	64382919	296080	2	NM_010026	-244231
Chr 12	21132190	21133156	DiffBind	6.68	4.17	7.55	-3.37	1.69e-06	1.45e-05	Intron (NM_001004364/Asap2, intron 1 of 26)	12	21111756	21270171	158416	1	NM_001135192	20435
Chr 4	136205794	136207881	DiffBind	10.65	10.35	10.9	-0.55	2.2e-06	1.84e-05	Promoter (<=1kb)	4	136206365	136246573	40209	1	NM_001008232	0
Chr X	164436854	164438655	DiffBind	7.39	8.37	2.48	5.89	1.59e-17	8.1e-16	Promoter (<=1kb)	20	164438101	164459100	21000	1	NM_026853	0
Chr 6	24530235	24531385	DiffBind	9.22	9.54	8.81	0.73	0.00152	0.00667	Promoter (2-3kb)	6	24528144	24573164	45021	1	NM_080847	2092
Chr 11	30952715	30956035	DiffBind	11.96	11.79	12.11	-0.32	0.00635	0.0225	Promoter (<=1kb)	11	30954398	31102704	148307	1	NM_023906	0
Chr 6	5389980	5392391	DiffBind	9.04	8.4	9.48	-1.08	2.45e-07	2.48e-06	5' UTR	6	5383386	5433021	49636	1	NM_023048	6595
Chr 6	5403201	5404052	DiffBind	6.87	5.19	7.63	-2.44	0.00256	0.0104	Intron (NM_023048/Asb4, intron 3 of 5)	6	5383386	5433021	49636	1	NM_023048	19816
Chr 6	5379181	5380719	DiffBind	8.46	8.94	7.74	1.2	0.00131	0.00584	Promoter (2-3kb)	6	5383386	5433021	49636	1	NM_023048	-2667
Chr 15	98143864	98146403	DiffBind	11.43	11.29	11.56	-0.27	0.0105	0.0341	Promoter (<=1kb)	15	98134640	98145702	11063	2	NM_001170710	0
Chr 11	4661359	4662145	DiffBind	6.83	7.48	5.63	1.85	0.000767	0.00366	Intron (NM_029291/Ascc2, intron 8 of 19)	11	4637793	4683386	45594	1	NM_029291	23567
Chr 10	50613724	50614244	DiffBind	6.01	6.94	2.48	4.47	7.53e-06	5.72e-05	Intron (NM_198007/Ascc3, intron 3 of 41)	10	50592669	50851202	258534	1	NM_198007	21056
Chr 10	87351285	87352235	DiffBind	7.46	8.46	-0.26	8.71	1.45e-15	5.85e-14	Distal Intergenic	10	87491041	87493660	2620	2	NM_008553	141425
Chr 10	87491184	87495393	DiffBind	11.46	11.61	11.3	0.32	0.00629	0.0223	Promoter (<=1kb)	10	87491041	87493660	2620	2	NM_008553	0
Chr 10	87325303	87325825	DiffBind	6.35	4.81	7.07	-2.26	0.000147	0.000849	Distal Intergenic	10	87491041	87493660	2620	2	NM_008553	167835
Chr 1	136039354	136041423	DiffBind	8.22	9.22	-0.26	9.47	2.22e-18	1.27e-16	Distal Intergenic	1	136050804	136051370	567	1	NM_001270609	-9381
Chr 1	136038734	136039096	DiffBind	5.42	6.36	1.93	4.43	5.39e-06	4.21e-05	Distal Intergenic	1	136050804	136051370	567	1	NM_001270609	-11708
Chr 8	83954467	83956283	DiffBind	9.98	9.62	10.26	-0.65	0.0027	0.0109	Promoter (<=1kb)	8	83955694	83970195	14502	1	NM_024184	0
Chr 1	75449757	75452139	DiffBind	8.78	8.29	9.15	-0.85	0.0148	0.0453	Promoter (<=1kb)	1	75450510	75474340	23831	1	NM_183022	0
Chr 1	53351181	53353397	DiffBind	10.99	10.8	11.15	-0.35	0.0125	0.0395	Promoter (<=1kb)	1	53344617	53352752	8136	2	NM_001290984	0
Chr 4	9657418	9658249	DiffBind	6.33	7.08	4.65	2.43	0.00138	0.0061	Intron (NM_001177849/Asph, intron 1 of 22)	4	9449085	9669162	220078	2	NM_001177849	10913
Chr 4	9664684	9665775	DiffBind	7.67	8.42	6.05	2.37	5.45e-05	0.000345	Intron (NM_001177849/Asph, intron 1 of 22)	4	9449085	9669162	220078	2	NM_001177849	3387
Chr 5	112388744	112396063	DiffBind	11.69	11.86	11.49	0.36	0.0147	0.0452	Promoter (<=1kb)	5	112385445	112392213	6769	2	NM_028386	0
Chr 5	112382105	112383240	DiffBind	6.41	2.69	7.36	-4.67	3.13e-07	3.11e-06	Downstream (2-3kb)	5	112385445	112392213	6769	2	NM_028386	8973
Chr 19	9130279	9136380	DiffBind	11.92	11.65	12.15	-0.5	3.71e-05	0.000243	Promoter (<=1kb)	19	9111719	9135566	23848	2	NM_025610	0
Chr 2	31365032	31365846	DiffBind	6.8	5.25	7.53	-2.28	0.000344	0.0018	Distal Intergenic	2	31470270	31520670	50401	1	NM_007494	-104424
Chr 2	31469452	31471647	DiffBind	10.47	9.97	10.84	-0.88	1.39e-07	1.47e-06	Promoter (<=1kb)	2	31470270	31520670	50401	1	NM_007494	0
Chr 9	105394186	105396825	DiffBind	11.11	10.91	11.29	-0.38	0.000633	0.00309	Promoter (<=1kb)	9	105395392	105405756	10365	1	NM_025651	0
Chr 1	158361459	158366985	DiffBind	12.12	11.93	12.29	-0.36	0.0155	0.0472	Promoter (<=1kb)	1	158362304	158691786	329483	1	NM_001205204	0
Chr 4	66025317	66025903	DiffBind	6.62	4.85	7.4	-2.55	6.73e-05	0.000417	Intron (NM_019514/Astn2, intron 4 of 21)	4	65380803	66404483	1023681	2	NM_019514	378580
Chr 4	66414698	66415245	DiffBind	6.08	6.83	4.42	2.41	0.000205	0.00114	Distal Intergenic	4	65380803	66404483	1023681	2	NM_207109	-10216
Chr 6	146575514	146582250	DiffBind	12.59	12.76	12.39	0.37	0.000367	0.0019	Promoter (<=1kb)	6	146549632	146577835	28204	2	NM_138757	0
Chr 18	22451286	22452358	DiffBind	7.41	6.03	8.11	-2.07	5.31e-06	4.15e-05	Exon (NM_001167777/Asxl3, exon 7 of 13)	18	22345089	22530227	185139	1	NM_001167777	106198
Chr 12	5119050	5120536	DiffBind	9.02	8.34	9.48	-1.14	1.79e-07	1.86e-06	Intron (NM_001164493/Klhl29, intron 5 of 13)	12	4917353	5047410	130058	1	NM_001099628	201698
Chr 17	35908349	35910580	DiffBind	10.7	10.47	10.9	-0.44	0.0108	0.0352	Promoter (<=1kb)	17	35897598	35910068	12471	2	NM_001142744	0
Chr 1	191181922	191186318	DiffBind	11.43	11.6	11.25	0.35	0.000763	0.00364	Promoter (<=1kb)	1	191170297	191183333	13037	2	NM_007498	0
Chr 1	170853334	170857608	DiffBind	9.07	10.07	-0.26	10.33	1.55e-22	1.41e-20	Exon (NM_001081304/Atf6, exon 2 of 16)	1	170704457	170867771	163315	2	NM_001081304	10163
Chr 15	102593925	102594671	DiffBind	6.46	7.16	5.08	2.08	0.0048	0.0178	Intron (NM_001310070/Atf7, intron 1 of 11)	15	102536644	102625421	88778	2	NM_146065	30750
Chr 6	136547804	136549337	DiffBind	8.4	8.76	7.93	0.83	0.000902	0.00421	Intron (NM_019426/Atf7ip, intron 1 of 14)	6	136518851	136607379	88529	1	NM_019426	28954
Chr 6	136550497	136552613	DiffBind	9.69	10.09	9.13	0.95	5.26e-08	6.04e-07	Intron (NM_019426/Atf7ip, intron 1 of 14)	6	136518851	136607379	88529	1	NM_019426	31647
Chr 13	91128695	91129607	DiffBind	7.3	7.83	6.47	1.36	0.00121	0.00545	Intron (NM_025770/Atg10, intron 3 of 7)	13	90935349	91223987	288639	2	NM_025770	94380
Chr 14	47597912	47598540	DiffBind	7.9	8.28	7.39	0.89	0.0113	0.0362	Distal Intergenic	14	47540893	47568434	27542	2	NM_172599	-29479
Chr 7	101295750	101297580	DiffBind	10.08	9.78	10.34	-0.56	0.00767	0.0263	Exon (NM_001111111/Atg16l2, exon 4 of 18)	7	101289616	101302088	12473	2	NM_001111111	4508
Chr 3	103683245	103683877	DiffBind	7.26	8.05	5.37	2.68	0.00079	0.00375	Distal Intergenic	3	103643953	103646068	2116	2	NM_174875	-37178
Chr 4	99354114	99355130	DiffBind	7.93	8.42	7.19	1.22	0.000177	0.001	Distal Intergenic	4	99194147	99259787	65641	1	NM_001145967	159968
Chr 4	99340566	99341057	DiffBind	6.11	6.83	4.62	2.21	0.000559	0.00277	Distal Intergenic	4	99194147	99259787	65641	1	NM_001145967	146420
Chr 4	99304620	99305242	DiffBind	6.11	7.07	2.1	4.97	7.83e-08	8.69e-07	Distal Intergenic	4	99194147	99259787	65641	1	NM_001145967	110474
Chr 4	99373459	99374335	DiffBind	7.89	8.47	6.92	1.55	0.00438	0.0165	Distal Intergenic	4	99194147	99259787	65641	1	NM_001145967	179313
Chr 6	114724013	114724450	DiffBind	6.26	7.1	4.01	3.09	1.93e-05	0.000135	Intron (NM_001253717/Atg7, intron 17 of 19)	6	114643097	114860614	217518	1	NM_028835	80917
Chr 5	24386464	24388985	DiffBind	10.08	9.61	10.44	-0.83	1.38e-06	1.2e-05	Exon (NM_001002897/Atg9b, exon 6 of 14)	5	24384181	24392143	7963	2	NM_001002897	3158
Chr 17	79974892	79976754	DiffBind	9.59	9.01	10.01	-1	7.85e-09	1.05e-07	Distal Intergenic	17	79848390	79896123	47734	2	NM_178050	-78770
Chr 6	124753168	124759511	DiffBind	12.12	11.93	12.29	-0.36	0.00131	0.00584	Promoter (<=1kb)	6	124742544	124756487	13944	2	NM_007881	0
Chr 6	64098641	64099468	DiffBind	6.41	5.18	7.06	-1.89	0.00253	0.0103	Intron (NM_008167/Grid2, intron 8 of 15)	6	64729146	64731235	2090	1	NM_007500	-629678
Chr 6	64568342	64568819	DiffBind	6.68	7.25	5.69	1.56	0.00191	0.00812	Intron (NM_008167/Grid2, intron 14 of 15)	6	64729146	64731235	2090	1	NM_007500	-160327
Chr 6	64727561	64730995	DiffBind	9.92	10.21	9.56	0.65	5.58e-06	4.34e-05	Promoter (<=1kb)	6	64729146	64731235	2090	1	NM_007500	0
Chr 6	64733730	64735284	DiffBind	9.31	9.6	8.95	0.65	0.00192	0.00815	Distal Intergenic	6	64729146	64731235	2090	1	NM_007500	4585
Chr 6	64617080	64618049	DiffBind	6.44	1.95	7.41	-5.46	7.9e-13	2.14e-11	Intron (NM_008167/Grid2, intron 14 of 15)	6	64729146	64731235	2090	1	NM_007500	-111097
Chr 10	63099472	63101422	DiffBind	10.61	10.79	10.4	0.39	0.00651	0.023	Promoter (<=1kb)	10	63100156	63100605	450	1	NM_016864	0
Chr 10	63121948	63122666	DiffBind	5.72	3.97	6.49	-2.52	0.00678	0.0237	Exon (NM_182992/Mypn, exon 17 of 20)	10	63100156	63100605	450	1	NM_016864	21793
Chr 10	63089238	63090572	DiffBind	9.46	9.72	9.16	0.55	0.00311	0.0123	Distal Intergenic	10	63100156	63100605	450	1	NM_016864	-9584
Chr 7	58661370	58662929	DiffBind	7.46	7.95	6.71	1.24	0.000521	0.0026	Intron (NM_009728/Atp10a, intron 1 of 20)	7	58658202	58829426	171225	1	NM_009728	3169
Chr 5	72209071	72209580	DiffBind	6.08	7.06	1.04	6.02	2.76e-10	4.81e-09	Intron (NR_003966/Atp10d, intron 1 of 22)	5	72203343	72298758	95416	1	NM_153389	5729
Chr 5	72257039	72257677	DiffBind	7.15	8.09	3.64	4.45	0.00872	0.0294	Intron (NR_003966/Atp10d, intron 10 of 22)	5	72203343	72298758	95416	1	NM_153389	53697
Chr 5	72332849	72333269	DiffBind	5.37	6.27	2.58	3.69	0.00122	0.0055	Intron (NM_016869/Corin, intron 13 of 21)	5	72203343	72298758	95416	1	NM_153389	129507
Chr 8	12756252	12759027	DiffBind	11.02	10.66	11.31	-0.65	7.84e-08	8.7e-07	Promoter (<=1kb)	8	12757016	12868728	111713	1	NM_001293667	0
Chr 3	35756907	35757653	DiffBind	6.48	7.31	4.26	3.06	0.00641	0.0226	Promoter (2-3kb)	3	35754138	35856276	102139	1	NM_029570	2770
Chr 14	56364497	56365563	DiffBind	8.59	8.9	8.19	0.71	0.011	0.0356	Promoter (<=1kb)	14	56365068	56388551	23484	1	NM_138652	0
Chr 4	140985980	140989367	DiffBind	11.6	11.45	11.74	-0.29	0.00924	0.0308	Promoter (<=1kb)	4	140986873	141007701	20829	1	NM_001164366	0
Chr 16	29560166	29561068	DiffBind	8.58	9.03	7.91	1.12	0.000541	0.00269	Distal Intergenic	16	29420736	29544864	124129	2	NM_001164613	-15303
Chr 16	29536616	29541800	DiffBind	10.02	8.84	10.66	-1.82	1.24e-17	6.35e-16	Promoter (<=1kb)	16	29396038	29541483	145446	2	NM_001164612	0
Chr 3	101594866	101605837	DiffBind	12.78	13.13	12.33	0.8	3.82e-10	6.48e-09	Promoter (<=1kb)	3	101576219	101604707	28489	2	NM_144900	0
Chr 1	164452302	164462177	DiffBind	13.14	13.3	12.95	0.35	0.00348	0.0136	Promoter (<=1kb)	1	164437099	164458355	21257	2	NM_009721	0
Chr 1	164449604	164451622	DiffBind	8.17	8.71	7.3	1.41	0.00133	0.00592	Intron (NM_009721/Atp1b1, intron 2 of 5)	1	164437099	164458355	21257	2	NM_009721	6733
Chr 1	164445243	164445875	DiffBind	5.93	6.63	4.5	2.13	0.00175	0.00753	Intron (NM_009721/Atp1b1, intron 2 of 5)	1	164437099	164458355	21257	2	NM_009721	12480
Chr 11	69600477	69606828	DiffBind	11.87	11.56	12.12	-0.56	3.53e-05	0.000233	Promoter (<=1kb)	11	69599750	69605960	6211	2	NM_013415	0
Chr 11	69599314	69600153	DiffBind	6.85	5.67	7.49	-1.82	0.00135	0.00597	3' UTR	11	69599750	69605960	6211	2	NM_013415	5807
Chr 9	96361134	96365750	DiffBind	11.78	11.65	11.9	-0.24	0.00514	0.0188	Promoter (<=1kb)	9	96332675	96364299	31625	2	NM_007502	0
Chr 5	122549116	122549715	DiffBind	4.75	-0.07	5.73	-5.8	0.000147	0.000846	Downstream (<1kb)	5	122456324	122502225	45902	2	NM_001110140	-46892
Chr 10	98684075	98684785	DiffBind	6.48	4.88	7.22	-2.33	2.52e-05	0.000172	Distal Intergenic	10	98915152	99026143	110992	1	NM_026482	-230367
Chr 10	98704784	98705488	DiffBind	6.63	7.5	4.18	3.31	3.55e-06	2.86e-05	Distal Intergenic	10	98915152	99026143	110992	1	NM_026482	-209664
Chr 10	98806628	98807675	DiffBind	7.05	8.03	1.77	6.25	5.5e-18	2.98e-16	Distal Intergenic	10	98915152	99026143	110992	1	NM_026482	-107477
Chr 10	98800965	98801297	DiffBind	5.28	2.35	6.19	-3.83	0.000173	0.000981	Distal Intergenic	10	98915152	99026143	110992	1	NM_026482	-113855
Chr 10	98978721	98979697	DiffBind	6.55	7.45	3.7	3.75	0.000558	0.00276	Intron (NM_026482/Atp2b1, intron 2 of 20)	10	98915152	99026143	110992	1	NM_026482	63570
Chr 10	98913328	98921345	DiffBind	12.85	13.08	12.57	0.51	1.74e-07	1.82e-06	Promoter (<=1kb)	10	98915152	99026143	110992	1	NM_026482	0
Chr 10	98945950	98946504	DiffBind	5.5	6.49	-0.26	6.74	4.11e-07	3.99e-06	Intron (NM_026482/Atp2b1, intron 1 of 20)	10	98915152	99026143	110992	1	NM_026482	30799
Chr 10	98972506	98973767	DiffBind	7.48	8.23	5.82	2.41	4.55e-09	6.35e-08	Intron (NM_026482/Atp2b1, intron 2 of 20)	10	98915152	99026143	110992	1	NM_026482	57355
Chr 10	98926915	98927567	DiffBind	5.15	6.13	-0.26	6.39	1.54e-05	0.00011	Intron (NM_026482/Atp2b1, intron 1 of 20)	10	98915152	99026143	110992	1	NM_026482	11764
Chr 10	98930246	98930794	DiffBind	6.02	7.01	-0.26	7.27	2.9e-09	4.24e-08	Intron (NM_026482/Atp2b1, intron 1 of 20)	10	98915152	99026143	110992	1	NM_026482	15095
Chr 10	98742608	98743297	DiffBind	6.5	7.47	1.88	5.59	9.3e-12	2.09e-10	Distal Intergenic	10	98915152	99026143	110992	1	NM_026482	-171855
Chr 10	98962397	98962772	DiffBind	6.02	6.78	4.34	2.43	0.000541	0.00269	Intron (NM_026482/Atp2b1, intron 1 of 20)	10	98915152	99026143	110992	1	NM_026482	47246
Chr 6	113848969	113849884	DiffBind	6.93	7.69	5.25	2.44	7.44e-07	6.84e-06	Intron (NM_001036684/Atp2b2, intron 1 of 19)	6	113745668	113891376	145709	2	NM_001036684	41492
Chr 6	113881175	113883096	DiffBind	7.87	8.69	5.8	2.89	1.4e-11	3.06e-10	Intron (NM_001036684/Atp2b2, intron 1 of 19)	6	113745668	113891376	145709	2	NM_001036684	8280
Chr 6	113957259	113958222	DiffBind	6.37	7.36	-0.26	7.62	1.32e-10	2.45e-09	Intron (NM_009723/Atp2b2, intron 2 of 21)	6	113745668	113891376	145709	2	NM_001036684	-65884
Chr 6	113886277	113887991	DiffBind	7.48	8.3	5.36	2.95	1.89e-11	4.04e-10	Intron (NM_001036684/Atp2b2, intron 1 of 19)	6	113745668	113891376	145709	2	NM_001036684	3385
Chr 6	113970029	113970612	DiffBind	6.27	7.26	-0.26	7.52	3.1e-10	5.35e-09	Intron (NM_009723/Atp2b2, intron 2 of 21)	6	113745668	114042080	296413	2	NM_009723	71468
Chr 6	114037637	114043004	DiffBind	11.81	12.14	11.36	0.78	2.25e-09	3.35e-08	Promoter (<=1kb)	6	113745668	114042080	296413	2	NM_009723	0
Chr 6	113932736	113934686	DiffBind	8.25	8.98	6.71	2.27	1.41e-09	2.17e-08	Intron (NM_009723/Atp2b2, intron 2 of 21)	6	113745668	113891376	145709	2	NM_001036684	-41361
Chr 1	133797692	133801937	DiffBind	11.51	10.96	11.91	-0.95	1.28e-06	1.12e-05	Distal Intergenic	1	133702674	133753747	51074	2	NM_213616	-43946
Chr 9	105519708	105521596	DiffBind	8.23	8.68	7.55	1.13	0.000226	0.00124	Promoter (<=1kb)	9	105411362	105521257	109896	2	NM_001253831	0
Chr 9	105491543	105496698	DiffBind	12.6	12.7	12.49	0.21	0.0098	0.0323	Promoter (<=1kb)	9	105411362	105495133	83772	2	NM_001253834	0
Chr 7	30716879	30718246	DiffBind	8.93	8.16	9.42	-1.26	3.46e-08	4.11e-07	Exon (NM_001290627/Atp4a, exon 9 of 22)	7	30712209	30725534	13326	1	NM_018731	4671
Chr 2	174462406	174464700	DiffBind	10.95	10.76	11.11	-0.35	0.00168	0.00725	Promoter (<=1kb)	2	174461075	174464101	3027	2	NM_025983	0
Chr 3	105955492	105960991	DiffBind	12.52	12.39	12.65	-0.26	0.00681	0.0238	Promoter (<=1kb)	3	105942678	105960248	17571	2	NM_001304719	0
Chr 11	115411634	115414813	DiffBind	10.94	10.61	11.2	-0.59	0.00307	0.0122	Downstream (<1kb)	11	115415697	115419919	4223	2	NM_027862	5106
Chr 16	84874872	84876264	DiffBind	8.93	9.34	8.35	0.99	2.9e-06	2.37e-05	Distal Intergenic	16	84827871	84835625	7755	2	NM_016755	-39248
Chr 16	84813154	84814555	DiffBind	7.07	8.06	-0.26	8.32	7.99e-13	2.17e-11	Intron (NM_023844/Jam2, intron 5 of 9)	16	84827871	84834998	7128	2	NM_001302216	20443
Chr 5	145188677	145192210	DiffBind	11.64	11.4	11.85	-0.45	0.000445	0.00226	Promoter (<=1kb)	5	145183706	145191592	7887	2	NM_020582	0
Chr 13	90903252	90905987	DiffBind	9.32	10.32	-0.26	10.58	3.59e-24	3.73e-22	Promoter (<=1kb)	13	90883449	90905355	21907	2	NM_001145879	0
Chr X	12570207	12570884	DiffBind	6.42	7.38	2.17	5.22	8.8e-10	1.41e-08	Distal Intergenic	20	12587759	12617051	29293	1	NM_027439	-16875
Chr 15	38661117	38663928	DiffBind	11.77	11.61	11.91	-0.29	0.00325	0.0128	Promoter (<=1kb)	15	38661904	38692444	30541	1	NM_025494	0
Chr 12	17324207	17325385	DiffBind	8.96	8.68	9.19	-0.52	0.0098	0.0323	Promoter (<=1kb)	12	17284721	17324730	40010	2	NM_001159632	0
Chr 1	138327754	138328874	DiffBind	7.47	7.94	6.79	1.15	0.0103	0.0337	Distal Intergenic	1	138273738	138289462	15725	1	NM_177397	54017
Chr 8	22038561	22039910	DiffBind	7.21	-0.07	8.2	-8.28	4.21e-13	1.19e-11	Intron (NM_007511/Atp7b, intron 1 of 20)	8	21994348	22060074	65727	2	NM_007511	20164
Chr 5	67864012	67864548	DiffBind	5.97	3.65	6.82	-3.17	3.25e-05	0.000216	Distal Intergenic	5	67618139	67847431	229293	2	NM_009727	-16582
Chr 5	67777756	67778957	DiffBind	7.95	8.61	6.71	1.89	9.03e-07	8.17e-06	Intron (NM_001038999/Atp8a1, intron 7 of 36)	5	67618139	67847431	229293	2	NM_001038999	68474
Chr 14	60085518	60087599	DiffBind	9.83	9.56	10.07	-0.51	0.00116	0.00524	Promoter (<=1kb)	14	59647741	60086834	439094	2	NM_015803	0
Chr 18	64659399	64661784	DiffBind	11.26	11.56	10.9	0.66	1.12e-09	1.75e-08	Promoter (<=1kb)	18	64528979	64661000	132022	2	NM_001001488	0
Chr 10	80538946	80539498	DiffBind	5.64	3.18	6.51	-3.33	6.78e-05	0.000419	Promoter (<=1kb)	10	80519585	80539124	19540	2	NM_026094	0
Chr 10	80525954	80526378	DiffBind	5.84	-0.07	6.83	-6.9	4.15e-08	4.84e-07	Exon (NM_026094/Atp8b3, exon 20 of 28)	10	80519585	80539124	19540	2	NM_026094	12746
Chr 4	43208502	43211287	DiffBind	10.28	10.94	9.06	1.88	1.04e-28	1.5e-26	Intron (NM_001081413/Unc13b, intron 11 of 39)	4	43267159	43373831	106673	1	NM_177195	-55872
Chr 2	168711950	168713495	DiffBind	8.8	9.28	8.09	1.18	0.00864	0.0291	Intron (NM_001289445/Atp9a, intron 1 of 27)	2	168634438	168734339	99902	2	NM_001289445	20844
Chr 19	57609073	57614024	DiffBind	12.39	12.56	12.19	0.36	0.000143	0.000828	Promoter (<=1kb)	19	57611034	58133340	522307	1	NM_181415	0
Chr 19	57768371	57769482	DiffBind	7.3	8.13	5.1	3.04	4.04e-09	5.69e-08	Intron (NM_181415/Atrnl1, intron 24 of 28)	19	57611034	58133340	522307	1	NM_181415	157338
Chr 19	57572647	57573269	DiffBind	5.65	6.64	-0.26	6.89	1.32e-07	1.41e-06	Distal Intergenic	19	57611034	58133340	522307	1	NM_181415	-37765
Chr 19	57647552	57648436	DiffBind	5.98	-0.07	6.97	-7.04	2.09e-08	2.57e-07	Intron (NM_181415/Atrnl1, intron 5 of 28)	19	57611034	58133340	522307	1	NM_181415	36519
Chr 13	46043045	46043886	DiffBind	7.71	8.31	6.7	1.61	3.74e-06	3e-05	Distal Intergenic	13	45549756	45964991	415236	2	NM_009124	-78055
Chr 13	45917090	45918541	DiffBind	7.55	6.16	8.24	-2.08	3.2e-08	3.84e-07	Intron (NM_001199304/Atxn1, intron 2 of 6)	13	45549756	45964991	415236	2	NM_001199304	46450
Chr 13	45903802	45905406	DiffBind	7.5	6.1	8.19	-2.1	2.63e-05	0.000179	Intron (NM_001199304/Atxn1, intron 2 of 6)	13	45549756	45964991	415236	2	NM_001199304	59585
Chr 13	46096262	46096921	DiffBind	5.93	6.76	3.75	3.02	0.0139	0.0431	Distal Intergenic	13	45549756	45964991	415236	2	NM_009124	-131272
Chr 15	85335358	85338550	DiffBind	11.66	11.52	11.79	-0.27	0.0147	0.0451	Promoter (<=1kb)	15	85336381	85463836	127456	1	NM_016843	0
Chr 5	121700337	121701303	DiffBind	6.79	7.73	3.12	4.62	2.51e-13	7.36e-12	Distal Intergenic	5	121711609	121814950	103342	1	NM_009125	-10306
Chr 12	33244175	33244817	DiffBind	6.59	7.14	5.69	1.45	0.00939	0.0312	Intron (NM_028139/Atxn7l1, intron 3 of 3)	12	33302515	33368277	65763	1	NM_001033436	-57698
Chr 12	33344630	33347890	DiffBind	9.78	10.69	6.74	3.95	1.75e-87	2.14e-84	Exon (NM_001033436/Atxn7l1, exon 4 of 8)	12	33302515	33368277	65763	1	NM_001033436	42116
Chr 12	33313765	33315229	DiffBind	8.21	8.57	7.75	0.82	0.0105	0.0341	Intron (NM_001033436/Atxn7l1, intron 1 of 7)	12	33302515	33368277	65763	1	NM_001033436	11251
Chr 12	33394485	33396188	DiffBind	9.67	8.83	10.19	-1.37	4e-08	4.69e-07	Promoter (<=1kb)	12	33358252	33394760	36509	2	NR_131031	0
Chr 10	112925070	112929836	DiffBind	11.84	11.59	12.05	-0.46	2.77e-05	0.000187	Promoter (<=1kb)	10	112925428	112929026	3599	2	NM_001033474	0
Chr 17	64573854	64574209	DiffBind	6.06	7.05	-0.26	7.31	2.65e-09	3.91e-08	Distal Intergenic	17	64514089	64555590	41502	2	NR_045899	-18265
Chr 16	5226248	5226772	DiffBind	5.61	6.28	4.3	1.99	0.00901	0.0301	Distal Intergenic	16	5211819	5222299	10481	2	NM_001033220	-3950
Chr X	6090327	6093164	DiffBind	10.55	10.31	10.75	-0.44	0.0035	0.0136	Distal Intergenic	20	6081218	6083420	2203	2	NM_001166433	-6908
Chr 9	113507362	113508131	DiffBind	7	7.49	6.26	1.23	0.00875	0.0294	Intron (NR_040760/AU023762, intron 2 of 4)	9	113496746	113587152	90407	2	NR_040760	79021
Chr 4	134516878	134517993	DiffBind	6.56	7.39	4.44	2.95	0.000125	0.000735	Intron (NM_001081099/Aunip, intron 1 of 2)	4	134510999	134523922	12924	1	NM_001081099	5880
Chr 4	134510515	134511581	DiffBind	8.33	7.84	8.69	-0.86	0.000847	0.00398	Promoter (<=1kb)	4	134510999	134523922	12924	1	NM_001081099	0
Chr 5	132758763	132759506	DiffBind	7.07	7.65	6.06	1.59	0.000183	0.00103	Distal Intergenic	5	131437682	132542343	1104662	2	NM_177047	-216421
Chr 5	132509031	132509929	DiffBind	8.39	8.92	7.53	1.39	9.24e-06	6.91e-05	Intron (NM_177047/Auts2, intron 1 of 18)	5	131437682	132542343	1104662	2	NM_177047	32414
Chr 5	133045489	133046037	DiffBind	6.09	6.72	4.96	1.76	0.00732	0.0253	Distal Intergenic	5	131437682	132542343	1104662	2	NM_177047	-503147
Chr 4	116684841	116688585	DiffBind	11.89	11.68	12.07	-0.38	0.000211	0.00117	Promoter (<=1kb)	4	116684965	116686022	1058	2	NR_040442	0
Chr 10	122430378	122431180	DiffBind	6.72	3.08	7.66	-4.59	1.93e-07	1.99e-06	Distal Intergenic	10	122448499	122453453	4955	1	NM_016847	-17319
Chr 10	122447232	122450443	DiffBind	10.21	9.99	10.4	-0.42	0.00264	0.0107	Promoter (<=1kb)	10	122448499	122453453	4955	1	NM_016847	0
Chr 13	14629471	14632603	DiffBind	11.22	11.02	11.4	-0.39	0.0141	0.0436	Promoter (<=1kb)	13	14630245	14638202	7958	1	NM_001104646	0
Chr 13	93717821	93719255	DiffBind	8.54	9.17	7.4	1.77	2.79e-07	2.79e-06	Promoter (<=1kb)	13	93706100	93719175	13076	2	NR_045086	0
Chr 13	93723773	93724494	DiffBind	6.01	7	-0.26	7.26	3.94e-09	5.57e-08	Intron (NM_028772/Dmgdh, intron 14 of 15)	13	93706100	93719175	13076	2	NR_045086	-4599
Chr 5	119514982	119515759	DiffBind	6.59	0.49	7.58	-7.09	1.15e-12	3.06e-11	Distal Intergenic	5	119570129	119580358	10230	2	NR_045702	64599
Chr 9	39601029	39604914	DiffBind	10.85	8.92	11.65	-2.73	2.72e-52	1.2e-49	Promoter (<=1kb)	9	39587396	39603652	16257	2	NM_001199556	0
Chr X	53715874	53717277	DiffBind	9.11	8.79	9.37	-0.58	0.0136	0.0424	Promoter (<=1kb)	20	53696922	53716578	19657	2	NR_110489	0
Chr 17	26137856	26140853	DiffBind	11.26	11.1	11.4	-0.3	0.00456	0.017	Promoter (<=1kb)	17	26138686	26195811	57126	1	NM_001159598	0
Chr 11	108919692	108926333	DiffBind	12.7	12.87	12.51	0.36	5.48e-05	0.000347	Promoter (<=1kb)	11	108920349	108950781	30433	1	NM_015732	0
Chr 11	108940758	108942898	DiffBind	8.49	9.21	7	2.22	2.44e-18	1.39e-16	Exon (NM_015732/Axin2, exon 5 of 11)	11	108920349	108950781	30433	1	NM_015732	20410
Chr 11	109011722	109012078	DiffBind	6.61	4.66	7.41	-2.74	1.39e-06	1.21e-05	Distal Intergenic	11	108920349	108950781	30433	1	NM_015732	91374
Chr 11	108890324	108892707	DiffBind	9.4	9.72	8.98	0.75	0.000504	0.00252	Distal Intergenic	11	108920349	108950781	30433	1	NM_015732	-27642
Chr 7	25787268	25789759	DiffBind	9.06	8.3	9.55	-1.25	6.82e-05	0.000422	Promoter (<=1kb)	7	25756500	25788733	32234	2	NM_001190974	0
Chr 8	45021537	45022728	DiffBind	7.57	8.46	4.76	3.7	4.24e-11	8.55e-10	Intron (NM_001081286/Fat1, intron 8 of 25)	8	45060702	45065418	4717	2	NR_033588	42690
Chr 2	170002467	170003976	DiffBind	8	7.16	8.53	-1.36	0.000879	0.00411	Distal Intergenic	2	169962013	169963187	1175	2	NR_131974	-39281
Chr 2	169873196	169874422	DiffBind	8.06	8.42	7.57	0.85	0.0153	0.0466	Intron (NM_080455/Tshz2, intron 1 of 1)	2	169962013	169963187	1175	2	NR_131974	88765
Chr 2	169961185	169962409	DiffBind	7.85	7.09	8.35	-1.26	0.00726	0.0251	Promoter (<=1kb)	2	169962013	169963187	1175	2	NR_131974	778
Chr 2	169825806	169826785	DiffBind	7.1	0.54	8.09	-7.55	1.3e-15	5.28e-14	Intron (NM_080455/Tshz2, intron 1 of 1)	2	169962013	169963187	1175	2	NR_131974	136402
Chr 5	113410905	113411464	DiffBind	6.07	6.92	3.66	3.26	0.0011	0.00499	Distal Intergenic	5	113357294	113357821	528	1	NM_001012726	53612
Chr 9	118082606	118083905	DiffBind	7.96	8.69	6.39	2.3	2.19e-05	0.000152	Intron (NM_026442/Cmc1, intron 2 of 3)	9	118040522	118069794	29273	1	NM_001286507	42085
Chr 14	56970124	56970639	DiffBind	5.72	2.19	6.66	-4.47	1.16e-05	8.51e-05	Distal Intergenic	14	57015134	57018982	3849	1	NM_001256060	-44495
Chr 7	70364328	70371784	DiffBind	11.18	9.57	11.92	-2.35	4.59e-08	5.31e-07	Promoter (<=1kb)	7	70365383	70411146	45764	1	NR_045850	0
Chr 7	60959614	60961869	DiffBind	8.92	6.94	9.73	-2.78	3.42e-11	7e-10	Distal Intergenic	7	61529410	61615327	85918	2	NR_045727	653458
Chr 7	60937814	60940576	DiffBind	9.71	9.06	10.16	-1.1	8.61e-08	9.51e-07	Distal Intergenic	7	61529410	61615327	85918	2	NR_045727	674751
Chr 7	61592725	61595848	DiffBind	9.12	4.95	10.08	-5.12	3.16e-82	3.35e-79	Intron (NR_045727/B230209E15Rik, intron 2 of 4)	7	61529410	61615327	85918	2	NR_045727	19479
Chr 7	61308129	61312320	DiffBind	10.42	9.52	10.96	-1.44	6.05e-10	9.95e-09	Distal Intergenic	7	61529410	61615327	85918	2	NR_045727	303007
Chr 7	61575300	61577277	DiffBind	8.8	6.94	9.59	-2.65	3.62e-16	1.58e-14	Intron (NR_045727/B230209E15Rik, intron 2 of 4)	7	61529410	61615327	85918	2	NR_045727	38050
Chr 7	61054255	61056223	DiffBind	8.89	7.59	9.57	-1.98	7.92e-08	8.79e-07	Distal Intergenic	7	61529410	61615327	85918	2	NR_045727	559104
Chr 7	61611948	61615663	DiffBind	10.86	11.13	10.52	0.61	1.42e-06	1.23e-05	Promoter (<=1kb)	7	61529410	61615327	85918	2	NR_045727	0
Chr 7	61053642	61054035	DiffBind	5.32	-0.07	6.3	-6.37	2.38e-06	1.98e-05	Distal Intergenic	7	61529410	61615327	85918	2	NR_045727	561292
Chr 7	61157720	61159791	DiffBind	8.46	6.21	9.3	-3.09	7.39e-28	1.01e-25	Distal Intergenic	7	61529410	61615327	85918	2	NR_045727	455536
Chr 7	61027859	61031166	DiffBind	9.83	9.4	10.16	-0.77	1.53e-05	0.00011	Distal Intergenic	7	61529410	61615327	85918	2	NR_045727	584161
Chr 7	61219937	61222387	DiffBind	9.26	5.83	10.19	-4.35	5.22e-09	7.19e-08	Distal Intergenic	7	61529410	61615327	85918	2	NR_045727	392940
Chr 7	61041470	61042675	DiffBind	7.13	-0.07	8.13	-8.2	1.48e-13	4.52e-12	Distal Intergenic	7	61529410	61615327	85918	2	NR_045727	572652
Chr 7	61544349	61546621	DiffBind	8.31	3.77	9.27	-5.51	0.000833	0.00393	Intron (NR_045727/B230209E15Rik, intron 2 of 4)	7	61529410	61615327	85918	2	NR_045727	68706
Chr 15	88290744	88291299	DiffBind	5.63	3.5	6.45	-2.95	0.0027	0.0109	Distal Intergenic	15	88314874	88372651	57778	1	NR_045281	-23575
Chr 19	57323572	57324109	DiffBind	5.45	6.44	-0.26	6.69	4.36e-07	4.21e-06	Exon (NR_040316/B230217O12Rik, exon 3 of 3)	19	57323197	57360899	37703	2	NR_040316	36790
Chr 19	57357893	57363846	DiffBind	12.36	12.49	12.21	0.28	0.00242	0.00991	Promoter (<=1kb)	19	57323197	57360899	37703	2	NR_040316	0
Chr 9	69756985	69765549	DiffBind	10.04	7.18	10.94	-3.76	4.14e-05	0.000268	Promoter (<=1kb)	9	69761146	69830199	69054	1	NR_040765	0
Chr 2	122146942	122149517	DiffBind	11.11	11.33	10.85	0.48	0.0003	0.00159	Promoter (<=1kb)	2	122147687	122153082	5396	1	NM_009735	0
Chr 3	69531613	69532048	DiffBind	6.28	7.27	-0.26	7.53	3.55e-10	6.04e-09	Intron (NM_178726/Ppm1l, intron 2 of 3)	3	69573919	69598960	25042	2	NM_020026	66912
Chr 3	69535520	69536473	DiffBind	6.46	4.96	7.18	-2.22	8.71e-05	0.000527	Intron (NM_178726/Ppm1l, intron 2 of 3)	3	69573919	69598960	25042	2	NM_020026	62487
Chr 1	143097134	143097775	DiffBind	6.14	7.08	2.36	4.72	7.98e-07	7.29e-06	Distal Intergenic	1	143640697	143649937	9241	1	NM_020025	-542922
Chr 1	143318142	143318866	DiffBind	6.75	7.68	3.35	4.33	2.87e-08	3.47e-07	Distal Intergenic	1	143640697	143649937	9241	1	NM_020025	-321831
Chr 16	96235063	96236747	DiffBind	8.68	7.91	9.19	-1.28	1.02e-05	7.57e-05	Promoter (<=1kb)	16	96235801	96319858	84058	1	NM_001122993	0
Chr 16	96279955	96282860	DiffBind	10.63	10.31	10.89	-0.58	0.000801	0.0038	Promoter (<=1kb)	16	96281032	96319858	38827	1	NM_033149	0
Chr 1	23776399	23777146	DiffBind	6.54	7.53	0.74	6.79	4.33e-13	1.22e-11	Intron (NM_172124/B3gat2, intron 1 of 3)	1	23761926	23847858	85933	1	NM_172124	14474
Chr 1	23761127	23765734	DiffBind	11.66	11.31	11.93	-0.62	1.62e-07	1.7e-06	Promoter (<=1kb)	1	23761926	23847858	85933	1	NM_172124	0
Chr 1	23656119	23657063	DiffBind	7.49	6.64	8.03	-1.39	0.00718	0.0249	Distal Intergenic	1	23761926	23847858	85933	1	NM_172124	-104863
Chr 5	149691273	149692755	DiffBind	8.75	9.6	6.45	3.15	2.82e-40	8.47e-38	Intron (NM_001081204/B3glct, intron 1 of 14)	5	149678257	149762599	84343	1	NM_001081204	13017
Chr 8	71709598	71710303	DiffBind	6.01	4.53	6.73	-2.2	0.00553	0.02	Exon (NM_028715/Fcho1, exon 24 of 28)	8	71691720	71701800	10081	2	NM_028189	-7799
Chr 5	123507530	123509644	DiffBind	10.66	10.42	10.87	-0.45	0.00673	0.0236	Promoter (<=1kb)	5	123510460	123511882	1423	1	NM_198611	-816
Chr 1	86302599	86304587	DiffBind	10.3	9.97	10.57	-0.6	0.00032	0.00169	Promoter (<=1kb)	1	86303221	86307305	4085	1	NM_145222	0
Chr 8	41015788	41017827	DiffBind	9.52	8.92	9.95	-1.03	1.41e-08	1.8e-07	Promoter (<=1kb)	8	41017468	41024216	6749	1	NR_015457	0
Chr 8	40981549	40981954	DiffBind	5.32	6.31	-0.26	6.56	1.2e-06	1.06e-05	Intron (NM_026840/Pdgfrl, intron 3 of 5)	8	41017468	41024216	6749	1	NR_015457	-35514
Chr 10	127164286	127168312	DiffBind	11.93	12.07	11.78	0.3	0.000696	0.00336	Promoter (<=1kb)	10	127165156	127168523	3368	1	NM_001244617	0
Chr 4	40875679	40876036	DiffBind	4.88	5.86	-0.26	6.12	2.95e-05	0.000198	Distal Intergenic	4	40804582	40854537	49956	2	NM_022305	-21143
Chr 1	171262234	171263735	DiffBind	8.64	8.21	8.97	-0.76	0.0115	0.0368	Distal Intergenic	1	171270328	171276895	6568	1	NM_020579	-6593
Chr 16	38729766	38731642	DiffBind	8.39	9.24	6.06	3.17	0.00263	0.0107	Distal Intergenic	16	38742259	38769054	26796	1	NM_001285793	-10617
Chr 2	167294310	167295468	DiffBind	7.75	8.41	6.5	1.91	0.00026	0.00141	Downstream (2-3kb)	2	167298445	167349178	50734	2	NM_019835	53710
Chr 2	167346845	167350332	DiffBind	11.42	11.21	11.61	-0.41	0.000114	0.000675	Promoter (<=1kb)	2	167298445	167349178	50734	2	NM_019835	0
Chr 18	20740168	20747503	DiffBind	12.31	12.07	12.51	-0.43	4.21e-05	0.000273	Promoter (<=1kb)	18	20684599	20746404	61806	2	NM_019737	0
Chr 13	55599157	55601646	DiffBind	11.47	11.32	11.61	-0.29	0.0102	0.0335	Promoter (<=1kb)	13	55600111	55609954	9844	1	NM_146045	0
Chr 6	13746349	13747276	DiffBind	7.2	8.18	2.48	5.7	2.5e-13	7.35e-12	Distal Intergenic	6	13625675	13677966	52292	2	NM_175312	-68384
Chr X	8891253	8895030	DiffBind	11.12	10.84	11.36	-0.53	1.38e-06	1.2e-05	Promoter (<=1kb)	20	8892353	8894964	2612	1	NR_045448	0
Chr 8	34448356	34448922	DiffBind	5.62	6.32	4.2	2.12	0.00998	0.0328	Distal Intergenic	8	34589420	34640316	50897	2	NR_040706	191394
Chr 8	34622246	34623080	DiffBind	6.7	7.65	2.79	4.86	2.35e-08	2.87e-07	Intron (NR_040706/B930018H19Rik, intron 1 of 4)	8	34589420	34640316	50897	2	NR_040706	17236
Chr 8	34688152	34689852	DiffBind	8.12	7.61	8.49	-0.88	0.0134	0.042	Distal Intergenic	8	34589420	34640316	50897	2	NR_040706	-47837
Chr 8	34709785	34710376	DiffBind	5.49	6.48	-0.26	6.74	3.08e-07	3.05e-06	Distal Intergenic	8	34589420	34640316	50897	2	NR_040706	-69470
Chr 9	61277790	61279120	DiffBind	7.55	8.41	5.08	3.33	9.41e-12	2.11e-10	Intron (NR_045334/B930092H01Rik, intron 3 of 4)	9	61259227	61293809	34583	2	NR_045334	14689
Chr 7	25680019	25682422	DiffBind	10.56	10.18	10.87	-0.69	5.76e-07	5.41e-06	Promoter (<=1kb)	7	25681158	25686558	5401	1	NM_172148	0
Chr 15	38949213	38950037	DiffBind	6.6	-0.07	7.59	-7.66	9.68e-11	1.84e-09	3' UTR	15	38933909	38952916	19008	1	NM_080640	15305
Chr 9	45843080	45843675	DiffBind	5.78	6.68	2.88	3.81	0.000526	0.00262	Intron (NM_001145947/Bace1, intron 1 of 7)	9	45838529	45862484	23956	1	NM_011792	4552
Chr 16	97292949	97293511	DiffBind	6.77	4.81	7.57	-2.76	3.31e-08	3.94e-07	Distal Intergenic	16	97356728	97439012	82285	1	NM_019517	-63217
Chr 16	97355919	97358344	DiffBind	10.92	11.17	10.6	0.57	2.98e-05	0.0002	Promoter (<=1kb)	16	97356728	97439012	82285	1	NM_019517	0
Chr 16	87660533	87661826	DiffBind	7.38	8.34	3.29	5.05	0.00147	0.00645	Distal Intergenic	16	87698954	87733346	34393	1	NM_007520	-37128
Chr 16	87705717	87706372	DiffBind	6.51	7.32	4.43	2.89	0.0109	0.0353	Intron (NM_007520/Bach1, intron 1 of 4)	16	87698954	87733346	34393	1	NM_007520	6764
Chr 4	32426808	32427583	DiffBind	6.43	4.08	7.28	-3.19	0.00352	0.0137	Intron (NM_001109661/Bach2, intron 1 of 4)	4	32417435	32586108	168674	1	NM_001109661	9374
Chr 4	32431993	32433319	DiffBind	7.28	8.14	4.85	3.29	3.99e-09	5.64e-08	Intron (NM_001109661/Bach2, intron 1 of 4)	4	32417435	32586108	168674	1	NM_001109661	14559
Chr 4	32249483	32251587	DiffBind	9.64	10	9.17	0.83	0.000173	0.000979	Distal Intergenic	4	32417435	32586108	168674	1	NM_001109661	-165848
Chr 4	32263266	32264051	DiffBind	7.63	8.57	4.01	4.56	6.77e-18	3.62e-16	Distal Intergenic	4	32417435	32586108	168674	1	NM_001109661	-153384
Chr 4	32404963	32405981	DiffBind	8.26	9.03	6.46	2.57	4.25e-12	1.02e-10	Distal Intergenic	4	32417435	32586108	168674	1	NM_001109661	-11454
Chr 4	32561372	32562334	DiffBind	7.02	5.72	7.69	-1.97	0.00287	0.0115	Exon (NM_001109661/Bach2, exon 3 of 5)	4	32559680	32571662	11983	2	NR_026843	9328
Chr 1	33776200	33776645	DiffBind	4.19	5.15	-0.26	5.41	0.00135	0.006	Exon (NM_001290699/Zfp451, exon 8 of 13)	1	33745484	33757750	12267	2	NM_145392	-18451
Chr 1	33754170	33755079	DiffBind	7	7.94	3.27	4.68	2.12e-18	1.22e-16	Promoter (2-3kb)	1	33745484	33757750	12267	2	NM_145392	2671
Chr 11	120224506	120226184	DiffBind	8.27	8.68	7.7	0.98	0.000793	0.00376	Distal Intergenic	11	120232947	120292297	59351	1	NM_198423	-6763
Chr 11	120267792	120268969	DiffBind	6.8	6.01	7.31	-1.3	0.0121	0.0385	Exon (NM_198423/Bahcc1, exon 4 of 28)	11	120232947	120292297	59351	1	NM_198423	34846
Chr 11	119937523	119947875	DiffBind	12.63	13.03	12.08	0.94	4.65e-17	2.23e-15	Promoter (<=1kb)	11	119943092	120002618	59527	1	NM_001037754	0
Chr 11	119955951	119956749	DiffBind	6.4	7.37	1.9	5.47	1.27e-12	3.35e-11	Intron (NM_001037754/Baiap2, intron 1 of 13)	11	119943092	120006782	63691	1	NM_001037755	12860
Chr 11	119928143	119928896	DiffBind	7.22	7.99	5.42	2.58	3.16e-05	0.00021	Exon (NR_039557_1/Mir5098, exon 3 of 3)	11	119943092	120002618	59527	1	NM_001037754	-14196
Chr 11	119936663	119937185	DiffBind	6.09	7.05	2.17	4.88	3.54e-07	3.48e-06	Distal Intergenic	11	119943092	120002618	59527	1	NM_001037754	-5907
Chr 17	25252155	25257037	DiffBind	10.77	5.96	11.74	-5.78	0.000422	0.00216	Promoter (<=1kb)	17	25242659	25256364	13706	2	NM_001163270	0
Chr 2	144101552	144101912	DiffBind	5.26	2.57	6.15	-3.57	0.00391	0.015	Distal Intergenic	2	144033102	144073979	40878	1	NM_001044750	68451
Chr 3	136369211	136370931	DiffBind	8.99	9.79	7.03	2.76	5.88e-25	6.36e-23	Distal Intergenic	3	136053364	136326046	272683	2	NM_001033350	-43166
Chr 3	136100004	136100870	DiffBind	6.37	7.36	-0.26	7.62	2.34e-10	4.17e-09	Exon (NM_001033350/Bank1, exon 9 of 17)	3	136053364	136326046	272683	2	NM_001033350	225176
Chr 14	31267421	31270367	DiffBind	9.95	9.22	10.44	-1.22	1.43e-08	1.82e-07	Exon (NM_001033668/Dnah1, exon 57 of 78)	14	31251489	31259929	8441	1	NM_027088	15933
Chr 2	28917520	28918397	DiffBind	7.54	8.05	6.74	1.31	0.000814	0.00385	Promoter (1-2kb)	2	28907680	28916440	8761	2	NM_001164186	-1081
Chr 13	48694363	48694831	DiffBind	4.99	5.97	-0.26	6.23	1.56e-05	0.000111	Distal Intergenic	13	48663036	48666507	3472	1	NM_007526	31328
Chr 9	31908492	31916274	DiffBind	11.26	11.79	10.39	1.41	2.22e-19	1.45e-17	Promoter (<=1kb)	9	31846044	31913285	67242	2	NM_013800	0
Chr 9	31972029	31972948	DiffBind	6.49	4.11	7.34	-3.23	3.75e-07	3.67e-06	Distal Intergenic	9	31846044	31913285	67242	2	NM_013800	-58745
Chr 15	24502105	24502812	DiffBind	6.42	7.28	3.95	3.33	0.00247	0.0101	Distal Intergenic	15	25363277	25413764	50488	2	NM_027395	910952
Chr 15	25269692	25270744	DiffBind	7.46	8.18	5.97	2.21	4.29e-05	0.000277	Distal Intergenic	15	25363277	25413764	50488	2	NM_027395	143020
Chr 15	25363748	25365512	DiffBind	8.22	7.73	8.59	-0.87	0.00337	0.0132	5' UTR	15	25363277	25413764	50488	2	NM_027395	48252
Chr 15	25016947	25018805	DiffBind	7.64	5.79	8.42	-2.63	3.09e-07	3.07e-06	Distal Intergenic	15	25363277	25413764	50488	2	NM_027395	394959
Chr 15	25237829	25238574	DiffBind	5.86	-0.07	6.85	-6.92	4.23e-08	4.93e-07	Distal Intergenic	15	25363277	25413764	50488	2	NM_027395	175190
Chr 15	25025327	25027845	DiffBind	10.11	10.4	9.75	0.65	0.000194	0.00108	Distal Intergenic	15	25363277	25413764	50488	2	NM_027395	385919
Chr 15	25019024	25020343	DiffBind	8.57	8.89	8.14	0.75	0.00826	0.028	Distal Intergenic	15	25363277	25413764	50488	2	NM_027395	393421
Chr 1	191125574	191126185	DiffBind	6.16	7.04	3.61	3.43	0.00252	0.0103	Distal Intergenic	1	191098414	191108943	10530	1	NM_030060	27161
Chr 12	55006650	55007729	DiffBind	7.34	8.34	-0.26	8.59	5.99e-15	2.21e-13	Distal Intergenic	12	54892989	54986336	93348	2	NM_013815	-20315
Chr 12	54993448	54994487	DiffBind	7.76	8.7	3.95	4.75	0.00726	0.0252	Distal Intergenic	12	54892989	54986336	93348	2	NM_013815	-7113
Chr 2	60089486	60090685	DiffBind	8.04	6.28	8.81	-2.53	2.16e-07	2.21e-06	Intron (NM_001001182/Baz2b, intron 1 of 35)	2	59899363	60125740	226378	2	NM_001001182	35055
Chr 10	58713769	58714953	DiffBind	8.83	9.17	8.38	0.79	0.00236	0.00972	Distal Intergenic	10	58696745	58704277	7533	1	NR_033565	17025
Chr 4	103013299	103013810	DiffBind	5.98	6.6	4.89	1.71	0.0124	0.0393	Promoter (1-2kb)	4	103004106	103011965	7860	2	NR_028391	-1335
Chr 4	103011664	103012304	DiffBind	6.11	4.63	6.82	-2.19	0.00278	0.0112	Promoter (<=1kb)	4	103004106	103011965	7860	2	NR_028391	0
Chr 13	52792084	52792614	DiffBind	6.83	7.76	3.4	4.35	4.42e-06	3.5e-05	Distal Intergenic	13	52729370	52757205	27836	2	NR_027893	-34880
Chr 2	110312636	110314621	DiffBind	8.72	4.95	9.66	-4.72	2.53e-53	1.17e-50	Distal Intergenic	2	110265083	110305725	40643	2	NM_130452	-6912
Chr 10	111381652	111382523	DiffBind	7.15	7.81	5.92	1.89	9.31e-06	6.95e-05	Distal Intergenic	10	111298679	111301736	3058	1	NM_027914	82974
Chr 10	111317742	111318521	DiffBind	5.96	3.9	6.77	-2.87	0.0137	0.0427	Distal Intergenic	10	111298679	111301736	3058	1	NM_027914	19064
Chr 3	37311477	37314168	DiffBind	11.43	11.2	11.64	-0.44	3.26e-05	0.000217	Promoter (<=1kb)	3	37312554	37321450	8897	1	NM_001255992	0
Chr 2	69640018	69640722	DiffBind	6.84	3.85	7.74	-3.89	1.44e-09	2.21e-08	Distal Intergenic	2	69647255	69667569	20315	1	NM_028284	-6533
Chr 2	69646449	69648660	DiffBind	11.34	11.15	11.51	-0.37	0.000108	0.000642	Promoter (<=1kb)	2	69647255	69667569	20315	1	NM_028284	0
Chr 9	22475084	22478311	DiffBind	11.45	11.19	11.68	-0.49	1.16e-05	8.51e-05	Promoter (<=1kb)	9	22475715	22888280	412566	1	NM_178415	0
Chr 9	22829180	22830113	DiffBind	7.16	8.1	3.56	4.54	0.00686	0.024	Intron (NM_178415/Bbs9, intron 21 of 22)	9	22475715	22888280	412566	1	NM_181316	353466
Chr 9	22487159	22487968	DiffBind	5.83	3.03	6.72	-3.69	0.000862	0.00404	Intron (NM_178415/Bbs9, intron 2 of 22)	9	22475715	22888280	412566	1	NM_181316	11445
Chr 1	150391709	150394793	DiffBind	12.22	12.06	12.36	-0.3	0.00192	0.00815	Promoter (<=1kb)	1	150361311	150393055	31745	2	NM_001077237	0
Chr 5	104507743	104510199	DiffBind	11.12	10.89	11.33	-0.44	0.00213	0.00889	Promoter (<=1kb)	5	104508352	104522383	14032	1	NM_001166581	0
Chr 8	125909848	125912186	DiffBind	10.98	11.12	10.82	0.3	0.00579	0.0208	Promoter (<=1kb)	8	125910450	125947439	36990	1	NM_145608	0
Chr 1	157458231	157459238	DiffBind	7.33	6.05	7.99	-1.94	0.000696	0.00336	Promoter (<=1kb)	1	157458582	157488733	30152	1	NM_001033284	0
Chr 1	157443125	157444434	DiffBind	7.43	8.24	5.42	2.82	0.000312	0.00165	Distal Intergenic	1	157458582	157488733	30152	1	NM_001033284	-14148
Chr 16	44691486	44692198	DiffBind	6.95	7.62	5.65	1.98	6.91e-05	0.000427	Distal Intergenic	16	44724301	44737284	12984	1	NM_145972	-32103
Chr 8	58908168	58914400	DiffBind	11.83	11.43	12.15	-0.71	7.52e-12	1.72e-10	Promoter (<=1kb)	8	58911755	58914298	2544	1	NM_173411	0
Chr 11	102244448	102246032	DiffBind	9.36	8.95	9.68	-0.74	0.00188	0.008	Promoter (2-3kb)	11	102248882	102265183	16302	1	NM_153544	-2850
Chr 4	153949621	153951146	DiffBind	7.21	3.3	8.16	-4.86	8.37e-10	1.35e-08	Promoter (<=1kb)	4	153948455	153950476	2022	2	NR_040670	0
Chr 7	65513093	65514389	DiffBind	7.26	6.62	7.7	-1.07	0.0154	0.047	Distal Intergenic	7	65582031	65619347	37317	1	NR_131060	-67642
Chr 7	65500434	65501247	DiffBind	5.69	6.68	-0.26	6.93	1.4e-07	1.48e-06	Distal Intergenic	7	65582031	65619347	37317	1	NR_131060	-80784
Chr 10	121836428	121837764	DiffBind	9.1	9.48	8.58	0.9	0.000213	0.00118	Intron (NM_001081037/Srgap1, intron 10 of 21)	10	121739937	121752859	12923	1	NM_173022	96492
Chr 10	121764995	121765530	DiffBind	5.61	3.81	6.38	-2.58	0.00257	0.0104	Distal Intergenic	10	121739937	121752859	12923	1	NM_173022	25059
Chr 6	128596470	128597874	DiffBind	9.7	9.92	9.44	0.48	0.0106	0.0344	Distal Intergenic	6	128539822	128581606	41785	2	NM_001001179	-14865
Chr 8	121901401	121908470	DiffBind	12.09	12.24	11.92	0.33	0.00659	0.0232	Promoter (<=1kb)	8	121907833	121918428	10596	1	NM_001033485	0
Chr 2	181219256	181220870	DiffBind	8.91	8.18	9.39	-1.21	3.96e-09	5.6e-08	Promoter (<=1kb)	2	181220016	181222851	2836	1	NM_199312	0
Chr 13	61803669	61805339	DiffBind	9.44	8.86	9.86	-1	1.94e-05	0.000136	Distal Intergenic	13	61771580	61787282	15703	1	NR_028430	32090
Chr 4	106616846	106617707	DiffBind	7.79	7.33	8.14	-0.81	0.0106	0.0345	Promoter (<=1kb)	4	106590909	106617238	26330	2	NM_183182	0
Chr 1	57264885	57265741	DiffBind	7.12	8.11	-0.26	8.37	4.91e-14	1.59e-12	Distal Intergenic	1	57200645	57214996	14352	2	NR_037990	-49890
Chr 1	57213468	57214236	DiffBind	6.9	7.76	4.44	3.32	1.1e-10	2.07e-09	Promoter (<=1kb)	1	57200645	57214996	14352	2	NR_037990	760
Chr 1	57224017	57225188	DiffBind	8.77	9.09	8.36	0.73	0.00108	0.00494	Distal Intergenic	1	57200645	57214996	14352	2	NR_037990	-9022
Chr 6	128996259	128997541	DiffBind	7.35	6.46	7.9	-1.44	0.00211	0.00882	Intron (NR_015455/BC064078, intron 1 of 2)	6	128993020	129006649	13630	1	NR_015455	3240
Chr 6	128992785	128994130	DiffBind	7.58	5.99	8.32	-2.33	9.6e-07	8.64e-06	Promoter (<=1kb)	6	128993020	129006649	13630	1	NR_015455	0
Chr 7	28289777	28291652	DiffBind	9.08	8.36	9.56	-1.2	2.72e-09	4e-08	Promoter (<=1kb)	7	28284652	28291134	6483	2	NM_175033	0
Chr 10	80371288	80372163	DiffBind	7.05	1.98	8.02	-6.04	1.55e-16	6.99e-15	Promoter (1-2kb)	10	79697305	80369637	672333	2	NR_038088_1	-1652
Chr 11	118342368	118343162	DiffBind	6.35	4.89	7.06	-2.17	0.000733	0.00351	Promoter (<=1kb)	11	118332360	118342534	10175	2	NM_021440	0
Chr 3	96485993	96486424	DiffBind	5.91	4.44	6.62	-2.18	0.00309	0.0122	Distal Intergenic	3	96433788	96452306	18519	2	NM_001256181	-33688
Chr 3	96474645	96475765	DiffBind	7.82	8.42	6.76	1.66	0.000106	0.00063	Distal Intergenic	3	96433788	96452306	18519	2	NM_001256181	-22340
Chr 7	19769481	19771089	DiffBind	9.63	9.25	9.92	-0.68	0.000363	0.00189	Promoter (<=1kb)	7	19756138	19770532	14395	2	NM_020486	0
Chr 2	170410959	170412364	DiffBind	8.04	7.26	8.55	-1.29	0.000154	0.000881	Intron (NM_001164369/Bcas1, intron 3 of 11)	2	170346991	170427845	80855	2	NM_001164369	15481
Chr 2	170286757	170288926	DiffBind	9.1	8.47	9.54	-1.07	3.04e-05	0.000203	Distal Intergenic	2	170356361	170380435	24075	1	NR_040610	-67435
Chr 2	170266377	170267602	DiffBind	8.28	7.68	8.7	-1.02	0.000189	0.00106	Distal Intergenic	2	170356361	170380435	24075	1	NR_040610	-88759
Chr 11	85523875	85526491	DiffBind	9.99	10.46	9.28	1.18	3.33e-13	9.61e-12	Intron (NM_001166642/Bcas3, intron 16 of 24)	11	85353164	85826058	472895	1	NM_138681	170712
Chr 11	85492032	85492857	DiffBind	7.04	7.76	5.53	2.23	2.96e-07	2.95e-06	Intron (NM_001166642/Bcas3, intron 14 of 24)	11	85353164	85826058	472895	1	NM_138681	138869
Chr 11	85640103	85641458	DiffBind	8.54	8.09	8.88	-0.79	0.00336	0.0132	Intron (NM_001166642/Bcas3, intron 23 of 24)	11	85702200	85719744	17545	2	NR_045875	78286
Chr 6	144944138	144945225	DiffBind	6.14	2.77	7.07	-4.29	1.56e-05	0.000112	Distal Intergenic	6	144993835	145048812	54978	2	NM_001024468	103587
Chr 6	144961210	144962300	DiffBind	8.23	9.02	6.34	2.68	1.65e-11	3.58e-10	Distal Intergenic	6	144993835	145048812	54978	2	NM_001024468	86512
Chr 6	145074614	145076507	DiffBind	10.57	10.73	10.39	0.34	0.0103	0.0336	Promoter (<=1kb)	6	144993835	145076157	82323	2	NM_007532	0
Chr 9	84106943	84108111	DiffBind	8.48	9.2	6.95	2.25	4.89e-17	2.33e-15	Intron (NM_001305935/Bckdhb, intron 9 of 10)	9	83948781	84124240	175460	1	NM_199195	158163
Chr 9	84096130	84096761	DiffBind	6.3	7.29	-0.26	7.55	5.12e-10	8.5e-09	Intron (NM_001305935/Bckdhb, intron 9 of 10)	9	83948781	84124240	175460	1	NM_199195	147350
Chr 9	84178909	84179804	DiffBind	6.28	7.12	3.95	3.17	0.00506	0.0186	Distal Intergenic	9	83948781	84124240	175460	1	NM_199195	230129
Chr 9	84110252	84111463	DiffBind	8.38	8.92	7.53	1.39	2.14e-06	1.8e-05	Intron (NM_001305935/Bckdhb, intron 9 of 10)	9	83948781	84124240	175460	1	NM_199195	161472
Chr 11	24092834	24100372	DiffBind	9.92	10.77	7.58	3.19	9.72e-36	2.18e-33	Intron (NM_001242934/Bcl11a, intron 2 of 3)	11	24080695	24173558	92864	1	NM_001159290	12140
Chr 11	24085085	24092440	DiffBind	10.34	11.08	8.77	2.3	3.19e-57	1.64e-54	5' UTR	11	24080695	24173558	92864	1	NM_001159290	4391
Chr 11	24073207	24084886	DiffBind	13.49	13.84	13.03	0.82	3.02e-18	1.69e-16	Promoter (<=1kb)	11	24078056	24168435	90380	1	NM_001242934	0
Chr 11	24059912	24062732	DiffBind	9.52	9.81	9.15	0.66	0.000143	0.000828	Distal Intergenic	11	24078056	24168435	90380	1	NM_001242934	-15324
Chr 12	107996824	108006643	DiffBind	11.98	12.31	11.54	0.76	2.06e-12	5.26e-11	Promoter (<=1kb)	12	107910403	108003414	93012	2	NM_001079883	0
Chr 12	107904254	107904874	DiffBind	6.13	6.95	4.01	2.94	0.000153	0.000878	Distal Intergenic	12	107910403	108003414	93012	2	NM_001079883	98540
Chr 12	107975132	107978633	DiffBind	9.62	10.03	9.06	0.97	6.93e-07	6.4e-06	Intron (NM_001079883/Bcl11b, intron 2 of 3)	12	107910403	108003414	93012	2	NM_001079883	24781
Chr 12	107979829	107981196	DiffBind	8.59	8.89	8.21	0.67	0.00474	0.0176	Intron (NM_001079883/Bcl11b, intron 2 of 3)	12	107910403	108003414	93012	2	NM_001079883	22218
Chr 12	107994344	107995054	DiffBind	7	7.75	5.4	2.35	2.03e-05	0.000141	Intron (NM_001079883/Bcl11b, intron 1 of 3)	12	107910403	108003414	93012	2	NM_001079883	8360
Chr 12	107989952	107992547	DiffBind	8.37	9.12	6.75	2.37	8.51e-09	1.13e-07	Intron (NM_001079883/Bcl11b, intron 1 of 3)	12	107910403	108003414	93012	2	NM_001079883	10867
Chr 1	106687325	106688599	DiffBind	8.2	9.02	6.03	2.99	1.06e-12	2.81e-11	Intron (NM_009741/Bcl2, intron 1 of 1)	1	106538178	106714290	176113	2	NM_009741	25691
Chr 6	134225598	134226120	DiffBind	6.02	7.01	-0.26	7.27	5.14e-09	7.09e-08	Intron (NM_001303102/Etv6, intron 4 of 8)	6	134396329	134438724	42396	1	NM_025778	-170209
Chr 7	19830704	19831039	DiffBind	5.02	2.75	5.86	-3.12	0.00235	0.0097	Distal Intergenic	7	19808462	19822755	14294	2	NM_033601	-7950
Chr 16	23980421	23991848	DiffBind	13.14	12.98	13.29	-0.3	0.0114	0.0367	Promoter (<=1kb)	16	23965052	23988612	23561	2	NM_009744	0
Chr 11	70226166	70231063	DiffBind	10.08	10.41	9.66	0.75	0.00276	0.0111	Promoter (<=1kb)	11	70224127	70229798	5672	2	NM_007528	0
Chr 7	127706956	127709563	DiffBind	11.1	10.85	11.32	-0.46	0.000127	0.000743	Promoter (<=1kb)	7	127704978	127708766	3789	2	NM_009746	0
Chr 3	97255079	97256239	DiffBind	6.3	3.77	7.17	-3.41	0.00158	0.00689	Distal Intergenic	3	97203662	97227364	23703	2	NM_029933	-27716
Chr 9	44497854	44500329	DiffBind	9.61	9.22	9.92	-0.7	7.43e-05	0.000456	Promoter (<=1kb)	9	44499136	44510412	11277	1	NM_030256	0
Chr 8	117097330	117098173	DiffBind	6.91	5.75	7.55	-1.8	8.09e-05	0.000493	Promoter (1-2kb)	8	117095865	117133720	37856	1	NM_021486	1466
Chr 10	75059341	75066012	DiffBind	12.13	11.77	12.41	-0.64	9.01e-06	6.75e-05	Promoter (<=1kb)	10	75060896	75184923	124028	1	NM_001081412	0
Chr 10	75071846	75072632	DiffBind	5.3	-0.07	6.29	-6.36	3.93e-06	3.14e-05	Intron (NM_001081412/Bcr, intron 1 of 22)	10	75060896	75184923	124028	1	NM_001081412	10951
Chr 1	74585858	74589454	DiffBind	11.96	11.82	12.09	-0.27	0.00445	0.0167	Promoter (<=1kb)	1	74588289	74592443	4155	1	NM_001305652	0
Chr 16	31459954	31460707	DiffBind	6.33	7.12	4.39	2.74	0.000956	0.00443	Distal Intergenic	16	31428753	31458901	30149	1	NM_001122683	31202
Chr 3	135258797	135259586	DiffBind	6.38	7.38	-0.26	7.64	8.95e-11	1.7e-09	Exon (NM_173762/Cenpe, exon 39 of 46)	3	135281221	135304425	23205	1	NM_001172055	-21635
Chr 12	105562582	105564652	DiffBind	9.52	9.26	9.75	-0.49	0.0165	0.0497	Promoter (<=1kb)	12	105563172	105593071	29900	1	NM_009747	0
Chr 2	109691956	109695600	DiffBind	11.31	11.72	10.76	0.96	2.99e-15	1.16e-13	Promoter (<=1kb)	2	109692436	109727043	34608	1	NM_001048141	0
Chr 2	109673334	109679368	DiffBind	11.83	12.1	11.49	0.61	5.66e-06	4.39e-05	Promoter (<=1kb)	2	109674700	109727043	52344	1	NM_007540	0
Chr 12	109051352	109054333	DiffBind	10.87	10.39	11.23	-0.84	8.5e-11	1.62e-09	Exon (NM_001163175/Begain, exon 2 of 7)	12	109032182	109068217	36036	2	NM_001163175	13884
Chr 12	109010459	109010966	DiffBind	5.3	2.86	6.16	-3.3	0.00664	0.0234	Intron (NM_177602/Wdr25, intron 4 of 6)	12	109032182	109068217	36036	2	NM_001163175	57251
Chr 5	67425608	67428612	DiffBind	11.13	10.81	11.39	-0.58	2.26e-07	2.3e-06	Promoter (<=1kb)	5	67392147	67427799	35653	2	NM_001164806	0
Chr 4	111326794	111327840	DiffBind	7.47	8.01	6.59	1.42	0.00084	0.00395	Intron (NM_001048189/Agbl4, intron 5 of 12)	4	111415006	111460298	45293	1	NM_026279	-87166
Chr 1	33883046	33884097	DiffBind	8.46	9.02	7.52	1.5	1.39e-05	0.000101	5' UTR	1	33852052	33907621	55570	2	NM_177235	23524
Chr 2	4716775	4719592	DiffBind	10.78	10.57	10.95	-0.38	0.0012	0.00541	Promoter (<=1kb)	2	4717831	4802146	84316	1	NM_001190400	0
Chr 19	9992390	9993908	DiffBind	8.56	7.64	9.12	-1.49	1.39e-09	2.15e-08	Exon (NM_011913/Best1, exon 3 of 12)	19	9985172	10001633	16462	2	NM_011913	7725
Chr X	136213957	136216048	DiffBind	9.36	8.92	9.7	-0.78	0.00015	0.000859	Promoter (<=1kb)	20	136213972	136215513	1542	2	NM_009052	0
Chr X	136066124	136067979	DiffBind	9.55	9.05	9.92	-0.88	8.19e-05	0.000498	Promoter (<=1kb)	20	136066565	136068236	1672	2	NM_009749	257
Chr X	136138601	136140469	DiffBind	9.02	8.6	9.35	-0.74	0.00208	0.00873	Promoter (<=1kb)	20	136139045	136140437	1393	1	NM_212457	0
Chr 2	143837319	143837819	DiffBind	7.34	6.64	7.8	-1.16	0.00311	0.0123	Intron (NM_001291061/Bfsp1, intron 5 of 7)	2	143826528	143863173	36646	2	NM_001291061	25354
Chr 2	143862118	143863492	DiffBind	8.93	8.58	9.22	-0.64	0.0113	0.0363	Promoter (<=1kb)	2	143826528	143863173	36646	2	NM_001291061	0
Chr 9	103471747	103472275	DiffBind	5.37	2.69	6.25	-3.56	0.00267	0.0108	Intron (NM_001002896/Bfsp2, intron 1 of 6)	9	103424924	103480328	55405	2	NM_001002896	8053
Chr 5	144190005	144191054	DiffBind	6.24	-0.07	7.23	-7.3	2.45e-09	3.63e-08	Promoter (<=1kb)	5	144190286	144194441	4156	1	NM_010800	0
Chr X	135884836	135887921	DiffBind	10.7	10.49	10.89	-0.4	0.00804	0.0274	Promoter (<=1kb)	20	135885851	135891081	5231	1	NM_001098222	0
Chr 3	18051415	18058196	DiffBind	11.84	12.28	11.22	1.06	3.14e-14	1.04e-12	Promoter (<=1kb)	3	18054325	18057514	3190	1	NM_021560	0
Chr 3	18049740	18050893	DiffBind	8.68	9.18	7.93	1.24	3.98e-08	4.67e-07	Distal Intergenic	3	18054325	18057514	3190	1	NM_021560	-3432
Chr 6	145854800	145856512	DiffBind	9.41	9.09	9.67	-0.58	0.0093	0.0309	Downstream (1-2kb)	6	145858243	145865420	7178	2	NM_001271768	8908
Chr 6	145859895	145867315	DiffBind	13.26	13.12	13.39	-0.27	0.00485	0.0179	Promoter (<=1kb)	6	145858243	145865420	7178	2	NM_001271768	0
Chr 13	93601678	93602223	DiffBind	5.19	6.17	-0.26	6.43	3.7e-06	2.97e-05	Distal Intergenic	13	93616891	93637758	20868	2	NM_016668	35535
Chr 10	71113930	71114529	DiffBind	5.86	6.85	-0.26	7.11	4.27e-08	4.98e-07	Intron (NM_031397/Bicc1, intron 1 of 20)	10	70925096	71159634	234539	2	NM_031397	45105
Chr 10	71028120	71028891	DiffBind	7.03	7.6	6.07	1.53	0.00575	0.0207	Intron (NM_031397/Bicc1, intron 2 of 20)	10	70925096	71159634	234539	2	NM_031397	130743
Chr 10	71146578	71147076	DiffBind	6.16	6.93	4.41	2.52	0.00314	0.0124	Intron (NM_031397/Bicc1, intron 1 of 20)	10	70925096	71159634	234539	2	NM_031397	12558
Chr 9	7872185	7873579	DiffBind	9.96	10.14	9.76	0.38	0.00711	0.0247	Promoter (<=1kb)	9	7848701	7873170	24470	2	NM_007464	0
Chr 11	117847984	117849784	DiffBind	10.49	10.27	10.67	-0.39	0.00525	0.0192	Promoter (<=1kb)	11	117849237	117855743	6507	1	NM_001012273	0
Chr 2	157558817	157567462	DiffBind	12.59	12.19	12.89	-0.7	1.48e-10	2.73e-09	Promoter (<=1kb)	2	157556362	157566361	10000	2	NM_016916	0
Chr 11	76944645	76947646	DiffBind	11.68	11.49	11.85	-0.36	0.00143	0.00632	Promoter (<=1kb)	11	76945656	76987389	41734	1	NM_178645	0
Chr 19	40991343	40994340	DiffBind	8.61	9.51	5.67	3.84	7.47e-37	1.75e-34	Promoter (<=1kb)	19	40928927	40994535	65609	2	NM_008528	195
Chr 10	128921745	128924645	DiffBind	11.27	11.1	11.43	-0.34	0.0076	0.0261	Promoter (<=1kb)	10	128919914	128923524	3611	2	NM_015740	0
Chr 13	38633391	38635915	DiffBind	11.29	11.1	11.45	-0.36	0.00649	0.0229	Promoter (<=1kb)	13	38602706	38635109	32404	2	NM_139063	0
Chr 13	38602443	38603485	DiffBind	7.46	8.46	-0.26	8.72	2.11e-15	8.32e-14	3' UTR	13	38602706	38635109	32404	2	NM_139063	31624
Chr 7	27445267	27448810	DiffBind	11.44	11.29	11.58	-0.29	0.0153	0.0466	Promoter (<=1kb)	7	27447978	27465981	18004	1	NM_144923	0
Chr 2	18680334	18681546	DiffBind	7.86	8.58	6.36	2.22	4.05e-09	5.71e-08	Intron (NM_007552/Bmi1, intron 1 of 9)	2	18677018	18686629	9612	1	NM_007552	3317
Chr 14	70504520	70505048	DiffBind	5.51	-0.07	6.49	-6.56	5.92e-07	5.54e-06	Exon (NM_009755/Bmp1, exon 8 of 20)	14	70474555	70520260	45706	2	NM_009755	15212
Chr 5	98854131	98858092	DiffBind	10.62	10.97	10.16	0.81	1.92e-10	3.48e-09	Promoter (<=1kb)	5	98854439	98880960	26522	1	NM_173404	0
Chr 5	98831011	98832009	DiffBind	6.58	4.32	7.43	-3.11	2.91e-06	2.38e-05	Distal Intergenic	5	98854439	98880960	26522	1	NM_173404	-22430
Chr 2	172824952	172825348	DiffBind	5.45	3.81	6.2	-2.39	0.00639	0.0226	Distal Intergenic	2	172868012	172940321	72310	2	NM_007557	114973
Chr 4	123342235	123343635	DiffBind	9.28	8.89	9.58	-0.68	0.00438	0.0165	Promoter (<=1kb)	4	123312650	123343252	30603	2	NM_001256019	0
Chr 9	23251913	23252296	DiffBind	5.27	6.26	-0.26	6.52	1.81e-06	1.54e-05	Intron (NM_028472/Bmper, intron 2 of 14)	9	23223076	23485215	262140	1	NM_028472	28838
Chr 9	23268538	23269304	DiffBind	6.39	7.38	-0.26	7.64	3.4e-09	4.88e-08	Intron (NM_028472/Bmper, intron 3 of 14)	9	23223076	23485215	262140	1	NM_028472	45463
Chr 9	23035973	23037084	DiffBind	7.62	8.04	7.01	1.04	0.0122	0.0388	Distal Intergenic	9	23223076	23485215	262140	1	NM_028472	-185992
Chr 3	142168025	142170144	DiffBind	10.21	10.39	10.01	0.37	0.0047	0.0175	Promoter (<=1kb)	3	141837136	142169228	332093	2	NM_001277216	0
Chr 3	141862969	141863545	DiffBind	6.86	7.57	5.4	2.17	0.000237	0.0013	Exon (NM_001277218/Bmpr1b, exon 6 of 11)	3	141837136	141931588	94453	2	NM_001277218	68043
Chr 1	59826412	59826960	DiffBind	5.6	6.59	-0.26	6.84	1.27e-07	1.36e-06	Intron (NM_007561/Bmpr2, intron 3 of 12)	1	59764279	59878081	113803	1	NM_007561	62134
Chr 7	81991551	81993010	DiffBind	8.58	8.1	8.94	-0.84	0.0119	0.0379	Promoter (<=1kb)	7	81966662	81992299	25638	2	NM_007562	0
Chr 16	44565216	44565964	DiffBind	7.55	8.23	6.23	2	1.17e-07	1.26e-06	Distal Intergenic	16	44485045	44558870	73826	2	NM_172506	-6347
Chr 16	44555500	44559759	DiffBind	11.5	11.79	11.14	0.65	5.93e-08	6.74e-07	Promoter (<=1kb)	16	44485045	44558870	73826	2	NM_172506	0
Chr 6	34536545	34537276	DiffBind	6.93	7.67	5.33	2.34	4.74e-05	0.000304	Distal Intergenic	6	34476356	34505610	29255	1	NM_007563	60190
Chr 13	34037025	34039320	DiffBind	11.31	11.11	11.49	-0.38	0.014	0.0433	Promoter (<=1kb)	13	34037641	34074074	36434	1	NM_026512	0
Chr 1	185331419	185334503	DiffBind	11.3	11.06	11.51	-0.45	0.00287	0.0115	Promoter (<=1kb)	1	185332159	185357769	25611	1	NM_011794	0
Chr 11	107107486	107107949	DiffBind	5.55	3.14	6.41	-3.27	0.000733	0.00351	Intron (NM_176850/Bptf, intron 2 of 27)	11	107033081	107131922	98842	2	NM_176850	23973
Chr 6	39720549	39721639	DiffBind	6.97	4.79	7.8	-3.01	8.5e-10	1.37e-08	Intron (NM_139294/Braf, intron 1 of 21)	6	39603237	39725463	122227	2	NM_139294	3824
Chr 13	73940414	73941529	DiffBind	7.09	8.09	-0.26	8.34	7.72e-14	2.44e-12	Promoter (2-3kb)	13	73937811	73960889	23079	1	NM_001308041	2604
Chr 8	27121264	27121618	DiffBind	4.51	-0.07	5.48	-5.55	0.000416	0.00213	Exon (NM_054044/Adgra3, exon 19 of 19)	8	27123832	27128632	4801	2	NM_025686	7014
Chr 5	144254327	144259448	DiffBind	12.14	12.27	11.99	0.28	0.00685	0.0239	Promoter (<=1kb)	5	144255225	144264573	9349	1	NM_018772	0
Chr 4	68944380	68956091	DiffBind	13.11	13.46	12.66	0.81	8.98e-08	9.86e-07	Promoter (<=1kb)	4	68761372	68954397	193026	2	NM_019967	0
Chr 4	68935403	68936309	DiffBind	6.76	7.36	5.74	1.62	0.00173	0.00745	Intron (NM_019967/Brinp1, intron 1 of 7)	4	68761372	68954397	193026	2	NM_019967	18088
Chr 4	68936666	68938563	DiffBind	7.47	8.42	3.53	4.89	1.38e-17	7.06e-16	Intron (NM_019967/Brinp1, intron 1 of 7)	4	68761372	68954397	193026	2	NM_019967	15834
Chr 4	68942449	68943071	DiffBind	6.15	6.93	4.31	2.62	0.000438	0.00223	Intron (NM_019967/Brinp1, intron 1 of 7)	4	68761372	68954397	193026	2	NM_019967	11326
Chr 4	69045639	69046297	DiffBind	6.45	7.45	-0.26	7.7	1.44e-10	2.66e-09	Distal Intergenic	4	68761372	68954397	193026	2	NM_019967	-91243
Chr 1	158054787	158055515	DiffBind	6.65	5.13	7.37	-2.24	6.38e-05	0.000397	Distal Intergenic	1	158245269	158356260	110992	2	NM_207583	300745
Chr 1	158351246	158357335	DiffBind	12.64	12.88	12.35	0.53	7.3e-06	5.56e-05	Promoter (<=1kb)	1	158245269	158356260	110992	2	NM_207583	0
Chr 7	141955352	141957363	DiffBind	8.13	8.6	7.43	1.17	0.00241	0.00988	Intron (NM_001009929/Brsk2, intron 1 of 19)	7	141949751	142004243	54493	1	NM_029426	5602
Chr 7	141952716	141955063	DiffBind	8.72	9.21	7.99	1.22	6.93e-05	0.000427	Promoter (2-3kb)	7	141949751	142004243	54493	1	NM_029426	2966
Chr 9	108182694	108191009	DiffBind	12.4	12.68	12.05	0.63	3.08e-07	3.06e-06	Promoter (<=1kb)	9	108096022	108190383	94362	2	NM_007567	0
Chr 9	108200726	108201609	DiffBind	7.81	6.8	8.39	-1.59	2.06e-05	0.000144	Distal Intergenic	9	108096022	108190383	94362	2	NM_007567	-10344
Chr 4	62479380	62480572	DiffBind	9.42	9.19	9.62	-0.43	0.016	0.0485	Promoter (<=1kb)	4	62480067	62497298	17232	1	NM_138653	0
Chr 19	37018180	37020455	DiffBind	8.59	7.71	9.13	-1.42	0.000183	0.00103	Downstream (<1kb)	19	36926079	37014057	87979	1	NM_001080706	92102
Chr 7	113343696	113348284	DiffBind	10.97	11.77	9.05	2.72	2.93e-58	1.61e-55	Intron (NM_133700/Btbd10, intron 4 of 10)	7	113315644	113369339	53696	2	NM_133700	21055
Chr 10	85598021	85599741	DiffBind	9.73	9.14	10.15	-1.01	1.45e-08	1.84e-07	Promoter (<=1kb)	10	85598411	85660292	61882	1	NM_001017525	0
Chr 10	85458510	85459469	DiffBind	7.09	7.72	5.92	1.8	0.00178	0.00762	Intron (NM_028709/Btbd11, intron 1 of 16)	10	85386814	85660292	273479	1	NM_028709	71697
Chr 10	85624457	85625790	DiffBind	8.57	7.7	9.11	-1.42	1.39e-09	2.15e-08	Exon (NM_028709/Btbd11, exon 5 of 17)	10	85598411	85660292	61882	1	NM_001017525	26047
Chr 10	85386073	85390281	DiffBind	11.69	11.11	12.1	-0.99	3.17e-28	4.42e-26	Promoter (<=1kb)	10	85386814	85660292	273479	1	NM_028709	0
Chr 7	130766602	130767027	DiffBind	5.56	6.39	3.4	2.99	0.0152	0.0465	Distal Intergenic	7	130774069	130825899	51831	1	NM_001081038	-7042
Chr 11	114794385	114796138	DiffBind	9.3	8.78	9.68	-0.91	0.00197	0.00834	Promoter (<=1kb)	11	114790669	114795892	5224	2	NM_028055	0
Chr 11	114790912	114793378	DiffBind	10.08	9.85	10.28	-0.43	0.0138	0.0429	Promoter (2-3kb)	11	114790669	114795892	5224	2	NM_028055	2514
Chr 10	80654245	80657596	DiffBind	11.24	11.07	11.38	-0.31	0.0115	0.0367	Promoter (<=1kb)	10	80642617	80657071	14455	2	NM_145361	0
Chr 2	138033598	138034358	DiffBind	7.66	8.46	5.71	2.75	2.23e-13	6.62e-12	Distal Intergenic	2	138256584	138287422	30839	1	NM_001025431	-222226
Chr 2	138047581	138048647	DiffBind	7.51	8.16	6.27	1.9	2.08e-06	1.75e-05	Distal Intergenic	2	138256584	138287422	30839	1	NM_001025431	-207937
Chr 5	107437131	107439159	DiffBind	10.9	10.56	11.18	-0.62	1.57e-05	0.000112	Promoter (<=1kb)	5	107437997	107491596	53600	1	NM_001255991	0
Chr 10	96479413	96480769	DiffBind	8.4	9.1	6.98	2.11	8.66e-08	9.56e-07	Distal Intergenic	10	96617001	96622811	5811	1	NM_007569	-136232
Chr 1	134092361	134093887	DiffBind	9.62	9.35	9.85	-0.5	0.00963	0.0319	Distal Intergenic	1	134074865	134079155	4291	2	NM_007570	-13207
Chr 16	78426903	78428288	DiffBind	9.24	9.62	8.73	0.9	0.000276	0.00148	Distal Intergenic	16	78359860	78377181	17322	2	NM_001297747_1	-49723
Chr 13	23497790	23499115	DiffBind	8.21	8.52	7.82	0.7	0.0138	0.0428	Distal Intergenic	13	23477063	23488857	11795	2	NM_175938	-8934
Chr 19	45337506	45338814	DiffBind	7.44	8.44	-0.26	8.7	1.55e-15	6.21e-14	Distal Intergenic	19	45363734	45533343	169610	1	NM_001037758	-24920
Chr 7	131643564	131645140	DiffBind	7.79	6.94	8.32	-1.38	1.33e-05	9.62e-05	Distal Intergenic	7	131560391	131571898	11508	1	NM_009774	83174
Chr 7	131560229	131561716	DiffBind	11.01	10.85	11.15	-0.31	0.00641	0.0226	Promoter (<=1kb)	7	131560391	131571898	11508	1	NM_009774	0
Chr 9	46282309	46284464	DiffBind	11.15	10.98	11.3	-0.33	0.013	0.0409	Promoter (<=1kb)	9	46283012	46298783	15772	1	NM_146000	0
Chr 15	76720923	76725163	DiffBind	11.85	11.61	12.06	-0.46	0.000324	0.0017	Promoter (<=1kb)	15	76721465	76723845	2381	2	NM_145472	0
Chr 11	80518827	80519347	DiffBind	4.98	-0.07	5.95	-6.03	2.89e-05	0.000195	Intron (NM_177390/Myo1d, intron 21 of 21)	11	80507410	80509106	1697	2	NR_126552	-9722
Chr 11	80614663	80615405	DiffBind	6.96	7.49	6.11	1.38	0.00821	0.0279	Intron (NM_177390/Myo1d, intron 16 of 21)	11	80507410	80509106	1697	2	NR_126552	-105558
Chr 11	80503627	80504744	DiffBind	6.99	6.1	7.53	-1.44	0.00478	0.0177	Intron (NM_177390/Myo1d, intron 21 of 21)	11	80507410	80509106	1697	2	NR_126552	4362
Chr 11	80577381	80578802	DiffBind	7.39	6.19	8.04	-1.85	0.000538	0.00267	Intron (NM_177390/Myo1d, intron 20 of 21)	11	80507410	80509106	1697	2	NR_126552	-68276
Chr 5	64487987	64488564	DiffBind	6.37	7.18	4.37	2.81	0.0156	0.0474	Distal Intergenic	5	64477008	64483966	6959	1	NR_045413	10980
Chr 5	64477022	64477423	DiffBind	5.26	6.22	1.04	5.18	6.02e-06	4.66e-05	Promoter (<=1kb)	5	64477008	64483966	6959	1	NR_045413	15
Chr 5	64513217	64514120	DiffBind	7.75	8.42	6.45	1.97	0.000167	0.000951	Distal Intergenic	5	64477008	64483966	6959	1	NR_045413	36210
Chr 5	64477602	64478391	DiffBind	6.18	7.17	-0.26	7.43	1.04e-09	1.64e-08	Promoter (<=1kb)	5	64477008	64483966	6959	1	NR_045413	595
Chr 3	9340389	9341527	DiffBind	8.37	7.6	8.88	-1.27	3.52e-05	0.000232	Distal Intergenic	3	9403078	9413903	10826	1	NR_015499	-61551
Chr 11	88713060	88719895	DiffBind	12.72	12.58	12.85	-0.28	0.00582	0.0209	Promoter (<=1kb)	11	88718643	88728572	9930	1	NR_038058	0
Chr 5	111580743	111583560	DiffBind	10.3	9.79	10.68	-0.89	4.62e-07	4.44e-06	Promoter (<=1kb)	5	111581561	111587153	5593	1	NR_015546	0
Chr 11	103695826	103698819	DiffBind	11.75	11.6	11.88	-0.28	0.0126	0.0397	Promoter (<=1kb)	11	103697724	103705669	7946	1	NR_102396	0
Chr 19	16028752	16030035	DiffBind	9.48	9.83	9.01	0.82	0.000269	0.00145	Distal Intergenic	19	15985075	16010912	25838	1	NR_045355	43678
Chr 13	83713178	83742515	DiffBind	14.83	15.05	14.56	0.49	0.00324	0.0128	Promoter (<=1kb)	13	83728106	83735669	7564	1	NR_015561	0
Chr 13	83662143	83662888	DiffBind	6.87	7.83	2.78	5.05	1.01e-09	1.6e-08	3' UTR	13	83728106	83735669	7564	1	NR_015561	-65218
Chr 1	184880783	184883723	DiffBind	10.6	11.22	9.52	1.7	8.53e-18	4.46e-16	Promoter (<=1kb)	1	184871926	184883036	11111	2	NM_178692	0
Chr 1	184908243	184908884	DiffBind	5.84	6.83	-0.26	7.08	7.32e-08	8.16e-07	Exon (NM_145515/Mark1, exon 14 of 18)	1	184871926	184883036	11111	2	NM_178692	-25208
Chr 11	17256694	17259218	DiffBind	11.78	11.48	12.03	-0.55	3.12e-05	0.000208	Promoter (<=1kb)	11	17257618	17269176	11559	1	NM_020558	0
Chr X	38633797	38635844	DiffBind	10.24	10.02	10.44	-0.42	0.00467	0.0174	Promoter (<=1kb)	20	38630783	38635143	4361	2	NM_021550	0
Chr 4	136891595	136892875	DiffBind	7.17	7.68	6.39	1.28	0.012	0.0382	Promoter (<=1kb)	4	136889802	136892914	3113	2	NM_007574	39
Chr 1	120340025	120343053	DiffBind	9.89	9.4	10.25	-0.85	4.81e-05	0.000308	Promoter (<=1kb)	1	120340582	120343174	2593	1	NM_207233	0
Chr 2	13129114	13130495	DiffBind	8.42	7.86	8.82	-0.96	0.000161	0.00092	Intron (NM_009105/Rsu1, intron 8 of 8)	2	13001887	13010864	8978	2	NM_153155	-118251
Chr 2	13007016	13012232	DiffBind	11.68	11.9	11.43	0.47	0.000463	0.00234	Promoter (<=1kb)	2	13001887	13010864	8978	2	NM_153155	0
Chr 2	90888618	90891732	DiffBind	10.28	9.26	10.87	-1.61	1.55e-33	3.18e-31	Promoter (2-3kb)	2	90885786	90890526	4741	1	NM_026161	2833
Chr 2	90884616	90888407	DiffBind	11.55	11.85	11.18	0.67	3.04e-12	7.49e-11	Promoter (<=1kb)	2	90885786	90890526	4741	1	NM_026161	0
Chr 9	44094002	44094318	DiffBind	4.69	0.54	5.65	-5.11	0.000317	0.00167	3' UTR	9	44101770	44109187	7418	1	NM_001190313	-7452
Chr 6	124512470	124513478	DiffBind	8.12	8.65	7.27	1.38	2.41e-06	2e-05	Promoter (<=1kb)	6	124512621	124523440	10820	1	NM_023143	0
Chr 6	124485107	124486315	DiffBind	9.63	9.35	9.87	-0.51	0.00518	0.0189	Distal Intergenic	6	124493113	124510643	17531	1	NM_181344	-6798
Chr X	61115490	61121010	DiffBind	11.45	11.24	11.63	-0.4	0.00597	0.0213	Promoter (<=1kb)	20	61116378	61139460	23083	1	NR_030706	0
Chr 2	34106290	34107875	DiffBind	9.2	8.27	9.76	-1.49	2.77e-06	2.27e-05	Promoter (<=1kb)	2	34018289	34107735	89447	2	NR_130173	0
Chr 17	80898113	80899616	DiffBind	6.89	2.57	7.86	-5.28	1.3e-11	2.85e-10	Promoter (1-2kb)	17	80896793	80933447	36655	1	NR_131127	1321
Chr 17	80846832	80847794	DiffBind	8.48	8.9	7.9	1.01	0.000148	0.000852	Distal Intergenic	17	80896793	80927464	30672	1	NR_131128	-48999
Chr 17	80896999	80897703	DiffBind	5.78	-0.07	6.76	-6.83	6.99e-08	7.82e-07	Promoter (<=1kb)	17	80896793	80933447	36655	1	NR_131127	207
Chr 16	97920463	97923409	DiffBind	11.5	11.29	11.69	-0.4	3.52e-05	0.000232	Promoter (<=1kb)	16	97855209	97922633	67425	2	NM_174847	0
Chr 10	79612034	79614657	DiffBind	10.31	10.08	10.51	-0.44	0.000977	0.00451	Promoter (<=1kb)	10	79606854	79614018	7165	2	NM_198614	0
Chr 3	94362856	94364785	DiffBind	10.43	9.99	10.77	-0.78	1.59e-05	0.000113	Promoter (<=1kb)	3	94362444	94364567	2124	1	NM_001136117	413
Chr 10	15299682	15302514	DiffBind	9.89	10.28	9.34	0.94	7.08e-07	6.53e-06	Distal Intergenic	10	15791777	15807065	15289	1	NR_131087	-489263
Chr 2	26132384	26134237	DiffBind	9.14	8.74	9.46	-0.73	0.00366	0.0141	Downstream (2-3kb)	2	26136807	26139543	2737	2	NM_001256522	5306
Chr 17	51460976	51462062	DiffBind	8.66	8.93	8.31	0.62	0.0159	0.0481	Intron (NR_037250/Mir669a-4, intron 3 of 4)	17	51425209	51448269	23061	2	NR_046166	-12708
Chr 17	51370427	51371434	DiffBind	7.25	7.81	6.34	1.46	0.000264	0.00143	Intron (NR_037250/Mir669a-4, intron 3 of 4)	17	51425209	51448269	23061	2	NR_046166	76835
Chr 9	96822868	96824154	DiffBind	6.91	7.89	2.03	5.86	4.04e-15	1.53e-13	3' UTR	9	96765562	96774397	8836	1	NR_102296	57307
Chr 5	76868762	76869732	DiffBind	8.04	8.66	6.9	1.76	5.26e-06	4.11e-05	Intron (NM_001163793/C530008M17Rik, intron 8 of 8)	5	76840599	76873554	32956	1	NM_001163793	28164
Chr 5	76781972	76784075	DiffBind	8.4	6.48	9.2	-2.72	2.19e-16	9.8e-15	Distal Intergenic	5	76840599	76873554	32956	1	NM_001163793	-56524
Chr 5	76856087	76858544	DiffBind	8.47	8.92	7.82	1.1	0.00057	0.00281	Exon (NM_001163793/C530008M17Rik, exon 6 of 9)	5	76840599	76873554	32956	1	NM_001163793	15489
Chr 5	76836390	76837195	DiffBind	7.79	8.41	6.65	1.77	8.18e-06	6.18e-05	Distal Intergenic	5	76840599	76873554	32956	1	NM_001163793	-3404
Chr 5	76778997	76779406	DiffBind	4.48	-0.07	5.45	-5.52	0.000505	0.00253	Distal Intergenic	5	76840599	76873554	32956	1	NM_001163793	-61193
Chr 4	51969491	51970243	DiffBind	6.68	7.67	-0.26	7.93	4.95e-12	1.17e-10	Exon (NR_040668/C630028M04Rik, exon 3 of 3)	4	51968094	52051110	83017	2	NR_040668	80867
Chr 12	29664212	29665459	DiffBind	7.64	7.07	8.04	-0.97	0.00384	0.0147	Intron (NM_001093775/Myt1l, intron 3 of 24)	12	29675630	29686445	10816	2	NR_046080	20986
Chr 19	20533637	20537519	DiffBind	9.82	10.82	2.58	8.24	9.39e-10	1.5e-08	Exon (NR_045778/C730002L08Rik, exon 3 of 3)	19	20534527	20552330	17804	2	NR_045778	14811
Chr 1	151086396	151088783	DiffBind	8.8	9.66	6.37	3.3	0.00095	0.0044	Distal Intergenic	1	151138034	151144095	6062	1	NR_038011	-49251
Chr X	104198404	104202545	DiffBind	11.36	11.2	11.5	-0.3	0.00606	0.0216	Promoter (<=1kb)	20	104077435	104201117	123683	2	NM_001077354	0
Chr X	104197397	104198207	DiffBind	6.67	3.74	7.57	-3.83	1.58e-09	2.41e-08	Promoter (2-3kb)	20	104077435	104201117	123683	2	NM_001077354	2910
Chr 4	104643755	104644260	DiffBind	5.95	6.8	3.58	3.22	0.000159	0.00091	Intron (NM_010014/Dab1, intron 4 of 6)	4	104766317	104804548	38232	1	NM_133882	-122057
Chr 2	25500051	25502942	DiffBind	11.6	11.44	11.75	-0.31	0.0106	0.0345	Promoter (<=1kb)	2	25498650	25500506	1857	2	NM_027062	0
Chr 4	94476453	94477823	DiffBind	8.78	9.16	8.26	0.91	0.000276	0.00148	Distal Intergenic	4	94500079	94556796	56718	2	NM_026368	78973
Chr 5	115182220	115183706	DiffBind	7.1	8.1	-0.26	8.35	9.28e-14	2.9e-12	Promoter (2-3kb)	5	115168691	115186121	17431	2	NM_013879	2415
Chr 5	115183980	115195780	DiffBind	12.32	12.86	11.45	1.4	9.87e-39	2.62e-36	Promoter (<=1kb)	5	115168691	115186121	17431	2	NM_013879	0
Chr 2	27008999	27011804	DiffBind	11.3	11.1	11.48	-0.37	0.00211	0.00883	Promoter (<=1kb)	2	27009926	27016849	6924	1	NM_001243239	0
Chr 4	100775751	100780493	DiffBind	11.75	11.43	12.01	-0.57	3.99e-05	0.00026	Promoter (<=1kb)	4	100776679	101003748	227070	1	NM_198037	0
Chr 4	100865278	100866398	DiffBind	7.19	7.88	5.83	2.05	3.74e-05	0.000245	Intron (NM_198037/Cachd1, intron 2 of 26)	4	100776679	101003748	227070	1	NM_198037	88600
Chr 6	118802209	118802976	DiffBind	5.77	6.76	-0.26	7.02	2.73e-08	3.31e-07	Intron (NM_001159533/Cacna1c, intron 3 of 46)	6	118587240	118757974	170735	2	NM_001290335	-44236
Chr 14	30318074	30318983	DiffBind	6.87	7.79	3.66	4.14	2.72e-05	0.000184	Intron (NM_001083616/Cacna1d, intron 3 of 46)	14	30039941	30353486	313546	2	NM_001083616	34503
Chr 1	154881925	154885220	DiffBind	10.81	10.35	11.15	-0.81	5.34e-11	1.06e-09	Distal Intergenic	1	154392519	154725920	333402	2	NM_009782	-156006
Chr 1	154720961	154727503	DiffBind	12.54	12.74	12.31	0.43	0.000152	0.000872	Promoter (<=1kb)	1	154392519	154725920	333402	2	NM_009782	0
Chr 1	154689067	154689680	DiffBind	6.3	6.89	5.25	1.64	0.0144	0.0443	Intron (NM_009782/Cacna1e, intron 3 of 46)	1	154392519	154725920	333402	2	NM_009782	36240
Chr 11	94468081	94470306	DiffBind	8.45	7.86	8.87	-1.01	0.00028	0.0015	Intron (NM_001112813/Cacna1g, intron 1 of 34)	11	94408391	94474198	65808	2	NM_001112813	3892
Chr 17	25431788	25434904	DiffBind	11.61	11.36	11.82	-0.46	9.97e-05	0.000597	Promoter (<=1kb)	17	25374287	25433783	59497	2	NM_001163691	0
Chr 15	80286466	80291477	DiffBind	11.39	11.59	11.17	0.43	0.000904	0.00421	Promoter (<=1kb)	15	80287238	80398292	111055	1	NM_001044308	0
Chr 15	80401720	80402227	DiffBind	5.12	2.42	6	-3.58	0.00122	0.00549	Distal Intergenic	15	80287238	80398292	111055	1	NM_001044308	114483
Chr 15	80278445	80279816	DiffBind	8.41	9.41	-0.26	9.66	5.9e-20	4.07e-18	Distal Intergenic	15	80287238	80398292	111055	1	NM_001044308	-7422
Chr 5	15940745	15941518	DiffBind	6.49	7.09	5.42	1.67	0.00468	0.0174	Intron (NM_001110843/Cacna2d1, intron 1 of 38)	5	15934691	16374511	439821	1	NM_009784	6055
Chr 5	15931523	15939764	DiffBind	12.44	12.77	12.01	0.75	1.23e-09	1.91e-08	Promoter (<=1kb)	5	15934691	16374511	439821	1	NM_001110843	0
Chr 9	107377579	107378847	DiffBind	8.55	8.15	8.86	-0.71	0.0056	0.0202	Distal Intergenic	9	107399880	107529343	129464	1	NM_001174047	-21033
Chr 9	107399147	107404055	DiffBind	11.58	10.84	12.07	-1.23	7.54e-18	3.99e-16	Promoter (<=1kb)	9	107399880	107529343	129464	1	NM_001174047	0
Chr 14	29717148	29723755	DiffBind	12.36	12.58	12.1	0.47	2.62e-06	2.16e-05	Promoter (<=1kb)	14	28904943	29721864	816922	2	NM_009785	0
Chr 11	98017542	98023801	DiffBind	12.17	12.35	11.97	0.38	0.000305	0.00162	Promoter (<=1kb)	11	98001508	98022627	21120	2	NM_001282977	0
Chr 2	14872860	14876490	DiffBind	11.21	10.82	11.51	-0.7	3.3e-05	0.000219	Promoter (<=1kb)	2	14873656	14987908	114253	1	NM_001309519	0
Chr 2	14602963	14606489	DiffBind	11.26	10.87	11.57	-0.7	1.93e-12	4.96e-11	Promoter (<=1kb)	2	14604306	14987908	383603	1	NM_023116	0
Chr 2	52672731	52677385	DiffBind	11.96	12.35	11.43	0.92	1.83e-15	7.26e-14	Promoter (<=1kb)	2	52428320	52675859	247540	2	NM_001285428	0
Chr 2	52671090	52671758	DiffBind	5.57	6.41	3.3	3.11	0.0115	0.0369	Intron (NM_001285428/Cacnb4, intron 1 of 12)	2	52428320	52675859	247540	2	NM_001285428	4101
Chr 2	52555707	52559281	DiffBind	11.81	11.28	12.19	-0.91	1.13e-09	1.77e-08	Promoter (<=1kb)	2	52428320	52558611	130292	2	NM_001285427	0
Chr 11	107707767	107708210	DiffBind	5.51	1.79	6.45	-4.66	1.34e-05	9.73e-05	Intron (NM_007582/Cacng1, intron 1 of 3)	11	107703218	107716476	13259	2	NM_007582	8266
Chr 15	78095365	78096364	DiffBind	6.13	-0.07	7.12	-7.19	2.74e-09	4.02e-08	Intron (NM_007583/Cacng2, intron 1 of 3)	15	77993623	78119280	125658	2	NM_007583	22916
Chr 15	78115562	78122657	DiffBind	12.57	12.84	12.24	0.6	4.45e-07	4.28e-06	Promoter (<=1kb)	15	77993623	78119280	125658	2	NM_007583	0
Chr 7	122670466	122676229	DiffBind	11.92	12.39	11.21	1.17	4.96e-23	4.68e-21	Promoter (<=1kb)	7	122671744	122769394	97651	1	NM_019430	0
Chr 11	107792152	107795590	DiffBind	11.16	10.52	11.6	-1.07	8.1e-26	9.51e-24	Promoter (<=1kb)	11	107734780	107794464	59685	2	NM_019431	0
Chr 11	107776779	107777803	DiffBind	5.88	3.31	6.75	-3.44	0.00215	0.00899	Intron (NM_019431/Cacng4, intron 1 of 3)	11	107734780	107794464	59685	2	NM_019431	16661
Chr 11	107930995	107931590	DiffBind	5.31	6.29	-0.26	6.55	1.41e-06	1.22e-05	Downstream (1-2kb)	11	107874605	107915055	40451	2	NM_001199301	-15941
Chr 11	107913619	107915762	DiffBind	9.37	8.01	10.06	-2.05	1.19e-23	1.19e-21	Promoter (<=1kb)	11	107874605	107915055	40451	2	NM_001199301	0
Chr 1	160210392	160214330	DiffBind	12.35	12.2	12.48	-0.28	0.00132	0.00587	Promoter (<=1kb)	1	160202367	160212892	10526	2	NM_009786	0
Chr 5	31053509	31055967	DiffBind	11.16	11	11.31	-0.31	0.00352	0.0137	Promoter (<=1kb)	5	31054780	31078479	23700	1	NM_001289522	0
Chr 9	47439327	47440581	DiffBind	8.84	9.23	8.31	0.92	0.000969	0.00448	Distal Intergenic	9	47530352	47853385	323034	1	NM_001025600	-89771
Chr 9	47367749	47368904	DiffBind	8.09	8.51	7.47	1.04	0.00653	0.023	Distal Intergenic	9	47530352	47853385	323034	1	NM_001025600	-161448
Chr 9	47529126	47534556	DiffBind	12.86	12.71	12.99	-0.29	0.0014	0.0062	Promoter (<=1kb)	9	47530352	47853385	323034	1	NM_001025600	0
Chr 9	47616615	47618591	DiffBind	7.45	5.89	8.18	-2.29	2.54e-06	2.1e-05	Intron (NM_001025600/Cadm1, intron 1 of 8)	9	47530352	47853385	323034	1	NM_207676	86264
Chr 9	47545317	47546512	DiffBind	7.52	6.74	8.03	-1.29	0.000676	0.00327	Intron (NM_001025600/Cadm1, intron 1 of 8)	9	47530352	47853385	323034	1	NM_207676	14966
Chr 16	67482245	67483485	DiffBind	8.91	8.42	9.27	-0.85	0.000233	0.00128	Intron (NM_001145977/Cadm2, intron 1 of 8)	16	66655421	67620908	965488	2	NM_001145977	137423
Chr 16	67373206	67374105	DiffBind	7.24	8.2	2.78	5.43	8.42e-13	2.28e-11	Intron (NM_001145977/Cadm2, intron 1 of 8)	16	66655421	67620908	965488	2	NM_001145977	246803
Chr 16	67508851	67509727	DiffBind	7.06	7.78	5.55	2.22	2.06e-05	0.000144	Intron (NM_001145977/Cadm2, intron 1 of 8)	16	66655421	67620908	965488	2	NM_001145977	111181
Chr 16	67598548	67600373	DiffBind	8.28	8.94	7.01	1.93	6.64e-11	1.3e-09	Intron (NM_001145977/Cadm2, intron 1 of 8)	16	66655421	67620908	965488	2	NM_001145977	20535
Chr 16	67578843	67579463	DiffBind	6.94	7.57	5.81	1.76	0.00194	0.00823	Intron (NM_001145977/Cadm2, intron 1 of 8)	16	66655421	67620908	965488	2	NM_001145977	41445
Chr 16	67608421	67611837	DiffBind	9.58	10.2	8.48	1.72	2.07e-13	6.19e-12	Intron (NM_001145977/Cadm2, intron 1 of 8)	16	66655421	67620908	965488	2	NM_001145977	9071
Chr 1	173363573	173364707	DiffBind	6.8	7.59	4.93	2.66	2.63e-07	2.64e-06	Promoter (2-3kb)	1	173334254	173367695	33442	2	NM_053199	2988
Chr 14	12819015	12819994	DiffBind	7.03	7.74	5.58	2.17	0.00105	0.00481	Intron (NM_001042617/Cadps, intron 1 of 30)	14	12372563	12823079	450517	2	NM_001042617	3085
Chr 14	12624404	12624972	DiffBind	5.33	-0.07	6.32	-6.39	2.84e-06	2.33e-05	Intron (NM_001042617/Cadps, intron 3 of 30)	14	12372563	12823079	450517	2	NM_001042617	198107
Chr 14	12876725	12877450	DiffBind	7.14	5.79	7.82	-2.03	0.000644	0.00313	Distal Intergenic	14	12372563	12823079	450517	2	NM_012061	-53647
Chr 6	23824514	23825310	DiffBind	6.32	7.31	0.72	6.59	3.34e-12	8.14e-11	Intron (NM_001252105/Cadps2, intron 1 of 28)	6	23262774	23839421	576648	2	NM_001252105	14111
Chr 6	23834490	23840668	DiffBind	12.32	12.67	11.85	0.82	2.25e-19	1.46e-17	Promoter (<=1kb)	6	23262774	23839421	576648	2	NM_001252105	0
Chr 6	23853047	23854144	DiffBind	7.19	8.18	-0.26	8.44	1.2e-13	3.7e-12	Distal Intergenic	6	23596254	23839421	243168	2	NM_001252109	-13627
Chr 17	10319427	10322150	DiffBind	11.46	11.27	11.63	-0.36	0.000217	0.0012	Promoter (<=1kb)	17	10319919	10321141	1223	1	NR_037588	0
Chr 4	15880219	15884745	DiffBind	11.48	11.17	11.74	-0.56	0.00139	0.00613	Promoter (<=1kb)	4	15881264	15906709	25446	1	NM_009788	0
Chr 8	110165865	110168818	DiffBind	9.21	5.07	10.17	-5.1	3.52e-61	2.15e-58	Promoter (<=1kb)	8	110142538	110168206	25669	2	NM_007586	0
Chr 6	3763192	3764502	DiffBind	8.28	7.01	8.94	-1.94	3.83e-11	7.77e-10	Promoter (<=1kb)	6	3685720	3763623	77904	2	NM_001042725	0
Chr 6	34708479	34711085	DiffBind	10.47	9.62	11	-1.37	1.03e-17	5.3e-16	Promoter (<=1kb)	6	34709444	34775469	66026	1	NM_145575	0
Chr 19	47136317	47138924	DiffBind	10.08	10.55	9.37	1.18	6.95e-16	2.93e-14	Promoter (<=1kb)	19	47132232	47138294	6063	2	NM_133746	0
Chr 12	100221248	100222681	DiffBind	8.33	7.7	8.76	-1.06	5.21e-05	0.000331	Distal Intergenic	12	100199541	100209806	10266	1	NM_009790	21708
Chr 12	100225896	100226609	DiffBind	5.81	-0.07	6.8	-6.87	4.65e-08	5.38e-07	Distal Intergenic	12	100199541	100209806	10266	1	NM_009790	26356
Chr 17	87459039	87461429	DiffBind	8.46	8.98	7.65	1.32	8.7e-07	7.9e-06	Distal Intergenic	17	87433401	87446935	13535	2	NM_007589	-12105
Chr 17	87437716	87448138	DiffBind	13.02	13.2	12.82	0.38	0.00503	0.0185	Promoter (<=1kb)	17	87433401	87446935	13535	2	NM_007589	0
Chr 17	87472958	87474904	DiffBind	9.46	9.12	9.74	-0.63	0.00269	0.0109	Distal Intergenic	17	87433401	87446935	13535	2	NM_007589	-26024
Chr 7	140078597	140083215	DiffBind	11.73	11.41	12	-0.59	5.2e-05	0.000331	Promoter (<=1kb)	7	140069880	140082301	12422	2	NM_001190386	0
Chr 2	5675238	5676618	DiffBind	8.33	8.91	7.33	1.59	5.19e-06	4.06e-05	Promoter (<=1kb)	2	5293457	5676046	382590	2	NM_001290376	0
Chr 1	193367474	193370999	DiffBind	11.22	10.93	11.46	-0.53	0.0022	0.00915	Promoter (<=1kb)	1	193346346	193370282	23937	2	NM_144817	0
Chr 18	60936464	60937545	DiffBind	7.03	7.86	4.92	2.94	1.02e-08	1.33e-07	Intron (NM_177407/Camk2a, intron 1 of 17)	18	60925632	60988152	62521	1	NM_177407	10833
Chr 18	60924281	60936009	DiffBind	12.8	13.13	12.38	0.75	2.91e-07	2.9e-06	Promoter (<=1kb)	18	60925632	60988152	62521	1	NM_177407	0
Chr 3	126667643	126669250	DiffBind	7.14	6.24	7.7	-1.46	0.000378	0.00196	Intron (NM_001293666/Camk2d, intron 2 of 14)	3	126596951	126846326	249376	1	NM_023813	70693
Chr 3	126595693	126600667	DiffBind	12.6	12.34	12.82	-0.48	1.02e-07	1.11e-06	Promoter (<=1kb)	3	126596951	126818798	221848	1	NM_001293666	0
Chr 4	138503958	138505408	DiffBind	7.7	6.95	8.19	-1.24	0.000513	0.00256	Distal Intergenic	4	138455148	138460126	4979	1	NM_025451	48811
Chr 16	20618642	20623273	DiffBind	12.1	11.83	12.33	-0.5	5.81e-05	0.000366	Promoter (<=1kb)	16	20619215	20621278	2064	2	NM_028420	0
Chr 18	32937975	32942209	DiffBind	11.76	12.07	11.37	0.7	3.84e-09	5.45e-08	Promoter (<=1kb)	18	32939041	33195767	256727	1	NM_009793	0
Chr 11	73017555	73023046	DiffBind	11.85	12.01	11.67	0.34	0.00397	0.0152	Promoter (<=1kb)	11	73019008	73042065	23058	1	NM_018883	0
Chr 5	122774743	122777384	DiffBind	8.04	9.04	-0.26	9.3	2.66e-18	1.5e-16	Promoter (2-3kb)	5	122731170	122779410	48241	2	NM_001199676	2026
Chr 5	122799317	122799929	DiffBind	5.09	-0.07	6.07	-6.14	2.15e-05	0.000149	Exon (NM_001042491/Anapc5, exon 11 of 17)	5	122731170	122779410	48241	2	NM_145358	-19908
Chr 17	85159020	85159989	DiffBind	6.25	7.15	3.29	3.87	0.000258	0.0014	Intron (NM_028576/Camkmt, intron 3 of 10)	17	85090700	85458580	367881	1	NM_028576	68321
Chr 17	85271326	85272113	DiffBind	6.49	-0.07	7.48	-7.55	1.46e-09	2.23e-08	Intron (NM_028576/Camkmt, intron 3 of 10)	17	85090700	85458580	367881	1	NM_028576	180627
Chr 17	85086371	85091848	DiffBind	12.65	12.5	12.8	-0.3	0.00306	0.0122	Promoter (<=1kb)	17	85090700	85458580	367881	1	NM_028576	0
Chr 17	85242232	85243014	DiffBind	6.16	7.15	-0.26	7.41	1.45e-09	2.23e-08	Intron (NM_028576/Camkmt, intron 3 of 10)	17	85090700	85458580	367881	1	NM_028576	151533
Chr 17	85311243	85312054	DiffBind	7.65	8.37	6.14	2.23	1.75e-10	3.18e-09	Intron (NM_028576/Camkmt, intron 3 of 10)	17	85090700	85458580	367881	1	NM_028576	220544
Chr 9	107939533	107940431	DiffBind	7.11	7.8	5.71	2.09	0.000497	0.00249	Intron (NM_145621/Camkv, intron 1 of 10)	9	107935920	107949691	13772	1	NM_145621	3614
Chr 2	25980065	25986083	DiffBind	12.1	11.93	12.25	-0.33	0.00479	0.0177	Promoter (<=1kb)	2	25926838	25983282	56445	2	NM_001276359	0
Chr 4	151639868	151641799	DiffBind	7.62	8.61	-0.26	8.87	1.45e-15	5.84e-14	Intron (NM_001081557/Camta1, intron 3 of 23)	4	151059523	151861768	802246	2	NM_001081557	219969
Chr 4	151875884	151876831	DiffBind	7.39	6.69	7.86	-1.17	0.0159	0.0481	Distal Intergenic	4	151790572	151861768	71197	2	NM_001195565	-14117
Chr 10	119237560	119241473	DiffBind	12.39	12.24	12.53	-0.29	0.000773	0.00368	Promoter (<=1kb)	10	119198812	119240055	41244	2	NM_027994	0
Chr 6	115773457	115775992	DiffBind	10.33	9.63	10.8	-1.17	4.85e-11	9.67e-10	Promoter (<=1kb)	6	115774557	115805555	30999	1	NM_025958	0
Chr 11	50323432	50327152	DiffBind	12.19	12.05	12.33	-0.28	0.00654	0.0231	Promoter (<=1kb)	11	50293957	50325673	31717	2	NM_001110499	0
Chr 4	122909035	122910160	DiffBind	8.25	8.74	7.49	1.24	0.0113	0.0362	Distal Intergenic	4	122859048	122886057	27010	2	NM_007598	-22979
Chr 13	46554622	46555202	DiffBind	5.74	2.99	6.63	-3.63	0.0013	0.00581	Intron (NM_026056/Cap2, intron 3 of 12)	13	46501903	46650281	148379	1	NM_026056	52720
Chr 13	46533980	46534663	DiffBind	5.43	-0.07	6.41	-6.49	1.35e-06	1.18e-05	Intron (NM_026056/Cap2, intron 3 of 12)	13	46501903	46650281	148379	1	NM_026056	32078
Chr 13	46501294	46504232	DiffBind	11.34	11.55	11.1	0.45	2.26e-06	1.89e-05	Promoter (<=1kb)	13	46501903	46650281	148379	1	NM_026056	0
Chr 6	72511818	72513488	DiffBind	8.49	7.97	8.87	-0.9	0.000658	0.00319	Distal Intergenic	6	72544391	72562983	18593	1	NM_007599	-30903
Chr 6	72519175	72520564	DiffBind	8.04	6.26	8.81	-2.55	2.78e-13	8.11e-12	Distal Intergenic	6	72544391	72562983	18593	1	NM_007599	-23827
Chr 19	6014459	6016925	DiffBind	10.43	10.76	10.01	0.74	1.46e-05	0.000105	Promoter (<=1kb)	19	5988545	6015247	26703	2	NM_007600	0
Chr 1	92933321	92936991	DiffBind	12.01	11.8	12.19	-0.39	0.00285	0.0114	Promoter (<=1kb)	1	92934408	92947948	13541	1	NM_011796	0
Chr 7	28888241	28889385	DiffBind	8.46	8.89	7.83	1.06	0.00632	0.0224	Exon (NM_001110807/Capn12, exon 11 of 21)	7	28881656	28893585	11930	1	NM_001110807	6586
Chr 17	25983936	25987097	DiffBind	11.77	11.61	11.92	-0.31	0.0149	0.0457	Downstream (1-2kb)	17	25959556	25965505	5950	2	NM_015830	-18432
Chr 7	98176461	98179391	DiffBind	11.34	11.16	11.51	-0.35	0.00339	0.0132	Promoter (<=1kb)	7	98121559	98178274	56716	2	NM_007602	0
Chr 10	112203715	112204054	DiffBind	5.38	6.32	1.9	4.42	1.12e-05	8.22e-05	Exon (NM_178278/Caps2, exon 14 of 17)	10	112165676	112216555	50880	1	NM_178278	38040
Chr 15	9435587	9436608	DiffBind	7.79	7.08	8.27	-1.2	0.00519	0.019	Promoter (<=1kb)	15	9436028	9466035	30008	1	NM_029341	0
Chr 6	17583675	17584665	DiffBind	9.4	9.75	8.93	0.81	0.00019	0.00106	Distal Intergenic	6	17637098	17666536	29439	1	NM_007604	-52433
Chr 6	140068781	140069676	DiffBind	7.55	8.44	4.79	3.65	1.19e-18	6.98e-17	Distal Intergenic	6	140041525	140042786	1262	1	NM_007605	27257
Chr 6	140152412	140153393	DiffBind	6.3	7.13	4.15	2.99	7.25e-05	0.000446	Distal Intergenic	6	140041525	140042786	1262	1	NM_007605	110888
Chr 11	93096639	93104556	DiffBind	12.76	12.99	12.48	0.51	9.63e-06	7.16e-05	Promoter (<=1kb)	11	93099290	93601751	502462	1	NM_028296	0
Chr 9	66713229	66714922	DiffBind	8.95	9.25	8.55	0.7	0.0124	0.0392	Promoter (<=1kb)	9	66713686	66766845	53160	1	NM_001306148	0
Chr 9	66748060	66748946	DiffBind	7.67	8.42	6.01	2.41	3.43e-05	0.000226	Intron (NM_001306148/Car12, intron 4 of 9)	9	66713686	66766845	53160	1	NM_178396	34375
Chr 11	84956953	84960270	DiffBind	10.73	11.28	9.82	1.46	1.86e-21	1.5e-19	Promoter (<=1kb)	11	84957754	84966054	8301	1	NM_007607	0
[truncated: 8,577 more rows]
