# Supplementary material for: Dynamic modulation of genomic enhancer elements in the suprachiasmatic nucleus, the site of the mammalian circadian clock
Source: Genome Res. 2023 May;33(5):673–88. doi: 10.1101/gr.277581.122 (PMC10317116; doi:10.1101/gr.277581.122)
Supplement: Supplemental Material [file supp_gr.277581.122_Supplemental_Table_S2.xlsx]

## Sheet: Sheet1
Supplemental Table S2- Differential H3K27ac sites between SCN and cortex
A) Differential H3K27ac sites between SCN and Cortex at ZT3
B) SCN enriched H3K27ac sites at ZT15
C) Overlap between SCN enriched sites identified at ZT3 and ZT15

## Sheet: ZT3_SCN Vs Cortex_H3K27ac
Chrom	Start	End	Name	Comment	Conc	Conc_ZT3CORTEXH3K27ac	Conc_ZT3SCNH3K27ac	Fold	p.value	FDR	annotation	geneChr	geneStart	geneEnd	geneLength	geneStrand	transcriptId	distanceToTSS
Chr 17	85605582	85627516	DiffBind	21934	12.13	-0.2	13.13	-13.33	1.29e-38	6.4e-37	Promoter (<=1kb)	17	85601932	85618396	16465	2	NR_038085	0
Chr 8	107939800	107951272	DiffBind	11472	11.45	-0.2	12.45	-12.65	8.99e-35	3.8e-33	Distal Intergenic	8	107580380	107588482	8103	2	NM_010817	-351319
Chr 7	6809414	6819181	DiffBind	9767	11.25	-0.2	12.25	-12.44	5.95e-34	2.43e-32	Intron (NM_001290994/Usp29, intron 3 of 8)	7	6803587	6803670	84	1	NR_037213	5828
Chr 7	78881090	78890766	DiffBind	9676	11.24	-0.2	12.24	-12.44	2.14e-33	8.56e-32	Promoter (<=1kb)	7	78888277	78888373	97	1	NR_029826	0
Chr 7	6883202	6896432	DiffBind	13230	11.11	-0.2	12.11	-12.31	3.5e-33	1.39e-31	Intron (NM_001290994/Usp29, intron 3 of 8)	7	6803587	6803670	84	1	NR_037213	79616
Chr 7	70325171	70339087	DiffBind	13916	10.95	-0.2	11.95	-12.14	7.13e-32	2.64e-30	Promoter (<=1kb)	7	70178868	70337822	158955	2	NR_131145	0
Chr 19	59189726	59196895	DiffBind	7169	10.89	-0.2	11.89	-12.08	5.38e-32	2e-30	Distal Intergenic	19	59166187	59170029	3843	2	NM_009501	-19698
Chr 7	6912611	6921255	DiffBind	8644	10.71	-0.2	11.71	-11.9	4.1e-31	1.46e-29	Intron (NM_001290994/Usp29, intron 4 of 8)	7	6955686	6976662	20977	2	NR_036631	55407
Chr 13	58542424	58549893	DiffBind	7469	10.6	-0.2	11.6	-11.8	3.58e-30	1.21e-28	Distal Intergenic	13	58553308	58610877	57570	2	NM_022317	60984
Chr 7	6921992	6930425	DiffBind	8433	10.49	-0.2	11.49	-11.69	1.58e-29	5.14e-28	5' UTR	7	6955686	6976662	20977	2	NR_036631	46237
Chr 7	6825603	6831011	DiffBind	5408	10.44	-0.2	11.44	-11.63	1.49e-29	4.85e-28	Intron (NM_001290994/Usp29, intron 3 of 8)	7	6803587	6803670	84	1	NR_037213	22017
Chr 15	97314021	97319737	DiffBind	5716	10.36	-0.2	11.36	-11.55	4.17e-29	1.33e-27	Intron (NM_172293/Pced1b, intron 3 of 5)	15	97244074	97247287	3214	2	NM_178114	-66735
Chr 12	116706915	116713630	DiffBind	6715	10.28	-0.2	11.28	-11.48	5.9e-29	1.87e-27	Intron (NM_011215/Ptprn2, intron 2 of 22)	12	116485720	117278167	792448	1	NM_011215	221196
Chr 7	6857281	6863296	DiffBind	6015	10.22	-0.2	11.22	-11.42	4.64e-28	1.39e-26	Intron (NM_001290994/Usp29, intron 3 of 8)	7	6803587	6803670	84	1	NR_037213	53695
Chr 8	108242673	108247496	DiffBind	4823	10.03	-0.2	11.03	-11.23	8.12e-27	2.22e-25	Distal Intergenic	8	108553252	108584677	31426	2	NR_077224	337181
Chr 5	116807790	116812002	DiffBind	4212	10.01	-0.2	11.01	-11.2	8.65e-27	2.36e-25	Distal Intergenic	5	116439273	116591817	152545	2	NM_026886	-215974
Chr 16	95830030	95835360	DiffBind	5330	10	-0.2	10.99	-11.19	2.37e-26	6.28e-25	Exon (NR_040485/1600002D24Rik, exon 4 of 4)	16	95831123	95898713	67591	2	NR_040485	63353
Chr 7	6865800	6871951	DiffBind	6151	9.95	-0.2	10.95	-11.14	4.83e-27	1.34e-25	Intron (NM_001290994/Usp29, intron 3 of 8)	7	6803587	6803670	84	1	NR_037213	62214
Chr 11	34314406	34318364	DiffBind	3958	9.91	-0.2	10.91	-11.11	1.01e-26	2.75e-25	Promoter (<=1kb)	11	34314822	34422640	107819	1	NM_001025382	0
Chr 2	163109411	163114640	DiffBind	5229	9.9	-0.2	10.9	-11.1	1.1e-26	2.98e-25	Distal Intergenic	2	163087031	163089601	2571	2	NM_026630	-19811
Chr 4	131076302	131082060	DiffBind	5758	9.89	-0.2	10.89	-11.08	2.52e-24	5.68e-23	Distal Intergenic	4	131000832	131010474	9643	2	NR_130167	-65829
Chr 7	6749876	6755501	DiffBind	5625	9.87	-0.2	10.87	-11.07	9.41e-27	2.56e-25	Intron (NM_001290994/Usp29, intron 3 of 8)	7	6730583	6967219	236637	1	NM_021323	19294
Chr 12	27246638	27251972	DiffBind	5334	9.86	-0.2	10.86	-11.06	1.39e-26	3.74e-25	Distal Intergenic	12	27140796	27160516	19721	2	NR_045870	-86123
Chr 6	5401398	5407339	DiffBind	5941	9.86	-0.2	10.86	-11.05	8.38e-27	2.29e-25	Intron (NM_023048/Asb4, intron 3 of 5)	6	5383386	5433021	49636	1	NM_023048	18013
Chr 5	120430479	120440832	DiffBind	10353	9.85	-0.2	10.85	-11.04	6.16e-26	1.59e-24	Promoter (<=1kb)	5	120431886	120441457	9572	1	NM_008499	0
Chr 2	174848212	174852911	DiffBind	4699	9.81	-0.2	10.81	-11.01	1.62e-26	4.37e-25	Distal Intergenic	2	174760758	174784042	23285	1	NM_007903	87455
Chr 8	108884594	108890297	DiffBind	5703	9.82	-0.2	10.82	-11.01	1.33e-26	3.58e-25	Intron (NM_007496/Zfhx3, intron 4 of 9)	8	108936860	108936938	79	1	NR_037295	-46563
Chr 9	39601242	39604807	DiffBind	3565	9.8	-0.2	10.8	-10.99	4.39e-26	1.15e-24	Promoter (<=1kb)	9	39587396	39603652	16257	2	NM_001199556	0
Chr 2	157316680	157323778	DiffBind	7098	9.79	-0.2	10.79	-10.98	1.81e-26	4.86e-25	Exon (NM_019642/Rpn2, exon 14 of 17)	2	157329496	157346655	17160	2	NM_010285	22877
Chr 7	62375845	62381727	DiffBind	5882	9.77	-0.2	10.77	-10.97	9.06e-26	2.31e-24	Promoter (<=1kb)	7	62376979	62381640	4662	1	NM_013779	0
Chr 9	32290554	32294903	DiffBind	4349	9.75	-0.2	10.75	-10.95	1.02e-25	2.58e-24	Distal Intergenic	9	32314783	32344237	29455	2	NM_010605	49334
Chr 13	25401204	25404989	DiffBind	3785	9.76	-0.2	10.76	-10.95	4.44e-26	1.16e-24	Distal Intergenic	13	25252039	25269996	17958	2	NM_009513	-131209
Chr 3	83096299	83100617	DiffBind	4318	9.74	-0.2	10.74	-10.93	5.9e-26	1.52e-24	Distal Intergenic	3	83055538	83072291	16754	1	NM_016784	40762
Chr 6	114224698	114229446	DiffBind	4748	9.71	-0.2	10.71	-10.91	5.38e-25	1.28e-23	Exon (NM_172890/Slc6a11, exon 7 of 14)	6	114282635	114317525	34891	1	NM_178703	-53189
Chr 9	110872366	110876200	DiffBind	3834	9.71	-0.2	10.71	-10.91	8.06e-26	2.06e-24	5' UTR	9	110866046	110880083	14038	2	NM_146260	3883
Chr 7	6850569	6854414	DiffBind	3845	9.7	-0.2	10.7	-10.9	7.16e-26	1.84e-24	Intron (NM_001290994/Usp29, intron 3 of 8)	7	6803587	6803670	84	1	NR_037213	46983
Chr 9	44252899	44256540	DiffBind	3641	9.64	-0.2	10.64	-10.84	1.17e-25	2.94e-24	Promoter (1-2kb)	9	44247312	44251464	4153	2	NM_133226	-1436
Chr 7	6692227	6696438	DiffBind	4211	9.63	-0.2	10.63	-10.82	1.05e-24	2.44e-23	Promoter (<=1kb)	7	6675443	6696432	20990	2	NM_011769	0
Chr 12	83276758	83280185	DiffBind	3427	9.59	-0.2	10.59	-10.79	2.08e-25	5.14e-24	Intron (NM_001267625/Dpf3, intron 7 of 10)	12	83213751	83487736	273986	2	NM_001267625	207551
Chr 13	116299437	116306513	DiffBind	7076	9.59	-0.2	10.59	-10.78	9.67e-25	2.26e-23	3' UTR	13	116298270	116309688	11419	2	NM_021459	3175
Chr 7	112786099	112790358	DiffBind	4259	9.58	-0.2	10.58	-10.78	1.78e-25	4.42e-24	Intron (NM_001166584/Tead1, intron 2 of 13)	7	112759384	112906805	147422	1	NM_001166585	26716
Chr 9	14631796	14636483	DiffBind	4687	9.57	-0.2	10.57	-10.76	2.18e-25	5.36e-24	Distal Intergenic	9	14541967	14615000	73034	2	NM_001081395	-16797
Chr 2	66578758	66582401	DiffBind	3643	9.56	-0.2	10.56	-10.76	1.45e-24	3.35e-23	Intron (NM_001290674/Scn9a, intron 1 of 26)	2	66480081	66634962	154882	2	NM_001290674	52561
Chr 17	48503021	48507222	DiffBind	4201	9.57	-0.2	10.57	-10.76	6.16e-25	1.46e-23	Distal Intergenic	17	48454901	48468684	13784	1	NM_152823	48121
Chr 3	27579169	27583735	DiffBind	4566	9.55	-0.2	10.55	-10.75	4.77e-25	1.14e-23	Promoter (1-2kb)	3	27584900	27584995	96	2	NR_037275	1260
Chr 17	31815743	31819361	DiffBind	3618	9.55	-0.2	10.55	-10.74	3.74e-25	9.07e-24	Distal Intergenic	17	31844250	31855792	11543	2	NM_010831	36431
Chr 11	12349648	12352624	DiffBind	2976	9.54	-0.2	10.53	-10.73	9.4e-25	2.2e-23	Intron (NM_001282994/Cobl, intron 6 of 14)	11	12236676	12412140	175465	2	NM_001282994	59516
Chr 6	88980438	88985354	DiffBind	4916	9.54	-0.2	10.54	-10.73	4.04e-25	9.74e-24	Distal Intergenic	6	88902251	88912240	9990	1	NM_011906	78188
Chr 16	10597777	10602113	DiffBind	4336	9.52	-0.2	10.52	-10.71	5.92e-25	1.41e-23	Intron (NM_001204229/Clec16a, intron 10 of 22)	16	10545339	10744878	199540	1	NM_177562	52439
Chr 6	4737303	4744640	DiffBind	7337	9.51	-0.2	10.51	-10.71	1.31e-23	2.79e-22	Promoter (2-3kb)	6	4674350	4747204	72855	2	NM_001130188	2564
Chr 5	116794528	116799046	DiffBind	4518	9.52	-0.2	10.52	-10.71	1.86e-24	4.25e-23	Distal Intergenic	5	116439273	116591817	152545	2	NM_026886	-202712
Chr 8	108405678	108408160	DiffBind	2482	9.51	-0.2	10.51	-10.7	2.69e-24	6.04e-23	Distal Intergenic	8	108553252	108584677	31426	2	NR_077224	176517
Chr 2	151947941	151951013	DiffBind	3072	9.51	-0.2	10.51	-10.7	4.25e-25	1.02e-23	Distal Intergenic	2	151967529	151967617	89	2	NR_035478	16604
Chr 10	26821584	26826182	DiffBind	4598	9.49	-0.2	10.49	-10.68	9.71e-25	2.27e-23	Intron (NM_176837/Arhgap18, intron 1 of 14)	10	26772512	26918648	146137	1	NM_176837	49073
Chr 11	5947473	5950863	DiffBind	3390	9.49	-0.2	10.49	-10.68	7.06e-25	1.67e-23	Promoter (<=1kb)	11	5900823	5950081	49259	2	NM_010292	0
Chr 7	123237721	123242428	DiffBind	4707	9.48	-0.2	10.48	-10.67	7.03e-25	1.66e-23	Exon (NM_146198/Slc5a11, exon 4 of 17)	7	123214866	123273251	58386	1	NM_146198	22856
Chr 5	110867772	110870833	DiffBind	3061	9.47	-0.2	10.47	-10.67	8.99e-25	2.11e-23	Exon (NM_016681/Chek2, exon 13 of 15)	5	110879803	111289779	409977	1	NM_001267622	-8970
Chr 6	89005570	89011270	DiffBind	5700	9.47	-0.2	10.47	-10.66	9.9e-25	2.31e-23	Distal Intergenic	6	89096115	89110037	13923	1	NM_175017	-84845
Chr X	73382682	73386519	DiffBind	3837	9.46	-0.2	10.46	-10.66	9.91e-25	2.32e-23	Distal Intergenic	20	73411103	73426987	15885	1	NM_009566	-24584
Chr 3	96677971	96681678	DiffBind	3707	9.45	-0.2	10.44	-10.64	8.56e-25	2.01e-23	Exon (NM_001081139/Ankrd35, exon 2 of 13)	3	96670131	96691034	20904	1	NM_001081139	7841
Chr 13	116704872	116710320	DiffBind	5448	9.44	-0.2	10.44	-10.64	2.06e-24	4.69e-23	Distal Intergenic	13	116854824	117025516	170693	2	NM_001081009	315196
Chr 2	66631972	66635687	DiffBind	3715	9.43	-0.2	10.43	-10.62	1.15e-24	2.68e-23	Promoter (<=1kb)	2	66480081	66634962	154882	2	NM_001290674	0
Chr 8	109185279	109189433	DiffBind	4154	9.34	-0.2	10.34	-10.53	3.32e-24	7.4e-23	Intron (NR_126329/D030068K23Rik, intron 5 of 9)	8	109075222	109253639	178418	1	NR_126329	110058
Chr 2	157529360	157533775	DiffBind	4415	9.3	-0.2	10.3	-10.49	4.74e-24	1.04e-22	Distal Intergenic	2	157560078	157562525	2448	1	NM_001291128	-26303
Chr 17	85484815	85490239	DiffBind	5424	9.29	-0.2	10.29	-10.49	5.98e-24	1.3e-22	Distal Intergenic	17	85601932	85618396	16465	2	NR_038085	128157
Chr 19	23940211	23943525	DiffBind	3314	9.29	-0.2	10.29	-10.48	5.98e-24	1.3e-22	Intron (NM_177034/Apba1, intron 10 of 12)	19	23972750	24031019	58270	2	NM_001114174	87494
Chr 13	94879443	94886415	DiffBind	6972	9.29	-0.2	10.29	-10.48	9.77e-24	2.1e-22	3' UTR	13	94875627	94883681	8055	1	NM_011021	3817
Chr 11	54902032	54905134	DiffBind	3102	9.27	-0.2	10.27	-10.47	6.17e-24	1.34e-22	Promoter (<=1kb)	11	54902854	54910382	7529	1	NM_008161	0
Chr 4	33287434	33290980	DiffBind	3546	9.26	-0.2	10.26	-10.46	1.26e-23	2.69e-22	Distal Intergenic	4	33310311	33502614	192304	1	NM_001305273	-19331
Chr 14	65402307	65405412	DiffBind	3105	9.25	-0.2	10.24	-10.44	7.35e-23	1.47e-21	3' UTR	14	65400673	65425472	24800	2	NM_001205075	20060
Chr 8	12830990	12833401	DiffBind	2411	9.24	-0.2	10.23	-10.43	1.24e-23	2.66e-22	Promoter (<=1kb)	8	12828338	12831919	3582	2	NR_045775	0
Chr 7	108970877	108973913	DiffBind	3036	9.22	-0.2	10.22	-10.42	1.4e-23	2.98e-22	Distal Intergenic	7	108934415	108941942	7528	1	NM_025344	36463
Chr 6	88975880	88979658	DiffBind	3778	9.21	-0.2	10.21	-10.4	1.32e-23	2.82e-22	Distal Intergenic	6	88902251	88912240	9990	1	NM_011906	73630
Chr 6	22715122	22718091	DiffBind	2969	9.19	-0.2	10.19	-10.39	1.88e-23	3.94e-22	Distal Intergenic	6	22875502	23052916	177415	1	NM_001081306	-157411
Chr 7	62229969	62234701	DiffBind	4732	9.19	-0.2	10.19	-10.38	2.03e-23	4.25e-22	Distal Intergenic	7	62348277	62349927	1651	1	NM_010882	-113576
Chr 18	13895219	13900115	DiffBind	4896	9.18	-0.2	10.18	-10.38	4.36e-23	8.91e-22	Intron (NM_145492/Zfp521, intron 3 of 7)	18	13687014	13972733	285720	2	NM_145492	72618
Chr 9	103663132	103667112	DiffBind	3980	9.16	-0.2	10.16	-10.36	1.59e-22	3.08e-21	Intron (NM_178638/Tmem108, intron 2 of 5)	9	103482936	103761837	278902	2	NM_178638	94725
Chr 5	120423598	120429635	DiffBind	6037	9.15	-0.2	10.14	-10.34	3.17e-22	6.01e-21	Promoter (2-3kb)	5	120431886	120441457	9572	1	NM_008499	-2251
Chr 2	38646204	38649249	DiffBind	3045	9.14	-0.2	10.14	-10.33	9.48e-23	1.88e-21	Promoter (2-3kb)	2	38588046	38643906	55861	2	NM_011187	-2299
Chr 12	74098006	74100587	DiffBind	2581	9.13	-0.2	10.13	-10.33	1.27e-22	2.49e-21	Intron (NM_172804/Syt16, intron 1 of 6)	12	73997761	74267916	270156	1	NM_172804	100246
Chr 4	138634306	138637060	DiffBind	2754	9.14	-0.2	10.14	-10.33	3.25e-23	6.7e-22	Distal Intergenic	4	138568969	138623992	55024	2	NM_029401	-10315
Chr 1	62773030	62777951	DiffBind	4921	9.12	-0.2	10.12	-10.32	6.23e-23	1.26e-21	Intron (NM_001077406/Nrp2, intron 12 of 15)	1	62790918	62794732	3815	2	NR_040601	16781
Chr 2	71159647	71164340	DiffBind	4693	9.12	-0.2	10.12	-10.32	3.43e-23	7.08e-22	Distal Intergenic	2	71118054	71142926	24873	1	NM_028593	41594
Chr 16	96968724	96971298	DiffBind	2574	9.12	-0.2	10.12	-10.31	3.67e-23	7.55e-22	Intron (NM_031174/Dscam, intron 3 of 32)	16	96592079	97170735	578657	2	NM_031174	199437
Chr 7	125670671	125673814	DiffBind	3143	9.12	-0.2	10.12	-10.31	6.89e-23	1.39e-21	Exon (NM_207239/Gtf3c1, exon 12 of 37)	7	125640954	125707688	66735	2	NM_207239	33874
Chr 3	27624041	27626947	DiffBind	2906	9.12	-0.2	10.12	-10.31	4.39e-23	8.97e-22	Intron (NM_173182/Fndc3b, intron 2 of 25)	3	27584900	27584995	96	2	NR_037275	-39047
Chr 8	90739313	90742253	DiffBind	2940	9.11	-0.2	10.11	-10.3	1.26e-22	2.48e-21	Distal Intergenic	8	90828835	91054508	225674	1	NM_177224	-86582
Chr 5	116207885	116210917	DiffBind	3032	9.1	-0.2	10.1	-10.29	7.8e-22	1.42e-20	Intron (NM_177759/Ccdc60, intron 2 of 13)	5	116125581	116288985	163405	2	NM_177759	78068
Chr 12	7746273	7750026	DiffBind	3753	9.09	-0.2	10.09	-10.28	3.18e-22	6.02e-21	Distal Intergenic	12	7977677	8016839	39163	1	NM_009693	-227651
Chr 11	12257389	12260976	DiffBind	3587	9.09	-0.2	10.09	-10.28	7.8e-23	1.56e-21	Intron (NM_001282994/Cobl, intron 10 of 14)	11	12236676	12412140	175465	2	NM_001282994	151164
Chr 10	20087750	20090058	DiffBind	2308	9.07	-0.2	10.07	-10.27	9.48e-23	1.88e-21	Intron (NM_008580/Map3k5, intron 14 of 29)	10	20148920	20281590	132671	1	NM_001198635	-58862
Chr 1	63203236	63205796	DiffBind	2560	9.08	-0.2	10.08	-10.27	7.23e-23	1.45e-21	Promoter (2-3kb)	1	63200358	63314575	114218	1	NM_001285937	2879
Chr 5	65949263	65951554	DiffBind	2291	9.05	-0.2	10.05	-10.25	8.14e-23	1.63e-21	Distal Intergenic	5	65967124	65977486	10363	1	NM_001081104	-15570
Chr 14	23093524	23097398	DiffBind	3874	9.03	-0.2	10.03	-10.23	9.15e-23	1.82e-21	Promoter (<=1kb)	14	23038195	23094571	56377	2	NR_033550	0
Chr 8	119463954	119467779	DiffBind	3825	9.03	-0.2	10.03	-10.23	2.79e-22	5.31e-21	Exon (NM_054095/Necab2, exon 7 of 13)	8	119446719	119472635	25917	1	NM_054095	17236
Chr 5	142106094	142109065	DiffBind	2971	9.01	-0.2	10.01	-10.2	1.76e-22	3.4e-21	Intron (NM_177879/Sdk1, intron 28 of 44)	5	142401497	142462015	60519	1	NM_199068	-292432
Chr 8	107814125	107818181	DiffBind	4056	9.01	-0.2	10.01	-10.2	9.19e-22	1.67e-20	Distal Intergenic	8	107580380	107588482	8103	2	NM_010817	-225644
Chr 17	31717874	31720769	DiffBind	2895	8.99	-0.2	9.99	-10.19	4.68e-21	7.96e-20	Distal Intergenic	17	31677931	31681730	3800	1	NM_013501	39944
Chr 17	31863481	31866002	DiffBind	2521	9	-0.2	10	-10.19	1.49e-22	2.89e-21	Distal Intergenic	17	31844250	31855792	11543	2	NM_010831	-7690
Chr 4	54027150	54031344	DiffBind	4194	9	-0.2	9.99	-10.19	1.75e-22	3.38e-21	Distal Intergenic	4	53826045	53862018	35974	1	NM_028053	201106
Chr 6	114181052	114183622	DiffBind	2570	8.99	-0.2	9.99	-10.18	1.69e-21	3.01e-20	Intron (NM_172890/Slc6a11, intron 5 of 13)	6	114131241	114249886	118646	1	NM_172890	49812
Chr 17	47700426	47703502	DiffBind	3076	8.97	-0.2	9.97	-10.17	2.27e-22	4.34e-21	Promoter (<=1kb)	17	47699969	47701996	2028	2	NR_045912	0
Chr 11	60092613	60095957	DiffBind	3344	8.97	-0.2	9.97	-10.17	3.57e-21	6.15e-20	Distal Intergenic	11	60105013	60199195	94183	1	NM_009021	-9056
Chr 8	108096979	108100113	DiffBind	3134	8.97	-0.2	9.97	-10.16	2.98e-22	5.66e-21	Distal Intergenic	8	108553252	108584677	31426	2	NR_077224	484564
Chr 7	6880248	6883137	DiffBind	2889	8.96	-0.2	9.96	-10.16	3.53e-22	6.66e-21	Intron (NM_001290994/Usp29, intron 3 of 8)	7	6803587	6803670	84	1	NR_037213	76662
Chr 3	89449863	89453343	DiffBind	3480	8.96	-0.2	9.96	-10.16	2.35e-21	4.11e-20	3' UTR	3	89459118	89469009	9892	1	NM_026784	-5775
Chr 12	72939895	72943497	DiffBind	3602	8.97	-0.2	9.97	-10.16	2.64e-21	4.59e-20	Promoter (<=1kb)	12	72939945	72944899	4955	1	NM_011384	0
Chr 3	141284143	141287437	DiffBind	3294	8.95	-0.2	9.95	-10.15	2.34e-22	4.48e-21	Distal Intergenic	3	141210004	141212355	2352	2	NM_008811	-71789
Chr 12	46074515	46077281	DiffBind	2766	8.95	-0.2	9.95	-10.14	5.82e-22	1.08e-20	Distal Intergenic	12	46694517	46818775	124259	2	NM_021361	741494
Chr 9	86586102	86589420	DiffBind	3318	8.95	-0.2	9.95	-10.14	4.24e-22	7.96e-21	Exon (NM_001198933/Me1, exon 13 of 14)	9	86572053	86574899	2847	1	NM_027100	14050
Chr 13	116308194	116313251	DiffBind	5057	8.94	-0.2	9.94	-10.13	2.87e-22	5.46e-21	Promoter (<=1kb)	13	116298270	116309688	11419	2	NM_021459	0
Chr 7	62364691	62367450	DiffBind	2759	8.94	-0.2	9.94	-10.13	8.46e-22	1.54e-20	Distal Intergenic	7	62376979	62381640	4662	1	NM_013779	-9529
Chr 7	6833785	6836432	DiffBind	2647	8.94	-0.2	9.93	-10.13	3.13e-22	5.93e-21	Intron (NM_001290994/Usp29, intron 3 of 8)	7	6803587	6803670	84	1	NR_037213	30199
Chr 15	84625333	84628412	DiffBind	3079	8.93	-0.2	9.93	-10.13	4.82e-22	9e-21	Distal Intergenic	15	84680998	84703673	22676	1	NM_146061	-52586
Chr 1	127602642	127605461	DiffBind	2819	8.93	-0.2	9.93	-10.13	6.36e-22	1.17e-20	Intron (NM_028135/Tmem163, intron 2 of 7)	1	127490342	127678021	187680	2	NM_028135	72560
Chr 19	30123371	30126386	DiffBind	3015	8.92	-0.2	9.92	-10.12	2.54e-21	4.42e-20	Exon (NM_138595/Gldc, exon 16 of 25)	19	30098441	30175441	77001	2	NM_138595	49055
Chr 3	56697154	56699822	DiffBind	2668	8.93	-0.2	9.93	-10.12	1.66e-21	2.96e-20	Distal Intergenic	3	55625198	56183701	558504	2	NM_030595	-513454
Chr 11	60008555	60012687	DiffBind	4132	8.92	-0.2	9.92	-10.12	2.21e-21	3.87e-20	Intron (NM_008819/Pemt, intron 2 of 6)	11	59970614	60037005	66392	2	NM_008819	24318
Chr 17	71706550	71709151	DiffBind	2601	8.91	-0.2	9.91	-10.11	1.29e-21	2.32e-20	Exon (NM_177087/Fam179a, exon 13 of 20)	17	71673261	71729669	56409	1	NM_177087	33290
Chr 6	30720782	30723814	DiffBind	3032	8.92	-0.2	9.92	-10.11	3.71e-20	5.79e-19	Distal Intergenic	6	30733506	30748466	14961	1	NM_001252293	-9692
Chr 8	108827054	108831009	DiffBind	3955	8.92	-0.2	9.92	-10.11	1.3e-21	2.34e-20	Intron (NM_007496/Zfhx3, intron 3 of 9)	8	108936860	108936938	79	1	NR_037295	-105851
Chr 7	56590490	56592631	DiffBind	2141	8.92	-0.2	9.91	-10.11	1.22e-21	2.2e-20	Distal Intergenic	7	56239771	56536517	296747	1	NM_021879	350720
Chr 19	41766024	41768448	DiffBind	2424	8.91	-0.2	9.91	-10.1	1.23e-20	2e-19	3' UTR	19	41746961	41750097	3137	1	NR_040320	19064
Chr 4	152696246	152699088	DiffBind	2842	8.91	-0.2	9.91	-10.1	4.09e-22	7.69e-21	Promoter (<=1kb)	4	152697540	152700922	3383	1	NR_033138	0
Chr 4	82989902	82992848	DiffBind	2946	8.9	-0.2	9.9	-10.09	4.27e-22	8.01e-21	Exon (NM_001198811/Frem1, exon 12 of 37)	4	82897927	83021102	123176	2	NM_177863	28254
Chr 8	12162592	12166828	DiffBind	4236	8.88	-0.2	9.88	-10.07	1.2e-21	2.17e-20	Distal Intergenic	8	12385771	12436732	50962	1	NR_027975	-218943
Chr 4	118264531	118266862	DiffBind	2331	8.87	-0.2	9.87	-10.07	2.07e-21	3.63e-20	Intron (NM_011213/Ptprf, intron 5 of 32)	4	118208213	118291397	83185	2	NM_011213	24535
Chr 10	20936592	20938952	DiffBind	2360	8.87	-0.2	9.87	-10.06	2.73e-21	4.74e-20	Distal Intergenic	10	20952547	21080429	127883	1	NM_026203	-13595
Chr 6	127439505	127441555	DiffBind	2050	8.87	-0.2	9.87	-10.06	1.99e-21	3.5e-20	Distal Intergenic	6	127453723	127494239	40517	1	NM_181402	-12168
Chr 12	85892553	85895833	DiffBind	3280	8.86	-0.2	9.86	-10.06	1.24e-21	2.24e-20	Intron (NM_001081423/Ttll5, intron 15 of 33)	12	85824950	86053760	228811	1	NM_001081423	67604
Chr 16	8564745	8567414	DiffBind	2669	8.85	-0.2	9.85	-10.05	7e-22	1.28e-20	Intron (NM_001170978/Abat, intron 1 of 14)	16	8513429	8621567	108139	1	NM_172961	51317
Chr 17	43135015	43137796	DiffBind	2781	8.86	-0.2	9.86	-10.05	4.53e-21	7.72e-20	Distal Intergenic	17	43146041	43158291	12251	2	NR_045155	20495
Chr 19	41834519	41837715	DiffBind	3196	8.86	-0.2	9.86	-10.05	5.89e-21	9.9e-20	Distal Intergenic	19	41829970	41832583	2614	1	NM_008043	4550
Chr 1	66147813	66150652	DiffBind	2839	8.83	-0.2	9.83	-10.02	3.67e-21	6.31e-20	Distal Intergenic	1	66175329	66442583	267255	1	NM_001039934	-24677
Chr 1	152575786	152578923	DiffBind	3137	8.83	-0.2	9.82	-10.02	9.81e-22	1.78e-20	Intron (NM_016846/Rgl1, intron 3 of 17)	1	152517530	152625111	107582	2	NM_016846	46188
Chr 15	80752211	80754936	DiffBind	2725	8.83	-0.2	9.83	-10.02	2.48e-21	4.32e-20	Intron (NM_144812/Tnrc6b, intron 2 of 24)	15	80711313	80941086	229774	1	NM_144812	40899
Chr 10	61010322	61013938	DiffBind	3616	8.82	-0.2	9.82	-10.01	2.99e-21	5.18e-20	Distal Intergenic	10	61031303	61038080	6778	1	NR_040638	-17365
Chr 5	149257260	149260119	DiffBind	2859	8.81	-0.2	9.8	-10	1.49e-21	2.66e-20	Distal Intergenic	5	149265004	149288153	23150	1	NM_001308462	-4885
Chr 13	94869508	94874502	DiffBind	4994	8.8	-0.2	9.8	-10	1.57e-21	2.8e-20	Promoter (1-2kb)	13	94875627	94883681	8055	1	NM_011021	-1125
Chr 9	122008043	122010718	DiffBind	2675	8.81	-0.2	9.81	-10	5.75e-19	8.03e-18	Distal Intergenic	9	121981606	121996026	14421	2	NM_153540	-12018
Chr 1	54577901	54580333	DiffBind	2432	8.8	-0.2	9.8	-9.99	1.55e-21	2.77e-20	Distal Intergenic	1	54473000	54557684	84685	2	NM_001163314	-20218
Chr 17	29325611	29328244	DiffBind	2633	8.79	-0.2	9.79	-9.99	4.43e-21	7.55e-20	3' UTR	17	29318882	29328902	10021	1	NM_023734	6730
Chr 2	152166796	152168805	DiffBind	2009	8.8	-0.2	9.8	-9.99	1.32e-21	2.38e-20	Distal Intergenic	2	152143609	152149096	5488	1	NM_009328	23188
Chr 16	24930011	24932154	DiffBind	2143	8.79	-0.2	9.79	-9.98	5.94e-21	9.98e-20	Intron (NM_178665/Lpp, intron 10 of 12)	16	25059639	25069058	9420	1	NR_040374	-127485
Chr 11	4929981	4932764	DiffBind	2783	8.79	-0.2	9.79	-9.98	2.22e-21	3.89e-20	Distal Intergenic	11	4918516	4918918	403	1	NR_102683	11466
Chr 10	41097657	41101058	DiffBind	3401	8.79	-0.2	9.79	-9.98	9.93e-21	1.64e-19	Distal Intergenic	10	41070493	41071584	1092	2	NM_199058	-26074
Chr 12	50711563	50715171	DiffBind	3608	8.78	-0.2	9.78	-9.98	4.44e-20	6.88e-19	Distal Intergenic	12	50341232	50649223	307992	2	NM_008858	-62341
Chr 11	81896147	81898763	DiffBind	2616	9.34	0.37	10.34	-9.97	3.31e-31	1.18e-29	Intron (NM_001034013/Asic2, intron 1 of 9)	11	81860677	81894582	33906	1	NR_038010	35471
Chr 18	62365369	62367112	DiffBind	1743	8.77	-0.2	9.77	-9.96	2.87e-21	4.98e-20	Intron (NM_008313/Htr4, intron 2 of 6)	18	62324204	62467802	143599	1	NM_008313	41166
Chr 17	88566796	88569196	DiffBind	2400	8.76	-0.2	9.76	-9.96	2.09e-21	3.67e-20	Exon (NM_028658/Ppp1r21, exon 14 of 22)	17	88530124	88588367	58244	1	NM_028658	36673
Chr 14	13769889	13772602	DiffBind	2713	8.76	-0.2	9.76	-9.96	4.96e-21	8.41e-20	Distal Intergenic	14	13670876	13683148	12273	1	NM_177624	99014
Chr 10	117425073	117427056	DiffBind	1983	8.76	-0.2	9.76	-9.95	5.16e-21	8.73e-20	Distal Intergenic	10	117344668	117376973	32306	2	NM_001013391	-48101
Chr 11	81451921	81455505	DiffBind	3584	8.75	-0.2	9.75	-9.94	3.79e-21	6.49e-20	Intron (NM_001034013/Asic2, intron 1 of 9)	11	81572502	81573539	1038	2	NM_001033765	118034
Chr 9	111284511	111287288	DiffBind	2777	8.74	-0.2	9.74	-9.94	4.98e-21	8.43e-20	Distal Intergenic	9	111271845	111279091	7247	1	NM_175266	12667
Chr 19	53101003	53103527	DiffBind	2524	8.73	-0.2	9.73	-9.93	5.62e-21	9.47e-20	Distal Intergenic	19	53076252	53084392	8141	1	NR_045320	24752
Chr 2	157504233	157508441	DiffBind	4208	8.74	-0.2	9.74	-9.93	1.05e-20	1.72e-19	Distal Intergenic	2	157560078	157562525	2448	1	NM_001291128	-51637
Chr 1	162831454	162833697	DiffBind	2243	8.72	-0.2	9.72	-9.92	2.16e-20	3.46e-19	Exon (NM_010231/Fmo1, exon 7 of 9)	1	162793883	162812549	18667	2	NM_144878	-18906
Chr 8	108465868	108468014	DiffBind	2146	8.73	-0.2	9.73	-9.92	1.78e-20	2.87e-19	Distal Intergenic	8	108553252	108584677	31426	2	NR_077224	116663
Chr 12	11220779	11222833	DiffBind	2054	8.72	-0.2	9.72	-9.92	3.07e-21	5.31e-20	Distal Intergenic	12	11208382	11208948	567	2	NM_019544	-11832
Chr 8	107956400	107959456	DiffBind	3056	8.72	-0.2	9.72	-9.92	1.19e-19	1.77e-18	Distal Intergenic	8	107580380	107588482	8103	2	NM_010817	-367919
Chr 6	137186871	137189628	DiffBind	2757	8.73	-0.2	9.73	-9.92	1.65e-20	2.66e-19	Distal Intergenic	6	137054825	137170496	115672	2	NM_181988	-16376
Chr 1	62782571	62784784	DiffBind	2213	8.7	-0.2	9.7	-9.9	5.07e-21	8.58e-20	Exon (NM_001077406/Nrp2, exon 13 of 16)	1	62790918	62794732	3815	2	NR_040601	9948
Chr 1	62932798	62935445	DiffBind	2647	8.71	-0.2	9.71	-9.9	5.74e-21	9.67e-20	Distal Intergenic	1	62790918	62794732	3815	2	NR_040601	-138067
Chr 14	25592648	25594999	DiffBind	2351	8.71	-0.2	9.7	-9.9	4.86e-21	8.25e-20	Intron (NM_183208/Zmiz1, intron 6 of 23)	14	25586804	25590661	3858	1	NR_033492	5845
Chr 3	102009501	102013124	DiffBind	3623	8.71	-0.2	9.71	-9.9	2.9e-20	4.58e-19	Promoter (<=1kb)	3	102010145	102015492	5348	1	NM_178777	0
Chr 2	4541583	4546140	DiffBind	4557	8.7	-0.2	9.7	-9.89	2.13e-18	2.81e-17	Intron (NM_172475/Frmd4a, intron 11 of 22)	2	4559754	4614043	54290	1	NM_001177844	-13614
Chr 18	12526709	12529106	DiffBind	2397	8.7	-0.2	9.7	-9.89	5.29e-21	8.93e-20	Exon (NM_010680/Lama3, exon 49 of 75)	18	12643533	12737052	93520	1	NM_028341	-114427
Chr 13	48276424	48278607	DiffBind	2183	8.68	-0.2	9.68	-9.88	1.52e-20	2.46e-19	Promoter (2-3kb)	13	48272418	48273884	1467	2	NR_045162	-2541
Chr 4	154247076	154250299	DiffBind	3223	8.68	-0.2	9.68	-9.88	3.62e-20	5.65e-19	Exon (NM_001162977/Megf6, exon 6 of 37)	4	154278470	154299895	21426	2	NM_001112744	49596
Chr 14	63440060	63444119	DiffBind	4059	8.69	-0.2	9.68	-9.88	6.12e-21	1.03e-19	5' UTR	14	63436394	63465502	29109	1	NM_177628	3667
Chr 11	94440435	94442708	DiffBind	2273	8.68	-0.2	9.68	-9.87	5.99e-21	1.01e-19	Intron (NM_001112813/Cacna1g, intron 13 of 34)	11	94408391	94474198	65808	2	NM_001112813	31490
Chr 8	94542565	94546462	DiffBind	3897	8.67	-0.2	9.67	-9.87	5.62e-20	8.64e-19	Intron (NM_153507/Cpne2, intron 1 of 15)	8	94533028	94570529	37502	1	NM_153507	9538
Chr 9	39633116	39635146	DiffBind	2030	8.67	-0.2	9.67	-9.87	8.94e-21	1.48e-19	Distal Intergenic	9	39623125	39624075	951	1	NM_146279	9992
Chr 6	24173680	24176809	DiffBind	3129	8.67	-0.2	9.67	-9.87	1.03e-20	1.69e-19	Distal Intergenic	6	24088283	24168092	79810	2	NM_019481	-5589
Chr 6	51656023	51659011	DiffBind	2988	8.68	-0.2	9.68	-9.87	2.12e-20	3.4e-19	Distal Intergenic	6	51544523	51590670	46148	1	NM_028035	111501
Chr 3	146590976	146593382	DiffBind	2406	8.66	-0.2	9.66	-9.86	2.01e-19	2.92e-18	Intron (NM_019957/Dnase2b, intron 3 of 6)	3	146597149	146631483	34335	1	NM_009474	-3767
Chr 15	57822923	57825697	DiffBind	2774	8.66	-0.2	9.65	-9.85	1.35e-20	2.2e-19	3' UTR	15	57869502	57892418	22917	2	NM_024207	66721
Chr 9	13918348	13922009	DiffBind	3661	8.66	-0.2	9.66	-9.85	9.98e-21	1.64e-19	Distal Intergenic	9	13827727	13846522	18796	1	NM_176836	90622
Chr 3	86447353	86450176	DiffBind	2823	8.65	-0.2	9.65	-9.84	7.19e-21	1.2e-19	Intron (NM_001077687/Lrba, intron 37 of 50)	3	86545581	86548283	2703	2	NM_011839	98107
Chr 14	30697173	30699677	DiffBind	2504	8.64	-0.2	9.64	-9.83	1.27e-20	2.07e-19	Distal Intergenic	14	30714849	30822721	107873	1	NM_019460	-15172
Chr X	8920857	8923255	DiffBind	2398	8.63	-0.2	9.63	-9.82	1.32e-20	2.15e-19	Distal Intergenic	20	8892353	8894964	2612	1	NR_045448	28505
Chr 5	65917832	65920151	DiffBind	2319	8.63	-0.2	9.63	-9.82	1.81e-19	2.65e-18	Distal Intergenic	5	65967124	65977486	10363	1	NM_001081104	-46973
Chr 12	75647820	75650454	DiffBind	2634	8.63	-0.2	9.63	-9.82	7.84e-20	1.19e-18	Intron (NM_028203/Wdr89, intron 1 of 1)	12	75630925	75631749	825	2	NR_038063	-16072
Chr 13	52013327	52016149	DiffBind	2822	8.62	-0.2	9.62	-9.81	1.09e-19	1.63e-18	Distal Intergenic	13	52096741	52124160	27420	1	NR_045061	-80592
Chr 11	17324622	17327602	DiffBind	2980	8.61	-0.2	9.61	-9.81	1.67e-19	2.45e-18	Distal Intergenic	11	17257618	17269176	11559	1	NM_020558	67005
Chr 7	133005709	133009104	DiffBind	3395	8.62	-0.2	9.62	-9.81	9.9e-21	1.63e-19	Intron (NM_001170744/Ctbp2, intron 1 of 8)	7	132987011	133015247	28237	2	NM_001170744	6143
Chr 2	33809380	33811931	DiffBind	2551	8.62	-0.2	9.62	-9.81	3.24e-20	5.08e-19	Exon (NR_045729/Nron, exon 2 of 3)	2	33805816	33813591	7776	1	NR_045729	3565
Chr 9	39654127	39656523	DiffBind	2396	8.62	-0.2	9.62	-9.81	1.17e-20	1.92e-19	Distal Intergenic	9	39646728	39647672	945	1	NM_146504	7400
Chr 17	7155436	7158592	DiffBind	3156	8.62	-0.2	9.62	-9.81	1.24e-20	2.02e-19	Distal Intergenic	17	7170115	7303316	133202	1	NM_011299	-11523
Chr 15	10010712	10013524	DiffBind	2812	8.6	-0.2	9.6	-9.8	6.97e-20	1.06e-18	Distal Intergenic	15	10177238	10337020	159783	1	NM_011169	-163714
Chr 17	25470590	25473128	DiffBind	2538	8.61	-0.2	9.61	-9.8	1.23e-20	2e-19	Promoter (<=1kb)	17	25471590	25476594	5005	1	NM_027951	0
Chr 11	69542777	69545111	DiffBind	2334	8.59	-0.2	9.59	-9.79	1.51e-20	2.45e-19	5' UTR	11	69420809	69549108	128300	2	NM_001081330	3997
Chr 11	117496326	117499060	DiffBind	2734	8.6	-0.2	9.6	-9.79	5.73e-20	8.8e-19	Distal Intergenic	11	117484368	117489014	4647	1	NR_130966	11959
Chr 2	179789274	179791809	DiffBind	2535	8.59	-0.2	9.59	-9.79	1.34e-20	2.18e-19	Intron (NM_009867/Cdh4, intron 3 of 15)	2	179912146	179976646	64501	2	NM_001081092	184837
Chr 2	158193005	158195461	DiffBind	2456	8.58	-0.2	9.58	-9.78	1.91e-20	3.07e-19	Promoter (<=1kb)	2	158192008	158195734	3727	1	NR_036606	998
Chr 18	83523630	83525687	DiffBind	2057	8.58	-0.2	9.58	-9.78	1.4e-18	1.89e-17	Distal Intergenic	18	83292792	83325884	33093	2	NR_045361	-197747
Chr 7	6822273	6825511	DiffBind	3238	8.59	-0.2	9.58	-9.78	1.59e-20	2.57e-19	Intron (NM_001290994/Usp29, intron 3 of 8)	7	6803587	6803670	84	1	NR_037213	18687
Chr 15	92347231	92349562	DiffBind	2331	8.58	-0.2	9.58	-9.78	1.62e-20	2.61e-19	Distal Intergenic	15	92396810	92771819	375010	1	NM_001164593	-47248
Chr 10	43438837	43441072	DiffBind	2235	8.58	-0.2	9.57	-9.77	1.42e-19	2.11e-18	3' UTR	10	43479140	43515417	36278	1	NM_199028	-38068
Chr 9	69755945	69760699	DiffBind	4754	8.58	-0.2	9.58	-9.77	1.59e-20	2.57e-19	Promoter (<=1kb)	9	69757710	69760940	3231	2	NM_022378	241
Chr 11	34415468	34418920	DiffBind	3452	8.56	-0.2	9.56	-9.75	3.02e-20	4.76e-19	Intron (NM_001025382/Fam196b, intron 3 of 3)	11	34314822	34422640	107819	1	NM_001025382	100647
Chr 3	41376331	41378318	DiffBind	1987	8.55	-0.2	9.55	-9.75	3.17e-20	4.97e-19	Distal Intergenic	3	41487681	41493199	5519	2	NR_040385	114881
Chr 3	61627052	61630003	DiffBind	2951	8.56	-0.2	9.55	-9.75	3.55e-20	5.55e-19	Distal Intergenic	3	61364507	61368703	4197	1	NM_028712	262546
Chr 3	82235879	82238342	DiffBind	2463	8.53	-0.2	9.53	-9.73	6.11e-19	8.52e-18	Distal Intergenic	3	82092427	82145877	53451	2	NM_021896	-90003
Chr 19	10481374	10484082	DiffBind	2708	8.53	-0.2	9.53	-9.72	4.59e-20	7.1e-19	Promoter (<=1kb)	19	10474257	10482897	8641	2	NM_133689	0
Chr 2	130125077	130127098	DiffBind	2021	8.52	-0.2	9.52	-9.72	2.94e-20	4.63e-19	Promoter (1-2kb)	2	130123275	130154232	30958	1	NM_177726	1803
Chr 2	119196349	119199921	DiffBind	3572	8.52	-0.2	9.52	-9.72	4.34e-20	6.74e-19	Intron (NM_139139/Dnajc17, intron 1 of 10)	2	119208720	119217050	8331	1	NM_001164827	-8799
Chr 2	51599454	51601257	DiffBind	1803	8.52	-0.2	9.52	-9.71	3.03e-20	4.76e-19	Distal Intergenic	2	51627511	51628407	897	1	NM_199158	-26254
Chr 4	151354080	151356845	DiffBind	2765	8.51	-0.2	9.51	-9.7	4.62e-20	7.15e-19	Intron (NM_001081557/Camta1, intron 5 of 23)	4	151089570	151091449	1880	1	NM_001308446	264511
Chr 3	119932039	119934355	DiffBind	2316	8.51	-0.2	9.5	-9.7	5.25e-20	8.08e-19	Distal Intergenic	3	119718742	119783388	64647	2	NM_019550	-148652
Chr 14	120626054	120627839	DiffBind	1785	8.51	-0.2	9.51	-9.7	6.06e-20	9.27e-19	Distal Intergenic	14	120478461	120507192	28732	1	NM_029519	147594
Chr 8	114331185	114333864	DiffBind	2679	8.49	-0.2	9.49	-9.69	2.17e-19	3.16e-18	Intron (NM_173016/Vat1l, intron 7 of 8)	8	114341161	114351478	10318	2	NR_045831	17614
Chr 2	94047719	94050282	DiffBind	2563	8.49	-0.2	9.49	-9.69	4.17e-20	6.48e-19	Intron (NM_019657/Hsd17b12, intron 7 of 10)	2	93980634	94010730	30097	2	NM_026944	-36990
Chr 3	89604364	89607080	DiffBind	2716	8.5	-0.2	9.5	-9.69	4.9e-19	6.9e-18	Intron (NM_080466/Kcnn3, intron 2 of 7)	3	89520164	89672494	152331	1	NM_080466	84201
Chr 6	93579720	93581404	DiffBind	1684	8.5	-0.2	9.5	-9.69	7.5e-20	1.14e-18	Distal Intergenic	6	93681478	93912963	231486	2	NR_104594	331559
Chr 1	168065626	168068829	DiffBind	3203	8.5	-0.2	9.5	-9.69	6.38e-20	9.74e-19	Distal Intergenic	1	168119364	168432169	312806	2	NM_008783	363340
Chr 3	83126664	83129721	DiffBind	3057	8.49	-0.2	9.49	-9.69	5.48e-19	7.68e-18	Distal Intergenic	3	83055538	83072291	16754	1	NM_016784	71127
Chr 2	169404226	169406462	DiffBind	2236	8.5	-0.2	9.5	-9.69	1.23e-19	1.82e-18	Distal Intergenic	2	169633646	169888504	254859	1	NM_080455	-227184
Chr 3	86862038	86863883	DiffBind	1845	8.49	-0.2	9.49	-9.68	4.32e-19	6.12e-18	Intron (NM_001195496/Dclk2, intron 2 of 16)	3	86786150	86920884	134735	2	NM_001195496	57001
Chr 10	42990216	42992307	DiffBind	2091	8.47	-0.2	9.47	-9.67	1.12e-19	1.68e-18	Distal Intergenic	10	42860512	42960782	100271	1	NM_172938	129705
Chr 5	110872511	110874855	DiffBind	2344	8.47	-0.2	9.47	-9.67	6.67e-20	1.02e-18	3' UTR	5	110879803	111289779	409977	1	NM_001267622	-4948
Chr 18	75935218	75937523	DiffBind	2305	8.48	-0.2	9.48	-9.67	1.24e-19	1.84e-18	Intron (NM_145356/Zbtb7c, intron 2 of 4)	18	75820178	76148564	328387	1	NM_145356	115041
Chr 10	74268255	74271137	DiffBind	2882	8.47	-0.2	9.47	-9.66	9.94e-18	1.23e-16	Intron (NM_001142747/Pcdh15, intron 9 of 26)	10	73821867	74649732	827866	1	NM_001142760	446389
Chr 16	5667869	5670060	DiffBind	2191	8.47	-0.2	9.47	-9.66	3.1e-19	4.46e-18	Distal Intergenic	16	5884793	7412480	1527688	1	NM_021477	-214733
Chr 10	83205176	83207678	DiffBind	2502	8.46	-0.2	9.46	-9.66	1.72e-19	2.52e-18	Distal Intergenic	10	83231139	83337817	106679	2	NM_177388	130139
Chr 8	87159247	87161230	DiffBind	1983	8.45	-0.2	9.45	-9.65	6.5e-20	9.92e-19	Distal Intergenic	8	87169747	87199850	30104	2	NR_040697	38620
Chr 13	92383393	92386559	DiffBind	3166	8.46	-0.2	9.46	-9.65	6.31e-20	9.65e-19	3' UTR	13	92211881	92355003	143123	2	NM_010829	-28391
Chr 19	45614093	45617875	DiffBind	3782	8.45	-0.2	9.44	-9.64	2.84e-19	4.1e-18	Intron (NM_013907/Fbxw4, intron 5 of 8)	19	45578257	45660193	81937	2	NM_013907	42318
Chr 12	21518328	21520870	DiffBind	2542	8.45	-0.2	9.44	-9.64	3.34e-17	3.89e-16	Distal Intergenic	12	21390329	21417436	27108	2	NM_011739	-100893
Chr 2	157523968	157527001	DiffBind	3033	8.43	-0.2	9.43	-9.63	9.06e-20	1.37e-18	Distal Intergenic	2	157560078	157562525	2448	1	NM_001291128	-33077
Chr 11	118294252	118297056	DiffBind	2804	8.44	-0.2	9.43	-9.63	9.79e-20	1.47e-18	Distal Intergenic	11	118259653	118290244	30592	2	NM_001033528	-4009
Chr 11	101145868	101147273	DiffBind	1405	8.41	-0.2	9.41	-9.61	1.92e-19	2.8e-18	Distal Intergenic	11	101155884	101161787	5904	1	NM_134028	-8611
Chr 11	113351212	113353999	DiffBind	2787	8.4	-0.2	9.4	-9.6	1.47e-19	2.16e-18	Intron (NM_001166503/Slc39a11, intron 6 of 9)	11	113203315	113209669	6355	2	NR_040276	-141544
Chr 17	84550364	84552505	DiffBind	2141	8.41	-0.2	9.41	-9.6	1.12e-19	1.67e-18	Intron (NM_177606/Plekhh2, intron 3 of 29)	17	84511895	84622142	110248	1	NM_177606	38470
Chr 5	28775132	28776632	DiffBind	1500	8.4	-0.2	9.4	-9.6	3.38e-19	4.84e-18	Distal Intergenic	5	28456840	28467101	10262	2	NM_009170	-308032
Chr 10	50900260	50903814	DiffBind	3554	8.39	-0.2	9.39	-9.59	1.25e-19	1.85e-18	Intron (NM_011376/Sim1, intron 1 of 10)	10	50895651	50989152	93502	1	NM_011376	4610
Chr 19	22205871	22208377	DiffBind	2506	8.4	-0.2	9.4	-9.59	1.38e-18	1.87e-17	Intron (NM_001035239/Trpm3, intron 1 of 24)	19	22139117	22989882	850766	1	NM_001035243	66755
Chr 6	4430120	4432451	DiffBind	2331	8.39	-0.2	9.39	-9.58	2.13e-18	2.82e-17	Distal Intergenic	6	4505697	4541543	35847	1	NM_007743	-73246
Chr 11	32104441	32107517	DiffBind	3076	8.39	-0.2	9.39	-9.58	1.65e-19	2.42e-18	Distal Intergenic	11	32095259	32101228	5970	2	NR_130637	-3214
Chr 9	13612635	13615274	DiffBind	2639	8.39	-0.2	9.39	-9.58	3.85e-19	5.49e-18	Distal Intergenic	9	13619989	13709533	89545	1	NM_001013813	-4715
Chr 19	38459699	38462274	DiffBind	2575	8.39	-0.2	9.38	-9.58	2.59e-19	3.74e-18	Distal Intergenic	19	38524197	38785100	260904	1	NM_019588	-61923
Chr X	135058692	135061053	DiffBind	2361	8.37	-0.2	9.37	-9.57	9.22e-18	1.14e-16	Promoter (<=1kb)	20	135022422	135060336	37915	2	NR_040282	0
Chr 6	5789583	5791695	DiffBind	2112	8.38	-0.2	9.37	-9.57	1.17e-18	1.59e-17	Intron (NM_001191023/Dync1i1, intron 4 of 15)	6	5725639	6028039	302401	1	NM_010063	63945
Chr 7	128577390	128580221	DiffBind	2831	8.38	-0.2	9.38	-9.57	2.87e-17	3.37e-16	Distal Intergenic	7	128611365	128696436	85072	1	NM_178641	-31144
Chr 9	110648964	110651334	DiffBind	2370	8.38	-0.2	9.38	-9.57	1.78e-19	2.6e-18	Promoter (2-3kb)	9	110624789	110654161	29373	2	NM_183276	2827
Chr 8	90075374	90077393	DiffBind	2019	8.38	-0.2	9.38	-9.57	1.45e-19	2.14e-18	Distal Intergenic	8	90247112	90348252	101141	2	NM_172913	270859
Chr 6	144866810	144868781	DiffBind	1971	8.36	-0.2	9.36	-9.56	2.1e-19	3.06e-18	Distal Intergenic	6	144993835	145048812	54978	2	NM_001024468	180031
Chr 7	48834030	48836334	DiffBind	2304	8.37	-0.2	9.37	-9.56	1.86e-19	2.71e-18	Exon (NM_013808/Csrp3, exon 3 of 6)	7	48830398	48843671	13274	2	NM_013808	7337
Chr 6	91283744	91286069	DiffBind	2325	8.37	-0.2	9.37	-9.56	6.61e-19	9.17e-18	Distal Intergenic	6	91212764	91272540	59777	1	NM_007992	70981
Chr 13	56103272	56105672	DiffBind	2400	8.37	-0.2	9.36	-9.56	1.47e-18	1.98e-17	Exon (NM_001159513/H2afy, exon 3 of 9)	13	56073622	56135550	61929	2	NM_001159513	29878
Chr 8	109632077	109633768	DiffBind	1691	8.36	-0.2	9.36	-9.56	1.74e-19	2.55e-18	Exon (NM_181544/Pkd1l3, exon 10 of 32)	8	109614517	109672592	58076	1	NM_001286454	17561
Chr 11	75318164	75320041	DiffBind	1877	8.36	-0.2	9.36	-9.56	2.89e-19	4.17e-18	Exon (NM_001164223/Rpa1, exon 7 of 18)	11	75300259	75348383	48125	2	NM_001164223	28342
Chr 5	121063505	121066235	DiffBind	2730	8.37	-0.2	9.36	-9.56	1.8e-19	2.64e-18	Distal Intergenic	5	120940500	121010092	69593	2	NM_001302344	-53414
Chr 5	128985290	128988519	DiffBind	3229	8.37	-0.2	9.37	-9.56	1.01e-16	1.12e-15	3' UTR	5	128984558	129008572	24015	2	NM_001286033	20053
Chr 1	12783992	12786851	DiffBind	2859	8.37	-0.2	9.37	-9.56	7.28e-18	9.12e-17	5' UTR	1	12718545	12860372	141828	1	NM_172294	65448
Chr 1	63366443	63369241	DiffBind	2798	8.36	-0.2	9.36	-9.55	4.2e-18	5.41e-17	Distal Intergenic	1	63445904	63573219	127316	1	NM_001177600	-76663
Chr 13	47842799	47845113	DiffBind	2314	8.36	-0.2	9.35	-9.55	2.29e-19	3.32e-18	Distal Intergenic	13	47910435	47934301	23867	1	NR_045156	-65322
Chr 8	108280981	108283493	DiffBind	2512	8.35	-0.2	9.35	-9.55	1.5e-18	2.02e-17	Distal Intergenic	8	108553252	108584677	31426	2	NR_077224	301184
Chr 6	94667016	94670773	DiffBind	3757	8.36	-0.2	9.36	-9.55	5.3e-19	7.44e-18	Intron (NM_008377/Lrig1, intron 1 of 18)	6	94604529	94700145	95617	2	NM_008377	29372
Chr 14	35501131	35503995	DiffBind	2864	8.34	-0.2	9.34	-9.54	7.15e-18	8.98e-17	Intron (NM_008166/Grid1, intron 12 of 15)	14	35809486	35811978	2493	2	NM_001033766	307983
Chr 2	174316334	174318890	DiffBind	2556	8.35	-0.2	9.34	-9.54	1.75e-18	2.34e-17	Intron (NM_019690/Gnas, intron 2 of 4)	2	174327768	174346742	18975	1	NM_001310083	-8878
Chr 15	82267523	82269240	DiffBind	1717	8.34	-0.2	9.34	-9.54	5.67e-19	7.92e-18	Distal Intergenic	15	82274935	82294442	19508	1	NM_011889	-5695
Chr 15	27846672	27849183	DiffBind	2511	8.34	-0.2	9.34	-9.53	4.57e-17	5.27e-16	Exon (NM_001081302/Trio, exon 16 of 57)	15	27655071	27681542	26472	2	NM_198301	-165131
Chr 7	123252447	123254477	DiffBind	2030	8.34	-0.2	9.34	-9.53	3.02e-19	4.35e-18	Exon (NM_146198/Slc5a11, exon 9 of 17)	7	123214866	123273251	58386	1	NM_146198	37582
Chr 11	80852276	80854144	DiffBind	1868	8.32	-0.2	9.32	-9.52	4.02e-18	5.2e-17	Intron (NR_110449/4930507D10Rik, intron 1 of 2)	11	80850381	80858300	7920	2	NR_110449	4156
Chr 10	61661445	61663959	DiffBind	2514	8.32	-0.2	9.32	-9.52	1.52e-18	2.04e-17	Exon (NM_026438/Ppa1, exon 5 of 11)	10	61648621	61674165	25545	1	NM_026438	12825
Chr 6	137361353	137363491	DiffBind	2138	8.32	-0.2	9.32	-9.52	3.18e-19	4.57e-18	Intron (NM_001164401/Ptpro, intron 1 of 25)	6	137410721	137464633	53913	1	NM_001164402	-47230
Chr 2	179848448	179850944	DiffBind	2496	8.33	-0.2	9.32	-9.52	4.91e-19	6.92e-18	Intron (NM_009867/Cdh4, intron 6 of 15)	2	179912146	179976646	64501	2	NM_001081092	125702
Chr 12	109453309	109455759	DiffBind	2450	8.32	-0.2	9.32	-9.51	2.97e-19	4.28e-18	Promoter (<=1kb)	12	109453455	109463336	9882	1	NM_001190703	0
Chr 8	69821774	69823677	DiffBind	1903	8.31	-0.2	9.31	-9.51	5.93e-18	7.51e-17	Promoter (<=1kb)	8	69822565	69831102	8538	1	NM_020028	0
Chr 13	92397727	92400346	DiffBind	2619	8.3	-0.2	9.3	-9.5	9.34e-19	1.28e-17	Distal Intergenic	13	92425969	92441658	15690	1	NM_175455	-25623
Chr 11	17305396	17307714	DiffBind	2318	8.3	-0.2	9.3	-9.5	4.1e-19	5.82e-18	Distal Intergenic	11	17257618	17269176	11559	1	NM_020558	47779
Chr 11	34354911	34356965	DiffBind	2054	8.31	-0.2	9.3	-9.5	5.59e-19	7.82e-18	Intron (NM_001025382/Fam196b, intron 1 of 3)	11	34314822	34422640	107819	1	NM_001025382	40090
Chr 4	151270515	151272949	DiffBind	2434	8.31	-0.2	9.31	-9.5	3.67e-19	5.24e-18	Intron (NM_001081557/Camta1, intron 6 of 23)	4	151089570	151091449	1880	1	NM_001308446	180946
Chr 18	35357737	35359954	DiffBind	2217	8.31	-0.2	9.31	-9.5	2.05e-18	2.72e-17	Intron (NM_030749/Sil1, intron 3 of 9)	18	35266396	35498925	232530	2	NM_030749	138971
Chr 2	179739661	179742231	DiffBind	2570	8.31	-0.2	9.3	-9.5	3.85e-19	5.48e-18	Intron (NM_009867/Cdh4, intron 2 of 15)	2	179912146	179976646	64501	2	NM_001081092	234415
Chr 6	5407693	5410082	DiffBind	2389	8.29	-0.2	9.29	-9.49	4.83e-19	6.81e-18	Intron (NM_023048/Asb4, intron 3 of 5)	6	5383386	5433021	49636	1	NM_023048	24308
Chr 1	74871303	74873520	DiffBind	2217	8.3	-0.2	9.3	-9.49	5.74e-19	8.01e-18	Distal Intergenic	1	74881509	74885408	3900	2	NM_153111	11888
Chr 3	82545720	82549165	DiffBind	3445	8.29	-0.2	9.29	-9.49	1.51e-17	1.83e-16	Promoter (<=1kb)	3	82538383	82548085	9703	2	NM_001205099	0
Chr 1	63246930	63249088	DiffBind	2158	8.3	-0.2	9.3	-9.49	4.44e-18	5.71e-17	Intron (NM_001285936/Zdbf2, intron 2 of 6)	1	63273269	63314575	41307	1	NM_001267872	-24181
Chr 2	157327650	157329797	DiffBind	2147	8.29	-0.2	9.29	-9.48	7.7e-18	9.62e-17	3' UTR	2	157329496	157346655	17160	2	NM_010285	16858
Chr 9	123335845	123339508	DiffBind	3663	8.27	-0.2	9.27	-9.47	4.87e-19	6.87e-18	Distal Intergenic	9	123366940	123462664	95725	1	NM_153168	-27432
Chr 7	35245691	35247830	DiffBind	2139	8.28	-0.2	9.27	-9.47	1.94e-17	2.33e-16	Distal Intergenic	7	35200878	35215345	14468	2	NM_001024707	-30347
Chr 10	86255226	86257756	DiffBind	2530	8.27	-0.2	9.27	-9.47	4.82e-19	6.8e-18	Intron (NM_013722/Syn3, intron 6 of 13)	10	86300412	86349505	49094	1	NM_011595	-42656
Chr 11	57786079	57788062	DiffBind	1983	8.26	-0.2	9.26	-9.46	5.48e-19	7.68e-18	3' UTR	11	57795499	57801467	5969	2	NR_131042	13405
Chr 8	114294475	114296154	DiffBind	1679	8.27	-0.2	9.27	-9.46	5.22e-19	7.33e-18	Intron (NM_173016/Vat1l, intron 7 of 8)	8	114341161	114351478	10318	2	NR_045831	55324
Chr 9	47922225	47925939	DiffBind	3714	8.26	-0.2	9.26	-9.46	7.69e-19	1.06e-17	Distal Intergenic	9	47799160	47818208	19049	2	NR_046048	-104018
Chr 4	142953153	142954898	DiffBind	1745	8.27	-0.2	9.26	-9.46	1.78e-18	2.38e-17	Distal Intergenic	4	143136100	143136162	63	2	NR_105988	181264
Chr 9	73049917	73051578	DiffBind	1661	8.26	-0.2	9.26	-9.46	7.66e-19	1.06e-17	Intron (NM_001301230/Rab27a, intron 1 of 6)	9	73044810	73097614	52805	1	NM_023635	5108
Chr 8	108389683	108391669	DiffBind	1986	8.26	-0.2	9.26	-9.45	2.11e-18	2.79e-17	Distal Intergenic	8	108553252	108584677	31426	2	NR_077224	193008
Chr 6	89303842	89305430	DiffBind	1588	8.25	-0.2	9.25	-9.44	8.68e-19	1.19e-17	Distal Intergenic	6	89269511	89285725	16215	2	NR_131021	-18118
Chr 19	31382945	31384971	DiffBind	2026	8.25	-0.2	9.25	-9.44	1.36e-18	1.84e-17	Intron (NM_011160/Prkg1, intron 2 of 17)	19	31213543	31216396	2854	2	NR_002849	-166550
Chr 1	183315161	183317633	DiffBind	2472	8.24	-0.2	9.24	-9.44	6.73e-19	9.33e-18	Exon (NM_181732/Aida, exon 7 of 10)	1	183297060	183324501	27442	1	NM_181732	18102
Chr 15	85295283	85297164	DiffBind	1881	8.25	-0.2	9.25	-9.44	6.24e-19	8.69e-18	Distal Intergenic	15	85336381	85463836	127456	1	NM_016843	-39217
Chr 13	12539324	12540786	DiffBind	1462	8.25	-0.2	9.24	-9.44	1.03e-18	1.4e-17	Distal Intergenic	13	12471209	12520450	49242	2	NM_133643	-18875
Chr 5	48888132	48890468	DiffBind	2336	8.25	-0.2	9.25	-9.44	6.52e-19	9.05e-18	Promoter (<=1kb)	5	48389503	48889557	500055	2	NM_030265	0
Chr 12	87106236	87109482	DiffBind	3246	8.25	-0.2	9.24	-9.44	2.24e-17	2.66e-16	3' UTR	12	87097531	87102539	5009	2	NM_022414	-3698
Chr 2	165274145	165275982	DiffBind	1837	8.25	-0.2	9.25	-9.44	1.82e-18	2.43e-17	Downstream (<1kb)	2	165276522	165287787	11266	2	NM_001252573	11805
Chr 13	54854872	54856859	DiffBind	1987	8.25	-0.2	9.25	-9.44	7.52e-16	7.57e-15	Distal Intergenic	13	54789405	54796775	7371	1	NM_028841	65468
Chr 9	46609291	46612265	DiffBind	2974	8.24	-0.2	9.24	-9.43	7.57e-19	1.05e-17	Distal Intergenic	9	46303361	46319986	16626	2	NM_183104	-289306
Chr 8	18710759	18713182	DiffBind	2423	8.24	-0.2	9.23	-9.43	3.35e-18	4.36e-17	Intron (NM_173189/Mcph1, intron 12 of 13)	8	18690263	18741562	51300	2	NM_007426	28380
Chr 13	113733536	113735854	DiffBind	2318	8.23	-0.2	9.23	-9.43	8.4e-19	1.15e-17	Distal Intergenic	13	113794508	114157461	362954	1	NM_172595	-58654
Chr 2	112541355	112543377	DiffBind	2022	8.24	-0.2	9.24	-9.43	7.42e-19	1.02e-17	Intron (NM_028844/Aven, intron 2 of 5)	2	112559682	112631253	71572	1	NM_001165935	-16305
Chr 2	92042315	92044584	DiffBind	2269	8.24	-0.2	9.24	-9.43	3e-17	3.51e-16	Distal Intergenic	2	91982328	92024170	41843	2	NM_011957	-18146
Chr 14	24261881	24264030	DiffBind	2149	8.23	-0.2	9.23	-9.43	1.17e-18	1.59e-17	Distal Intergenic	14	24133953	24245920	111968	2	NM_027726	-15962
Chr 6	146234109	146236119	DiffBind	2010	8.24	-0.2	9.23	-9.43	8.45e-19	1.16e-17	Intron (NM_010586/Itpr2, intron 38 of 55)	6	146108299	146502223	393925	2	NM_010586	266104
Chr 9	61901737	61903720	DiffBind	1983	8.24	-0.2	9.23	-9.43	1.77e-18	2.36e-17	Distal Intergenic	9	61913283	61914510	1228	2	NM_018853	10790
Chr 12	68782608	68784628	DiffBind	2020	8.24	-0.2	9.23	-9.43	1.17e-18	1.6e-17	Distal Intergenic	12	69157722	69159186	1465	2	NM_009093	374558
Chr 5	112582342	112584690	DiffBind	2348	8.23	-0.2	9.23	-9.43	9.56e-19	1.31e-17	Exon (NR_045396/1700034G24Rik, exon 4 of 5)	5	112419151	112577198	158048	2	NM_019982	-5145
Chr 12	72936634	72939647	DiffBind	3013	8.24	-0.2	9.24	-9.43	7.06e-19	9.77e-18	Promoter (<=1kb)	12	72939945	72944899	4955	1	NM_011384	-298
Chr 13	56773448	56775920	DiffBind	2472	8.24	-0.2	9.23	-9.43	1.15e-16	1.27e-15	3' UTR	13	56703668	56742378	38711	1	NM_001164042	69781
Chr 14	119037214	119039372	DiffBind	2158	8.24	-0.2	9.24	-9.43	8.89e-19	1.22e-17	Intron (NM_001081252/Uggt2, intron 22 of 38)	14	118984985	119099434	114450	2	NM_001081252	60062
Chr 2	157312252	157316324	DiffBind	4072	9.76	1.34	10.76	-9.41	5.26e-53	4.3e-51	Exon (NM_019642/Rpn2, exon 11 of 17)	2	157329496	157346655	17160	2	NM_010285	30331
Chr 17	31281533	31283869	DiffBind	2336	8.22	-0.2	9.22	-9.41	1.24e-17	1.52e-16	Distal Intergenic	17	31255020	31277356	22337	2	NM_025290	-4178
Chr 18	14202240	14204196	DiffBind	1956	8.2	-0.2	9.2	-9.4	1.23e-18	1.68e-17	Distal Intergenic	18	14232306	14278542	46237	1	NR_045373	-28110
Chr 8	95280662	95282510	DiffBind	1848	8.21	-0.2	9.21	-9.4	1.07e-18	1.46e-17	Intron (NM_001195413/Cngb1, intron 14 of 32)	8	95239043	95306585	67543	2	NM_001195413	24075
Chr 3	86838832	86840816	DiffBind	1984	8.2	-0.2	9.2	-9.4	1.16e-18	1.58e-17	Intron (NM_001195496/Dclk2, intron 2 of 16)	3	86786150	86920884	134735	2	NM_001195496	80068
Chr 11	57505911	57508078	DiffBind	2167	8.21	-0.2	9.21	-9.4	8.94e-18	1.11e-16	Exon (NM_001168667/Fam114a2, exon 6 of 14)	11	57482990	57518644	35655	2	NM_001168667	10566
Chr 13	47950257	47952174	DiffBind	1917	8.21	-0.2	9.21	-9.4	1.05e-18	1.44e-17	Distal Intergenic	13	47910435	47934301	23867	1	NR_045156	39823
Chr 10	45445851	45447231	DiffBind	1380	8.21	-0.2	9.21	-9.4	2.01e-15	1.92e-14	Intron (NM_001031772/Lin28b, intron 2 of 4)	10	45376619	45470201	93583	2	NM_001031772	22970
Chr 8	107993410	107995116	DiffBind	1706	8.2	-0.2	9.2	-9.39	2.63e-17	3.11e-16	Distal Intergenic	8	107580380	107588482	8103	2	NM_010817	-404929
Chr 7	69491150	69493791	DiffBind	2641	8.19	-0.2	9.18	-9.38	1.34e-18	1.81e-17	Promoter (2-3kb)	7	69496094	69499689	3596	1	NR_045940	-2303
Chr 9	46965510	46967361	DiffBind	1851	8.19	-0.2	9.19	-9.38	1.33e-18	1.8e-17	Distal Intergenic	9	46998741	47003860	5120	1	NM_001243258	-31380
Chr 3	28487161	28488955	DiffBind	1794	8.19	-0.2	9.19	-9.38	2.7e-18	3.54e-17	Intron (NM_001163009/Tnik, intron 2 of 30)	3	28419943	28420018	76	1	NR_130342	67219
Chr 17	31262086	31264076	DiffBind	1990	8.19	-0.2	9.19	-9.38	2.72e-18	3.57e-17	Intron (NM_025290/Rsph1, intron 5 of 8)	17	31255020	31277356	22337	2	NM_025290	13280
Chr 6	29707053	29709207	DiffBind	2154	8.19	-0.2	9.19	-9.38	1.87e-18	2.48e-17	Intron (NM_001301407/Tspan33, intron 1 of 7)	6	29694214	29718558	24345	1	NM_146173	12840
Chr 9	86280183	86283123	DiffBind	2940	8.19	-0.2	9.19	-9.38	1.61e-18	2.16e-17	Distal Intergenic	9	86307234	86464916	157683	2	NM_027394	181793
Chr 4	150793876	150795705	DiffBind	1829	8.18	-0.2	9.17	-9.37	1.07e-17	1.31e-16	Distal Intergenic	4	150828225	150854949	26725	2	NR_040649	59244
Chr 14	25123209	25125473	DiffBind	2264	8.18	-0.2	9.17	-9.37	2.03e-18	2.69e-17	Distal Intergenic	14	25139795	25143241	3447	2	NR_045718	17768
Chr 6	55419840	55424370	DiffBind	4530	9.54	1.17	10.54	-9.37	1.49e-41	8.29e-40	Distal Intergenic	6	55396887	55412285	15399	1	NR_046179	22954
Chr 9	14531667	14533470	DiffBind	1803	8.17	-0.2	9.17	-9.37	6.55e-18	8.25e-17	Distal Intergenic	9	14500619	14510620	10002	1	NM_023153	31049
Chr 4	123217348	123219733	DiffBind	2385	8.18	-0.2	9.18	-9.37	1.33e-16	1.46e-15	Distal Intergenic	4	123233556	123249870	16315	1	NM_013905	-13823
Chr 1	178672414	178674039	DiffBind	1625	8.18	-0.2	9.18	-9.37	9.4e-18	1.16e-16	Intron (NM_001161665/Kif26b, intron 2 of 14)	1	178529125	178932857	403733	1	NM_001161665	143290
Chr 8	117038922	117040822	DiffBind	1900	8.18	-0.2	9.18	-9.37	2.08e-18	2.76e-17	Exon (NM_029686/Pkd1l2, exon 23 of 43)	8	116995679	117082449	86771	2	NM_029686	41627
Chr 9	101716868	101718806	DiffBind	1938	8.17	-0.2	9.17	-9.36	3.28e-18	4.27e-17	Distal Intergenic	9	101342194	101348017	5824	1	NR_110509	374675
Chr 9	58862509	58865043	DiffBind	2534	8.17	-0.2	9.17	-9.36	1.62e-18	2.17e-17	Distal Intergenic	9	58823512	58860955	37444	1	NM_001081192	38998
Chr 12	29074775	29076820	DiffBind	2045	8.16	-0.2	9.16	-9.36	3.22e-17	3.76e-16	Distal Intergenic	12	28751828	28867491	115664	1	NM_201357	322948
Chr 13	95418127	95420089	DiffBind	1962	8.16	-0.2	9.16	-9.35	8.86e-16	8.84e-15	Distal Intergenic	13	95431376	95444831	13456	2	NM_198408	24742
Chr 4	41526269	41528910	DiffBind	2641	8.16	-0.2	9.15	-9.35	2.6e-16	2.76e-15	Intron (NM_001159583/Fam219a, intron 1 of 5)	4	41517437	41518929	1493	1	NR_045726	8833
Chr 3	89510801	89512419	DiffBind	1618	8.16	-0.2	9.16	-9.35	2.3e-18	3.03e-17	Distal Intergenic	3	89520164	89672494	152331	1	NM_080466	-7745
Chr 17	28574994	28578364	DiffBind	3370	8.15	-0.2	9.15	-9.35	4.5e-18	5.79e-17	Promoter (<=1kb)	17	28575719	28583593	7875	1	NM_026571	0
Chr 9	59070684	59073011	DiffBind	2327	8.16	-0.2	9.16	-9.35	2.47e-18	3.24e-17	Distal Intergenic	9	58874680	59036441	161762	2	NM_008684	-34244
Chr X	102081083	102083443	DiffBind	2360	8.72	0.37	9.72	-9.35	6.86e-27	1.88e-25	3' UTR	20	102066542	102071307	4766	2	NM_001278534	-9777
Chr 18	54749094	54750847	DiffBind	1753	8.15	-0.2	9.15	-9.34	8.7e-18	1.08e-16	Distal Intergenic	18	54611744	54639870	28127	1	NR_045400	137351
Chr 2	70591585	70593931	DiffBind	2346	8.15	-0.2	9.15	-9.34	2e-18	2.66e-17	Exon (NM_008077/Gad1, exon 13 of 17)	2	70489940	70563357	73418	2	NR_040496	-28229
Chr 5	116273604	116276149	DiffBind	2545	8.14	-0.2	9.13	-9.33	4.45e-18	5.72e-17	Intron (NM_177759/Ccdc60, intron 1 of 13)	5	116125581	116288985	163405	2	NM_177759	12836
Chr 2	158844740	158847389	DiffBind	2649	8.14	-0.2	9.13	-9.33	1.12e-16	1.23e-15	Exon (NM_001291144/Dhx35, exon 19 of 22)	2	158794807	158858220	63414	1	NM_145742	49934
Chr 3	96936843	96939355	DiffBind	2512	8.13	-0.2	9.13	-9.33	5.47e-18	6.95e-17	Distal Intergenic	3	96913566	96926051	12486	2	NM_008123	-10793
Chr 15	89667183	89669525	DiffBind	2342	8.13	-0.2	9.13	-9.33	4.12e-18	5.31e-17	Distal Intergenic	15	89582527	89591923	9397	2	NM_026817	-75261
Chr 11	109864582	109866323	DiffBind	1741	8.13	-0.2	9.13	-9.32	2.76e-18	3.61e-17	Distal Intergenic	11	109845878	109848476	2599	1	NR_045909	18705
Chr 14	24832030	24835218	DiffBind	3188	9.09	0.77	10.09	-9.32	9.27e-35	3.91e-33	Distal Intergenic	14	25139795	25143241	3447	2	NR_045718	308023
Chr 13	59386666	59388579	DiffBind	1913	8.12	-0.2	9.12	-9.32	7.76e-18	9.7e-17	Distal Intergenic	13	59453850	59544451	90602	2	NM_001284221	155872
Chr 9	61227315	61229931	DiffBind	2616	8.12	-0.2	9.12	-9.32	7.66e-18	9.59e-17	Distal Intergenic	9	61259227	61293809	34583	2	NR_045334	63878
Chr 8	110464722	110466685	DiffBind	1963	8.13	-0.2	9.13	-9.32	2.99e-18	3.9e-17	Intron (NM_172916/Hydin, intron 24 of 86)	8	110495366	110502356	6991	2	NR_105058	35671
Chr 11	11850223	11852465	DiffBind	2242	8.12	-0.2	9.11	-9.31	7.73e-16	7.77e-15	Intron (NM_016672/Ddc, intron 6 of 14)	11	11868123	11885321	17199	1	NR_045178	-15658
Chr 1	36400993	36402829	DiffBind	1836	8.11	-0.2	9.11	-9.31	2.96e-18	3.87e-17	Exon (NM_001277076/Fer1l5, exon 20 of 53)	1	36372291	36422110	49820	1	NM_001277076	28703
Chr 9	123412802	123414738	DiffBind	1936	8.12	-0.2	9.12	-9.31	3.17e-17	3.71e-16	Intron (NM_153168/Lars2, intron 7 of 20)	9	123366940	123462664	95725	1	NM_153168	45863
Chr 18	82129406	82131450	DiffBind	2044	8.12	-0.2	9.12	-9.31	3.06e-18	3.99e-17	Distal Intergenic	18	81992010	81992080	71	2	NR_039589	-137327
Chr 16	28668282	28670435	DiffBind	2153	8.11	-0.2	9.11	-9.31	3.29e-18	4.29e-17	Intron (NM_010199/Fgf12, intron 2 of 5)	16	28599935	28600043	109	2	NR_030463	-68240
Chr 4	123210993	123213211	DiffBind	2218	8.11	-0.2	9.11	-9.31	1.69e-16	1.83e-15	Exon (NM_001085502/Nt5c1a, exon 4 of 6)	4	123201553	123216207	14655	1	NM_001085502	9441
Chr 19	38479813	38482834	DiffBind	3021	8.12	-0.2	9.11	-9.31	3.06e-18	3.99e-17	Distal Intergenic	19	38524197	38785100	260904	1	NM_019588	-41363
Chr 16	62860820	62862865	DiffBind	2045	8.12	-0.2	9.12	-9.31	9.58e-18	1.18e-16	Intron (NM_011173/Pros1, intron 1 of 14)	16	62854334	62929340	75007	1	NM_011173	6487
Chr 18	40008155	40010296	DiffBind	2141	8.12	-0.2	9.12	-9.31	3.78e-18	4.9e-17	Distal Intergenic	18	40204865	40219399	14535	2	NM_023311	209103
Chr 6	50820839	50823135	DiffBind	2296	8.11	-0.2	9.11	-9.3	6.5e-18	8.19e-17	Distal Intergenic	6	50776115	50814894	38780	1	NR_045984	44725
Chr 14	9631978	9635371	DiffBind	3393	8.1	-0.2	9.1	-9.3	4.03e-18	5.2e-17	Intron (NM_001308286/Fhit, intron 5 of 6)	14	9884095	9886868	2774	1	NR_030680	-248724
Chr 8	108055514	108057294	DiffBind	1780	8.1	-0.2	9.1	-9.3	1.4e-17	1.7e-16	Distal Intergenic	8	107580380	107588482	8103	2	NM_010817	-467033
Chr 5	102365909	102367477	DiffBind	1568	8.1	-0.2	9.1	-9.29	3.39e-18	4.41e-17	Distal Intergenic	5	102481391	102897937	416547	1	NM_029270	-113914
Chr 6	53013690	53015805	DiffBind	2115	8.09	-0.2	9.09	-9.29	7.81e-18	9.76e-17	Intron (NM_173406/Jazf1, intron 1 of 4)	6	52768068	53068624	300557	2	NM_173406	52819
Chr 5	44628471	44630338	DiffBind	1867	8.1	-0.2	9.1	-9.29	5.28e-16	5.41e-15	Intron (NM_001077398/Ldb2, intron 2 of 8)	5	44472133	44799746	327614	2	NM_001077398	169408
Chr 12	99086800	99088595	DiffBind	1795	8.09	-0.2	9.09	-9.28	1.43e-16	1.56e-15	Distal Intergenic	12	99161277	99162808	1532	2	NR_038130	74213
Chr 16	24940583	24942279	DiffBind	1696	8.09	-0.2	9.09	-9.28	1.36e-17	1.65e-16	Intron (NM_178665/Lpp, intron 10 of 12)	16	25059639	25069058	9420	1	NR_040374	-117360
Chr 2	112534085	112535905	DiffBind	1820	8.09	-0.2	9.09	-9.28	5.07e-18	6.47e-17	Intron (NM_028844/Aven, intron 2 of 5)	2	112559682	112631253	71572	1	NM_001165935	-23777
Chr 1	158160750	158162314	DiffBind	1564	8.09	-0.2	9.09	-9.28	4.95e-18	6.33e-17	Distal Intergenic	1	158245269	158356260	110992	2	NM_207583	193946
Chr 7	78813886	78815552	DiffBind	1666	8.09	-0.2	9.09	-9.28	3.09e-17	3.62e-16	Distal Intergenic	7	78783131	78792988	9858	1	NM_026498	30756
Chr 14	54988951	54992037	DiffBind	3086	9.63	1.34	10.63	-9.28	1.57e-50	1.18e-48	Promoter (2-3kb)	14	54970688	54994549	23862	2	NM_080728	2512
Chr 5	125342548	125344355	DiffBind	1807	8.08	-0.2	9.08	-9.28	4.07e-18	5.26e-17	Promoter (1-2kb)	5	125283320	125341094	57775	2	NM_001205083	-1455
Chr 3	117825826	117827724	DiffBind	1898	8.08	-0.2	9.08	-9.28	5.39e-18	6.86e-17	Intron (NM_001190156/Snx7, intron 7 of 7)	3	117781497	117868936	87440	2	NM_001190156	41212
Chr 10	41294302	41296046	DiffBind	1744	8.08	-0.2	9.07	-9.27	2.53e-17	2.99e-16	Intron (NM_133999/Fig4, intron 1 of 22)	10	41188172	41303241	115070	2	NM_133999	7195
Chr X	36567274	36569789	DiffBind	2515	8.07	-0.2	9.07	-9.27	4.74e-18	6.08e-17	Distal Intergenic	20	36598225	36606079	7855	1	NM_016783	-28436
Chr 1	55704060	55706005	DiffBind	1945	8.07	-0.2	9.06	-9.26	1.21e-17	1.48e-16	Intron (NM_001114663/Plcl1, intron 3 of 5)	1	55931241	55972098	40858	1	NR_045837	-225236
Chr 14	74797385	74799347	DiffBind	1962	8.07	-0.2	9.06	-9.26	7.08e-18	8.9e-17	Intron (NM_001033439/Lrch1, intron 13 of 19)	14	74732297	74750765	18469	1	NM_016903	65089
Chr 11	100350803	100353415	DiffBind	2612	8.07	-0.2	9.07	-9.26	5.54e-18	7.04e-17	Promoter (2-3kb)	11	100347327	100356141	8815	2	NM_010404	2726
Chr 6	4721867	4723352	DiffBind	1485	8.07	-0.2	9.06	-9.26	1.4e-17	1.7e-16	Intron (NM_001130188/Sgce, intron 2 of 11)	6	4674350	4747204	72855	2	NM_001130188	23852
Chr 6	24150624	24152727	DiffBind	2103	8.07	-0.2	9.07	-9.26	1.66e-17	2e-16	Exon (NM_019481/Slc13a1, exon 2 of 15)	6	24088283	24168092	79810	2	NM_019481	15365
Chr 2	179306797	179308581	DiffBind	1784	8.06	-0.2	9.06	-9.25	5.94e-18	7.52e-17	Distal Intergenic	2	179414936	179416880	1945	1	NM_026596	-106355
Chr 10	10214584	10216379	DiffBind	1795	8.06	-0.2	9.06	-9.25	5.44e-18	6.92e-17	Distal Intergenic	10	10335703	10472314	136612	2	NM_001127353	255935
Chr 10	60032039	60033673	DiffBind	1634	8.05	-0.2	9.05	-9.25	1.96e-17	2.35e-16	Intron (NM_026937/Ascc1, intron 5 of 10)	10	60003327	60099990	96664	1	NM_001199187	28713
Chr 17	11730065	11731759	DiffBind	1694	8.06	-0.2	9.06	-9.25	1.17e-17	1.44e-16	Intron (NM_016694/Park2, intron 7 of 11)	17	11863070	11883189	20120	2	NR_045808	151430
Chr 11	57296840	57298989	DiffBind	2149	8.06	-0.2	9.06	-9.25	8.49e-18	1.06e-16	Intron (NM_001113325/Gria1, intron 13 of 15)	11	57482990	57518644	35655	2	NM_001168667	219655
Chr 5	134130698	134132580	DiffBind	1882	8.06	-0.2	9.06	-9.25	8.62e-18	1.07e-16	Intron (NM_030719/Gatsl2, intron 2 of 8)	5	134099748	134141758	42011	1	NM_030719	30951
Chr 17	8388471	8390633	DiffBind	2162	8.06	-0.2	9.05	-9.25	2.01e-17	2.4e-16	Promoter (<=1kb)	17	8379045	8389468	10424	2	NR_045795	0
Chr 6	91444720	91446514	DiffBind	1794	8.04	-0.2	9.04	-9.24	8.84e-17	9.86e-16	Distal Intergenic	6	91440987	91441755	769	1	NR_038153	3734
Chr 18	27391514	27393587	DiffBind	2073	8.05	-0.2	9.04	-9.24	6.2e-18	7.84e-17	Distal Intergenic	18	28560164	28998176	438013	1	NR_045398	-1166577
Chr 4	7566801	7568718	DiffBind	1917	8.05	-0.2	9.05	-9.24	1.46e-16	1.59e-15	Intron (NR_040645/8430436N08Rik, intron 2 of 2)	4	7560688	7573801	13114	1	NR_040645	6114
Chr 16	35139719	35141369	DiffBind	1650	8.05	-0.2	9.04	-9.24	6.39e-18	8.07e-17	Distal Intergenic	16	35155636	35304549	148914	1	NM_001012765	-14267
Chr 8	22036513	22040016	DiffBind	3503	8.05	-0.2	9.04	-9.24	2.47e-16	2.62e-15	Intron (NM_007511/Atp7b, intron 1 of 20)	8	21994348	22060074	65727	2	NM_007511	20058
Chr 15	86005142	86006724	DiffBind	1582	8.05	-0.2	9.04	-9.24	6.1e-18	7.71e-17	Intron (NM_009886/Celsr1, intron 1 of 34)	15	85898758	86033777	135020	2	NM_009886	27053
Chr 5	149599007	149601216	DiffBind	2209	8.05	-0.2	9.04	-9.24	6.46e-18	8.15e-17	Exon (NM_029440/Wdr95, exon 21 of 23)	5	149616845	149636315	19471	2	NM_013559	35099
Chr 9	102989261	102991626	DiffBind	2365	8.05	-0.2	9.05	-9.24	8.13e-17	9.1e-16	Distal Intergenic	9	103008489	103087849	79361	1	NM_033314	-16863
Chr 11	102970966	102973284	DiffBind	2318	8.04	-0.2	9.04	-9.23	1.13e-17	1.39e-16	Distal Intergenic	11	102958300	102964154	5855	2	NR_037963	-6813
Chr 15	74403684	74405987	DiffBind	2303	8.04	-0.2	9.03	-9.23	6.51e-17	7.39e-16	Distal Intergenic	15	74516196	74589464	73269	1	NM_174991	-110209
Chr 17	12229559	12231477	DiffBind	1918	8.04	-0.2	9.04	-9.23	7.43e-18	9.31e-17	Exon (NM_011948/Map3k4, exon 26 of 27)	17	12227621	12318660	91040	2	NM_011948	87183
Chr 18	66740000	66741682	DiffBind	1682	8.04	-0.2	9.03	-9.23	2.38e-17	2.82e-16	Distal Intergenic	18	66857705	66860487	2783	2	NM_016977	118805
Chr 4	142014051	142016001	DiffBind	1950	8.02	-0.2	9.02	-9.22	6.52e-17	7.39e-16	Promoter (1-2kb)	4	142017898	142028995	11098	1	NR_131014	-1897
Chr 2	179289974	179291943	DiffBind	1969	8.03	-0.2	9.03	-9.22	7.74e-18	9.68e-17	Distal Intergenic	2	179414936	179416880	1945	1	NM_026596	-122993
Chr 6	28889383	28891837	DiffBind	2454	8.03	-0.2	9.03	-9.22	9.33e-17	1.04e-15	Distal Intergenic	6	28828126	28831747	3622	2	NM_138682	-57637
Chr 12	56532733	56536821	DiffBind	4088	8.03	-0.2	9.03	-9.22	1.21e-14	1.06e-13	Promoter (<=1kb)	12	56531935	56535106	3172	2	NM_001146198	0
Chr 17	31411979	31414052	DiffBind	2073	8.02	-0.2	9.02	-9.22	1.34e-17	1.63e-16	Intron (NM_001163748/Pde9a, intron 1 of 18)	17	31386234	31476309	90076	1	NM_008804	25746
Chr 1	33531032	33532511	DiffBind	1479	8.03	-0.2	9.03	-9.22	1.59e-17	1.92e-16	Intron (NM_008922/Prim2, intron 8 of 13)	1	33453808	33669794	215987	2	NM_008922	137283
Chr 4	65895525	65897155	DiffBind	1630	8.03	-0.2	9.02	-9.22	1.62e-17	1.95e-16	Intron (NM_019514/Astn2, intron 9 of 21)	4	65604986	65616240	11255	1	NM_053084	290540
Chr 6	64616249	64618478	DiffBind	2229	8.01	-0.2	9.01	-9.21	9.44e-18	1.17e-16	Intron (NM_008167/Grid2, intron 14 of 15)	6	64729146	64731235	2090	1	NM_007500	-110668
Chr 13	58443399	58444999	DiffBind	1600	8.02	-0.2	9.01	-9.21	2.74e-17	3.22e-16	Distal Intergenic	13	58391132	58403343	12212	2	NM_001301341	-40057
Chr 5	66243456	66244868	DiffBind	1412	8.02	-0.2	9.02	-9.21	1.86e-17	2.24e-16	Distal Intergenic	5	66259898	66297062	37165	1	NM_001302834	-15030
Chr 1	81218212	81220472	DiffBind	2260	8.01	-0.2	9.01	-9.21	8.75e-18	1.09e-16	Intron (NM_172849/Nyap2, intron 3 of 4)	1	81077317	81271651	194335	1	NM_172849	140896
Chr 10	9568750	9570632	DiffBind	1882	8.01	-0.2	9.01	-9.21	8.99e-18	1.12e-16	Distal Intergenic	10	9627259	9675208	47950	2	NM_177271	104576
Chr 15	32596147	32598165	DiffBind	2018	8.02	-0.2	9.01	-9.21	1.78e-17	2.14e-16	Intron (NM_009154/Sema5a, intron 11 of 22)	15	32920723	33034721	113999	1	NM_008304	-322558
Chr 1	57642314	57644308	DiffBind	1994	8.02	-0.2	9.02	-9.21	2.79e-17	3.28e-16	Distal Intergenic	1	57774861	57948397	173537	1	NM_144882	-130553
Chr 12	88783425	88785837	DiffBind	2412	8	-0.2	9	-9.2	5.9e-17	6.72e-16	Distal Intergenic	12	88794504	90334933	1540430	1	NM_001198587	-8667
Chr 11	89776555	89778235	DiffBind	1680	8.01	-0.2	9	-9.2	9.47e-18	1.17e-16	Distal Intergenic	11	89983417	90002894	19478	2	NM_008796	224659
Chr 6	99864097	99866061	DiffBind	1964	8.01	-0.2	9.01	-9.2	6.9e-17	7.79e-16	Distal Intergenic	6	99711299	99726392	15094	2	NM_015768	-137706
Chr 1	162742090	162744616	DiffBind	2526	8.01	-0.2	9.01	-9.2	1.24e-17	1.52e-16	Promoter (1-2kb)	1	162671785	162740556	68772	2	NM_001081290	-1535
Chr 15	32328672	32331992	DiffBind	3320	8	-0.2	9	-9.2	6.27e-17	7.12e-16	Intron (NM_009154/Sema5a, intron 1 of 22)	15	32244813	32696341	451529	1	NM_009154	83860
Chr 2	174032769	174034180	DiffBind	1411	8.01	-0.2	9.01	-9.2	1.63e-17	1.97e-16	Distal Intergenic	2	174077051	174099771	22721	1	NM_001102423	-42871
Chr 5	131584987	131587156	DiffBind	2169	8.01	-0.2	9.01	-9.2	2.88e-17	3.38e-16	Intron (NM_177047/Auts2, intron 5 of 18)	5	130874951	131307522	432572	2	NM_145218	-277466
Chr 8	118338979	118340560	DiffBind	1581	7.99	-0.2	8.99	-9.19	2.55e-17	3.01e-16	Intron (NM_019707/Cdh13, intron 1 of 13)	8	118283755	119323448	1039694	1	NM_019707	55225
Chr 13	95582847	95584490	DiffBind	1643	8	-0.2	8.99	-9.19	1.49e-17	1.81e-16	Distal Intergenic	13	95601789	95618433	16645	2	NM_010169	33943
Chr 9	107459928	107462116	DiffBind	2188	8	-0.2	9	-9.19	1.33e-17	1.63e-16	Intron (NM_001174047/Cacna2d2, intron 2 of 38)	9	107436736	107436755	20	1	NR_039580	23193
Chr 14	49141844	49144207	DiffBind	2363	7.99	-0.2	8.99	-9.19	2.72e-17	3.2e-16	Distal Intergenic	14	49172227	49191031	18805	1	NM_001081430	-28020
Chr 17	48677791	48679520	DiffBind	1729	8	-0.2	8.99	-9.19	1.66e-17	2.01e-16	Distal Intergenic	17	48454901	48468684	13784	1	NM_152823	222891
Chr 13	99723773	99725427	DiffBind	1654	7.99	-0.2	8.98	-9.18	2.85e-17	3.34e-16	Distal Intergenic	13	99898483	99900683	2201	2	NM_001081493	175256
Chr 13	51852692	51854636	DiffBind	1944	7.98	-0.2	8.98	-9.18	1.2e-16	1.32e-15	Distal Intergenic	13	51846675	51848474	1800	1	NM_011817	6018
Chr 6	118301504	118303635	DiffBind	2131	7.99	-0.2	8.98	-9.18	2.7e-17	3.18e-16	Exon (NR_110507/Gm30498, exon 5 of 6)	6	118300167	118308719	8553	2	NR_110507	5084
Chr 19	42208552	42210781	DiffBind	2229	7.99	-0.2	8.99	-9.18	2.38e-17	2.82e-16	Distal Intergenic	19	42197971	42202252	4282	2	NM_018780	-6301
Chr 10	62856002	62857761	DiffBind	1759	7.99	-0.2	8.98	-9.18	1.19e-17	1.46e-16	Intron (NM_001253857/Tet1, intron 2 of 11)	10	62804570	62880014	75445	2	NM_001253857	22253
Chr 7	19808772	19810191	DiffBind	1419	7.98	-0.2	8.98	-9.17	2.01e-16	2.15e-15	3' UTR	7	19779718	19796809	17092	2	NM_023224	-11964
Chr 1	38859542	38861569	DiffBind	2027	8.54	0.37	9.54	-9.17	1.2e-24	2.79e-23	Downstream (2-3kb)	1	38863873	38898160	34288	2	NM_145142	36591
Chr 3	138514841	138516801	DiffBind	1960	7.98	-0.2	8.98	-9.17	3.78e-15	3.5e-14	Distal Intergenic	3	138526191	138557599	31409	1	NM_007917	-9390
Chr 1	78979386	78981352	DiffBind	1966	7.98	-0.2	8.98	-9.17	2.41e-16	2.56e-15	Distal Intergenic	1	78816949	78820025	3077	1	NM_021342	162438
Chr 8	108899078	108901937	DiffBind	2859	7.98	-0.2	8.98	-9.17	1.54e-17	1.87e-16	Intron (NM_007496/Zfhx3, intron 4 of 9)	8	108936860	108936938	79	1	NR_037295	-34923
Chr 6	89266525	89269234	DiffBind	2709	7.97	-0.2	8.97	-9.16	1.56e-17	1.89e-16	Downstream (<1kb)	6	89269511	89285725	16215	2	NR_131021	16491
Chr 5	35254010	35256183	DiffBind	2173	7.96	-0.2	8.96	-9.16	4.77e-15	4.37e-14	Distal Intergenic	5	35278566	35281763	3198	1	NM_007418	-22383
Chr 1	126955558	126956693	DiffBind	1135	7.96	-0.2	8.96	-9.16	5.66e-17	6.45e-16	Distal Intergenic	1	125913636	126830632	916997	2	NM_176957	-124927
Chr 14	78260303	78262930	DiffBind	2627	7.97	-0.2	8.97	-9.16	2.69e-17	3.17e-16	Distal Intergenic	14	78277446	78308043	30598	2	NM_011613	45113
Chr 2	48317415	48319042	DiffBind	1627	7.96	-0.2	8.96	-9.15	2.41e-17	2.86e-16	Distal Intergenic	2	48814109	48903264	89156	1	NM_007396	-495067
Chr 9	119381823	119383672	DiffBind	1849	7.96	-0.2	8.96	-9.15	1.66e-17	2.01e-16	Exon (NM_001033209/Xylb, exon 14 of 19)	9	119402501	119433506	31006	1	NM_007397	-18829
Chr 16	30660404	30662509	DiffBind	2105	7.96	-0.2	8.96	-9.15	3.4e-15	3.17e-14	Distal Intergenic	16	30599723	30602797	3075	1	NM_177632	60682
Chr 4	103576987	103578832	DiffBind	1845	7.96	-0.2	8.95	-9.15	2.38e-17	2.82e-16	Distal Intergenic	4	103382500	103492188	109689	1	NR_040673	194488
Chr 14	34937613	34940384	DiffBind	2771	7.95	-0.2	8.95	-9.15	5.58e-17	6.37e-16	Intron (NM_008166/Grid1, intron 2 of 15)	14	34894609	34894706	98	1	NR_029774	43005
Chr 4	45966568	45968717	DiffBind	2149	7.95	-0.2	8.95	-9.15	1.93e-17	2.31e-16	Promoter (1-2kb)	4	45965335	46034765	69431	1	NM_001290475	1234
Chr 1	15609637	15611495	DiffBind	1858	7.96	-0.2	8.95	-9.15	2.23e-17	2.65e-16	Intron (NM_001098528/Kcnb2, intron 1 of 1)	1	15805646	15844052	38407	1	NM_001286628	-194151
Chr 18	20665026	20667553	DiffBind	2527	7.96	-0.2	8.96	-9.15	1.23e-16	1.35e-15	Promoter (<=1kb)	18	20665250	20674326	9077	1	NM_013697	0
Chr 19	46547059	46549294	DiffBind	2235	7.95	-0.2	8.95	-9.14	6.65e-16	6.73e-15	Intron (NM_019718/Arl3, intron 3 of 5)	19	46531109	46573085	41977	2	NM_019718	23791
Chr 8	110196359	110198506	DiffBind	2147	7.95	-0.2	8.94	-9.14	1.04e-16	1.16e-15	Distal Intergenic	8	110217960	110224489	6530	1	NM_146215	-19454
Chr 13	63979168	63981537	DiffBind	2369	7.95	-0.2	8.95	-9.14	8.47e-17	9.47e-16	Distal Intergenic	13	64058274	64089201	30928	2	NM_008291	107664
Chr 8	108861254	108863950	DiffBind	2696	7.95	-0.2	8.95	-9.14	5.33e-17	6.1e-16	Intron (NM_007496/Zfhx3, intron 4 of 9)	8	108936860	108936938	79	1	NR_037295	-72910
Chr 8	114108844	114110352	DiffBind	1508	7.94	-0.2	8.94	-9.14	2.44e-17	2.89e-16	Distal Intergenic	8	114133574	114148388	14815	1	NM_001290182	-23222
Chr 17	85393905	85396055	DiffBind	2150	7.94	-0.2	8.94	-9.14	1.98e-17	2.37e-16	Exon (NM_028576/Camkmt, exon 6 of 11)	17	85601932	85618396	16465	2	NR_038085	222341
Chr 8	65348610	65350387	DiffBind	1777	7.94	-0.2	8.94	-9.13	2.17e-17	2.58e-16	Distal Intergenic	8	65085615	65129537	43923	2	NR_033217	-219074
Chr 5	53706283	53708479	DiffBind	2196	7.94	-0.2	8.93	-9.13	2.18e-15	2.08e-14	Promoter (<=1kb)	5	53698485	53707704	9220	2	NM_009827	0
Chr 7	133018280	133020809	DiffBind	2529	7.94	-0.2	8.93	-9.13	5.44e-15	4.94e-14	Intron (NM_009980/Ctbp2, intron 3 of 10)	7	132987011	133015247	28237	2	NM_001170744	-3034
Chr 8	107960321	107962121	DiffBind	1800	7.94	-0.2	8.94	-9.13	2.5e-17	2.95e-16	Distal Intergenic	8	107580380	107588482	8103	2	NM_010817	-371840
Chr 9	107728284	107730749	DiffBind	2465	7.94	-0.2	8.93	-9.13	4.4e-16	4.54e-15	Distal Intergenic	9	107681502	107710475	28974	2	NM_011349	-17810
Chr 12	72944480	72946490	DiffBind	2010	7.94	-0.2	8.94	-9.13	1.94e-17	2.32e-16	3' UTR	12	72939945	72944899	4955	1	NM_011384	4536
Chr 9	100582151	100584116	DiffBind	1965	7.94	-0.2	8.94	-9.13	2.01e-17	2.4e-16	Distal Intergenic	9	100552188	100571085	18898	2	NM_001101483	-11067
Chr 7	74129822	74131552	DiffBind	1730	7.94	-0.2	8.94	-9.13	2.09e-17	2.5e-16	Distal Intergenic	7	73939120	74013682	74563	2	NM_009181	-116141
Chr 10	39664755	39666926	DiffBind	2171	7.93	-0.2	8.93	-9.13	4.46e-17	5.15e-16	Intron (NR_038037/E130307A14Rik, intron 2 of 2)	10	39612934	39655307	42374	1	NM_134000	51822
Chr 3	38663569	38665205	DiffBind	1636	7.93	-0.2	8.92	-9.12	2.32e-17	2.75e-16	Distal Intergenic	3	38449261	38484816	35556	2	NM_001167883	-178754
Chr 8	95052718	95054304	DiffBind	1586	7.92	-0.2	8.92	-9.12	2.35e-17	2.79e-16	Promoter (<=1kb)	8	95055103	95078141	23039	1	NM_001042715	-799
Chr 4	148197456	148199886	DiffBind	2430	7.93	-0.2	8.93	-9.12	5.22e-16	5.35e-15	Distal Intergenic	4	148160668	148166417	5750	1	NM_176848	36789
Chr 7	96356699	96358555	DiffBind	1856	7.93	-0.2	8.92	-9.12	4.62e-17	5.32e-16	Intron (NM_011858/Tenm4, intron 2 of 32)	7	96339483	96341964	2482	2	NR_046043	-14736
Chr 1	92029786	92031712	DiffBind	1926	7.93	-0.2	8.93	-9.12	1.18e-16	1.3e-15	Exon (NM_207225/Hdac4, exon 3 of 26)	1	91932749	92148393	215645	2	NM_207225	116681
Chr 1	178909688	178911550	DiffBind	1862	7.93	-0.2	8.93	-9.12	7.84e-17	8.79e-16	Intron (NM_001161665/Kif26b, intron 10 of 14)	1	178529125	178932857	403733	1	NM_001161665	380564
Chr 7	139914697	139916516	DiffBind	1819	7.93	-0.2	8.92	-9.12	3.69e-17	4.29e-16	Intron (NM_177261/Kndc1, intron 9 of 30)	7	139894696	139941540	46845	1	NM_177261	20002
Chr 18	30196992	30198568	DiffBind	1576	7.92	-0.2	8.92	-9.12	2.71e-17	3.19e-16	Distal Intergenic	18	30272896	30348120	75225	1	NM_181414	-74328
Chr 5	32402951	32404352	DiffBind	1401	7.93	-0.2	8.92	-9.12	1.96e-15	1.88e-14	Distal Intergenic	5	32353580	32364356	10777	1	NM_172147	49372
Chr 14	54486974	54488888	DiffBind	1914	7.93	-0.2	8.93	-9.12	2.92e-17	3.42e-16	Distal Intergenic	14	54476100	54480434	4335	1	NM_080726	10875
Chr 7	135620838	135622678	DiffBind	1840	7.92	-0.2	8.92	-9.11	5.37e-16	5.49e-15	Intron (NM_011212/Ptpre, intron 2 of 20)	7	135648457	135652314	3858	2	NR_015548	29636
Chr 2	48423436	48426679	DiffBind	3243	9.2	1.09	10.19	-9.11	4.58e-41	2.49e-39	Distal Intergenic	2	48814109	48903264	89156	1	NM_007396	-387430
Chr 3	89642572	89644668	DiffBind	2096	7.92	-0.2	8.92	-9.11	7.69e-17	8.64e-16	Intron (NM_080466/Kcnn3, intron 3 of 7)	3	89715022	89753455	38434	1	NM_001038587	-70354
Chr 9	47599695	47602292	DiffBind	2597	7.91	-0.2	8.91	-9.11	1.36e-16	1.49e-15	Intron (NM_001025600/Cadm1, intron 1 of 8)	9	47530352	47853385	323034	1	NM_207676	69344
Chr 9	56582270	56584816	DiffBind	2546	8.52	0.41	9.52	-9.11	1.94e-25	4.81e-24	Distal Intergenic	9	56618475	56685253	66779	2	NM_181074	100437
Chr 8	108144784	108146951	DiffBind	2167	7.92	-0.2	8.91	-9.11	5.7e-16	5.82e-15	Distal Intergenic	8	108553252	108584677	31426	2	NR_077224	437726
Chr 8	78702687	78704678	DiffBind	1991	7.91	-0.2	8.91	-9.11	3.71e-15	3.44e-14	Intron (NM_001009981/Slc10a7, intron 8 of 10)	8	78804868	78821152	16285	2	NM_001191004	116474
Chr 4	153599572	153602087	DiffBind	2515	7.91	-0.2	8.9	-9.1	1.75e-16	1.89e-15	Distal Intergenic	4	153373221	153482830	109610	2	NM_001099299	-116743
Chr 6	50802240	50804667	DiffBind	2427	7.91	-0.2	8.91	-9.1	6.73e-17	7.61e-16	Intron (NR_045984/C530044C16Rik, intron 4 of 4)	6	50776115	50814894	38780	1	NR_045984	26126
Chr 9	16397947	16399819	DiffBind	1872	7.91	-0.2	8.9	-9.1	1.08e-16	1.19e-15	Distal Intergenic	9	15910193	16378231	468039	2	NM_001080814	-19717
Chr 5	14659350	14661250	DiffBind	1900	7.91	-0.2	8.91	-9.1	8.86e-17	9.88e-16	Intron (NM_001110796/Pclo, intron 3 of 19)	5	14514918	14863459	348542	1	NM_011995	144433
Chr 11	72360886	72362873	DiffBind	1987	7.91	-0.2	8.91	-9.1	7.59e-16	7.64e-15	Promoter (<=1kb)	11	72344717	72361296	16580	2	NM_001282007	0
Chr 4	123045827	123048191	DiffBind	2364	7.9	-0.2	8.9	-9.1	1.3e-16	1.43e-15	Exon (NM_025873/Trit1, exon 5 of 11)	4	123016597	123054934	38338	1	NM_025873	29231
Chr X	153433047	153434777	DiffBind	1730	7.91	-0.2	8.91	-9.1	8.26e-17	9.24e-16	Distal Intergenic	20	153498232	153501558	3327	1	NM_018798	-63455
Chr 4	7953991	7956116	DiffBind	2125	7.9	-0.2	8.89	-9.09	4.55e-17	5.25e-16	Distal Intergenic	4	8141493	8239041	97549	2	NM_007592	282925
Chr 6	94020031	94021961	DiffBind	1930	7.9	-0.2	8.9	-9.09	3.57e-17	4.15e-16	Intron (NM_001029850/Magi1, intron 1 of 23)	6	93681478	93913690	232213	2	NM_001286788	-106342
Chr 1	126680974	126682290	DiffBind	1316	7.89	-0.2	8.89	-9.09	3.76e-17	4.36e-16	Intron (NM_001081756/Nckap5, intron 2 of 16)	1	125913636	126830632	916997	2	NM_001081756	148342
Chr 2	169459943	169462195	DiffBind	2252	7.9	-0.2	8.9	-9.09	7.21e-17	8.11e-16	Distal Intergenic	2	169633646	169888504	254859	1	NM_080455	-171451
Chr 17	84655786	84657676	DiffBind	1890	7.89	-0.2	8.89	-9.08	4.91e-17	5.64e-16	Downstream (<1kb)	17	84676302	84700333	24032	1	NM_001286005	-18626
Chr 14	36581858	36584246	DiffBind	2388	7.89	-0.2	8.89	-9.08	3.88e-17	4.5e-16	Distal Intergenic	14	36874936	36935568	60633	2	NM_028407	351322
Chr 12	102544206	102546154	DiffBind	1948	7.89	-0.2	8.89	-9.08	4.41e-17	5.1e-16	Distal Intergenic	12	102554969	102565027	10059	1	NM_007693	-8815
Chr 11	53251434	53253269	DiffBind	1835	7.88	-0.2	8.88	-9.08	5.12e-17	5.87e-16	Distal Intergenic	11	53259814	53300479	40666	2	NM_008300	47210
Chr 1	125839286	125841066	DiffBind	1780	7.88	-0.2	8.88	-9.08	6.33e-17	7.18e-16	Intron (NM_027677/Gpr39, intron 1 of 1)	1	125872042	125912214	40173	2	NM_145100	71148
Chr 13	58317301	58318760	DiffBind	1459	7.89	-0.2	8.89	-9.08	3.76e-17	4.37e-16	Intron (NM_175214/Kif27, intron 10 of 16)	13	58313044	58313149	106	2	NR_105788	-4153
Chr 5	9083730	9086259	DiffBind	2529	7.88	-0.2	8.88	-9.08	1.73e-16	1.86e-15	Distal Intergenic	5	9100737	9118983	18247	1	NM_001081029	-14478
Chr 12	51027903	51029915	DiffBind	2012	7.88	-0.2	8.87	-9.07	8.46e-17	9.45e-16	Intron (NR_126468/1700008C04Rik, intron 2 of 4)	12	51005156	51062543	57388	1	NR_126468	22748
Chr 5	112842741	112844732	DiffBind	1991	7.88	-0.2	8.87	-9.07	5.89e-17	6.71e-16	Exon (NM_028901/Myo18b, exon 14 of 44)	5	112793292	112801701	8410	1	NR_040676	49450
Chr 3	120529984	120532740	DiffBind	2756	7.87	-0.2	8.87	-9.07	9.99e-16	9.91e-15	Intron (NR_130170/6530403H02Rik, intron 12 of 18)	3	120454334	120886732	432399	2	NR_130170	353992
Chr 12	77741736	77744004	DiffBind	2268	7.87	-0.2	8.87	-9.07	4.38e-17	5.06e-16	Distal Intergenic	12	77410141	77475996	65856	1	NM_001252616	331596
Chr 16	45612647	45614245	DiffBind	1598	7.88	-0.2	8.87	-9.07	6.79e-17	7.67e-16	Promoter (2-3kb)	16	45610440	45622867	12428	1	NM_008099	2208
Chr 2	166248324	166250362	DiffBind	2038	7.88	-0.2	8.88	-9.07	8.82e-17	9.85e-16	Distal Intergenic	2	166273908	166294831	20924	1	NR_033467	-23546
Chr 1	193567851	193569765	DiffBind	1914	7.87	-0.2	8.87	-9.07	4.73e-17	5.45e-16	Distal Intergenic	1	193507463	193507530	68	2	NR_029592	-60322
Chr 11	33004574	33006253	DiffBind	1679	7.87	-0.2	8.86	-9.06	1.64e-15	1.58e-14	Distal Intergenic	11	33116978	33147400	30423	2	NM_008005	141147
Chr 13	47941555	47943203	DiffBind	1648	7.86	-0.2	8.86	-9.06	2.42e-15	2.29e-14	Distal Intergenic	13	47910435	47934301	23867	1	NR_045156	31121
Chr 14	34945669	34948265	DiffBind	2596	7.87	-0.2	8.86	-9.06	1.25e-15	1.23e-14	Exon (NM_008166/Grid1, exon 3 of 16)	14	34894609	34894706	98	1	NR_029774	51061
Chr 3	139802253	139804357	DiffBind	2104	7.87	-0.2	8.87	-9.06	1.04e-16	1.15e-15	Distal Intergenic	3	140028249	140028370	122	1	NR_105798	-223892
Chr 6	99953645	99955782	DiffBind	2137	7.86	-0.2	8.86	-9.06	1.66e-16	1.8e-15	Distal Intergenic	6	99711299	99726392	15094	2	NM_015768	-227254
Chr 2	179800160	179802140	DiffBind	1980	7.86	-0.2	8.86	-9.06	5.51e-17	6.29e-16	Intron (NM_009867/Cdh4, intron 4 of 15)	2	179912146	179976646	64501	2	NM_001081092	174506
Chr 12	49105275	49106930	DiffBind	1655	7.86	-0.2	8.85	-9.05	2.64e-15	2.49e-14	Distal Intergenic	12	49382883	49386867	3985	1	NM_001160112	-275953
Chr 9	101510692	101512467	DiffBind	1775	7.86	-0.2	8.86	-9.05	5.39e-17	6.16e-16	Distal Intergenic	9	101342194	101348017	5824	1	NR_110509	168499
Chr 14	79723554	79724995	DiffBind	1441	7.85	-0.2	8.85	-9.05	4.98e-17	5.71e-16	Distal Intergenic	14	79738431	79738528	98	1	NR_030436	-13436
Chr 12	87101477	87103503	DiffBind	2026	7.86	-0.2	8.85	-9.05	2.5e-15	2.36e-14	Promoter (<=1kb)	12	87097531	87102539	5009	2	NM_001294308	0
Chr 2	145015332	145017374	DiffBind	2042	7.85	-0.2	8.85	-9.05	1.32e-16	1.45e-15	Distal Intergenic	2	144823666	144824415	750	1	NM_025490	191667
Chr 19	41669181	41674329	DiffBind	5148	9.39	1.34	10.39	-9.05	1.07e-44	6.59e-43	Intron (NM_015748/Slit1, intron 4 of 36)	19	41600257	41743856	143600	2	NM_015748	69527
Chr 3	89625194	89627556	DiffBind	2362	7.85	-0.2	8.85	-9.04	1.7e-16	1.83e-15	Intron (NM_080466/Kcnn3, intron 3 of 7)	3	89715022	89753455	38434	1	NM_001038587	-87466
Chr 13	93757361	93759571	DiffBind	2210	7.84	-0.2	8.84	-9.04	7.12e-17	8.02e-16	Distal Intergenic	13	93771679	93943016	171338	1	NM_009712	-12108
Chr 2	169825493	169826898	DiffBind	1405	7.85	-0.2	8.85	-9.04	7.67e-16	7.71e-15	Intron (NM_080455/Tshz2, intron 1 of 1)	2	169962013	169963187	1175	2	NR_131974	136289
Chr 2	178489767	178492323	DiffBind	2556	7.84	-0.2	8.84	-9.04	1.14e-16	1.25e-15	Distal Intergenic	2	178430515	178487366	56852	1	NM_198656	59253
Chr 9	108688379	108690198	DiffBind	1819	7.85	-0.2	8.85	-9.04	6.97e-17	7.87e-16	Promoter (1-2kb)	9	108692143	108749511	57369	1	NM_008924	-1945
Chr 2	144921233	144923137	DiffBind	1904	7.85	-0.2	8.85	-9.04	5.56e-17	6.34e-16	Distal Intergenic	2	144823666	144824415	750	1	NM_025490	97568
Chr 2	144717869	144720011	DiffBind	2142	7.85	-0.2	8.85	-9.04	5.19e-17	5.94e-16	Intron (NM_025314/Dtd1, intron 4 of 5)	2	144823666	144824415	750	1	NM_025490	-103655
Chr 2	102873271	102875611	DiffBind	2340	7.83	-0.2	8.83	-9.03	1.01e-16	1.12e-15	Intron (NM_001039150/Cd44, intron 1 of 13)	2	102811142	102901665	90524	2	NM_001039150	26054
Chr 1	164803991	164805478	DiffBind	1487	7.84	-0.2	8.83	-9.03	7.02e-17	7.93e-16	Intron (NM_019759/Dpt, intron 1 of 3)	1	164796732	164824266	27535	1	NM_019759	7260
Chr 6	114194642	114197407	DiffBind	2765	7.84	-0.2	8.83	-9.03	7.16e-17	8.06e-16	Exon (NM_172890/Slc6a11, exon 6 of 14)	6	114131241	114249886	118646	1	NM_172890	63402
Chr 5	113693911	113695731	DiffBind	1820	7.83	-0.2	8.82	-9.02	6.67e-17	7.55e-16	Intron (NR_033216/1700069L16Rik, intron 2 of 2)	5	113692424	113724772	32349	2	NR_033216	29041
Chr 2	110313485	110315091	DiffBind	1606	7.82	-0.2	8.82	-9.02	8.07e-17	9.04e-16	Distal Intergenic	2	110265083	110305725	40643	2	NM_130452	-7761
Chr 1	182663202	182664644	DiffBind	1442	7.82	-0.2	8.82	-9.02	7.04e-17	7.94e-16	Distal Intergenic	1	182747126	182749180	2055	2	NM_001033547	84536
Chr 2	165176229	165178021	DiffBind	1792	7.83	-0.2	8.83	-9.02	9.26e-17	1.03e-15	Intron (NM_174988/Cdh22, intron 2 of 11)	2	165111507	165234737	123231	2	NM_174988	56716
Chr 11	106727426	106729518	DiffBind	2092	7.83	-0.2	8.83	-9.02	1.88e-16	2.02e-15	Distal Intergenic	11	106654213	106715281	61069	2	NM_008816	-12146
Chr 14	65663418	65665299	DiffBind	1881	7.83	-0.2	8.83	-9.02	6.27e-15	5.65e-14	Promoter (1-2kb)	14	65666403	65744943	78541	1	NM_001168318	-1104
Chr 9	46421762	46424133	DiffBind	2371	7.81	-0.2	8.81	-9.01	2.33e-13	1.76e-12	Distal Intergenic	9	46303361	46319986	16626	2	NM_183104	-101777
Chr 13	54298150	54299773	DiffBind	1623	7.82	-0.2	8.81	-9.01	1.54e-15	1.49e-14	Distal Intergenic	13	54371349	54383917	12569	1	NM_009946	-71576
Chr 1	160259137	160261665	DiffBind	2528	8.43	0.41	9.42	-9.01	8.49e-25	2e-23	Intron (NM_001038621/Rabgap1l, intron 2 of 8)	1	160295864	160295972	109	2	NR_035448	34307
Chr 12	48633162	48634943	DiffBind	1781	7.82	-0.2	8.81	-9.01	7.4e-17	8.32e-16	Distal Intergenic	12	48219730	48301462	81733	2	NR_039586	-331701
Chr 4	57488435	57490023	DiffBind	1588	7.81	-0.2	8.81	-9.01	1.91e-15	1.83e-14	Distal Intergenic	4	57568248	57896984	328737	1	NM_001304544	-78225
Chr 2	157169755	157171218	DiffBind	1463	7.81	-0.2	8.81	-9.01	1.62e-16	1.76e-15	Exon (NM_011249/Rbl1, exon 15 of 22)	2	157145894	157204534	58641	2	NM_011249	33316
Chr 15	66021043	66022825	DiffBind	1782	7.8	-0.2	8.8	-9	1.18e-16	1.3e-15	Exon (NM_152923/Kcnq3, exon 7 of 15)	15	65922443	65976804	54362	2	NM_001145096	-44240
Chr 6	21697177	21699227	DiffBind	2050	7.81	-0.2	8.8	-9	2.83e-16	2.99e-15	Intron (NM_019697/Kcnd2, intron 1 of 5)	6	21771395	21852515	81121	2	NM_173007	153288
Chr 13	54975655	54977785	DiffBind	2130	7.8	-0.2	8.8	-9	9.87e-17	1.1e-15	Intron (NM_153131/Unc5a, intron 1 of 15)	13	54949432	55006018	56587	1	NM_153131	26224
Chr 5	131021610	131023256	DiffBind	1646	7.81	-0.2	8.81	-9	1.68e-16	1.82e-15	Intron (NM_145218/Wbscr17, intron 5 of 10)	5	130874951	131307522	432572	2	NM_145218	284266
Chr 13	113356250	113358971	DiffBind	2721	7.79	-0.2	8.79	-8.99	3.55e-16	3.7e-15	Distal Intergenic	13	113446288	113502844	56557	2	NR_045501	143873
Chr 9	108435776	108437285	DiffBind	1509	7.8	-0.2	8.8	-8.99	7.66e-16	7.71e-15	Promoter (<=1kb)	9	108436482	108446083	9602	1	NM_001004192	0
Chr 8	110166102	110168507	DiffBind	2405	7.79	-0.2	8.79	-8.99	1.64e-16	1.77e-15	Promoter (<=1kb)	8	110142538	110168206	25669	2	NM_007586	0
Chr 8	118312958	118314378	DiffBind	1420	7.79	-0.2	8.79	-8.99	3.75e-16	3.9e-15	Intron (NM_019707/Cdh13, intron 1 of 13)	8	118283755	119323448	1039694	1	NM_019707	29204
Chr 4	141932207	141933659	DiffBind	1452	7.8	-0.2	8.79	-8.99	1.71e-16	1.85e-15	Exon (NM_177868/Fhad1, exon 16 of 32)	4	141982992	141986797	3806	1	NR_040672	-49333
Chr 8	113622775	113624674	DiffBind	1899	7.79	-0.2	8.79	-8.99	7e-16	7.07e-15	Distal Intergenic	8	113635586	113645192	9607	1	NM_001048143	-10912
Chr 1	168229934	168231987	DiffBind	2053	7.8	-0.2	8.8	-8.99	9.33e-17	1.04e-15	Intron (NM_008783/Pbx1, intron 2 of 7)	1	168119364	168432169	312806	2	NM_008783	200182
Chr 4	118267503	118270468	DiffBind	2965	7.8	-0.2	8.79	-8.99	1.18e-15	1.16e-14	Exon (NM_011213/Ptprf, exon 4 of 33)	4	118208213	118291397	83185	2	NM_011213	20929
Chr 5	65908459	65910566	DiffBind	2107	7.8	-0.2	8.8	-8.99	1.52e-16	1.66e-15	Distal Intergenic	5	65863569	65896700	33132	1	NM_001081105	44891
Chr 8	110171735	110173342	DiffBind	1607	7.78	-0.2	8.78	-8.98	4.05e-16	4.19e-15	Distal Intergenic	8	110142538	110168206	25669	2	NM_007586	-3530
Chr 14	36623312	36624993	DiffBind	1681	7.79	-0.2	8.78	-8.98	2.69e-15	2.53e-14	Distal Intergenic	14	36874936	36935568	60633	2	NM_028407	310575
Chr 15	87725706	87727712	DiffBind	2006	7.79	-0.2	8.79	-8.98	1.04e-15	1.03e-14	Intron (NM_001252310/Fam19a5, intron 3 of 3)	15	87715547	87759364	43818	1	NR_045510	10160
Chr 15	86957358	86959284	DiffBind	1926	7.79	-0.2	8.79	-8.98	1.77e-16	1.91e-15	Distal Intergenic	15	87544299	87759364	215066	1	NM_001252310	-585015
Chr 17	56545868	56548004	DiffBind	2136	7.78	-0.2	8.78	-8.98	1.1e-16	1.22e-15	Distal Intergenic	17	56551414	56554387	2974	2	NR_130128	6383
Chr 3	137783565	137785636	DiffBind	2071	7.79	-0.2	8.78	-8.98	1.35e-16	1.48e-15	Distal Intergenic	3	137864487	137866922	2436	1	NM_016750	-78851
Chr 2	169297023	169299421	DiffBind	2398	7.78	-0.2	8.78	-8.97	2e-16	2.15e-15	Distal Intergenic	2	168978269	168978906	638	1	NR_040326	318755
Chr 4	142909000	142910439	DiffBind	1439	7.78	-0.2	8.78	-8.97	9.52e-16	9.46e-15	Distal Intergenic	4	143136100	143136162	63	2	NR_105988	225723
Chr 10	13288782	13290549	DiffBind	1767	7.78	-0.2	8.77	-8.97	8.6e-16	8.6e-15	Intron (NM_001033257/Phactr2, intron 2 of 11)	10	13207717	13324160	116444	2	NM_001033257	33611
Chr 12	73731470	73733017	DiffBind	1547	7.78	-0.2	8.78	-8.97	5.04e-16	5.17e-15	Intron (NM_008856/Prkch, intron 10 of 13)	12	73585041	73778184	193144	1	NM_008856	146430
Chr 12	72273245	72274682	DiffBind	1437	7.78	-0.2	8.78	-8.97	2.01e-16	2.16e-15	Intron (NM_001286448/Rtn1, intron 1 of 6)	12	72211749	72236727	24979	2	NM_001007596	-36519
Chr 9	35053522	35054885	DiffBind	1363	7.77	-0.2	8.77	-8.96	1.25e-16	1.37e-15	Exon (NM_009178/St3gal4, exon 4 of 11)	9	35116728	35130922	14195	1	NR_029475	-61843
Chr 4	128182703	128185309	DiffBind	2606	7.77	-0.2	8.76	-8.96	1.94e-14	1.66e-13	Intron (NM_001281955/Csmd2, intron 3 of 70)	4	128133523	128166597	33075	2	NM_029137	-16107
Chr X	146961888	146964464	DiffBind	2576	7.77	-0.2	8.77	-8.96	1.27e-16	1.39e-15	Promoter (<=1kb)	20	146962513	147197277	234765	1	NM_008312	0
Chr 11	93602271	93604539	DiffBind	2268	7.77	-0.2	8.76	-8.96	1.35e-16	1.47e-15	Distal Intergenic	11	93859243	93885766	26524	2	NM_001013375	281227
Chr 3	101666438	101668312	DiffBind	1874	7.76	-0.2	8.76	-8.95	7.15e-16	7.22e-15	Distal Intergenic	3	101576219	101604707	28489	2	NM_144900	-61732
Chr 1	172531519	172533402	DiffBind	1883	7.76	-0.2	8.76	-8.95	1.29e-15	1.26e-14	Exon (NM_027972/Cfap45, exon 4 of 12)	1	172521130	172545870	24741	1	NM_027972	10390
Chr 11	32107764	32109472	DiffBind	1708	7.75	-0.2	8.75	-8.95	2.69e-16	2.85e-15	Distal Intergenic	11	32095259	32101228	5970	2	NR_130637	-6537
Chr 4	154870554	154872611	DiffBind	2057	7.76	-0.2	8.76	-8.95	2.11e-16	2.25e-15	Promoter (<=1kb)	4	154869585	154895530	25946	1	NM_013783	970
Chr 7	138214726	138216645	DiffBind	1919	7.76	-0.2	8.75	-8.95	1.73e-15	1.67e-14	Intron (NM_183289/Tcerg1l, intron 10 of 11)	7	138208972	138397730	188759	2	NM_183289	181085
Chr 7	123061965	123064403	DiffBind	2438	7.76	-0.2	8.76	-8.95	1.53e-16	1.67e-15	Distal Intergenic	7	123123885	123195296	71412	1	NM_144925	-59482
Chr 18	29394762	29396097	DiffBind	1335	7.74	-0.2	8.74	-8.94	1.09e-15	1.07e-14	Downstream (<1kb)	18	29442200	29466107	23908	1	NR_045395	-46103
Chr 15	97281554	97283435	DiffBind	1881	7.75	-0.2	8.74	-8.94	1.78e-16	1.92e-15	Intron (NM_172293/Pced1b, intron 3 of 5)	15	97244074	97247287	3214	2	NM_178114	-34268
Chr 11	89696203	89697647	DiffBind	1444	7.75	-0.2	8.74	-8.94	1.2e-15	1.17e-14	Distal Intergenic	11	89421086	89538555	117470	2	NM_001080933	-157649
Chr 7	84000998	84002714	DiffBind	1716	7.74	-0.2	8.74	-8.94	2.51e-16	2.66e-15	Intron (NM_030728/Cemip, intron 2 of 28)	7	83932857	84086505	153649	2	NM_030728	83791
Chr 14	55246499	55248134	DiffBind	1635	7.75	-0.2	8.74	-8.94	2.08e-16	2.22e-15	Distal Intergenic	14	55222007	55241440	19434	1	NM_027790	24493
Chr 3	154799825	154801492	DiffBind	1667	7.74	-0.2	8.74	-8.94	1.19e-15	1.17e-14	Intron (NM_177066/Tnni3k, intron 23 of 24)	3	154711133	154749012	37880	1	NM_175176	88693
Chr 4	20843099	20845119	DiffBind	2020	7.74	-0.2	8.74	-8.94	2.63e-16	2.78e-15	Distal Intergenic	4	20243853	20778668	534816	2	NM_172987	-64432
Chr 2	174516982	174518900	DiffBind	1918	7.75	-0.2	8.74	-8.94	5.17e-16	5.3e-15	Distal Intergenic	2	174465091	174472941	7851	2	NM_025531	-44042
Chr 4	57738337	57739941	DiffBind	1604	7.74	-0.2	8.73	-8.93	1.11e-14	9.79e-14	Intron (NM_001304544/Pakap, intron 5 of 8)	4	57845248	57896984	51737	1	NM_001035532	-105307
Chr 5	24012756	24014273	DiffBind	1517	7.74	-0.2	8.73	-8.93	1.8e-16	1.94e-15	Intron (NR_037304/Mir3471-1, intron 1 of 4)	5	23960936	24030683	69748	2	NM_053090	16410
Chr 14	76030763	76034744	DiffBind	3981	9.36	1.43	10.36	-8.93	9.62e-48	6.52e-46	Distal Intergenic	14	75896937	76010865	113929	2	NM_026816	-19899
Chr 3	97275567	97277335	DiffBind	1768	7.74	-0.2	8.73	-8.93	3.33e-14	2.77e-13	Distal Intergenic	3	97309256	97411316	102061	1	NR_105813	-31921
Chr 11	58789019	58790525	DiffBind	1506	7.73	-0.2	8.73	-8.93	1.8e-16	1.94e-15	Promoter (2-3kb)	11	58786139	58787269	1131	1	NM_001011760	2881
Chr 18	76015299	76017486	DiffBind	2187	7.72	-0.2	8.72	-8.92	2.98e-16	3.14e-15	Intron (NM_145356/Zbtb7c, intron 3 of 4)	18	76091557	76098471	6915	2	NR_045365	80985
Chr 11	50570253	50572124	DiffBind	1871	7.72	-0.2	8.72	-8.92	2.65e-15	2.5e-14	Distal Intergenic	11	50602085	50798346	196262	1	NM_001277305	-29961
Chr 5	115858114	115860632	DiffBind	2518	7.73	-0.2	8.73	-8.92	3.6e-16	3.76e-15	Exon (NM_007708/Cit, exon 3 of 47)	5	115845656	116006341	160686	1	NM_007708	12459
Chr 1	90854842	90856757	DiffBind	1915	7.72	-0.2	8.72	-8.92	2.02e-16	2.16e-15	Distal Intergenic	1	90766860	90843971	77112	2	NM_001243009	-10872
Chr 13	110345754	110347557	DiffBind	1803	7.73	-0.2	8.73	-8.92	1.9e-16	2.04e-15	Distal Intergenic	13	110352615	110357172	4558	2	NM_177713	9615
Chr 7	62306199	62308030	DiffBind	1831	7.73	-0.2	8.73	-8.92	3.78e-16	3.93e-15	Distal Intergenic	7	62348277	62349927	1651	1	NM_010882	-40247
Chr 4	47771980	47773511	DiffBind	1531	7.73	-0.2	8.73	-8.92	3.47e-16	3.63e-15	Distal Intergenic	4	48045305	48086446	41142	1	NM_015743	-271794
Chr 8	105376539	105378109	DiffBind	1570	7.73	-0.2	8.72	-8.92	6.22e-16	6.32e-15	Promoter (1-2kb)	8	105375381	105382862	7482	1	NM_001081333	1159
Chr 8	113691225	113692694	DiffBind	1469	7.73	-0.2	8.72	-8.92	6.58e-16	6.66e-15	Distal Intergenic	8	113643213	113655533	12321	1	NM_029139	48013
Chr 12	80202852	80204747	DiffBind	1895	7.72	-0.2	8.71	-8.91	2.6e-16	2.75e-15	Intron (NM_134156/Actn1, intron 3 of 20)	12	80167542	80260371	92830	2	NM_134156	55624
Chr 9	99684522	99685989	DiffBind	1467	7.72	-0.2	8.72	-8.91	3.42e-16	3.58e-15	Distal Intergenic	9	99690797	99710063	19267	2	NM_001194922	24074
Chr 19	25374385	25376271	DiffBind	1886	7.72	-0.2	8.72	-8.91	2.15e-13	1.63e-12	Intron (NM_181404/Kank1, intron 3 of 13)	19	25505706	25604328	98623	1	NM_015826	-129435
Chr 4	123214701	123216652	DiffBind	1951	7.72	-0.2	8.72	-8.91	2.08e-16	2.23e-15	Exon (NM_001085502/Nt5c1a, exon 6 of 6)	4	123201553	123216207	14655	1	NM_001085502	13149
Chr X	5916802	5918795	DiffBind	1993	7.72	-0.2	8.72	-8.91	2.33e-15	2.21e-14	Distal Intergenic	20	6047507	6054751	7245	1	NM_021431	-128712
Chr 15	97534115	97536073	DiffBind	1958	7.72	-0.2	8.71	-8.91	1.21e-15	1.18e-14	Distal Intergenic	15	97675105	97705822	30718	2	NM_028003	169749
Chr 4	151178392	151180086	DiffBind	1694	7.71	-0.2	8.71	-8.9	2.84e-16	2.99e-15	Intron (NM_001081557/Camta1, intron 6 of 23)	4	151089570	151091449	1880	1	NM_001308446	88823
Chr 10	60892626	60894000	DiffBind	1374	7.71	-0.2	8.7	-8.9	2.68e-16	2.84e-15	Distal Intergenic	10	60923023	60923113	91	1	NR_105835	-29023
Chr 6	94613068	94614727	DiffBind	1659	7.71	-0.2	8.71	-8.9	2.9e-16	3.05e-15	Exon (NM_008377/Lrig1, exon 12 of 19)	6	94606364	94606415	52	2	NR_106008	-6654
Chr 9	121037386	121038998	DiffBind	1612	7.71	-0.2	8.71	-8.9	2.11e-15	2.02e-14	Intron (NM_177589/Ulk4, intron 35 of 36)	9	120955086	120955147	62	1	NR_106058	82301
Chr 12	28878918	28880882	DiffBind	1964	7.71	-0.2	8.71	-8.9	7e-16	7.07e-15	Distal Intergenic	12	28751828	28867491	115664	1	NM_201357	127091
Chr 9	103573748	103575709	DiffBind	1961	7.7	-0.2	8.7	-8.89	3.58e-15	3.32e-14	Intron (NM_178638/Tmem108, intron 3 of 5)	9	103557090	103565891	8802	1	NR_040764	16659
Chr 4	152823838	152825530	DiffBind	1692	7.7	-0.2	8.7	-8.89	4.08e-16	4.23e-15	Distal Intergenic	4	152697540	152700922	3383	1	NR_033138	126299
Chr 11	68214467	68216601	DiffBind	2134	7.7	-0.2	8.7	-8.89	1.7e-13	1.31e-12	Intron (NM_008744/Ntn1, intron 6 of 6)	11	68220892	68221011	120	1	NR_105833	-4291
Chr 12	32132055	32134417	DiffBind	2362	7.7	-0.2	8.7	-8.89	1.03e-15	1.02e-14	Distal Intergenic	12	31958479	32061279	102801	2	NM_011158	-70777
Chr 4	154935813	154937466	DiffBind	1653	7.7	-0.2	8.69	-8.89	7.27e-16	7.33e-15	Distal Intergenic	4	154922210	154928077	5868	2	NM_178931	-7737
Chr 7	123087246	123088717	DiffBind	1471	7.69	-0.2	8.69	-8.89	4.45e-16	4.59e-15	Distal Intergenic	7	123123885	123195296	71412	1	NM_144925	-35168
Chr 5	129196142	129198845	DiffBind	2703	9.23	1.34	10.22	-8.88	3.18e-45	1.98e-43	Exon (NM_001081342/Adgrd1, exon 22 of 26)	5	129096750	129204599	107850	1	NM_001081342	99393
Chr 10	26912012	26913266	DiffBind	1254	7.69	-0.2	8.69	-8.88	3.23e-16	3.39e-15	Exon (NM_176837/Arhgap18, exon 13 of 15)	10	26772512	26918648	146137	1	NM_176837	139501
Chr 11	117461912	117463412	DiffBind	1500	7.69	-0.2	8.69	-8.88	3.37e-16	3.52e-15	Distal Intergenic	11	117484368	117489014	4647	1	NR_130966	-20956
Chr 11	32111012	32114573	DiffBind	3561	10.09	2.21	11.09	-8.88	1.81e-17	2.18e-16	Distal Intergenic	11	32095259	32101228	5970	2	NR_130637	-9785
Chr 13	6997783	6999554	DiffBind	1771	7.69	-0.2	8.68	-8.88	1.07e-15	1.06e-14	Distal Intergenic	13	6579874	6648771	68898	2	NM_019703	-349013
Chr 8	10733626	10735092	DiffBind	1466	7.68	-0.2	8.67	-8.87	6.1e-16	6.2e-15	Distal Intergenic	8	10870422	10882454	12033	2	NR_040705	147362
Chr 2	102819572	102821660	DiffBind	2088	7.68	-0.2	8.68	-8.87	5.77e-15	5.22e-14	Intron (NM_001039150/Cd44, intron 13 of 13)	2	102811142	102901665	90524	2	NM_001039150	80005
Chr 5	113683100	113684577	DiffBind	1477	7.68	-0.2	8.67	-8.87	1.3e-15	1.27e-14	Distal Intergenic	5	113612355	113650390	38036	2	NM_008153	-32711
Chr 12	71364345	71367454	DiffBind	3109	8.24	0.37	9.23	-8.87	5.81e-21	9.77e-20	Distal Intergenic	12	71309884	71320107	10224	1	NM_021532	54462
Chr 14	63435802	63437927	DiffBind	2125	7.68	-0.2	8.68	-8.87	3.22e-16	3.37e-15	Promoter (<=1kb)	14	63436394	63465502	29109	1	NM_177628	0
Chr 2	174311076	174312784	DiffBind	1708	7.68	-0.2	8.68	-8.87	3.88e-16	4.03e-15	Intron (NM_019690/Gnas, intron 2 of 4)	2	174297859	174346742	48884	1	NM_201618	13218
Chr 5	122696239	122698156	DiffBind	1917	7.68	-0.2	8.67	-8.87	3.36e-16	3.51e-15	Distal Intergenic	5	122707557	122729042	21486	1	NM_011026	-9401
Chr 13	51811480	51813159	DiffBind	1679	7.67	-0.2	8.67	-8.87	4.85e-16	4.99e-15	Distal Intergenic	13	51701248	51793747	92500	2	NM_013660	-17734
Chr 5	27477342	27479456	DiffBind	2114	7.68	-0.2	8.68	-8.87	5.02e-15	4.59e-14	Intron (NM_010075/Dpp6, intron 5 of 25)	5	27495809	27501392	5584	2	NM_028561	21936
Chr 4	98545839	98547570	DiffBind	1731	7.67	-0.2	8.67	-8.86	5.57e-15	5.05e-14	Promoter (<=1kb)	4	98546634	98689010	142377	1	NM_001005787	0
Chr 16	13247641	13249557	DiffBind	1916	7.66	-0.2	8.66	-8.86	4.1e-15	3.78e-14	Distal Intergenic	16	13256481	13417529	161049	1	NM_001122667	-6924
Chr 3	32905273	32907165	DiffBind	1892	7.67	-0.2	8.67	-8.86	3.7e-16	3.85e-15	Exon (NM_001013024/Usp13, exon 13 of 21)	3	32949634	32985079	35446	2	NM_001163517	77914
Chr 18	10241423	10243231	DiffBind	1808	7.67	-0.2	8.66	-8.86	9.92e-16	9.84e-15	Distal Intergenic	18	10064401	10181792	117392	2	NM_009071	-59632
Chr 13	73703376	73705790	DiffBind	2414	7.67	-0.2	8.66	-8.86	2.11e-14	1.8e-13	Promoter (2-3kb)	13	73681157	73700695	19539	2	NM_028878	-2682
Chr 11	32892590	32894089	DiffBind	1499	7.67	-0.2	8.67	-8.86	3.46e-16	3.61e-15	Distal Intergenic	11	32820376	32824594	4219	2	NM_027050	-67997
Chr 2	169678536	169681671	DiffBind	3135	9.21	1.34	10.21	-8.86	3.31e-44	1.99e-42	Intron (NM_080455/Tshz2, intron 1 of 1)	2	169633646	169888504	254859	1	NM_080455	44891
Chr 8	10921486	10923407	DiffBind	1921	7.66	-0.2	8.66	-8.85	5.41e-16	5.54e-15	Downstream (1-2kb)	8	10924427	10928457	4031	2	NR_030715	5050
Chr 1	87168354	87171004	DiffBind	2650	7.66	-0.2	8.65	-8.85	1.58e-13	1.22e-12	Distal Intergenic	1	87147655	87156356	8702	2	NM_021306	-11999
Chr 7	51771612	51773313	DiffBind	1701	7.66	-0.2	8.65	-8.85	4.16e-16	4.31e-15	Distal Intergenic	7	51860577	51862267	1691	2	NM_001115087	88954
Chr 10	53678872	53680834	DiffBind	1962	7.65	-0.2	8.65	-8.85	4.17e-16	4.31e-15	Intron (NM_001081428/Fam184a, intron 6 of 17)	10	53537324	53630439	93116	2	NM_027830	-48434
Chr 1	163059863	163061749	DiffBind	1886	7.65	-0.2	8.65	-8.85	4.21e-16	4.36e-15	Exon (NM_030071/Mroh9, exon 10 of 22)	1	163024302	163085670	61369	2	NM_030071	23921
Chr X	77013186	77015068	DiffBind	1882	7.65	-0.2	8.65	-8.84	2.96e-14	2.48e-13	Distal Intergenic	20	76582610	76602924	20315	2	NM_001201395	-410263
Chr 17	46309682	46311110	DiffBind	1428	7.64	-0.2	8.64	-8.84	1.59e-15	1.54e-14	Exon (NM_145140/Abcc10, exon 11 of 20)	17	46297928	46303271	5344	1	NM_001286013	11755
Chr 1	175823365	175825149	DiffBind	1784	7.65	-0.2	8.64	-8.84	4.78e-16	4.92e-15	Distal Intergenic	1	175880778	175911396	30619	1	NM_012012	-55629
Chr 7	81553195	81554847	DiffBind	1652	7.65	-0.2	8.64	-8.84	4.67e-16	4.82e-15	Intron (NM_172904/Fsd2, intron 3 of 12)	7	81534354	81566981	32628	2	NM_172904	12134
Chr 7	24659299	24660672	DiffBind	1373	7.65	-0.2	8.64	-8.84	2.63e-15	2.48e-14	Promoter (<=1kb)	7	24661294	24663109	1816	1	NR_030681	-622
Chr 11	34053215	34054767	DiffBind	1552	7.64	-0.2	8.64	-8.84	1.54e-15	1.5e-14	Exon (NM_010696/Lcp2, exon 3 of 21)	11	34047201	34092280	45080	1	NM_010696	6015
Chr 1	84467203	84468748	DiffBind	1545	7.65	-0.2	8.65	-8.84	5.54e-16	5.66e-15	Intron (NM_152915/Dner, intron 7 of 12)	1	84036293	84284645	248353	2	NM_001003948	-182559
Chr 19	50086657	50088217	DiffBind	1560	7.65	-0.2	8.65	-8.84	7.51e-16	7.56e-15	Distal Intergenic	19	50143301	50678646	535346	2	NM_001252501	590429
Chr 15	10952012	10953957	DiffBind	1945	7.64	-0.2	8.64	-8.83	5.38e-15	4.89e-14	Promoter (<=1kb)	15	10952332	10980162	27831	1	NM_030888	0
Chr 1	166117312	166118966	DiffBind	1654	7.63	-0.2	8.63	-8.83	5.94e-16	6.05e-15	Intron (NM_001033344/Dusp27, intron 2 of 5)	1	166098148	166127898	29751	2	NM_001033344	8932
Chr 8	47611775	47613425	DiffBind	1650	7.64	-0.2	8.63	-8.83	5.39e-16	5.52e-15	Distal Intergenic	8	47667178	47675159	7982	2	NM_023503	61734
Chr 14	34902041	34904195	DiffBind	2154	7.64	-0.2	8.64	-8.83	7.01e-16	7.07e-15	Intron (NM_008166/Grid1, intron 2 of 15)	14	34894609	34894706	98	1	NR_029774	7433
Chr 2	38687932	38689814	DiffBind	1882	7.63	-0.2	8.63	-8.83	2.07e-13	1.58e-12	Downstream (2-3kb)	2	38692660	38714542	21883	2	NM_139051	24728
Chr 5	28567774	28569182	DiffBind	1408	7.64	-0.2	8.64	-8.83	2.36e-14	2e-13	Intron (NR_015562/9530036O11Rik, intron 2 of 6)	5	28456840	28467101	10262	2	NM_009170	-100674
Chr 17	25251702	25259400	DiffBind	7698	11.27	3.44	12.27	-8.82	2.93e-08	1.17e-07	Promoter (<=1kb)	17	25242659	25256364	13706	2	NM_001163270	0
Chr 4	107679836	107681950	DiffBind	2114	7.63	-0.2	8.63	-8.82	1.5e-15	1.46e-14	Promoter (2-3kb)	4	107676290	107684162	7873	2	NM_019872	2212
Chr 13	56009852	56011165	DiffBind	1313	7.62	-0.2	8.62	-8.82	6.57e-16	6.66e-15	Distal Intergenic	13	56073622	56135550	61929	2	NM_001159513	124385
Chr 11	83882279	83883654	DiffBind	1375	7.63	-0.2	8.63	-8.82	5.68e-16	5.79e-15	Exon (NM_001291268/Hnf1b, exon 5 of 9)	11	83852960	83905917	52958	1	NM_001291269	29320
Chr 17	67709796	67711524	DiffBind	1728	7.63	-0.2	8.63	-8.82	8.12e-14	6.47e-13	Intron (NM_008480/Lama1, intron 1 of 62)	17	67697265	67822645	125381	1	NM_008480	12532
Chr 8	4212595	4214508	DiffBind	1913	7.62	-0.2	8.62	-8.82	6.45e-16	6.55e-15	Promoter (2-3kb)	8	4209543	4217312	7770	2	NM_207203	2804
Chr 2	144732409	144733888	DiffBind	1479	7.63	-0.2	8.62	-8.82	8.88e-16	8.86e-15	Intron (NM_025314/Dtd1, intron 4 of 5)	2	144823666	144824415	750	1	NM_025490	-89778
Chr 6	123646489	123648375	DiffBind	1886	7.63	-0.2	8.63	-8.82	5.45e-16	5.57e-15	Promoter (2-3kb)	6	123609758	123650635	40878	2	NM_001104637	2260
Chr 13	48422068	48423715	DiffBind	1647	7.63	-0.2	8.63	-8.82	7.99e-16	8.02e-15	Distal Intergenic	13	48487660	48513410	25751	2	NM_001164575	89695
Chr 16	42722491	42724537	DiffBind	2046	7.62	-0.2	8.62	-8.81	2.27e-15	2.16e-14	Downstream (1-2kb)	16	42725702	42875587	149886	2	NR_040521	151050
Chr 15	6431230	6432727	DiffBind	1497	7.61	-0.2	8.61	-8.81	6.28e-16	6.38e-15	Intron (NM_001008702/Dab2, intron 10 of 13)	15	6445333	6498476	53144	1	NM_013485	-12606
Chr 11	34373707	34375396	DiffBind	1689	7.62	-0.2	8.62	-8.81	1.03e-15	1.02e-14	Intron (NM_001025382/Fam196b, intron 1 of 3)	11	34314822	34422640	107819	1	NM_001025382	58886
Chr 5	117600699	117602950	DiffBind	2251	7.62	-0.2	8.62	-8.81	6.36e-16	6.46e-15	Intron (NM_001114545/Ksr2, intron 4 of 19)	5	117414002	117767988	353987	1	NM_001114545	186698
Chr 6	93443183	93444597	DiffBind	1414	7.62	-0.2	8.62	-8.81	3.89e-15	3.6e-14	Distal Intergenic	6	93681478	93912963	231486	2	NR_104594	468366
Chr 13	99679137	99680267	DiffBind	1130	7.62	-0.2	8.61	-8.81	1.39e-15	1.36e-14	Distal Intergenic	13	99421464	99516602	95139	2	NM_008634	-162536
Chr 7	12787375	12788765	DiffBind	1390	7.61	-0.2	8.61	-8.81	6.83e-16	6.91e-15	Distal Intergenic	7	12768092	12775658	7567	2	NM_001017955	-11718
Chr 3	90062868	90064047	DiffBind	1179	7.6	-0.2	8.6	-8.8	7.31e-16	7.37e-15	Promoter (<=1kb)	3	90062796	90068347	5552	1	NM_028567	73
Chr 9	33849203	33850913	DiffBind	1710	7.61	-0.2	8.61	-8.8	8.73e-16	8.72e-15	Distal Intergenic	9	34042371	34059019	16649	1	NR_040744	-191458
Chr 16	97292103	97293827	DiffBind	1724	7.61	-0.2	8.61	-8.8	8.03e-16	8.06e-15	Distal Intergenic	16	97356728	97439012	82285	1	NM_019517	-62901
Chr 19	58380087	58382044	DiffBind	1957	7.61	-0.2	8.6	-8.8	1.7e-15	1.64e-14	Intron (NM_010279/Gfra1, intron 5 of 10)	19	58235605	58454594	218990	2	NM_001285457	72550
Chr 9	77602074	77603820	DiffBind	1746	7.61	-0.2	8.6	-8.8	2.91e-15	2.73e-14	Distal Intergenic	9	77636732	77660122	23391	1	NM_172925	-32912
Chr 2	157497235	157498782	DiffBind	1547	7.61	-0.2	8.6	-8.8	6.71e-16	6.79e-15	Distal Intergenic	2	157560078	157562525	2448	1	NM_001291128	-61296
Chr 9	44249319	44251707	DiffBind	2388	7.6	-0.2	8.6	-8.8	1.58e-15	1.53e-14	Promoter (<=1kb)	9	44247312	44251464	4153	2	NM_133226	0
Chr 5	46053403	46055319	DiffBind	1916	7.59	-0.2	8.59	-8.79	4.35e-15	4.01e-14	Distal Intergenic	5	45926822	45932409	5588	2	NR_110478	-120995
Chr 18	27946955	27948978	DiffBind	2023	7.6	-0.2	8.6	-8.79	9.28e-15	8.22e-14	Distal Intergenic	18	28560164	28998176	438013	1	NR_045398	-611186
Chr 2	157545196	157546755	DiffBind	1559	7.6	-0.2	8.6	-8.79	1.76e-15	1.69e-14	Distal Intergenic	2	157560078	157562525	2448	1	NM_001291128	-13323
Chr 16	43701562	43703188	DiffBind	1626	7.6	-0.2	8.6	-8.79	8.29e-16	8.31e-15	Distal Intergenic	16	43648861	43664184	15324	2	NM_001146325	-37379
Chr 1	86149563	86150930	DiffBind	1367	7.59	-0.2	8.59	-8.78	1.35e-15	1.32e-14	Distal Intergenic	1	86154780	86278284	123505	1	NM_030184	-3850
Chr 5	150424083	150425709	DiffBind	1626	7.59	-0.2	8.59	-8.78	1.8e-15	1.73e-14	Intron (NM_172887/Fry, intron 36 of 60)	5	150499747	150502219	2473	2	NR_024513	76510
Chr 1	35467893	35470256	DiffBind	2363	7.59	-0.2	8.58	-8.78	2.11e-15	2.02e-14	Distal Intergenic	1	36068400	36106446	38047	1	NM_015818	-598144
Chr 13	113725028	113726401	DiffBind	1373	7.59	-0.2	8.58	-8.78	3.42e-15	3.19e-14	Distal Intergenic	13	113662896	113663676	781	2	NM_019960	-61353
Chr 1	167472929	167474593	DiffBind	1664	7.58	-0.2	8.58	-8.78	8.61e-16	8.6e-15	Distal Intergenic	1	167445675	167466780	21106	2	NM_001013382	-6150
Chr 7	6769388	6771185	DiffBind	1797	7.59	-0.2	8.59	-8.78	1.85e-15	1.78e-14	Intron (NM_001290994/Usp29, intron 3 of 8)	7	6803587	6803670	84	1	NR_037213	-32402
Chr 4	142956904	142958601	DiffBind	1697	7.59	-0.2	8.58	-8.78	3.99e-15	3.68e-14	Distal Intergenic	4	143136100	143136162	63	2	NR_105988	177561
Chr 10	60941053	60942632	DiffBind	1579	7.59	-0.2	8.59	-8.78	8.19e-16	8.2e-15	Promoter (2-3kb)	10	60928226	60938132	9907	2	NR_033616	-2922
Chr 6	89485023	89486595	DiffBind	1572	7.58	-0.2	8.57	-8.77	1.05e-15	1.04e-14	Intron (NM_001167736/Chchd6, intron 4 of 6)	6	89383146	89595652	212507	2	NM_001167736	109057
Chr 5	65920348	65922059	DiffBind	1711	7.57	-0.2	8.57	-8.77	8.51e-14	6.76e-13	Distal Intergenic	5	65967124	65977486	10363	1	NM_001081104	-45065
Chr 1	38892582	38894470	DiffBind	1888	7.58	-0.2	8.58	-8.77	1.1e-15	1.09e-14	Intron (NM_145142/Chst10, intron 2 of 6)	1	38863873	38898160	34288	2	NM_145142	3690
Chr 9	95441919	95443532	DiffBind	1613	7.58	-0.2	8.57	-8.77	1.16e-15	1.15e-14	Distal Intergenic	9	95400926	95407270	6345	2	NM_018763	-34650
Chr 7	78854663	78857029	DiffBind	2366	7.58	-0.2	8.57	-8.77	1.24e-13	9.7e-13	Distal Intergenic	7	78827474	78847211	19738	2	NM_029585	-7453
Chr 8	14056147	14057605	DiffBind	1458	7.57	-0.2	8.57	-8.77	8.67e-14	6.88e-13	Intron (NM_001034862/Erich1, intron 3 of 5)	8	14027565	14090327	62763	2	NM_001034862	32722
Chr 2	93739703	93742311	DiffBind	2608	8.14	0.37	9.14	-8.77	1.53e-20	2.48e-19	Exon (NM_010163/Ext2, exon 9 of 14)	2	93695631	93822568	126938	2	NM_010163	80257
Chr 1	12576174	12577768	DiffBind	1594	7.58	-0.2	8.57	-8.77	1.13e-15	1.12e-14	Distal Intergenic	1	12667563	12673090	5528	1	NR_045297	-89795
Chr 3	155459630	155460750	DiffBind	1120	7.58	-0.2	8.58	-8.77	1.68e-15	1.62e-14	Distal Intergenic	3	155093434	155194278	100845	1	NM_028938	366197
Chr 10	92102798	92105253	DiffBind	2455	7.58	-0.2	8.58	-8.77	2.33e-15	2.21e-14	Exon (NR_028262/Rmst, exon 11 of 13)	10	92072086	92072185	100	2	NR_029812	-30614
Chr 14	24143727	24145196	DiffBind	1469	7.57	-0.2	8.57	-8.77	3.39e-14	2.82e-13	Exon (NM_001163513/Dlg5, exon 27 of 32)	14	24088877	24088930	54	1	NR_106069	54851
Chr 16	96787122	96789196	DiffBind	2074	7.58	-0.2	8.57	-8.77	1e-15	9.95e-15	Intron (NM_031174/Dscam, intron 10 of 32)	16	96467606	96525793	58188	1	NM_008791	319517
Chr 4	148428562	148429868	DiffBind	1306	7.58	-0.2	8.57	-8.77	1.66e-15	1.61e-14	Distal Intergenic	4	148434497	148444751	10255	2	NM_027873	14883
Chr 5	131672915	131674640	DiffBind	1725	7.57	-0.2	8.57	-8.76	2.3e-15	2.18e-14	Intron (NM_177047/Auts2, intron 5 of 18)	5	131880269	131883768	3500	1	NR_040704	-205629
Chr 10	27001177	27003211	DiffBind	2034	7.57	-0.2	8.56	-8.76	1.08e-15	1.06e-14	Exon (NM_008481/Lama2, exon 56 of 64)	10	26772512	26918648	146137	1	NM_176837	228666
Chr 6	64490110	64491848	DiffBind	1738	7.57	-0.2	8.57	-8.76	1.22e-15	1.2e-14	Intron (NM_008167/Grid2, intron 13 of 15)	6	64729146	64731235	2090	1	NM_007500	-237298
Chr 14	54185319	54187721	DiffBind	2402	7.57	-0.2	8.56	-8.76	1.15e-15	1.14e-14	Distal Intergenic	14	54235485	54253929	18445	2	NM_001113358	66208
Chr 18	58080124	58081911	DiffBind	1787	7.57	-0.2	8.57	-8.76	7.16e-15	6.41e-14	Exon (NM_010181/Fbn2, exon 21 of 65)	18	58008623	58209926	201304	2	NM_010181	128015
Chr 12	77748555	77749611	DiffBind	1056	7.57	-0.2	8.56	-8.76	1.24e-15	1.21e-14	Distal Intergenic	12	77410141	77475996	65856	1	NM_001252616	338415
Chr 6	126751940	126753522	DiffBind	1582	7.56	-0.2	8.56	-8.76	1.93e-14	1.65e-13	Distal Intergenic	6	126708329	126740674	32346	2	NM_013568	-11267
Chr 6	51270608	51273048	DiffBind	2440	7.56	-0.2	8.56	-8.76	1.16e-15	1.14e-14	Promoter (<=1kb)	6	51269812	51269910	99	2	NR_029719	-699
Chr 14	110754138	110755230	DiffBind	1092	7.57	-0.2	8.57	-8.76	2.08e-13	1.58e-12	Promoter (<=1kb)	14	110748578	110755149	6572	2	NM_175499	0
Chr 9	15538388	15539984	DiffBind	1596	7.57	-0.2	8.57	-8.76	1.18e-15	1.16e-14	Intron (NM_133214/Smco4, intron 2 of 2)	9	15505495	15545259	39765	1	NM_133214	32894
Chr 19	31867244	31868827	DiffBind	1583	7.56	-0.2	8.55	-8.75	2.24e-15	2.13e-14	Promoter (<=1kb)	19	31868761	31949406	80646	1	NM_001081074	0
Chr 16	78930654	78932479	DiffBind	1825	7.56	-0.2	8.56	-8.75	4.34e-15	4e-14	Promoter (<=1kb)	16	78930948	78951728	20781	1	NM_139134	0
Chr 2	65811794	65813504	DiffBind	1710	7.56	-0.2	8.55	-8.75	1.78e-15	1.72e-14	Distal Intergenic	2	65845767	66031546	185780	1	NM_001290666	-32263
Chr 9	27268517	27270435	DiffBind	1918	7.55	-0.2	8.55	-8.75	1.21e-15	1.19e-14	Distal Intergenic	9	27299228	27330135	30908	1	NM_001033323	-28793
Chr 2	94289359	94290545	DiffBind	1186	7.56	-0.2	8.55	-8.75	1.88e-15	1.81e-14	Distal Intergenic	2	94261300	94261399	100	2	NR_030431	-27961
Chr 10	9168205	9169700	DiffBind	1495	7.56	-0.2	8.56	-8.75	1.39e-15	1.35e-14	Distal Intergenic	10	8722219	8886070	163852	2	NM_175155	-282136
Chr 1	59311131	59313213	DiffBind	2082	7.55	-0.2	8.55	-8.74	1.21e-15	1.19e-14	Intron (NM_001033373/Cdk15, intron 10 of 13)	1	59256907	59352369	95463	1	NM_001033373	54225
Chr 16	95075994	95077255	DiffBind	1261	7.55	-0.2	8.55	-8.74	1.36e-15	1.32e-14	Distal Intergenic	16	94831730	94997696	165967	2	NM_001025585	-78299
Chr 3	51987528	51989066	DiffBind	1538	7.55	-0.2	8.54	-8.74	5.15e-15	4.69e-14	Intron (NM_001004176/Maml3, intron 1 of 4)	3	51687613	52105006	417394	2	NM_001004176	115940
Chr 2	174232639	174234494	DiffBind	1855	7.55	-0.2	8.55	-8.74	1.2e-15	1.18e-14	Distal Intergenic	2	174267047	174267125	79	2	NR_029646	32631
Chr 8	109628945	109630466	DiffBind	1521	7.55	-0.2	8.55	-8.74	1.31e-15	1.29e-14	Exon (NM_001039700/Pkd1l3, exon 8 of 34)	8	109614517	109672592	58076	1	NM_001286454	14429
Chr 3	22303433	22305105	DiffBind	1672	7.55	-0.2	8.55	-8.74	2.36e-15	2.23e-14	Distal Intergenic	3	22251370	22251607	238	1	NR_004439	52064
Chr 8	11824409	11826285	DiffBind	1876	7.54	-0.2	8.54	-8.74	7.08e-15	6.35e-14	3' UTR	8	11840521	11855761	15241	1	NM_029326	-14236
Chr 16	89857217	89858732	DiffBind	1515	7.55	-0.2	8.55	-8.74	8.89e-15	7.88e-14	Exon (NM_009384/Tiam1, exon 10 of 28)	16	89787111	89818352	31242	2	NM_001145887	-38866
Chr 8	108812692	108814738	DiffBind	2046	7.55	-0.2	8.54	-8.74	2.19e-15	2.08e-14	Intron (NM_007496/Zfhx3, intron 3 of 9)	8	108714644	108961636	246993	1	NM_007496	98049
Chr 11	111943515	111945062	DiffBind	1547	7.54	-0.2	8.53	-8.73	1.73e-14	1.49e-13	Distal Intergenic	11	112663927	112711356	47430	2	NR_024085	766294
Chr 18	20150807	20152703	DiffBind	1896	7.54	-0.2	8.53	-8.73	4.01e-15	3.7e-14	Distal Intergenic	18	20083471	20114773	31303	2	NM_013504	-36035
Chr 6	86292463	86294686	DiffBind	2223	7.54	-0.2	8.54	-8.73	1.26e-14	1.1e-13	Distal Intergenic	6	86365683	86370058	4376	1	NM_025591	-70997
Chr 7	51790744	51792166	DiffBind	1422	7.54	-0.2	8.54	-8.73	2.5e-14	2.12e-13	Distal Intergenic	7	51860577	51862267	1691	2	NM_001115087	70101
Chr 3	38795084	38796710	DiffBind	1626	7.54	-0.2	8.54	-8.73	9.92e-14	7.8e-13	Distal Intergenic	3	38886940	39011983	125044	1	NM_183221	-90230
Chr 4	115881022	115882795	DiffBind	1773	7.54	-0.2	8.54	-8.73	1.51e-15	1.46e-14	Promoter (1-2kb)	4	115884400	115887964	3565	1	NM_001039124	-1605
Chr 4	118242642	118244826	DiffBind	2184	7.54	-0.2	8.54	-8.73	3.38e-14	2.81e-13	Intron (NM_011213/Ptprf, intron 7 of 32)	4	118210505	118210564	60	2	NR_106085	-32079
Chr X	163760573	163762140	DiffBind	1567	7.54	-0.2	8.53	-8.73	1.4e-15	1.37e-14	Promoter (<=1kb)	20	163760139	163761332	1194	2	NM_028842	0
Chr 5	112012098	112013703	DiffBind	1605	7.52	-0.2	8.52	-8.72	4.47e-15	4.11e-14	Distal Intergenic	5	112206763	112210002	3240	1	NR_045377	-193060
Chr 13	41415773	41417086	DiffBind	1313	7.52	-0.2	8.52	-8.72	3.7e-15	3.43e-14	Intron (NM_001111324/Nedd9, intron 2 of 7)	13	41309916	41359001	49086	2	NM_017464	-56773
Chr 2	165757762	165759168	DiffBind	1406	7.53	-0.2	8.52	-8.72	6.23e-14	5.03e-13	Intron (NM_001271963/Eya2, intron 10 of 15)	2	165784152	165858173	74022	2	NM_001252585	99005
Chr 1	172260869	172262217	DiffBind	1348	7.52	-0.2	8.52	-8.71	1.91e-15	1.84e-14	Promoter (2-3kb)	1	172223508	172258424	34917	2	NM_013734	-2446
Chr 12	108231096	108232924	DiffBind	1828	7.52	-0.2	8.52	-8.71	1.8e-14	1.55e-13	Intron (NM_001159910/Ccdc85c, intron 1 of 5)	12	108206345	108275417	69073	2	NM_001159910	42493
Chr 6	47287326	47289057	DiffBind	1731	7.52	-0.2	8.51	-8.71	4.54e-15	4.17e-14	Intron (NM_001004357/Cntnap2, intron 22 of 23)	6	47244396	47301371	56976	1	NM_025771	42931
Chr 4	107621765	107623941	DiffBind	2176	7.51	-0.2	8.51	-8.71	2.24e-14	1.91e-13	Exon (NM_147221/Glis1, exon 7 of 11)	4	107676290	107684162	7873	2	NM_019872	60221
Chr 19	26858135	26859725	DiffBind	1590	7.52	-0.2	8.52	-8.71	6.99e-15	6.27e-14	Distal Intergenic	19	26885925	26888647	2723	1	NM_001033407	-26200
Chr 7	35276811	35278397	DiffBind	1586	7.52	-0.2	8.51	-8.71	1.11e-14	9.76e-14	Intron (NM_026181/Gpatch1, intron 19 of 19)	7	35276544	35318440	41897	2	NM_026181	40043
Chr 8	118829973	118832447	DiffBind	2474	7.51	-0.2	8.51	-8.71	1.64e-13	1.27e-12	Intron (NM_019707/Cdh13, intron 4 of 13)	8	119344538	119348929	4392	1	NM_024219	-512091
Chr 8	119644117	119646020	DiffBind	1903	7.52	-0.2	8.51	-8.71	2.52e-14	2.13e-13	Distal Intergenic	8	119623854	119635680	11827	2	NM_025734	-8438
Chr 17	71138146	71139529	DiffBind	1383	7.52	-0.2	8.51	-8.71	2.22e-15	2.11e-14	Distal Intergenic	17	71183978	71249818	65841	1	NM_022882	-44449
Chr 2	29416456	29418523	DiffBind	2067	7.52	-0.2	8.52	-8.71	1.69e-15	1.64e-14	Intron (NM_029615/Med27, intron 3 of 4)	2	29378514	29524790	146277	1	NM_001290489	37943
Chr 18	14401716	14403231	DiffBind	1515	7.51	-0.2	8.51	-8.7	2.79e-15	2.62e-14	Distal Intergenic	18	14232306	14278542	46237	1	NR_045373	169411
Chr 16	85199534	85201296	DiffBind	1762	7.51	-0.2	8.51	-8.7	3.39e-10	1.75e-09	Distal Intergenic	16	84954436	85173707	219272	2	NM_007471	-25828
Chr 14	29410141	29411823	DiffBind	1682	7.51	-0.2	8.51	-8.7	2.16e-15	2.06e-14	Intron (NM_009785/Cacna2d3, intron 4 of 37)	14	28904943	29721864	816922	2	NM_009785	310041
Chr 2	70580938	70582290	DiffBind	1352	7.51	-0.2	8.51	-8.7	8.29e-15	7.37e-14	Intron (NM_008077/Gad1, intron 6 of 16)	2	70489940	70563357	73418	2	NR_040496	-17582
Chr 10	60969216	60970347	DiffBind	1131	7.51	-0.2	8.51	-8.7	4.72e-15	4.33e-14	Distal Intergenic	10	60960723	60960844	122	1	NR_130327	8494
Chr 3	61001907	61003807	DiffBind	1900	7.51	-0.2	8.5	-8.7	2.29e-15	2.17e-14	Promoter (<=1kb)	3	61002785	61008982	6198	1	NM_001282016	0
Chr 10	33904578	33906209	DiffBind	1631	7.51	-0.2	8.5	-8.7	9.29e-12	5.8e-11	Promoter (<=1kb)	10	33905111	33916021	10911	1	NM_001162957	0
Chr 13	94707097	94708977	DiffBind	1880	7.51	-0.2	8.5	-8.7	4.62e-15	4.24e-14	Distal Intergenic	13	94788943	94842899	53957	1	NM_009321	-79966
Chr 10	86380846	86382310	DiffBind	1464	7.51	-0.2	8.5	-8.7	1.31e-14	1.15e-13	Intron (NM_013722/Syn3, intron 4 of 13)	10	86300412	86349505	49094	1	NM_011595	80435
Chr 2	93323947	93325557	DiffBind	1610	7.51	-0.2	8.5	-8.7	5.35e-14	4.35e-13	Intron (NM_183180/Tspan18, intron 1 of 9)	2	93201760	93334487	132728	2	NM_183180	8930
Chr 7	133312346	133313932	DiffBind	1586	7.5	-0.2	8.5	-8.69	2.35e-15	2.23e-14	Distal Intergenic	7	133128251	133142457	14207	1	NR_046279	184096
Chr 4	109568859	109569766	DiffBind	907	7.49	-0.2	8.49	-8.69	2.49e-15	2.36e-14	Distal Intergenic	4	109505332	109531297	25966	2	NM_026291	-37563
Chr 1	71614237	71615849	DiffBind	1612	7.5	-0.2	8.49	-8.69	1.64e-14	1.41e-13	Exon (NM_001276408/Fn1, exon 24 of 45)	1	71585473	71653234	67762	2	NM_001276408	37385
Chr 17	30340300	30341651	DiffBind	1351	7.49	-0.2	8.49	-8.69	5.31e-15	4.83e-14	Intron (NM_027060/Btbd9, intron 6 of 10)	17	30394825	30396180	1356	2	NR_030688	54529
Chr 11	90423973	90425627	DiffBind	1654	7.5	-0.2	8.49	-8.69	3.76e-15	3.49e-14	Distal Intergenic	11	90336535	90390917	54383	2	NM_172563	-33057
Chr 3	35968060	35969658	DiffBind	1598	7.5	-0.2	8.5	-8.69	2.72e-15	2.56e-14	Exon (NM_023644/Mccc1, exon 15 of 19)	3	35999913	36008828	8916	1	NR_029456	-30255
Chr 2	157543501	157545088	DiffBind	1587	7.5	-0.2	8.49	-8.69	2.27e-15	2.16e-14	Distal Intergenic	2	157560078	157562525	2448	1	NM_001291128	-14990
Chr 1	62213570	62215947	DiffBind	2377	7.5	-0.2	8.5	-8.69	2.06e-15	1.96e-14	Intron (NM_001081050/Pard3b, intron 12 of 22)	1	62703317	62797091	93775	1	NM_001077406	-487370
Chr 9	74861972	74864660	DiffBind	2688	7.5	-0.2	8.5	-8.69	3.29e-15	3.07e-14	Promoter (<=1kb)	9	74861921	74889647	27727	1	NM_008262	52
Chr 7	112443778	112445455	DiffBind	1677	7.5	-0.2	8.49	-8.69	1.75e-14	1.51e-13	Intron (NM_020606/Parva, intron 1 of 12)	7	112427706	112591688	163983	1	NM_020606	16073
Chr 11	89803953	89805883	DiffBind	1930	7.49	-0.2	8.49	-8.69	2.62e-15	2.47e-14	Distal Intergenic	11	89983417	90002894	19478	2	NM_008796	197011
Chr 17	64145640	64147231	DiffBind	1591	7.49	-0.2	8.48	-8.68	3.22e-13	2.39e-12	Distal Intergenic	17	64049862	64050672	811	2	NR_130982	-94969
Chr 6	5412162	5413591	DiffBind	1429	7.49	-0.2	8.49	-8.68	1.63e-12	1.11e-11	Intron (NM_023048/Asb4, intron 3 of 5)	6	5383386	5433021	49636	1	NM_023048	28777
Chr 9	69669276	69670969	DiffBind	1693	7.49	-0.2	8.48	-8.68	4.03e-15	3.72e-14	Distal Intergenic	9	69757710	69760940	3231	2	NM_022378	89971
Chr 12	45561372	45563023	DiffBind	1651	7.49	-0.2	8.49	-8.68	7.31e-15	6.54e-14	Distal Intergenic	12	44852486	45074483	221998	2	NM_144552	-486890
Chr 7	64808391	64809644	DiffBind	1253	7.48	-0.2	8.48	-8.67	3.28e-15	3.07e-14	Intron (NM_183087/Fam189a1, intron 4 of 9)	7	64871650	64873040	1391	2	NM_023239	63396
Chr 1	63380240	63382107	DiffBind	1867	7.46	-0.2	8.46	-8.66	3.84e-15	3.55e-14	Distal Intergenic	1	63445904	63573219	127316	1	NM_001177600	-63797
Chr 15	79957891	79959099	DiffBind	1208	7.47	-0.2	8.47	-8.66	2.82e-14	2.37e-13	Distal Intergenic	15	79915807	79932646	16840	2	NM_144811	-25246
Chr 6	82722033	82723754	DiffBind	1721	7.46	-0.2	8.46	-8.66	3.31e-15	3.08e-14	Downstream (1-2kb)	6	82725027	82774454	49428	2	NM_013820	50700
Chr 14	34928909	34930304	DiffBind	1395	7.47	-0.2	8.46	-8.66	9.34e-15	8.27e-14	Intron (NM_008166/Grid1, intron 2 of 15)	14	34894609	34894706	98	1	NR_029774	34301
Chr 4	132752104	132753860	DiffBind	1756	7.47	-0.2	8.46	-8.66	2.84e-15	2.67e-14	Intron (NM_133888/Smpdl3b, intron 1 of 7)	4	132732966	132757171	24206	2	NM_133888	3311
Chr 7	138005855	138007775	DiffBind	1920	7.47	-0.2	8.47	-8.66	3.31e-15	3.08e-14	Distal Intergenic	7	138208972	138397730	188759	2	NM_183289	389955
Chr 18	75893741	75895456	DiffBind	1715	7.47	-0.2	8.47	-8.66	2.21e-14	1.88e-13	Intron (NM_145356/Zbtb7c, intron 1 of 4)	18	75820178	76148564	328387	1	NM_145356	73564
Chr 7	61594670	61596030	DiffBind	1360	7.46	-0.2	8.46	-8.65	3.16e-12	2.09e-11	Intron (NR_045727/B230209E15Rik, intron 2 of 4)	7	61529410	61615327	85918	2	NR_045727	19297
Chr 7	66127358	66129013	DiffBind	1655	7.46	-0.2	8.45	-8.65	8.21e-15	7.3e-14	Intron (NM_001081163/Chsy1, intron 2 of 2)	7	66109515	66173798	64284	1	NM_001081163	17844
Chr 6	94024575	94026575	DiffBind	2000	7.46	-0.2	8.46	-8.65	4.96e-14	4.05e-13	Intron (NM_001029850/Magi1, intron 1 of 23)	6	93681478	93913690	232213	2	NM_001286788	-110886
Chr 6	50688716	50690540	DiffBind	1824	7.46	-0.2	8.46	-8.65	1.2e-14	1.05e-13	Distal Intergenic	6	50650871	50654393	3523	2	NM_021892	-34324
Chr 18	35953850	35955880	DiffBind	2030	7.46	-0.2	8.46	-8.65	4.57e-15	4.19e-14	Distal Intergenic	18	35964830	36014716	49887	1	NM_001289602	-8950
Chr 19	19719156	19721268	DiffBind	2112	7.45	-0.2	8.45	-8.65	2.7e-13	2.02e-12	Distal Intergenic	19	18930609	19111196	180588	2	NM_001043354	-607961
Chr 14	67369997	67372202	DiffBind	2205	7.44	-0.2	8.44	-8.64	4.01e-15	3.7e-14	Exon (NM_001276387/Ebf2, exon 8 of 17)	14	67332042	67397742	65701	2	NR_045961	25540
Chr 9	40963360	40964736	DiffBind	1376	7.45	-0.2	8.44	-8.64	4.44e-15	4.08e-14	Promoter (<=1kb)	9	40894849	40964112	69264	2	NM_001081121	0
Chr 15	73078101	73079611	DiffBind	1510	7.44	-0.2	8.44	-8.64	4.35e-15	4e-14	Distal Intergenic	15	73090412	73094075	3664	1	NM_053068	-10801
Chr 8	112492973	112494596	DiffBind	1623	7.44	-0.2	8.44	-8.64	3.68e-14	3.04e-13	Distal Intergenic	8	112570043	112882707	312665	1	NM_130457	-75447
Chr 4	98559519	98561205	DiffBind	1686	7.45	-0.2	8.45	-8.64	3.54e-15	3.29e-14	Intron (NM_172696/Inadl, intron 27 of 43)	4	98546634	98719603	172970	1	NM_007704	12886
Chr 2	158295037	158296666	DiffBind	1629	7.45	-0.2	8.45	-8.64	4.3e-15	3.95e-14	Distal Intergenic	2	158306493	158332852	26360	1	NM_008489	-9827
Chr 5	44653511	44655433	DiffBind	1922	7.45	-0.2	8.44	-8.64	1.18e-13	9.23e-13	Intron (NM_001077398/Ldb2, intron 2 of 8)	5	44472133	44799746	327614	2	NM_001077398	144313
Chr 6	89448579	89451871	DiffBind	3292	8.41	0.77	9.41	-8.64	1.85e-25	4.58e-24	Intron (NM_001167736/Chchd6, intron 4 of 6)	6	89316314	89362613	46300	2	NM_008881	-85967
Chr 5	121088384	121090252	DiffBind	1868	7.45	-0.2	8.45	-8.64	3.55e-15	3.3e-14	Distal Intergenic	5	120940500	121010092	69593	2	NM_001302344	-78293
Chr 10	50894739	50897187	DiffBind	2448	7.45	-0.2	8.45	-8.64	4.25e-15	3.91e-14	Promoter (<=1kb)	10	50895651	50989152	93502	1	NM_011376	0
Chr 19	44513726	44515796	DiffBind	2070	7.45	-0.2	8.45	-8.64	6.34e-15	5.71e-14	3' UTR	19	44493472	44514273	20802	1	NM_011720	20255
Chr 16	91629766	91631681	DiffBind	1915	7.44	-0.2	8.43	-8.63	1.18e-13	9.22e-13	Exon (NM_010256/Gart, exon 12 of 22)	16	91614257	91618999	4743	2	NM_138664	-10768
Chr 9	42862977	42864462	DiffBind	1485	7.44	-0.2	8.43	-8.63	8.84e-15	7.84e-14	Intron (NM_175481/Grik4, intron 1 of 20)	9	42520412	42944371	423960	2	NM_175481	79909
Chr 2	163142763	163144124	DiffBind	1361	7.44	-0.2	8.44	-8.63	3.72e-15	3.45e-14	Distal Intergenic	2	163087031	163089601	2571	2	NM_026630	-53163
Chr X	147484923	147486534	DiffBind	1611	7.44	-0.2	8.44	-8.63	3.82e-12	2.49e-11	Intron (NM_001081173/Lrch2, intron 15 of 20)	20	147383478	147429192	45715	2	NM_008356	-55732
Chr 3	146195500	146196484	DiffBind	984	7.44	-0.2	8.44	-8.63	7.5e-15	6.7e-14	3' UTR	3	146220961	146286214	65254	1	NM_022983	-24477
Chr X	19308102	19309870	DiffBind	1768	7.44	-0.2	8.43	-8.63	7.62e-14	6.09e-13	Distal Intergenic	20	19146893	19146971	79	2	NR_029807	-161132
Chr 5	4307526	4309404	DiffBind	1878	7.44	-0.2	8.44	-8.63	6.38e-15	5.74e-14	Distal Intergenic	5	4192367	4197651	5285	1	NM_001042670	115160
Chr 11	116586934	116587974	DiffBind	1040	7.43	-0.2	8.43	-8.63	2.6e-14	2.19e-13	Distal Intergenic	11	116537753	116581447	43695	2	NM_173755	-5488
Chr 2	157034955	157037009	DiffBind	2054	7.43	-0.2	8.43	-8.62	7.05e-14	5.66e-13	Intron (NM_001164663/Soga1, intron 6 of 14)	2	156995062	157007075	12014	2	NM_025853	-27881
Chr 2	129539505	129540878	DiffBind	1373	7.43	-0.2	8.42	-8.62	1.5e-13	1.16e-12	Promoter (2-3kb)	2	129458359	129536602	78244	2	NM_177653	-2904
Chr 14	34988261	34989859	DiffBind	1598	7.43	-0.2	8.42	-8.62	3.62e-14	3e-13	Intron (NM_008166/Grid1, intron 3 of 15)	14	34894609	34894706	98	1	NR_029774	93653
Chr 11	107956926	107958472	DiffBind	1546	7.43	-0.2	8.42	-8.62	1.01e-14	8.94e-14	Intron (NM_011101/Prkca, intron 14 of 16)	11	107996848	107996916	69	1	NR_106082	-38376
Chr 17	28141289	28143270	DiffBind	1981	7.43	-0.2	8.42	-8.62	1.28e-13	9.99e-13	Promoter (<=1kb)	17	28142526	28171345	28820	1	NM_001004366	0
Chr 10	50891813	50893745	DiffBind	1932	7.42	-0.2	8.42	-8.62	5.12e-15	4.67e-14	Promoter (1-2kb)	10	50895651	50989152	93502	1	NM_011376	-1906
Chr 2	179803299	179805234	DiffBind	1935	7.43	-0.2	8.42	-8.62	1.17e-14	1.03e-13	Intron (NM_009867/Cdh4, intron 4 of 15)	2	179912146	179976646	64501	2	NM_001081092	171412
Chr 5	36766917	36768674	DiffBind	1757	7.42	-0.2	8.42	-8.61	1.45e-14	1.26e-13	Distal Intergenic	5	36747374	36748679	1306	2	NM_133724	-18239
Chr 10	94374246	94375604	DiffBind	1358	7.42	-0.2	8.42	-8.61	1.28e-14	1.11e-13	Distal Intergenic	10	94293663	94298703	5041	2	NR_033209	-75544
Chr 11	60088491	60089777	DiffBind	1286	7.41	-0.2	8.41	-8.61	6.57e-15	5.91e-14	Distal Intergenic	11	60105013	60199195	94183	1	NM_009021	-15236
Chr 3	138185650	138187375	DiffBind	1725	7.41	-0.2	8.4	-8.6	5.93e-14	4.8e-13	Promoter (<=1kb)	3	138164135	138186713	22579	2	NM_001163385	0
Chr 5	102334163	102335787	DiffBind	1624	7.41	-0.2	8.41	-8.6	5.43e-15	4.94e-14	Distal Intergenic	5	102481391	102897937	416547	1	NM_029270	-145604
Chr 7	58495371	58496977	DiffBind	1606	7.41	-0.2	8.4	-8.6	1.07e-14	9.43e-14	Distal Intergenic	7	58658202	58829426	171225	1	NM_009728	-161225
Chr 5	28250700	28252614	DiffBind	1914	7.41	-0.2	8.41	-8.6	2.1e-13	1.6e-12	Distal Intergenic	5	28205463	28237873	32411	2	NM_175651	-12828
Chr 15	80463096	80464678	DiffBind	1582	7.41	-0.2	8.4	-8.6	2.17e-12	1.46e-11	Intron (NM_001163189/Enthd1, intron 5 of 5)	15	80452240	80560470	108231	2	NM_001163189	95792
Chr 5	117592762	117594521	DiffBind	1759	7.41	-0.2	8.41	-8.6	2.14e-14	1.82e-13	Intron (NM_001114545/Ksr2, intron 4 of 19)	5	117414002	117767988	353987	1	NM_001114545	178761
Chr 8	12438773	12440512	DiffBind	1739	7.41	-0.2	8.41	-8.6	5.2e-15	4.73e-14	Distal Intergenic	8	12395519	12399555	4037	1	NM_009233	43255
Chr 5	114075806	114077688	DiffBind	1882	7.41	-0.2	8.41	-8.6	1.71e-14	1.47e-13	Intron (NM_026805/Svop, intron 1 of 15)	5	114026913	114091380	64468	2	NM_026805	13692
Chr 15	82923946	82926247	DiffBind	2301	7.41	-0.2	8.41	-8.6	1.49e-12	1.02e-11	Distal Intergenic	15	82808626	82912134	103509	2	NM_013836	-11813
Chr 10	27330313	27331589	DiffBind	1276	7.4	-0.2	8.39	-8.59	1.51e-14	1.31e-13	Intron (NM_008481/Lama2, intron 10 of 63)	10	27389866	27397225	7360	1	NR_131034	-58277
Chr 8	118476300	118477964	DiffBind	1664	7.4	-0.2	8.4	-8.59	1.16e-13	9.05e-13	Intron (NM_019707/Cdh13, intron 1 of 13)	8	118283755	119323448	1039694	1	NM_019707	192546
Chr 9	108572629	108575346	DiffBind	2717	7.4	-0.2	8.4	-8.59	6.1e-15	5.5e-14	Promoter (2-3kb)	9	108569892	108572771	2880	1	NM_026378	2738
Chr 13	56108919	56110266	DiffBind	1347	7.4	-0.2	8.4	-8.59	7.97e-14	6.35e-13	Intron (NM_001159513/H2afy, intron 2 of 8)	13	56073622	56135550	61929	2	NM_001159513	25284
Chr 16	35077139	35078675	DiffBind	1536	7.39	-0.2	8.39	-8.59	4.21e-14	3.46e-13	Intron (NM_023587/Hacd2, intron 4 of 6)	16	35022421	35109175	86755	1	NM_023587	54719
Chr 1	154951805	154953321	DiffBind	1516	7.4	-0.2	8.39	-8.59	1.14e-14	1e-13	Distal Intergenic	1	155096367	155099636	3270	2	NM_010500	146315
Chr 16	96349331	96350471	DiffBind	1140	7.4	-0.2	8.4	-8.59	1.24e-14	1.08e-13	Distal Intergenic	16	96361757	96404030	42274	1	NM_001177887	-11286
Chr 8	127804602	127806258	DiffBind	1656	7.4	-0.2	8.39	-8.59	5.93e-15	5.36e-14	Distal Intergenic	8	128278148	128278225	78	2	NR_105822	471967
Chr 5	117686740	117688046	DiffBind	1306	7.4	-0.2	8.4	-8.59	3.35e-14	2.79e-13	Intron (NM_001114545/Ksr2, intron 8 of 19)	5	117866839	117958840	92002	1	NM_008712	-178793
Chr 1	54706835	54708517	DiffBind	1682	7.4	-0.2	8.39	-8.59	2.57e-14	2.17e-13	Intron (NM_001081433/Ankrd44, intron 16 of 27)	1	54473000	54557684	84685	2	NM_001163314	-149152
Chr 6	52786150	52787714	DiffBind	1564	7.4	-0.2	8.4	-8.59	6.08e-15	5.49e-14	Intron (NM_001168277/Jazf1, intron 3 of 4)	6	52713729	52766779	53051	1	NM_025816	72422
Chr 8	24419181	24421708	DiffBind	2527	7.39	-0.2	8.39	-8.58	9.33e-14	7.37e-13	Distal Intergenic	8	24437616	24438946	1331	2	NM_026931	17238
Chr 1	193169206	193170672	DiffBind	1466	7.39	-0.2	8.39	-8.58	8.06e-15	7.18e-14	Promoter (2-3kb)	1	193173469	193177832	4364	1	NM_001160360	-2797
Chr 12	109009871	109011221	DiffBind	1350	7.39	-0.2	8.39	-8.58	1.37e-14	1.19e-13	Intron (NM_177602/Wdr25, intron 4 of 6)	12	109032182	109068217	36036	2	NM_001163175	56996
Chr 2	163121707	163123107	DiffBind	1400	7.39	-0.2	8.39	-8.58	3.7e-14	3.06e-13	Distal Intergenic	2	163087031	163089601	2571	2	NM_026630	-32107
Chr 19	23506802	23508643	DiffBind	1841	7.39	-0.2	8.39	-8.58	1.93e-14	1.65e-13	Distal Intergenic	19	23302609	23448322	145714	2	NM_174857	-58481
Chr 16	24501207	24502822	DiffBind	1615	7.39	-0.2	8.39	-8.58	1.39e-13	1.08e-12	Intron (NM_178665/Lpp, intron 3 of 12)	16	24529314	24534472	5159	1	NR_038091	-26492
Chr 5	107191657	107192873	DiffBind	1216	7.39	-0.2	8.39	-8.58	4.27e-13	3.13e-12	Intron (NM_011578/Tgfbr3, intron 3 of 16)	5	107106570	107289595	183026	2	NM_011578	96722
Chr 12	16090960	16092834	DiffBind	1874	7.39	-0.2	8.39	-8.58	1.23e-13	9.62e-13	Distal Intergenic	12	15791727	15816785	25059	2	NM_144551	-274176
Chr 2	173823071	173824460	DiffBind	1389	7.39	-0.2	8.38	-8.58	8.84e-15	7.84e-14	Distal Intergenic	2	173737571	173784336	46766	1	NM_019806	85501
Chr 6	91360552	91361636	DiffBind	1084	7.39	-0.2	8.39	-8.58	6.72e-15	6.04e-14	Downstream (2-3kb)	6	91363983	91411369	47387	2	NM_009527	49733
Chr 7	110090870	110092715	DiffBind	1845	7.39	-0.2	8.38	-8.58	6.64e-15	5.96e-14	Exon (NM_009281/Zfp143, exon 14 of 16)	7	110061702	110095392	33691	1	NM_009281	29169
Chr 14	55178477	55180045	DiffBind	1568	7.37	-0.2	8.37	-8.57	6.64e-14	5.34e-13	Distal Intergenic	14	55222007	55241440	19434	1	NM_027790	-41962
Chr 14	121761739	121762948	DiffBind	1209	7.38	-0.2	8.38	-8.57	6.93e-15	6.22e-14	Intron (NM_134074/Dock9, intron 1 of 52)	14	121542039	121738929	196891	2	NM_001128308	-22811
Chr 19	58353290	58354626	DiffBind	1336	7.38	-0.2	8.37	-8.57	8.66e-15	7.69e-14	Intron (NM_010279/Gfra1, intron 5 of 10)	19	58296204	58300348	4145	1	NR_040449	57087
Chr 7	64949526	64951189	DiffBind	1663	7.38	-0.2	8.38	-8.57	3.12e-14	2.61e-13	Intron (NM_183087/Fam189a1, intron 2 of 9)	7	64871650	64873040	1391	2	NM_023239	-76487
Chr 13	36550264	36552518	DiffBind	2254	7.38	-0.2	8.38	-8.57	7.12e-14	5.71e-13	Distal Intergenic	13	36725622	36734477	8856	2	NM_153529	181959
Chr 4	118281140	118283029	DiffBind	1889	7.38	-0.2	8.37	-8.57	1.73e-14	1.48e-13	Intron (NM_011213/Ptprf, intron 2 of 32)	4	118208213	118291397	83185	2	NM_011213	8368
Chr 7	51661693	51663547	DiffBind	1854	7.38	-0.2	8.37	-8.57	2.4e-14	2.04e-13	Intron (NM_080853/Slc17a6, intron 8 of 11)	7	51621830	51671126	49297	1	NM_080853	39864
Chr 10	86452149	86453771	DiffBind	1622	7.38	-0.2	8.38	-8.57	7.28e-15	6.51e-14	Intron (NM_013722/Syn3, intron 2 of 13)	10	86048746	86498896	450151	2	NM_013722	45125
Chr 4	139613895	139615535	DiffBind	1640	7.37	-0.2	8.37	-8.56	1.29e-14	1.13e-13	Exon (NM_183148/Iffo2, exon 9 of 12)	4	139622894	139649691	26798	1	NM_175438	-7359
Chr 10	85509627	85511013	DiffBind	1386	7.37	-0.2	8.36	-8.56	9.47e-15	8.38e-14	Intron (NM_028709/Btbd11, intron 1 of 16)	10	85598411	85660292	61882	1	NM_001017525	-87398
Chr 1	182573270	182574982	DiffBind	1712	7.37	-0.2	8.36	-8.56	2.51e-14	2.12e-13	Intron (NM_001145806/Capn8, intron 2 of 9)	1	182565007	182632352	67346	1	NM_130890	8264
Chr 8	10490168	10491736	DiffBind	1568	7.37	-0.2	8.37	-8.56	2.48e-13	1.87e-12	Intron (NM_001081397/Myo16, intron 23 of 35)	8	10153923	10633950	480028	1	NM_001081397	336246
Chr 1	152287640	152289047	DiffBind	1407	7.36	-0.2	8.36	-8.56	1.01e-12	7.04e-12	Distal Intergenic	1	152370736	152386682	15947	2	NM_025677	97635
Chr 5	113726984	113728601	DiffBind	1617	7.36	-0.2	8.35	-8.55	1.19e-14	1.04e-13	Promoter (2-3kb)	5	113692424	113724772	32349	2	NR_033216	-2213
Chr 5	45024748	45026256	DiffBind	1508	7.36	-0.2	8.36	-8.55	1.6e-14	1.38e-13	Intron (NR_131933/D5Ertd615e, intron 5 of 5)	5	44966201	44978805	12605	1	NR_073013	58548
Chr 9	103569217	103570868	DiffBind	1651	7.36	-0.2	8.36	-8.55	1.01e-14	8.88e-14	Intron (NM_178638/Tmem108, intron 3 of 5)	9	103557090	103565891	8802	1	NR_040764	12128
Chr 5	30456598	30457947	DiffBind	1349	7.36	-0.2	8.36	-8.55	9.74e-15	8.61e-14	Intron (NM_001100395/Otof, intron 1 of 46)	5	30367066	30461932	94867	2	NM_001100395	3985
Chr 11	80325053	80326616	DiffBind	1563	7.36	-0.2	8.36	-8.55	3.75e-14	3.1e-13	Intron (NM_139228/Rhbdl3, intron 4 of 8)	11	80300912	80355986	55075	1	NM_139228	24142
Chr 5	112742653	112743921	DiffBind	1268	7.34	-0.2	8.34	-8.54	2.06e-14	1.76e-13	Intron (NM_028901/Myo18b, intron 39 of 43)	5	112793292	112801701	8410	1	NR_040675	-49371
Chr 11	71038109	71039968	DiffBind	1859	7.34	-0.2	8.34	-8.54	9.99e-15	8.82e-14	Distal Intergenic	11	71031941	71033617	1677	2	NM_134022	-4493
Chr 3	85702219	85703229	DiffBind	1010	7.35	-0.2	8.35	-8.54	9.31e-15	8.25e-14	Intron (NM_172682/Fam160a1, intron 5 of 11)	3	85660063	85746209	86147	2	NM_172682	42980
Chr 8	110449810	110451314	DiffBind	1504	7.34	-0.2	8.34	-8.54	1.69e-14	1.46e-13	Exon (NM_172916/Hydin, exon 21 of 87)	8	110495366	110502356	6991	2	NR_105058	51042
Chr 11	100347633	100349673	DiffBind	2040	7.35	-0.2	8.35	-8.54	1.45e-14	1.26e-13	3' UTR	11	100347327	100356141	8815	2	NM_010404	6468
Chr 4	115885297	115886542	DiffBind	1245	7.35	-0.2	8.34	-8.54	5.58e-14	4.53e-13	Promoter (<=1kb)	4	115884400	115887964	3565	1	NM_001039124	898
Chr 8	108314106	108315617	DiffBind	1511	7.35	-0.2	8.35	-8.54	1.07e-14	9.45e-14	Distal Intergenic	8	108553252	108584677	31426	2	NR_077224	269060
Chr 16	50688479	50689795	DiffBind	1316	7.35	-0.2	8.35	-8.54	6.1e-13	4.39e-12	Distal Intergenic	16	50727132	50727245	114	1	NR_105782	-37337
Chr 1	66987261	66988645	DiffBind	1384	7.35	-0.2	8.35	-8.54	6.66e-13	4.76e-12	Distal Intergenic	1	66924296	66945056	20761	2	NM_021285	-42206
Chr 4	11950490	11951497	DiffBind	1007	7.35	-0.2	8.34	-8.54	1.46e-13	1.13e-12	Distal Intergenic	4	11958185	11965713	7529	2	NM_001098231	14216
Chr 11	109269280	109270672	DiffBind	1392	7.35	-0.2	8.35	-8.54	1.23e-14	1.08e-13	Intron (NM_011268/Rgs9, intron 7 of 18)	11	109225355	109298181	72827	2	NM_011268	27509
Chr 18	77492504	77494286	DiffBind	1782	7.35	-0.2	8.34	-8.54	1.97e-14	1.68e-13	Intron (NM_001164504/Rnf165, intron 1 of 7)	18	77456110	77565136	109027	2	NM_001164504	70850
Chr 17	57053418	57054866	DiffBind	1448	7.35	-0.2	8.34	-8.54	6.26e-14	5.05e-13	Exon (NM_025877/Slc25a23, exon 5 of 10)	17	57043711	57059863	16153	2	NM_025877	4997
Chr 7	6933823	6935484	DiffBind	1661	7.35	-0.2	8.35	-8.54	2.38e-13	1.8e-12	Intron (NM_001290994/Usp29, intron 6 of 8)	7	6955686	6976662	20977	2	NR_036631	41178
Chr 1	62909260	62910703	DiffBind	1443	7.34	-0.2	8.33	-8.53	3.82e-13	2.81e-12	Distal Intergenic	1	62790918	62794732	3815	2	NR_040601	-114529
Chr 4	9349356	9350759	DiffBind	1403	7.33	-0.2	8.33	-8.53	1.14e-14	1e-13	Exon (NM_028940/Clvs1, exon 3 of 6)	4	9269317	9451691	182375	1	NM_028940	80040
Chr 1	167031617	167033062	DiffBind	1445	7.34	-0.2	8.33	-8.53	1.48e-14	1.28e-13	Intron (NM_001160261/Fam78b, intron 1 of 2)	1	167001417	167091302	89886	1	NM_175461	30201
Chr 2	66043448	66044779	DiffBind	1331	7.34	-0.2	8.33	-8.53	1.36e-14	1.18e-13	Distal Intergenic	2	66082766	66124793	42028	2	NM_015736	80014
Chr 2	168319921	168322298	DiffBind	2377	8.3	0.77	9.3	-8.53	1.52e-27	4.37e-26	Distal Intergenic	2	168261698	168269331	7634	2	NM_001081134	-50591
Chr 4	130871984	130873474	DiffBind	1490	7.34	-0.2	8.34	-8.53	1.04e-14	9.16e-14	Distal Intergenic	4	130913334	130936148	22815	1	NM_010686	-39860
Chr 12	81202774	81204545	DiffBind	1771	7.34	-0.2	8.34	-8.53	1.22e-14	1.06e-13	Exon (NM_001167920/Slc8a3, exon 5 of 7)	12	81166151	81166234	84	1	NR_037227	36624
Chr 11	108296903	108298946	DiffBind	2043	7.34	-0.2	8.33	-8.53	5.39e-13	3.9e-12	Intron (NM_011101/Prkca, intron 2 of 16)	11	107933387	108343888	410502	2	NM_011101	44942
Chr 19	15614367	15615812	DiffBind	1445	7.34	-0.2	8.34	-8.53	1.47e-11	8.98e-11	Distal Intergenic	19	15905123	15924622	19500	2	NM_001205339	308810
Chr 1	57600045	57601522	DiffBind	1477	7.34	-0.2	8.33	-8.53	1.14e-14	1e-13	Distal Intergenic	1	57774861	57948397	173537	1	NM_144882	-173339
Chr 15	67428497	67430017	DiffBind	1520	7.33	-0.2	8.32	-8.52	3.37e-14	2.8e-13	Distal Intergenic	15	67226769	67377094	150326	1	NR_045140	201729
Chr 13	48383909	48385171	DiffBind	1262	7.33	-0.2	8.33	-8.52	2.22e-14	1.89e-13	Distal Intergenic	13	48272418	48273884	1467	2	NR_045162	-110026
Chr 14	36572183	36573940	DiffBind	1757	7.33	-0.2	8.33	-8.52	1.79e-13	1.37e-12	Distal Intergenic	14	36874936	36935568	60633	2	NM_028407	361628
Chr 12	56527934	56530197	DiffBind	2263	7.33	-0.2	8.33	-8.52	1.18e-12	8.22e-12	Promoter (<=1kb)	12	56490428	56529420	38993	2	NR_045082	0
Chr 14	71275629	71277043	DiffBind	1414	7.33	-0.2	8.32	-8.52	1.45e-13	1.12e-12	Distal Intergenic	14	71251273	71271059	19787	1	NR_046076	24357
Chr 5	69704442	69705665	DiffBind	1223	7.33	-0.2	8.33	-8.52	1.35e-12	9.32e-12	Distal Intergenic	5	69575002	69592285	17284	2	NM_001038015	-112158
Chr 17	30295258	30297287	DiffBind	2029	7.33	-0.2	8.33	-8.52	2.02e-14	1.72e-13	Intron (NM_027060/Btbd9, intron 8 of 10)	17	30256457	30256535	79	2	NR_105839	-38724
Chr 10	20382243	20383444	DiffBind	1201	7.33	-0.2	8.32	-8.52	3.07e-13	2.28e-12	Distal Intergenic	10	20347819	20361669	13851	1	NM_027930	34425
Chr 1	51636017	51637554	DiffBind	1537	7.33	-0.2	8.33	-8.52	3.36e-14	2.8e-13	Distal Intergenic	1	51469488	51478399	8912	2	NM_028696	-157619
Chr 18	30154175	30155996	DiffBind	1821	7.33	-0.2	8.33	-8.52	3.79e-14	3.13e-13	Distal Intergenic	18	30272896	30348120	75225	1	NM_181414	-116900
Chr 6	114185459	114187480	DiffBind	2021	7.33	-0.2	8.33	-8.52	1.88e-13	1.44e-12	Intron (NM_172890/Slc6a11, intron 5 of 13)	6	114131241	114249886	118646	1	NM_172890	54219
Chr 10	75170061	75171307	DiffBind	1246	7.33	-0.2	8.32	-8.52	2.88e-14	2.42e-13	Intron (NM_001081412/Bcr, intron 16 of 22)	10	75212073	75312400	100328	1	NM_153406	-40766
Chr 11	57759740	57761225	DiffBind	1485	7.32	-0.2	8.31	-8.51	2.83e-13	2.11e-12	Intron (NM_134189/Galnt10, intron 4 of 11)	11	57795499	57801467	5969	2	NR_131042	40242
Chr 11	91132539	91134014	DiffBind	1475	7.32	-0.2	8.31	-8.51	2.18e-14	1.86e-13	Distal Intergenic	11	90804691	90895152	90462	1	NR_045956	327849
Chr 17	72114602	72116602	DiffBind	2000	7.32	-0.2	8.31	-8.51	1.79e-14	1.54e-13	Intron (NM_007439/Alk, intron 4 of 28)	17	71781947	71858351	76405	1	NM_030179	332656
Chr 16	96973660	96975200	DiffBind	1540	7.32	-0.2	8.31	-8.51	2.39e-14	2.03e-13	Intron (NM_031174/Dscam, intron 3 of 32)	16	96592079	97170735	578657	2	NM_031174	195535
Chr 9	99335497	99337077	DiffBind	1580	7.32	-0.2	8.31	-8.51	1.34e-14	1.17e-13	Exon (NM_177775/Esyt3, exon 3 of 23)	9	99309967	99358530	48564	2	NM_177775	21453
Chr 9	14891248	14892709	DiffBind	1461	7.32	-0.2	8.32	-8.51	1.76e-14	1.51e-13	Intron (NM_176807/Izumo1r, intron 4 of 4)	9	14885814	14903951	18138	2	NM_176807	11242
Chr 12	98480821	98482185	DiffBind	1364	7.32	-0.2	8.31	-8.51	3.87e-14	3.2e-13	Intron (NM_029911/Kcnk10, intron 4 of 6)	12	98433994	98577940	143947	2	NM_029911	95755
Chr 5	117692015	117693932	DiffBind	1917	7.32	-0.2	8.31	-8.51	3.46e-14	2.87e-13	Intron (NM_001114545/Ksr2, intron 9 of 19)	5	117866839	117958840	92002	1	NM_008712	-172907
Chr 4	133853500	133854850	DiffBind	1350	7.32	-0.2	8.32	-8.51	1.24e-13	9.68e-13	Intron (NM_001285506/Rps6ka1, intron 16 of 20)	4	133847291	133874731	27441	2	NM_001285506	19881
Chr 8	72728166	72729491	DiffBind	1325	7.32	-0.2	8.31	-8.51	2.39e-13	1.81e-12	Intron (NM_001113248/Sin3b, intron 3 of 6)	8	72723270	72758203	34934	1	NM_009188	4897
Chr 14	68979900	68981441	DiffBind	1541	7.32	-0.2	8.31	-8.51	1.82e-14	1.56e-13	Distal Intergenic	14	69029289	69041401	12113	1	NM_009285	-47848
Chr 19	58783279	58784641	DiffBind	1362	7.31	-0.2	8.31	-8.5	1.94e-14	1.66e-13	Downstream (1-2kb)	19	58785803	58794414	8612	2	NM_026208	9773
Chr 4	131170614	131172177	DiffBind	1563	7.3	-0.2	8.3	-8.5	4.81e-13	3.5e-12	Distal Intergenic	4	131000832	131010474	9643	2	NR_130167	-160141
Chr 12	55573432	55574587	DiffBind	1155	7.3	-0.2	8.3	-8.5	3.65e-13	2.69e-12	Distal Intergenic	12	55565205	55566896	1692	1	NM_001277340	8228
Chr 1	158055340	158056522	DiffBind	1182	7.31	-0.2	8.31	-8.5	1.82e-11	1.1e-10	Distal Intergenic	1	158245269	158356260	110992	2	NM_207583	299738
Chr 14	27698657	27699999	DiffBind	1342	7.31	-0.2	8.3	-8.5	1.67e-14	1.44e-13	Intron (NM_177814/Erc2, intron 2 of 15)	14	27622442	28478537	856096	1	NM_177814	76216
Chr 8	25412491	25414136	DiffBind	1645	7.31	-0.2	8.31	-8.5	4.71e-13	3.43e-12	Distal Intergenic	8	25518759	25575718	56960	1	NM_001079908	-104623
Chr 12	77585701	77587088	DiffBind	1387	7.31	-0.2	8.3	-8.5	1.93e-14	1.65e-13	Distal Intergenic	12	77410141	77475996	65856	1	NM_001252616	175561
Chr 2	51334159	51335451	DiffBind	1292	7.31	-0.2	8.31	-8.5	1.67e-14	1.44e-13	Distal Intergenic	2	51241831	51295945	54115	1	NR_040636	92329
Chr 9	46978051	46979794	DiffBind	1743	7.31	-0.2	8.31	-8.5	3.53e-12	2.32e-11	Distal Intergenic	9	46998741	47003860	5120	1	NM_001243258	-18947
Chr 12	117336751	117338460	DiffBind	1709	7.31	-0.2	8.3	-8.5	2.5e-14	2.11e-13	Promoter (<=1kb)	12	117234521	117337012	102492	2	NR_044987	0
Chr 11	84522077	84524611	DiffBind	2534	7.31	-0.2	8.31	-8.5	2.48e-14	2.1e-13	Promoter (<=1kb)	11	84519379	84525534	6156	2	NM_008498	923
Chr 4	35885903	35887404	DiffBind	1501	7.3	-0.2	8.3	-8.5	1.53e-14	1.32e-13	Intron (NM_001166000/Lingo2, intron 8 of 8)	4	35706648	35845204	138557	2	NM_175516	-40700
Chr 11	119176408	119178194	DiffBind	1786	7.31	-0.2	8.31	-8.5	1.55e-14	1.34e-13	Intron (NM_172443/Tbc1d16, intron 3 of 11)	11	119154076	119154137	62	2	NR_105899	-22272
Chr 7	47020181	47021759	DiffBind	1578	7.31	-0.2	8.31	-8.5	1.39e-14	1.21e-13	Distal Intergenic	7	46990396	47008414	18019	2	NM_175318	-11768
Chr 16	21936034	21937967	DiffBind	1933	7.3	-0.2	8.3	-8.5	5.48e-14	4.45e-13	Exon (NM_025693/Tmem41a, exon 3 of 5)	16	21934327	21947552	13226	2	NM_025693	9585
Chr 3	54059036	54060421	DiffBind	1385	7.31	-0.2	8.3	-8.5	1.44e-14	1.25e-13	Distal Intergenic	3	54156057	54267939	111883	1	NM_001253683	-95636
Chr 19	44510859	44512595	DiffBind	1736	7.31	-0.2	8.31	-8.5	3.63e-13	2.68e-12	3' UTR	19	44493472	44514273	20802	1	NM_011720	17388
Chr 14	86298838	86300273	DiffBind	1435	7.3	-0.2	8.29	-8.49	2.69e-12	1.79e-11	Distal Intergenic	14	86245970	86262042	16073	1	NR_040457	52869
Chr 6	30627553	30629428	DiffBind	1875	7.3	-0.2	8.3	-8.49	3.26e-14	2.71e-13	Intron (NM_144537/Cpa5, intron 9 of 11)	6	30639221	30645361	6141	1	NM_025350	-9793
Chr 14	54183261	54184958	DiffBind	1697	7.3	-0.2	8.3	-8.49	1.09e-13	8.52e-13	Distal Intergenic	14	54235485	54253929	18445	2	NM_001113358	68971
Chr 4	117047176	117048766	DiffBind	1590	7.3	-0.2	8.29	-8.49	1.81e-14	1.56e-13	Intron (NM_175135/Eif2b3, intron 4 of 9)	4	117019408	117086852	67445	1	NM_001111277	27769
Chr 13	58449533	58451233	DiffBind	1700	7.3	-0.2	8.29	-8.49	8.92e-14	7.06e-13	Distal Intergenic	13	58391132	58403343	12212	2	NM_001301341	-46191
Chr 5	27846189	27847812	DiffBind	1623	7.3	-0.2	8.3	-8.49	4.69e-14	3.84e-13	Intron (NM_008314/Htr5a, intron 1 of 1)	5	27841947	27855086	13140	1	NM_008314	4243
Chr 1	32092350	32093592	DiffBind	1242	7.3	-0.2	8.3	-8.49	1.7e-14	1.46e-13	Distal Intergenic	1	32172806	32657738	484933	1	NM_133235	-79214
Chr 6	121175427	121176502	DiffBind	1075	7.3	-0.2	8.29	-8.49	2.1e-14	1.79e-13	Distal Intergenic	6	121183667	121196192	12526	1	NM_001304773	-7165
Chr 5	53479263	53480761	DiffBind	1498	7.3	-0.2	8.29	-8.49	2.93e-14	2.46e-13	Distal Intergenic	5	53555779	53657445	101667	1	NM_001080928	-75018
Chr 13	52108423	52109802	DiffBind	1379	7.28	-0.2	8.28	-8.48	2.01e-13	1.53e-12	Intron (NR_045061/4921525O09Rik, intron 3 of 7)	13	52096741	52124160	27420	1	NR_045061	11683
Chr 13	56311670	56313263	DiffBind	1593	7.29	-0.2	8.29	-8.48	3.09e-13	2.3e-12	Distal Intergenic	13	56288643	56296551	7909	2	NM_019568	-15120
Chr 9	20943379	20944644	DiffBind	1265	7.28	-0.2	8.28	-8.48	1.86e-14	1.6e-13	Intron (NM_001199433/Dnmt1, intron 1 of 38)	9	20907206	20952623	45418	2	NM_001199433	7979
Chr 9	95648554	95650498	DiffBind	1944	7.29	-0.2	8.29	-8.48	1.96e-14	1.67e-13	Intron (NM_029620/Pcolce2, intron 2 of 8)	9	95637628	95695551	57924	1	NM_029620	10927
Chr 6	75041821	75043387	DiffBind	1566	7.28	-0.2	8.27	-8.47	2.1e-14	1.79e-13	Distal Intergenic	6	73436965	73471021	34057	2	NR_108032	-1570801
Chr 8	56513991	56515033	DiffBind	1042	7.27	-0.2	8.27	-8.47	2.19e-14	1.86e-13	Distal Intergenic	8	56465622	56484968	19347	2	NR_131020	-29024
Chr 4	151213277	151214468	DiffBind	1191	7.28	-0.2	8.27	-8.47	2.02e-14	1.72e-13	Intron (NM_001081557/Camta1, intron 6 of 23)	4	151089570	151091449	1880	1	NM_001308446	123708
Chr 10	94926047	94927807	DiffBind	1760	7.28	-0.2	8.28	-8.47	7.51e-14	6e-13	Intron (NM_018797/Plxnc1, intron 1 of 30)	10	94790866	94944578	153713	2	NM_018797	16771
Chr 6	54552474	54555761	DiffBind	3287	8.82	1.34	9.82	-8.47	2.11e-38	1.03e-36	Intron (NM_027268/Scrn1, intron 1 of 7)	6	54508816	54566382	57567	2	NM_027268	10621
Chr 7	144147384	144148690	DiffBind	1306	7.28	-0.2	8.27	-8.47	8e-14	6.38e-13	Intron (NR_037302/Mir3470b, intron 1 of 5)	7	144175520	144422675	247156	1	NM_001113373	-26830
Chr 2	130121023	130122499	DiffBind	1476	7.28	-0.2	8.28	-8.47	2.36e-14	2e-13	Promoter (<=1kb)	2	130123275	130154232	30958	1	NM_001289747	-776
Chr 17	31470004	31471470	DiffBind	1466	7.28	-0.2	8.27	-8.47	3.06e-14	2.56e-13	Exon (NM_001163748/Pde9a, exon 16 of 19)	17	31494322	31512487	18166	2	NM_021322	41017
Chr 6	35415574	35417480	DiffBind	1906	7.27	-0.2	8.26	-8.46	5.47e-14	4.45e-13	Distal Intergenic	6	35330846	35336829	5984	1	NR_040526	84729
Chr 4	131297674	131299336	DiffBind	1662	7.27	-0.2	8.26	-8.46	2.26e-14	1.92e-13	Distal Intergenic	4	131000832	131010474	9643	2	NR_130167	-287201
Chr 1	90152821	90154585	DiffBind	1764	7.27	-0.2	8.27	-8.46	5.81e-14	4.71e-13	Promoter (<=1kb)	1	90042132	90153401	111270	2	NM_029122	0
Chr 3	119937875	119939517	DiffBind	1642	7.26	-0.2	8.26	-8.46	9.68e-14	7.63e-13	Distal Intergenic	3	119718742	119783388	64647	2	NM_019550	-154488
Chr 1	16135555	16137022	DiffBind	1467	7.27	-0.2	8.26	-8.46	3.87e-13	2.85e-12	Distal Intergenic	1	16105882	16132550	26669	1	NM_133832	29674
Chr 1	79428719	79430191	DiffBind	1472	7.27	-0.2	8.26	-8.46	3.71e-14	3.07e-13	Distal Intergenic	1	79434669	79440090	5422	2	NM_009129	9899
Chr 2	179731931	179734010	DiffBind	2079	7.27	-0.2	8.26	-8.46	2.2e-12	1.48e-11	Intron (NM_009867/Cdh4, intron 2 of 15)	2	179912146	179976646	64501	2	NM_001081092	242636
Chr 2	174676566	174678126	DiffBind	1560	7.27	-0.2	8.26	-8.46	2.8e-14	2.36e-13	Intron (NM_001099328/Zfp831, intron 3 of 4)	2	174643534	174710830	67297	1	NM_001099328	33033
Chr 5	35195428	35197303	DiffBind	1875	7.26	-0.2	8.26	-8.45	4.27e-14	3.51e-13	Distal Intergenic	5	35278566	35281763	3198	1	NM_007418	-81263
Chr 6	48621816	48623173	DiffBind	1357	7.26	-0.2	8.26	-8.45	2.79e-13	2.09e-12	3' UTR	6	48628167	48633688	5522	1	NR_027236	-4994
Chr 1	133824757	133826262	DiffBind	1505	7.26	-0.2	8.26	-8.45	1.58e-13	1.22e-12	Distal Intergenic	1	133702674	133753747	51074	2	NM_213616	-71011
Chr 3	105580489	105582096	DiffBind	1607	7.25	-0.2	8.25	-8.45	4.91e-14	4.01e-13	Intron (NM_001039347/Kcnd3, intron 2 of 6)	3	105678462	105687571	9110	2	NM_017397	105475
Chr 5	114537322	114539029	DiffBind	1707	7.26	-0.2	8.25	-8.45	4.33e-12	2.81e-11	Distal Intergenic	5	114568251	114613218	44968	1	NM_001004180	-29222
Chr 5	114521073	114522450	DiffBind	1377	7.26	-0.2	8.26	-8.45	1.29e-11	7.9e-11	Distal Intergenic	5	114568251	114613218	44968	1	NM_001004180	-45801
Chr 11	41424904	41426246	DiffBind	1342	7.26	-0.2	8.26	-8.45	2.91e-14	2.44e-13	Distal Intergenic	11	41910190	42000714	90525	2	NM_008073	574468
Chr 10	61014573	61016323	DiffBind	1750	7.26	-0.2	8.26	-8.45	7.15e-14	5.73e-13	Distal Intergenic	10	61031303	61038080	6778	1	NR_040638	-14980
Chr 8	45195537	45197164	DiffBind	1627	7.25	-0.2	8.25	-8.45	2.52e-14	2.13e-13	Distal Intergenic	8	45160494	45165145	4652	2	NR_040690	-30393
Chr 11	95990719	95991915	DiffBind	1196	7.26	-0.2	8.26	-8.45	8.49e-14	6.74e-13	Intron (NM_009951/Igf2bp1, intron 2 of 14)	11	95957164	96005944	48781	2	NM_009951	14029
Chr 7	83738952	83740595	DiffBind	1643	7.26	-0.2	8.25	-8.45	4.75e-13	3.46e-12	Distal Intergenic	7	83643063	83735490	92428	2	NM_010551	-3463
Chr 8	122879341	122880806	DiffBind	1465	7.25	-0.2	8.25	-8.44	5.18e-13	3.75e-12	Distal Intergenic	8	122848374	122867397	19024	1	NM_007662	30968
Chr 17	86558736	86559980	DiffBind	1244	7.25	-0.2	8.25	-8.44	3.28e-14	2.73e-13	Exon (NM_011104/Prkce, exon 11 of 15)	17	86753864	86833410	79547	1	NM_010137	-193884
Chr 7	51792989	51794350	DiffBind	1361	7.25	-0.2	8.24	-8.44	4.19e-14	3.45e-13	Distal Intergenic	7	51860577	51862267	1691	2	NM_001115087	67917
Chr 14	79909174	79910592	DiffBind	1418	7.25	-0.2	8.24	-8.44	3.28e-14	2.73e-13	Distal Intergenic	14	79860521	79869176	8656	2	NR_033535	-39999
Chr 5	151389304	151390517	DiffBind	1213	7.25	-0.2	8.24	-8.44	7.85e-14	6.26e-13	Intron (NR_045699/1700028E10Rik, intron 3 of 3)	5	151406504	151432118	25615	1	NR_131166	-15987
Chr 1	167607692	167608744	DiffBind	1052	7.24	-0.2	8.24	-8.44	2.77e-13	2.07e-12	Intron (NM_009107/Rxrg, intron 1 of 9)	1	167598362	167639623	41262	1	NM_009107	9331
Chr 12	105102491	105103751	DiffBind	1260	7.25	-0.2	8.25	-8.44	2.58e-14	2.17e-13	Distal Intergenic	12	105147033	105155225	8193	1	NM_013775	-43282
Chr 2	174561334	174562762	DiffBind	1428	7.25	-0.2	8.24	-8.44	9.95e-14	7.83e-13	Distal Intergenic	2	174643534	174710830	67297	1	NM_001099328	-80772
Chr 17	11899771	11901108	DiffBind	1337	7.24	-0.2	8.23	-8.43	6.88e-14	5.53e-13	Intron (NM_016694/Park2, intron 9 of 11)	17	11863070	11883189	20120	2	NR_045808	-16583
Chr 10	41209114	41210279	DiffBind	1165	7.24	-0.2	8.24	-8.43	4.57e-13	3.33e-12	Intron (NM_133999/Fig4, intron 22 of 22)	10	41188172	41303241	115070	2	NM_133999	92962
Chr 2	107072519	107073897	DiffBind	1378	7.24	-0.2	8.23	-8.43	7.23e-13	5.14e-12	Distal Intergenic	2	107056141	107059651	3511	2	NM_008045	-12869
Chr 19	58279093	58280526	DiffBind	1433	7.24	-0.2	8.24	-8.43	3.24e-14	2.71e-13	Intron (NM_010279/Gfra1, intron 6 of 10)	19	58296204	58300348	4145	1	NR_040449	-15678
Chr 15	91104565	91105735	DiffBind	1170	7.24	-0.2	8.24	-8.43	2.8e-14	2.35e-13	Distal Intergenic	15	90933275	91049951	116677	2	NM_016705	-54615
Chr 5	136236973	136238656	DiffBind	1683	7.24	-0.2	8.23	-8.43	4e-14	3.3e-13	Intron (NM_001302938/Sh2b2, intron 1 of 8)	5	136218149	136244940	26792	2	NM_001302938	6284
Chr 17	25473203	25474946	DiffBind	1743	7.24	-0.2	8.23	-8.43	3.01e-14	2.52e-13	Promoter (1-2kb)	17	25471590	25476594	5005	1	NM_027951	1614
Chr 13	48389888	48391272	DiffBind	1384	7.22	-0.2	8.22	-8.42	3.46e-14	2.87e-13	Distal Intergenic	13	48272418	48273884	1467	2	NR_045162	-116005
Chr 11	72007738	72009202	DiffBind	1464	7.23	-0.2	8.22	-8.42	3.76e-14	3.11e-13	Distal Intergenic	11	72028722	72037509	8788	2	NM_053245	28307
Chr 15	77045916	77047663	DiffBind	1747	7.23	-0.2	8.23	-8.42	2.9e-13	2.17e-12	Promoter (<=1kb)	15	77045276	77057108	11833	1	NM_028010	641
Chr X	135956823	135958225	DiffBind	1402	7.23	-0.2	8.22	-8.42	8.94e-14	7.08e-13	Distal Intergenic	20	135993820	135995359	1540	1	NM_029823	-35595
Chr 14	63409284	63410540	DiffBind	1256	7.23	-0.2	8.22	-8.42	3.46e-14	2.87e-13	Intron (NM_007549/Blk, intron 1 of 12)	14	63372837	63417187	44351	2	NM_007549	6647
Chr 6	47285496	47287002	DiffBind	1506	7.23	-0.2	8.23	-8.42	1.27e-13	9.91e-13	Intron (NM_001004357/Cntnap2, intron 22 of 23)	6	47244396	47301371	56976	1	NM_025771	41101
Chr 14	72357399	72359037	DiffBind	1638	7.23	-0.2	8.22	-8.42	3.56e-14	2.95e-13	Distal Intergenic	14	72537953	72710003	172051	2	NM_207636	350966
Chr 8	108495342	108496783	DiffBind	1441	7.23	-0.2	8.23	-8.42	8.37e-14	6.65e-13	Distal Intergenic	8	108553252	108584677	31426	2	NR_077224	87894
Chr 13	116710595	116712327	DiffBind	1732	7.23	-0.2	8.22	-8.42	2.08e-13	1.58e-12	Distal Intergenic	13	116854824	117025516	170693	2	NM_001081009	313189
Chr 14	65406554	65409334	DiffBind	2780	8.19	0.77	9.19	-8.42	3.89e-26	1.02e-24	Intron (NM_001205075/Pnoc, intron 2 of 3)	14	65400673	65425472	24800	2	NM_001205075	16138
Chr 3	120192324	120193609	DiffBind	1285	7.22	-0.2	8.22	-8.42	1.99e-10	1.06e-09	Distal Intergenic	3	119718742	119783388	64647	2	NM_019550	-408937
Chr 3	157180581	157182966	DiffBind	2385	8.77	1.34	9.76	-8.42	8.27e-31	2.9e-29	Intron (NM_001039094/Negr1, intron 6 of 6)	3	157534397	157548339	13943	1	NM_017381	-351431
Chr 2	169998147	169999747	DiffBind	1600	7.22	-0.2	8.21	-8.41	5.1e-14	4.16e-13	Distal Intergenic	2	169962013	169963187	1175	2	NR_131974	-34961
Chr 12	100977391	100978765	DiffBind	1374	7.22	-0.2	8.21	-8.41	8.17e-14	6.5e-13	Intron (NM_026681/Ccdc88c, intron 4 of 29)	12	101021673	101021768	96	2	NR_035421	43003
Chr 8	127801912	127803516	DiffBind	1604	7.22	-0.2	8.22	-8.41	4.07e-14	3.36e-13	Distal Intergenic	8	128278148	128278225	78	2	NR_105822	474709
Chr 14	14803544	14805073	DiffBind	1529	7.22	-0.2	8.21	-8.41	4.91e-13	3.56e-12	Distal Intergenic	14	14820815	15006693	185879	1	NM_001195229	-15742
Chr 2	101591929	101593474	DiffBind	1545	7.22	-0.2	8.21	-8.41	8.83e-14	6.99e-13	Intron (NM_026592/B230118H07Rik, intron 2 of 6)	2	101624748	101632528	7781	1	NM_009020	-31274
Chr 9	69027009	69028222	DiffBind	1213	7.22	-0.2	8.21	-8.41	2.39e-12	1.6e-11	Intron (NM_013646/Rora, intron 1 of 10)	9	69289841	69388246	98406	1	NM_001289916	-261619
Chr 9	90694071	90695909	DiffBind	1838	7.83	0.41	8.83	-8.41	1.21e-20	1.99e-19	Distal Intergenic	9	90202049	90270769	68721	2	NM_194334	-423303
Chr 1	152269415	152271128	DiffBind	1713	7.22	-0.2	8.21	-8.41	9.8e-14	7.72e-13	Distal Intergenic	1	152370736	152386682	15947	2	NM_025677	115554
Chr 8	110612765	110614136	DiffBind	1371	7.21	-0.2	8.21	-8.41	4.94e-14	4.03e-13	Distal Intergenic	8	110618638	110720398	101761	1	NM_146216	-4502
Chr 16	22733938	22735413	DiffBind	1475	7.21	-0.2	8.2	-8.4	3.19e-13	2.37e-12	Distal Intergenic	16	22805203	22811410	6208	2	NM_009967	75997
Chr 7	132995504	132996897	DiffBind	1393	7.21	-0.2	8.2	-8.4	2.23e-13	1.69e-12	Intron (NM_001170744/Ctbp2, intron 3 of 8)	7	132987011	133015247	28237	2	NM_001170744	18350
Chr 1	59957928	59959355	DiffBind	1427	7.21	-0.2	8.21	-8.4	7.52e-14	6.01e-13	Exon (NM_001037725/Fam117b, exon 4 of 8)	1	59913006	59985348	72343	1	NM_001037725	44923
Chr 8	108936325	108938461	DiffBind	2136	7.21	-0.2	8.21	-8.4	5.65e-14	4.58e-13	Promoter (<=1kb)	8	108936860	108936938	79	1	NR_037295	0
Chr 1	63265492	63267092	DiffBind	1600	7.21	-0.2	8.21	-8.4	8.43e-13	5.95e-12	Intron (NM_001285936/Zdbf2, intron 3 of 6)	1	63273269	63314575	41307	1	NM_001267872	-6177
Chr 8	87711630	87712816	DiffBind	1186	7.2	-0.2	8.19	-8.39	4.37e-14	3.59e-13	Intron (NM_033327/Zfp423, intron 5 of 7)	8	87636098	87642210	6113	2	NR_131165	-69421
Chr 3	38655207	38656982	DiffBind	1775	7.2	-0.2	8.2	-8.39	4.43e-14	3.63e-13	Distal Intergenic	3	38449261	38484816	35556	2	NM_001167883	-170392
Chr 19	46726794	46728063	DiffBind	1269	7.2	-0.2	8.2	-8.39	1.56e-12	1.07e-11	Intron (NM_020577/As3mt, intron 10 of 10)	19	46707443	46741095	33653	1	NM_020577	19352
Chr 8	104190935	104192163	DiffBind	1228	7.2	-0.2	8.2	-8.39	1.03e-12	7.21e-12	Intron (NM_001141922/Bean1, intron 3 of 6)	8	104170513	104219097	48585	1	NM_001141925	20423
Chr 2	165195016	165196570	DiffBind	1554	7.2	-0.2	8.2	-8.39	4.22e-14	3.47e-13	Intron (NM_174988/Cdh22, intron 1 of 11)	2	165111507	165234737	123231	2	NM_174988	38167
Chr 2	153600222	153601787	DiffBind	1565	7.2	-0.2	8.2	-8.39	4.12e-14	3.39e-13	Distal Intergenic	2	153616930	153632781	15852	2	NM_001195390	30994
Chr 12	105413258	105414636	DiffBind	1378	7.2	-0.2	8.2	-8.39	2.4e-12	1.61e-11	Distal Intergenic	12	105394856	105403760	8905	2	NR_045085	-9499
Chr 4	142347250	142348670	DiffBind	1420	7.2	-0.2	8.2	-8.39	1.16e-12	8.05e-12	Distal Intergenic	4	142139240	142239401	100162	2	NM_001109685	-107850
Chr 13	71147964	71149646	DiffBind	1682	7.2	-0.2	8.2	-8.39	1.31e-13	1.02e-12	Distal Intergenic	13	71107089	71107209	121	1	NR_130325	40876
Chr 4	106988665	106990249	DiffBind	1584	7.2	-0.2	8.2	-8.39	1.15e-12	8.02e-12	Intron (NM_023672/Ssbp3, intron 4 of 17)	4	107055874	107066866	10993	2	NM_025500	76617
Chr 13	73626460	73627668	DiffBind	1208	7.2	-0.2	8.19	-8.39	6.78e-14	5.45e-13	Promoter (<=1kb)	13	73627001	73649041	22041	1	NM_009354	0
Chr 15	27893378	27895118	DiffBind	1740	7.19	-0.2	8.19	-8.39	2.64e-13	1.98e-12	Intron (NM_001081302/Trio, intron 7 of 56)	15	27730649	28025848	295200	2	NM_001081302	130730
Chr 17	48518404	48519959	DiffBind	1555	7.19	-0.2	8.19	-8.39	4.43e-14	3.63e-13	Distal Intergenic	17	48454901	48468684	13784	1	NM_152823	63504
Chr 2	173730092	173731492	DiffBind	1400	7.2	-0.2	8.19	-8.39	5.28e-14	4.3e-13	Distal Intergenic	2	173737571	173784336	46766	1	NM_019806	-6079
Chr 10	121764857	121765729	DiffBind	872	7.19	-0.2	8.19	-8.38	4.99e-14	4.07e-13	Distal Intergenic	10	121739937	121752859	12923	1	NM_173022	24921
Chr 7	133927899	133929764	DiffBind	1865	7.19	-0.2	8.19	-8.38	8.12e-13	5.74e-12	Intron (NM_007400/Adam12, intron 14 of 22)	7	133720935	133782785	61851	2	NM_001286031	-145115
Chr 17	53247603	53248969	DiffBind	1366	7.19	-0.2	8.19	-8.38	2.19e-13	1.66e-12	Distal Intergenic	17	53398889	53463321	64433	2	NM_172497	214352
Chr 11	113487214	113488984	DiffBind	1770	7.19	-0.2	8.19	-8.38	2.37e-13	1.79e-12	Intron (NM_001166503/Slc39a11, intron 4 of 9)	11	113244855	113565815	320961	2	NM_001166503	76831
Chr 6	114183828	114185122	DiffBind	1294	7.19	-0.2	8.19	-8.38	6.02e-14	4.87e-13	Intron (NM_172890/Slc6a11, intron 5 of 13)	6	114131241	114249886	118646	1	NM_172890	52588
Chr 2	174515263	174516552	DiffBind	1289	7.18	-0.2	8.18	-8.38	4.94e-14	4.03e-13	Distal Intergenic	2	174465091	174472941	7851	2	NM_025531	-42323
Chr 8	108820545	108822170	DiffBind	1625	7.19	-0.2	8.19	-8.38	5.91e-14	4.78e-13	Intron (NM_007496/Zfhx3, intron 3 of 9)	8	108714644	108961636	246993	1	NM_007496	105902
Chr 5	101867990	101869167	DiffBind	1177	7.18	-0.2	8.17	-8.37	6.27e-14	5.06e-13	Exon (NM_172882/Wdfy3, exon 48 of 67)	5	101765130	101823852	58723	1	NM_173370	102861
Chr 19	30106657	30107829	DiffBind	1172	7.18	-0.2	8.17	-8.37	5.79e-14	4.69e-13	Intron (NM_138595/Gldc, intron 21 of 24)	19	30098441	30175441	77001	2	NM_138595	67612
Chr 5	118191766	118193209	DiffBind	1443	7.18	-0.2	8.18	-8.37	6.67e-14	5.36e-13	3' UTR	5	118169764	118189478	19715	1	NM_007545	22003
Chr 15	72333252	72334594	DiffBind	1342	7.18	-0.2	8.17	-8.37	1.24e-13	9.7e-13	Distal Intergenic	15	72512119	72546279	34161	2	NM_001033876	211685
Chr 9	53388687	53390426	DiffBind	1739	7.18	-0.2	8.17	-8.37	1.55e-11	9.47e-11	Intron (NM_212445/Kdelc2, intron 2 of 7)	9	53384023	53401867	17845	1	NM_212445	4665
Chr X	94312786	94314690	DiffBind	1904	7.18	-0.2	8.18	-8.37	5.39e-14	4.38e-13	Distal Intergenic	20	94274574	94274637	64	1	NR_106133	38213
Chr 8	107819962	107821765	DiffBind	1803	7.17	-0.2	8.17	-8.37	6.5e-12	4.14e-11	Distal Intergenic	8	107580380	107588482	8103	2	NM_010817	-231481
Chr 5	91912014	91913441	DiffBind	1427	7.18	-0.2	8.17	-8.37	5.61e-14	4.55e-13	Distal Intergenic	5	91948842	91962556	13715	2	NR_073442	49115
Chr 14	65689419	65690751	DiffBind	1332	7.18	-0.2	8.18	-8.37	9.7e-13	6.8e-12	Exon (NM_001168318/Scara5, exon 3 of 8)	14	65666403	65764826	98424	1	NM_028903	23017
Chr 10	43722679	43723941	DiffBind	1262	7.17	-0.2	8.16	-8.36	5.13e-13	3.72e-12	Distal Intergenic	10	43746158	43765836	19679	1	NR_040581	-22217
Chr 9	89857587	89859105	DiffBind	1518	7.17	-0.2	8.16	-8.36	1.3e-09	6.19e-09	Exon (NR_040735/4930524O08Rik, exon 5 of 6)	9	89826519	89864028	37510	1	NR_040735	31069
Chr 4	119682088	119683466	DiffBind	1378	7.17	-0.2	8.16	-8.36	6.72e-14	5.4e-13	Distal Intergenic	4	119656603	119658945	2343	2	NM_008191	-23144
Chr 4	4839239	4840812	DiffBind	1573	7.17	-0.2	8.16	-8.36	5.94e-14	4.81e-13	Distal Intergenic	4	4764351	4793306	28956	2	NM_177730	-45934
Chr X	141724274	141726266	DiffBind	1992	7.17	-0.2	8.16	-8.36	6.18e-14	5e-13	Promoter (<=1kb)	20	141710998	141725217	14220	2	NM_010572	0
Chr 2	32931721	32933598	DiffBind	1877	7.17	-0.2	8.16	-8.36	8.26e-14	6.57e-13	Exon (NM_199302/Lrsam1, exon 21 of 25)	2	32925215	32961255	36041	2	NM_199302	27657
Chr 8	127293318	127294457	DiffBind	1139	7.17	-0.2	8.16	-8.36	8.58e-14	6.81e-13	Intron (NM_001122850/Pard3, intron 3 of 15)	8	127299612	127433144	133533	1	NM_001013581	-5155
Chr 3	10177498	10178519	DiffBind	1021	7.17	-0.2	8.17	-8.36	6.49e-14	5.23e-13	Downstream (1-2kb)	3	10179851	10183885	4035	2	NM_001030305	5366
Chr 12	103507899	103509134	DiffBind	1235	7.17	-0.2	8.17	-8.36	1.11e-13	8.7e-13	Distal Intergenic	12	103532565	103613832	81268	1	NM_028980	-23431
Chr 6	137401987	137403147	DiffBind	1160	7.17	-0.2	8.16	-8.36	2.11e-13	1.6e-12	Intron (NM_001164401/Ptpro, intron 12 of 25)	6	137410721	137464633	53913	1	NM_001164402	-7574
Chr 8	87875030	87876495	DiffBind	1465	7.17	-0.2	8.17	-8.36	1.2e-13	9.34e-13	Intron (NM_033327/Zfp423, intron 2 of 7)	8	87661810	87959595	297786	2	NM_033327	83100
Chr 15	97357182	97358346	DiffBind	1164	7.16	-0.2	8.15	-8.35	2.56e-13	1.92e-12	Intron (NM_172293/Pced1b, intron 3 of 5)	15	97244074	97247287	3214	2	NM_178114	-109896
Chr 3	69535248	69536596	DiffBind	1348	7.15	-0.2	8.15	-8.35	1.81e-13	1.38e-12	Intron (NM_178726/Ppm1l, intron 2 of 3)	3	69573919	69598960	25042	2	NM_020026	62364
Chr 4	127772109	127773441	DiffBind	1332	7.16	-0.2	8.15	-8.35	7.55e-14	6.03e-13	Distal Intergenic	4	127927592	127970841	43250	2	NM_001134733	197400
Chr 17	78253364	78254724	DiffBind	1360	7.16	-0.2	8.16	-8.35	6.19e-14	5e-13	Intron (NM_015800/Crim1, intron 2 of 16)	17	78200248	78376592	176345	1	NM_015800	53117
Chr 5	27095658	27097223	DiffBind	1565	7.16	-0.2	8.16	-8.35	6.27e-13	4.5e-12	Intron (NM_010075/Dpp6, intron 1 of 25)	5	27049199	27727500	678302	1	NM_207282	46460
Chr 9	82580554	82581989	DiffBind	1435	7.16	-0.2	8.15	-8.35	2.16e-13	1.64e-12	Distal Intergenic	9	82829806	82847688	17883	1	NM_001168240	-247817
Chr 10	91902452	91903793	DiffBind	1341	7.16	-0.2	8.15	-8.35	1.96e-13	1.49e-12	Distal Intergenic	10	92072086	92072185	100	2	NR_029812	168392
Chr 10	109717527	109718649	DiffBind	1122	7.16	-0.2	8.15	-8.35	2.74e-13	2.05e-12	Exon (NM_001081035/Nav3, exon 27 of 39)	10	109683439	110000219	316781	2	NM_001081035	281570
Chr 13	6985066	6985990	DiffBind	924	7.16	-0.2	8.16	-8.35	8.57e-13	6.04e-12	Distal Intergenic	13	6579874	6648771	68898	2	NM_019703	-336296
Chr 8	12687905	12689869	DiffBind	1964	7.15	-0.2	8.15	-8.35	6.55e-14	5.28e-13	Distal Intergenic	8	12614277	12672100	57824	2	NM_198031	-15806
Chr 17	30590064	30591337	DiffBind	1273	7.15	-0.2	8.15	-8.34	8.49e-14	6.74e-13	Downstream (1-2kb)	17	30215524	30576287	360764	2	NM_172618	-13778
Chr 2	174822816	174824514	DiffBind	1698	7.15	-0.2	8.14	-8.34	4.1e-13	3.01e-12	Distal Intergenic	2	174760758	174784042	23285	1	NM_007903	62059
Chr 2	174281912	174283655	DiffBind	1743	7.15	-0.2	8.15	-8.34	8.83e-13	6.22e-12	Promoter (<=1kb)	2	174284320	174338090	53771	1	NM_019690	-665
Chr 19	52190246	52191348	DiffBind	1102	7.15	-0.2	8.15	-8.34	7.03e-14	5.64e-13	Distal Intergenic	19	52264323	52265458	1136	1	NM_008386	-72975
Chr 1	178626387	178627740	DiffBind	1353	7.14	-0.2	8.14	-8.34	1.29e-13	1e-12	Intron (NM_001161665/Kif26b, intron 2 of 14)	1	178529125	178932857	403733	1	NM_001161665	97263
Chr 8	108943935	108945036	DiffBind	1101	7.15	-0.2	8.15	-8.34	8.05e-14	6.41e-13	Intron (NM_007496/Zfhx3, intron 7 of 9)	8	108936860	108936938	79	1	NR_037295	7076
Chr 16	34772541	34773434	DiffBind	893	7.15	-0.2	8.15	-8.34	1.83e-11	1.1e-10	Distal Intergenic	16	34784950	35002434	217485	1	NM_139300	-11516
Chr 2	71749378	71750974	DiffBind	1596	7.15	-0.2	8.14	-8.34	5.88e-13	4.23e-12	Intron (NR_039557_2/Mir5098, intron 2 of 3)	2	71719417	71730966	11550	1	NR_037979	29962
Chr 5	141153372	141155052	DiffBind	1680	7.14	-0.2	8.14	-8.34	9.85e-14	7.75e-13	Distal Intergenic	5	141241534	142213791	972258	1	NM_177879	-86482
Chr 5	30113841	30115216	DiffBind	1375	7.14	-0.2	8.14	-8.33	7.79e-14	6.21e-13	Exon (NM_001167879/Gareml, exon 4 of 6)	5	30103584	30106086	2503	2	NM_001256263	-7756
Chr 6	103621444	103623366	DiffBind	1922	7.14	-0.2	8.13	-8.33	3.67e-13	2.71e-12	Intron (NM_007697/Chl1, intron 2 of 26)	6	103510876	103733035	222160	1	NM_007697	110569
Chr 6	30632192	30633574	DiffBind	1382	7.14	-0.2	8.13	-8.33	1.49e-13	1.15e-12	Distal Intergenic	6	30639221	30645361	6141	1	NM_025350	-5647
Chr 15	25778647	25780437	DiffBind	1790	7.14	-0.2	8.13	-8.33	8.58e-14	6.81e-13	Exon (NM_019472/Myo10, exon 23 of 41)	15	25843298	25973696	130399	1	NM_001034851	-62861
Chr 5	96527247	96528384	DiffBind	1137	7.13	-0.2	8.13	-8.33	1.7e-11	1.03e-10	Intron (NM_175473/Fras1, intron 2 of 73)	5	96373955	96784728	410774	1	NM_175473	153293
Chr 7	137847536	137848688	DiffBind	1152	7.14	-0.2	8.14	-8.33	8.12e-14	6.46e-13	Distal Intergenic	7	137437674	137467980	30307	1	NR_033611	409863
Chr 4	125364677	125365956	DiffBind	1279	7.14	-0.2	8.13	-8.33	1.6e-13	1.23e-12	Distal Intergenic	4	125490831	125714173	223343	1	NM_001081097	-124875
Chr 4	142538708	142540256	DiffBind	1548	7.14	-0.2	8.14	-8.33	1.45e-13	1.13e-12	Distal Intergenic	4	142139240	142239401	100162	2	NM_001109685	-299308
Chr 10	62674300	62675627	DiffBind	1327	7.14	-0.2	8.14	-8.33	1.47e-12	1.01e-11	Intron (NM_001033260/Stox1, intron 1 of 3)	10	62682508	62682558	51	1	NR_106074	-6881
Chr 2	157557734	157562668	DiffBind	4934	9.88	2.55	10.88	-8.33	4.3e-11	2.48e-10	Promoter (<=1kb)	2	157560078	157562525	2448	1	NM_001291128	0
Chr 9	119577972	119579634	DiffBind	1662	7.14	-0.2	8.13	-8.33	2.45e-13	1.85e-12	Promoter (<=1kb)	9	119483408	119579016	95609	2	NM_021544	0
Chr 6	4719550	4720908	DiffBind	1358	7.14	-0.2	8.13	-8.33	1.11e-13	8.69e-13	Intron (NM_001130188/Sgce, intron 2 of 11)	6	4674350	4747204	72855	2	NM_001130188	26296
Chr 14	121236860	121238018	DiffBind	1158	7.14	-0.2	8.14	-8.33	1.98e-13	1.5e-12	Exon (NM_134082/Farp1, exon 9 of 27)	14	121286341	121379230	92890	2	NM_145465	141212
Chr 11	91164605	91165984	DiffBind	1379	7.13	-0.2	8.13	-8.32	2.46e-13	1.86e-12	Distal Intergenic	11	90804691	90895152	90462	1	NR_045956	359915
Chr 1	62788162	62789857	DiffBind	1695	7.12	-0.2	8.12	-8.32	5.08e-13	3.69e-12	Intron (NM_001077406/Nrp2, intron 15 of 15)	1	62790918	62794732	3815	2	NR_040601	4875
Chr 2	26156032	26157652	DiffBind	1620	7.12	-0.2	8.12	-8.32	6.13e-12	3.91e-11	Distal Intergenic	2	26136808	26140506	3699	2	NM_001256521	-15527
Chr 1	182561944	182563864	DiffBind	1920	7.13	-0.2	8.12	-8.32	1.03e-12	7.23e-12	Promoter (1-2kb)	1	182565007	182606526	41520	1	NM_001145806	-1143
Chr 5	76650676	76652079	DiffBind	1403	7.13	-0.2	8.13	-8.32	1.42e-13	1.1e-12	Distal Intergenic	5	76591714	76646466	54753	1	NM_199032	58963
Chr 15	31281260	31282888	DiffBind	1628	7.13	-0.2	8.13	-8.32	4.19e-12	2.72e-11	Distal Intergenic	15	31224385	31274338	49954	1	NM_146057	56876
Chr 16	24838804	24840334	DiffBind	1530	7.13	-0.2	8.12	-8.32	2.11e-13	1.6e-12	Intron (NM_178665/Lpp, intron 8 of 12)	16	24721855	24992578	270724	1	NM_001145954	116950
Chr 2	172249725	172251469	DiffBind	1744	7.13	-0.2	8.13	-8.32	3.7e-12	2.42e-11	Promoter (1-2kb)	2	172248492	172251114	2623	1	NM_008561	1234
Chr 17	30224651	30226041	DiffBind	1390	7.12	-0.2	8.12	-8.32	9.52e-14	7.52e-13	Intron (NM_027060/Btbd9, intron 10 of 10)	17	30256457	30256535	79	2	NR_105839	30494
Chr 2	157547150	157548225	DiffBind	1075	7.13	-0.2	8.12	-8.32	7.55e-13	5.35e-12	Distal Intergenic	2	157560078	157562525	2448	1	NM_001291128	-11853
Chr 6	114238251	114239918	DiffBind	1667	7.13	-0.2	8.12	-8.32	1.51e-13	1.17e-12	Exon (NM_172890/Slc6a11, exon 10 of 14)	6	114282635	114317525	34891	1	NM_178703	-42717
Chr 5	139550471	139551492	DiffBind	1021	7.13	-0.2	8.12	-8.32	6.78e-13	4.84e-12	Distal Intergenic	5	139543898	139548178	4281	1	NM_013702	6574
Chr 2	178991927	178993333	DiffBind	1406	7.12	-0.2	8.11	-8.31	1.19e-12	8.28e-12	Distal Intergenic	2	179414936	179416880	1945	1	NM_026596	-421603
Chr 7	92528578	92530215	DiffBind	1637	7.11	-0.2	8.11	-8.31	7.11e-13	5.06e-12	Distal Intergenic	7	92561149	92582294	21146	1	NM_001162918	-30934
Chr 18	43297244	43299114	DiffBind	1870	7.12	-0.2	8.12	-8.31	1.04e-12	7.24e-12	Exon (NM_178749/Stk32a, exon 7 of 13)	18	43320979	43373272	52294	2	NM_001136086	74158
Chr 14	30918940	30920189	DiffBind	1249	7.12	-0.2	8.11	-8.31	9.78e-14	7.71e-13	Exon (NM_008407/Itih3, exon 7 of 21)	14	30908574	30923587	15014	2	NM_008407	3398
Chr 9	56572043	56574040	DiffBind	1997	7.73	0.41	8.72	-8.31	6.63e-19	9.2e-18	Distal Intergenic	9	56618475	56685253	66779	2	NM_181074	111213
Chr 12	72441444	72442776	DiffBind	1332	7.12	-0.2	8.12	-8.31	1.95e-13	1.48e-12	Promoter (<=1kb)	12	72441866	72497239	55374	1	NM_030070	0
Chr 8	121613206	121614808	DiffBind	1602	7.12	-0.2	8.11	-8.31	7.7e-13	5.46e-12	Intron (NM_080855/Zcchc14, intron 3 of 12)	8	121590468	121598047	7580	1	NM_026160	22739
Chr 14	121564469	121565975	DiffBind	1506	7.12	-0.2	8.12	-8.31	3.49e-13	2.58e-12	Intron (NM_001081039/Dock9, intron 46 of 53)	14	121459621	121505254	45634	2	NM_053079	-59216
Chr 7	123109584	123111182	DiffBind	1598	7.12	-0.2	8.12	-8.31	2.03e-12	1.37e-11	Distal Intergenic	7	123123885	123195296	71412	1	NM_144925	-12703
Chr 5	139548598	139550145	DiffBind	1547	7.12	-0.2	8.12	-8.31	4.94e-13	3.59e-12	Distal Intergenic	5	139543898	139548178	4281	1	NM_013702	4701
Chr 18	13706124	13707245	DiffBind	1121	7.12	-0.2	8.12	-8.31	1.26e-12	8.73e-12	Intron (NM_145492/Zfp521, intron 7 of 7)	18	13687014	13972733	285720	2	NM_145492	265488
Chr 13	91868168	91869567	DiffBind	1399	7.11	-0.2	8.1	-8.3	4.54e-13	3.32e-12	Intron (NM_198415/Ckmt2, intron 1 of 9)	13	91853387	91876885	23499	2	NM_198415	7318
Chr 18	33891182	33892508	DiffBind	1326	7.11	-0.2	8.1	-8.3	8.79e-13	6.19e-12	Exon (NM_013512/Epb4.1l4a, exon 4 of 24)	18	33794892	33795989	1098	1	NR_038152	96291
Chr 6	29237276	29238835	DiffBind	1559	7.11	-0.2	8.1	-8.3	1.1e-13	8.61e-13	Distal Intergenic	6	29200437	29216364	15928	2	NM_001302934	-20913
Chr 9	56563576	56564848	DiffBind	1272	7.11	-0.2	8.1	-8.3	1.03e-13	8.12e-13	Distal Intergenic	9	56618475	56685253	66779	2	NM_181074	120405
Chr 14	63698584	63699886	DiffBind	1302	7.11	-0.2	8.11	-8.3	1.93e-13	1.47e-12	Intron (NM_173393/Xkr6, intron 1 of 2)	14	63727189	63727267	79	1	NR_030611	-27303
Chr 13	45266947	45268574	DiffBind	1627	7.11	-0.2	8.11	-8.3	6.84e-13	4.88e-12	Distal Intergenic	13	45389742	45411940	22199	1	NM_153789	-121168
Chr 7	24537644	24539097	DiffBind	1453	7.11	-0.2	8.1	-8.3	1.04e-13	8.16e-13	3' UTR	7	24541658	24546005	4348	2	NM_001037143	6908
Chr 17	50099232	50100355	DiffBind	1123	7.11	-0.2	8.11	-8.3	1.62e-13	1.25e-12	Intron (NM_181397/Rftn1, intron 3 of 9)	17	49993307	50190497	197191	2	NM_181397	90142
Chr 15	83083357	83084576	DiffBind	1219	7.11	-0.2	8.11	-8.3	1.75e-13	1.34e-12	Distal Intergenic	15	83100205	83116671	16467	1	NM_023475	-15629
Chr 12	45668554	45673130	DiffBind	4576	9.98	2.67	10.97	-8.3	1.2e-09	5.73e-09	Distal Intergenic	12	44852486	45074483	221998	2	NM_144552	-594072
Chr 6	111813373	111814590	DiffBind	1217	7.1	-0.2	8.1	-8.29	2.63e-13	1.97e-12	Distal Intergenic	6	112210708	112212518	1811	1	NR_027865	-396118
Chr 3	38652658	38653833	DiffBind	1175	7.1	-0.2	8.1	-8.29	1.14e-13	8.95e-13	Distal Intergenic	3	38449261	38484816	35556	2	NM_001167883	-167843
Chr 2	31591092	31592886	DiffBind	1794	7.1	-0.2	8.1	-8.29	3.1e-12	2.05e-11	Exon (NM_001033389/Fubp3, exon 3 of 18)	2	31572651	31617526	44876	1	NM_001290548	18442
Chr 10	94864962	94866324	DiffBind	1362	7.1	-0.2	8.09	-8.29	1.19e-13	9.32e-13	Exon (NM_018797/Plxnc1, exon 8 of 31)	10	94790866	94944578	153713	2	NM_018797	78254
Chr 8	90436382	90437373	DiffBind	991	7.1	-0.2	8.09	-8.29	2.17e-13	1.64e-12	Distal Intergenic	8	90247112	90348252	101141	2	NM_172913	-88131
Chr 1	62786017	62787683	DiffBind	1666	7.09	-0.2	8.09	-8.28	5.76e-12	3.69e-11	Exon (NM_001077406/Nrp2, exon 15 of 16)	1	62790918	62794732	3815	2	NR_040601	7049
Chr 5	65954032	65956515	DiffBind	2483	9.36	2.07	10.35	-8.28	7.44e-47	4.9e-45	Distal Intergenic	5	65967124	65977486	10363	1	NM_001081104	-10609
Chr 9	40578466	40579722	DiffBind	1256	7.09	-0.2	8.08	-8.28	5.14e-13	3.72e-12	Distal Intergenic	9	40685964	40784046	98083	1	NM_133733	-106242
Chr 1	113963030	113964332	DiffBind	1302	7.09	-0.2	8.08	-8.28	1.66e-13	1.28e-12	Distal Intergenic	1	115685137	116580674	895538	1	NM_001077425	-1720805
Chr 18	52297400	52298232	DiffBind	832	7.09	-0.2	8.08	-8.28	1.34e-13	1.04e-12	Distal Intergenic	18	52331536	52332996	1461	1	NM_026286	-33304
Chr 8	47634199	47636179	DiffBind	1980	7.08	-0.2	8.08	-8.28	1.37e-13	1.06e-12	Distal Intergenic	8	47667178	47675159	7982	2	NM_023503	38980
Chr 3	56647737	56649052	DiffBind	1315	7.09	-0.2	8.09	-8.28	1.61e-13	1.24e-12	Distal Intergenic	3	55625198	56183701	558504	2	NM_030595	-464037
Chr 9	48223931	48225317	DiffBind	1386	7.09	-0.2	8.08	-8.28	1.9e-13	1.45e-12	Distal Intergenic	9	48318004	48340898	22895	2	NM_030069	115581
Chr X	161523391	161524327	DiffBind	936	7.09	-0.2	8.09	-8.28	1.34e-13	1.04e-12	Distal Intergenic	20	161717036	161779494	62459	1	NM_001103367	-192709
Chr 5	129311297	129312734	DiffBind	1437	7.09	-0.2	8.08	-8.28	4.1e-11	2.37e-10	Distal Intergenic	5	129501231	129571384	70154	1	NM_172276	-188497
Chr 17	65192260	65193903	DiffBind	1643	7.09	-0.2	8.09	-8.28	1.32e-13	1.02e-12	Distal Intergenic	17	65256005	65540782	284778	2	NM_001008973	346879
Chr 13	57106797	57107862	DiffBind	1065	7.09	-0.2	8.08	-8.28	8.68e-13	6.12e-12	Distal Intergenic	13	56773098	56895789	122692	2	NM_012035	-211009
Chr 10	76789867	76791049	DiffBind	1182	7.08	-0.2	8.07	-8.27	3.19e-13	2.37e-12	Exon (NM_021568/Pcbp3, exon 8 of 16)	10	76708792	76726044	17253	2	NM_009933	-63824
Chr 6	30611073	30612709	DiffBind	1636	7.08	-0.2	8.08	-8.27	1.32e-13	1.03e-12	Promoter (<=1kb)	6	30611010	30631521	20512	1	NM_144537	64
Chr 2	35635116	35636297	DiffBind	1181	7.08	-0.2	8.07	-8.27	1.57e-12	1.08e-11	Intron (NM_001114125/Dab2ip, intron 1 of 16)	2	35621981	35730994	109014	1	NM_001290641	13136
Chr 5	118143659	118144793	DiffBind	1134	7.08	-0.2	8.08	-8.27	7.05e-13	5.02e-12	Intron (NM_172721/Fbxw8, intron 1 of 10)	5	118064981	118155458	90478	2	NM_172721	10665
Chr 16	29184886	29186051	DiffBind	1165	7.08	-0.2	8.08	-8.27	1.29e-10	7.02e-10	Distal Intergenic	16	29209695	29230530	20836	1	NM_013751	-23644
Chr 18	13268230	13269550	DiffBind	1320	7.08	-0.2	8.07	-8.27	1.02e-12	7.15e-12	Distal Intergenic	18	13006990	13022882	15893	1	NM_153087	261241
Chr 8	107871635	107873133	DiffBind	1498	7.08	-0.2	8.08	-8.27	5.56e-13	4.02e-12	Distal Intergenic	8	107580380	107588482	8103	2	NM_010817	-283154
Chr 19	55747816	55749334	DiffBind	1518	7.08	-0.2	8.07	-8.27	2.19e-13	1.66e-12	Intron (NM_001142918/Tcf7l2, intron 3 of 14)	19	55741810	55933655	191846	1	NM_009333	6007
Chr 13	57123955	57125135	DiffBind	1180	7.08	-0.2	8.07	-8.27	1.94e-13	1.48e-12	Distal Intergenic	13	56773098	56895789	122692	2	NM_012035	-228167
Chr 13	69685177	69686885	DiffBind	1708	7.08	-0.2	8.08	-8.27	1.93e-13	1.47e-12	Distal Intergenic	13	69702832	69739897	37066	2	NM_001145162	53012
Chr 10	100662269	100663224	DiffBind	955	7.06	-0.2	8.06	-8.26	1.86e-13	1.42e-12	Distal Intergenic	10	100592386	100618391	26006	1	NM_001081246	69884
Chr 13	58730182	58731258	DiffBind	1076	7.07	-0.2	8.06	-8.26	1.75e-13	1.34e-12	Distal Intergenic	13	58741074	58762311	21238	2	NR_045469	31053
Chr 15	88159312	88160571	DiffBind	1259	7.07	-0.2	8.07	-8.26	2.85e-13	2.13e-12	Distal Intergenic	15	88314874	88372651	57778	1	NR_045281	-154303
Chr 6	4130926	4131780	DiffBind	854	7.07	-0.2	8.06	-8.26	9.98e-12	6.21e-11	Distal Intergenic	6	4076904	4086927	10024	2	NM_009748	-44000
Chr 8	110188579	110189973	DiffBind	1394	7.07	-0.2	8.07	-8.26	2.55e-13	1.92e-12	Distal Intergenic	8	110142538	110168206	25669	2	NM_007586	-20374
Chr 9	16221497	16222997	DiffBind	1500	7.07	-0.2	8.07	-8.26	3.03e-13	2.26e-12	Intron (NM_001080814/Fat3, intron 2 of 24)	9	15910193	16378231	468039	2	NM_001080814	155234
Chr 1	61097753	61099368	DiffBind	1615	7.07	-0.2	8.07	-8.26	1.67e-13	1.28e-12	Distal Intergenic	1	60977914	61000321	22408	1	NM_017480	119840
Chr 8	108468298	108469507	DiffBind	1209	7.07	-0.2	8.06	-8.26	1.65e-13	1.27e-12	Distal Intergenic	8	108553252	108584677	31426	2	NR_077224	115170
Chr 19	38485412	38486919	DiffBind	1507	7.07	-0.2	8.06	-8.26	2.21e-13	1.67e-12	Distal Intergenic	19	38524197	38785100	260904	1	NM_019588	-37278
Chr 2	179721220	179722597	DiffBind	1377	7.07	-0.2	8.06	-8.26	1.54e-13	1.19e-12	Intron (NM_009867/Cdh4, intron 2 of 15)	2	179912146	179976646	64501	2	NM_001081092	254049
Chr 11	117831629	117832920	DiffBind	1291	7.07	-0.2	8.07	-8.26	1.48e-13	1.15e-12	Exon (NM_027827/Afmid, exon 3 of 11)	11	117815519	117826014	10496	2	NM_009387	-5616
Chr 3	84686351	84688231	DiffBind	1880	7.07	-0.2	8.06	-8.26	2.03e-10	1.08e-09	Intron (NM_177260/Tmem154, intron 3 of 6)	3	84666192	84704575	38384	1	NM_177260	20160
Chr 9	97452474	97453859	DiffBind	1385	7.07	-0.2	8.06	-8.26	1.39e-12	9.55e-12	Intron (NM_022319/Clstn2, intron 17 of 17)	9	97349562	97369958	20397	2	NM_030219	-82517
Chr 10	38380261	38381903	DiffBind	1642	7.05	-0.2	8.05	-8.25	1.77e-13	1.36e-12	Distal Intergenic	10	38175774	38181903	6130	1	NR_131035	204488
Chr 12	12081657	12083434	DiffBind	1777	7.06	-0.2	8.05	-8.25	4.63e-13	3.37e-12	Distal Intergenic	12	12262139	12376361	114223	1	NM_001146119	-178705
Chr 11	54412777	54413671	DiffBind	894	7.06	-0.2	8.06	-8.25	1.65e-13	1.27e-12	Intron (NM_029105/Meikin, intron 12 of 13)	11	54438179	54518241	80063	1	NM_173753	-24508
Chr 13	13830413	13832168	DiffBind	1755	7.06	-0.2	8.06	-8.25	6.86e-13	4.89e-12	Distal Intergenic	13	13784307	13827895	43589	1	NM_010317	46107
Chr 10	120035218	120036192	DiffBind	974	7.06	-0.2	8.06	-8.25	3.4e-11	1.99e-10	Exon (NM_001277292/Grip1, exon 16 of 23)	10	119992922	120087260	94339	1	NR_102387	42297
Chr 1	79055461	79057324	DiffBind	1863	7.06	-0.2	8.06	-8.25	4.11e-10	2.1e-09	Distal Intergenic	1	78816949	78820025	3077	1	NM_021342	238513
Chr 8	108240885	108242010	DiffBind	1125	7.06	-0.2	8.05	-8.25	2.99e-13	2.23e-12	Distal Intergenic	8	108553252	108584677	31426	2	NR_077224	342667
Chr 2	180547131	180548411	DiffBind	1280	7.06	-0.2	8.06	-8.25	3.99e-13	2.93e-12	Distal Intergenic	2	180581304	180585634	4331	1	NM_028479	-32893
Chr 12	45507205	45508309	DiffBind	1104	7.06	-0.2	8.06	-8.25	7.78e-12	4.9e-11	Distal Intergenic	12	44852486	45074483	221998	2	NM_144552	-432723
Chr 2	129870816	129872257	DiffBind	1441	7.05	-0.2	8.05	-8.24	4.74e-13	3.45e-12	Distal Intergenic	2	129798369	129801459	3091	2	NR_029452	-69358
Chr 12	100831203	100832678	DiffBind	1475	7.05	-0.2	8.05	-8.24	3.25e-13	2.41e-12	Intron (NM_145448/9030617O03Rik, intron 2 of 12)	12	100779123	100872610	93488	1	NM_145448	52081
Chr 19	60610737	60611815	DiffBind	1078	7.05	-0.2	8.05	-8.24	1.91e-13	1.46e-12	Distal Intergenic	19	60524696	60581023	56328	2	NM_030197	-29715
Chr 1	182582418	182583662	DiffBind	1244	7.05	-0.2	8.05	-8.24	1.77e-13	1.36e-12	Intron (NM_001145806/Capn8, intron 2 of 9)	1	182565007	182632352	67346	1	NM_130890	17412
Chr 1	37097149	37098597	DiffBind	1448	8.05	0.8	9.04	-8.24	8.59e-20	1.3e-18	Distal Intergenic	1	37218278	37263384	45107	1	NM_001282010	-119681
Chr 12	83306482	83307467	DiffBind	985	7.05	-0.2	8.04	-8.24	4.05e-13	2.97e-12	Intron (NM_001267625/Dpf3, intron 6 of 10)	12	83213751	83487736	273986	2	NM_001267625	180269
Chr 6	134733011	134733910	DiffBind	899	7.05	-0.2	8.04	-8.24	2.51e-12	1.67e-11	Intron (NM_001048054/Dusp16, intron 4 of 6)	6	134715468	134792628	77161	2	NM_001048054	58718
Chr 6	145515763	145516717	DiffBind	954	7.05	-0.2	8.05	-8.24	2.04e-13	1.55e-12	Distal Intergenic	6	145397235	145434925	37691	2	NM_028742	-80839
Chr 6	28880079	28881574	DiffBind	1495	7.05	-0.2	8.05	-8.24	2.04e-13	1.55e-12	Exon (NM_019776/Snd1, exon 18 of 24)	6	28828126	28831747	3622	2	NM_138682	-48333
Chr 10	20050817	20052343	DiffBind	1526	7.05	-0.2	8.05	-8.24	5.21e-09	2.3e-08	Intron (NM_008580/Map3k5, intron 8 of 29)	10	20148920	20281590	132671	1	NM_001198635	-96577
Chr 18	82125160	82126699	DiffBind	1539	7.05	-0.2	8.04	-8.24	8.56e-13	6.04e-12	Distal Intergenic	18	81992010	81992080	71	2	NR_039589	-133081
Chr 7	62359091	62360052	DiffBind	961	7.05	-0.2	8.05	-8.24	1.29e-12	8.9e-12	Distal Intergenic	7	62348277	62349927	1651	1	NM_010882	10815
Chr 2	168609164	168610441	DiffBind	1277	7.05	-0.2	8.05	-8.24	8.08e-12	5.09e-11	Distal Intergenic	2	168518199	168601657	83459	2	NR_111897	-7508
Chr 10	13311342	13312636	DiffBind	1294	7.05	-0.2	8.04	-8.24	3.03e-13	2.26e-12	Intron (NM_001033257/Phactr2, intron 1 of 11)	10	13207717	13324160	116444	2	NM_001033257	11524
Chr 6	31508541	31509912	DiffBind	1371	7.05	-0.2	8.05	-8.24	2.49e-13	1.87e-12	3' UTR	6	31519493	31563937	44445	2	NM_013723	54025
Chr 17	31486208	31487571	DiffBind	1363	7.05	-0.2	8.05	-8.24	2.87e-12	1.9e-11	Distal Intergenic	17	31494322	31512487	18166	2	NM_021322	24916
Chr 9	46644835	46646035	DiffBind	1200	7.04	-0.2	8.03	-8.23	3.06e-13	2.28e-12	Distal Intergenic	9	46913603	46927366	13764	1	NR_015605	-267568
Chr 4	133431867	133433254	DiffBind	1387	7.04	-0.2	8.03	-8.23	3.47e-13	2.57e-12	Distal Intergenic	4	133480133	133487940	7808	1	NM_175307	-46879
Chr 1	79060127	79061090	DiffBind	963	7.04	-0.2	8.03	-8.23	4.6e-11	2.64e-10	Distal Intergenic	1	78816949	78820025	3077	1	NM_021342	243179
Chr 12	112163518	112165387	DiffBind	1869	7.04	-0.2	8.04	-8.23	3.2e-11	1.88e-10	Exon (NM_001097621/Kif26a, exon 4 of 16)	12	112146208	112181747	35540	1	NM_001097621	17311
Chr 9	87177412	87178260	DiffBind	848	7.04	-0.2	8.03	-8.23	1.15e-12	8e-12	Intron (NM_001101482/Mrap2, intron 3 of 3)	9	87144306	87184045	39740	1	NM_001177731	33107
Chr 4	128678147	128679309	DiffBind	1162	7.04	-0.2	8.03	-8.23	3.2e-13	2.37e-12	Intron (NM_001195130/Phc2, intron 1 of 14)	4	128688738	128752881	64144	1	NM_018774	-9429
Chr 10	50903911	50905404	DiffBind	1493	7.04	-0.2	8.04	-8.23	1.66e-12	1.13e-11	Exon (NM_011376/Sim1, exon 2 of 11)	10	50895651	50989152	93502	1	NM_011376	8261
Chr 3	31457221	31458689	DiffBind	1468	7.03	-0.2	8.03	-8.23	5.89e-13	4.24e-12	Distal Intergenic	3	31202856	31310319	107464	2	NM_172861	-146903
Chr 12	87001297	87002824	DiffBind	1527	7.04	-0.2	8.04	-8.23	2.32e-13	1.76e-12	Distal Intergenic	12	86983381	86988676	5296	2	NM_001080943	-12622
Chr 2	118319930	118321318	DiffBind	1388	7.03	-0.2	8.02	-8.22	2.67e-12	1.78e-11	Intron (NM_201367/Gpr176, intron 1 of 2)	2	118304914	118308166	3253	1	NR_045919	15017
Chr 7	74793447	74794557	DiffBind	1110	7.02	-0.2	8.02	-8.22	3.05e-12	2.01e-11	Distal Intergenic	7	75030211	75075166	44956	1	NR_131122	-235654
Chr 8	35923562	35925169	DiffBind	1607	7.03	-0.2	8.03	-8.22	1.02e-12	7.13e-12	Distal Intergenic	8	35864085	35882957	18873	2	NR_046181	-40606
Chr 5	111585680	111587015	DiffBind	1335	7.03	-0.2	8.02	-8.22	2.66e-13	2e-12	Exon (NR_015546/C130026L21Rik, exon 4 of 4)	5	111581561	111587153	5593	1	NR_015546	4120
Chr 9	70851145	70852402	DiffBind	1257	7.03	-0.2	8.02	-8.22	2.34e-13	1.77e-12	Intron (NM_008280/Lipc, intron 1 of 8)	9	70798128	70934808	136681	2	NM_008280	82406
Chr 2	174294149	174295424	DiffBind	1275	7.03	-0.2	8.03	-8.22	1.26e-12	8.72e-12	Promoter (<=1kb)	2	174281237	174295436	14200	2	NR_002846	12
Chr 7	98136995	98138355	DiffBind	1360	7.03	-0.2	8.03	-8.22	7.89e-13	5.59e-12	Intron (NM_001301250/Capn5, intron 3 of 12)	7	98143359	98145447	2089	2	NM_011010	7092
Chr 16	96706282	96708204	DiffBind	1922	8.31	1.09	9.31	-8.22	2.79e-26	7.36e-25	Intron (NM_031174/Dscam, intron 15 of 32)	16	96467606	96525793	58188	1	NM_008791	238677
Chr 17	88570089	88571036	DiffBind	947	7.03	-0.2	8.02	-8.22	5.7e-13	4.11e-12	Intron (NM_028658/Ppp1r21, intron 14 of 21)	17	88530124	88588367	58244	1	NM_028658	39966
Chr 12	116641102	116642381	DiffBind	1279	7.03	-0.2	8.02	-8.22	1.12e-12	7.76e-12	Intron (NM_011215/Ptprn2, intron 2 of 22)	12	116485720	117278167	792448	1	NM_011215	155383
Chr 17	74424102	74425559	DiffBind	1457	7.03	-0.2	8.03	-8.22	3.66e-12	2.39e-11	3' UTR	17	74395608	74424229	28622	1	NM_144798	28495
Chr 7	107390828	107392133	DiffBind	1305	7.03	-0.2	8.02	-8.22	3.04e-13	2.27e-12	Intron (NM_021889/Syt9, intron 1 of 6)	7	107370790	107548655	177866	1	NM_021889	20039
Chr 1	63252265	63253544	DiffBind	1279	7.03	-0.2	8.03	-8.22	2.17e-13	1.65e-12	Intron (NM_001285936/Zdbf2, intron 2 of 6)	1	63273269	63314575	41307	1	NM_001267872	-19725
Chr 5	81524191	81525440	DiffBind	1249	7.02	-0.2	8.02	-8.21	2.36e-13	1.78e-12	Intron (NM_198702/Adgrl3, intron 9 of 27)	5	81021593	81795730	774138	1	NM_198702	502599
Chr 11	57285444	57287180	DiffBind	1736	7.02	-0.2	8.02	-8.21	2.51e-13	1.89e-12	Intron (NM_001113325/Gria1, intron 12 of 15)	11	57482990	57518644	35655	2	NM_001168667	231464
Chr 5	114247947	114249251	DiffBind	1304	7.02	-0.2	8.02	-8.21	2.39e-13	1.8e-12	Exon (NM_133904/Acacb, exon 49 of 52)	5	114254164	114273761	19598	2	NM_148935	24510
Chr 7	6877894	6879494	DiffBind	1600	7.02	-0.2	8.01	-8.21	2.54e-13	1.91e-12	Intron (NM_001290994/Usp29, intron 3 of 8)	7	6803587	6803670	84	1	NR_037213	74308
Chr 16	50727543	50728815	DiffBind	1272	7.02	-0.2	8.01	-8.21	8.94e-13	6.29e-12	Promoter (<=1kb)	16	50727132	50727245	114	1	NR_105782	412
Chr 15	80651919	80653286	DiffBind	1367	7.01	-0.2	8.01	-8.21	6.74e-13	4.82e-12	3' UTR	15	80646073	80646136	64	1	NR_105922	5847
Chr 2	157553339	157554504	DiffBind	1165	7.02	-0.2	8.02	-8.21	3.31e-13	2.45e-12	Downstream (1-2kb)	2	157560078	157562525	2448	1	NM_001291128	-5574
Chr 11	119362163	119363656	DiffBind	1493	7.02	-0.2	8.01	-8.21	1.18e-11	7.26e-11	Exon (NM_178743/Slc26a11, exon 5 of 17)	11	119355557	119381076	25520	1	NM_178743	6607
Chr 11	22661318	22662814	DiffBind	1496	7.02	-0.2	8.02	-8.21	6.31e-13	4.53e-12	Distal Intergenic	11	22512283	22519231	6949	1	NM_153596	149036
Chr 2	128611768	128613114	DiffBind	1346	7.01	-0.2	8.01	-8.2	6.32e-13	4.53e-12	3' UTR	2	128610083	128687395	77313	2	NM_008569	74281
Chr 19	45606547	45608469	DiffBind	1922	7.01	-0.2	8.01	-8.2	2.7e-13	2.02e-12	Intron (NM_013907/Fbxw4, intron 5 of 8)	19	45560615	45578287	17673	1	NM_172639	45933
Chr 5	96528387	96529472	DiffBind	1085	7.01	-0.2	8.01	-8.2	5.71e-13	4.12e-12	Exon (NM_175473/Fras1, exon 3 of 74)	5	96373955	96784728	410774	1	NM_175473	154433
Chr 8	87208640	87210082	DiffBind	1442	7.01	-0.2	8	-8.2	5.63e-11	3.2e-10	Distal Intergenic	8	87169747	87199850	30104	2	NR_040697	-8791
Chr 11	33866229	33867392	DiffBind	1163	7.01	-0.2	8	-8.2	2.94e-11	1.73e-10	Intron (NM_001190886/Kcnip1, intron 1 of 7)	11	33629780	33843585	213806	2	NM_001290690	-22645
Chr 11	84527047	84528864	DiffBind	1817	7.01	-0.2	8.01	-8.2	6.77e-12	4.3e-11	Promoter (1-2kb)	11	84525660	84535831	10172	1	NR_038057	1388
Chr 2	103912161	103913914	DiffBind	1753	7.01	-0.2	8.01	-8.2	2.63e-13	1.97e-12	Exon (NR_131913/Lincred1, exon 7 of 7)	2	103900951	103913968	13018	1	NR_131913	11211
Chr 3	103754452	103755552	DiffBind	1100	7.01	-0.2	8.01	-8.2	9.36e-13	6.57e-12	Intron (NM_001301306/Hipk1, intron 8 of 14)	3	103735394	103738001	2608	2	NM_133859	-16452
Chr 14	79767677	79768836	DiffBind	1159	7.01	-0.2	8	-8.2	4.42e-13	3.23e-12	Promoter (2-3kb)	14	79766772	79771312	4541	2	NM_001042726	2476
Chr 11	95267528	95268863	DiffBind	1335	7.01	-0.2	8	-8.2	5.28e-12	3.4e-11	3' UTR	11	95261529	95269261	7733	1	NM_053093	6000
Chr 16	42651703	42652864	DiffBind	1161	6.99	-0.2	7.99	-8.19	3.05e-13	2.27e-12	Distal Intergenic	16	42725702	42875587	149886	2	NR_040521	222723
Chr 12	111408081	111410950	DiffBind	2869	8.28	1.09	9.28	-8.19	3.9e-26	1.02e-24	Promoter (1-2kb)	12	111406809	111412077	5269	1	NM_001101503	1273
Chr 1	186474375	186475986	DiffBind	1611	7	-0.2	7.99	-8.19	5.91e-13	4.26e-12	Distal Intergenic	1	186511838	186558681	46844	2	NR_131124	82695
Chr 5	101866293	101867011	DiffBind	718	7	-0.2	7.99	-8.19	3.07e-13	2.29e-12	Intron (NM_172882/Wdfy3, intron 49 of 66)	5	101765130	101823852	58723	1	NM_173370	101164
Chr 17	78279187	78280863	DiffBind	1676	7	-0.2	7.99	-8.19	2.96e-13	2.21e-12	Exon (NM_015800/Crim1, exon 3 of 17)	17	78200248	78376592	176345	1	NM_015800	78940
Chr 2	28873737	28875040	DiffBind	1303	7	-0.2	7.99	-8.19	3.46e-13	2.56e-12	Exon (NM_001033294/Ddx31, exon 15 of 20)	2	28840406	28905575	65170	1	NM_001033294	33332
Chr 4	154948065	154949559	DiffBind	1494	7	-0.2	7.99	-8.19	4.62e-13	3.37e-12	Distal Intergenic	4	154960923	154962371	1449	1	NM_010419	-11364
Chr 8	105426789	105428427	DiffBind	1638	7	-0.2	8	-8.19	1.38e-12	9.5e-12	Promoter (<=1kb)	8	105427640	105464086	36447	1	NM_001033371	0
Chr 4	118279427	118280929	DiffBind	1502	7	-0.2	7.99	-8.19	1.31e-12	9.04e-12	Intron (NM_011213/Ptprf, intron 2 of 32)	4	118208213	118291397	83185	2	NM_011213	10468
Chr 13	46360653	46361758	DiffBind	1105	7	-0.2	8	-8.19	2.06e-11	1.23e-10	Distal Intergenic	13	46418300	46431099	12800	1	NM_001081425	-56542
Chr 7	51954598	51956123	DiffBind	1525	7	-0.2	8	-8.19	1.6e-12	1.09e-11	Intron (NM_008087/Gas2, intron 7 of 7)	7	51997161	52005714	8554	2	NR_027704	49591
Chr 7	138137585	138139092	DiffBind	1507	7	-0.2	8	-8.19	7.23e-13	5.14e-12	Distal Intergenic	7	138208972	138397730	188759	2	NM_183289	258638
Chr 7	78818379	78819746	DiffBind	1367	6.99	-0.2	7.99	-8.18	4.63e-13	3.37e-12	Distal Intergenic	7	78827474	78847211	19738	2	NM_029585	27465
Chr 17	75696226	75697023	DiffBind	797	6.99	-0.2	7.98	-8.18	3.37e-13	2.5e-12	Distal Intergenic	17	75537086	75551946	14861	2	NM_133747	-144281
Chr 9	8751083	8752487	DiffBind	1404	6.99	-0.2	7.98	-8.18	2.08e-09	9.7e-09	Distal Intergenic	9	8644078	8740988	96911	2	NR_110513	-10096
Chr 1	178828935	178830255	DiffBind	1320	6.99	-0.2	7.98	-8.18	3.99e-13	2.93e-12	Intron (NM_001161665/Kif26b, intron 5 of 14)	1	178529125	178932857	403733	1	NM_001161665	299811
Chr 16	89597235	89598779	DiffBind	1544	6.99	-0.2	7.99	-8.18	3.24e-13	2.4e-12	Distal Intergenic	16	89570176	89571183	1008	2	NM_001113406	-26053
Chr 6	93502760	93504438	DiffBind	1678	6.99	-0.2	7.99	-8.18	1.5e-10	8.09e-10	Distal Intergenic	6	93681478	93912963	231486	2	NR_104594	408525
Chr 3	140633980	140635090	DiffBind	1110	6.99	-0.2	7.99	-8.18	3.08e-13	2.29e-12	Distal Intergenic	3	141210004	141212355	2352	2	NM_008811	577265
Chr 9	105590823	105592040	DiffBind	1217	6.99	-0.2	7.98	-8.18	8.27e-12	5.2e-11	Distal Intergenic	9	105642995	105687655	44661	1	NM_001081309	-50955
Chr 5	137768189	137769167	DiffBind	978	6.99	-0.2	7.99	-8.18	3.48e-13	2.57e-12	3' UTR	5	137778918	137780107	1190	1	NM_027242	-9751
Chr 1	105245768	105246916	DiffBind	1148	6.99	-0.2	7.98	-8.18	1.69e-11	1.03e-10	Distal Intergenic	1	105276917	105356710	79794	2	NM_001160368	109794
Chr 17	29595265	29596660	DiffBind	1395	6.99	-0.2	7.98	-8.18	2.31e-12	1.55e-11	Promoter (<=1kb)	17	29578816	29596305	17490	2	NR_045447	0
Chr 18	75904043	75905467	DiffBind	1424	6.99	-0.2	7.98	-8.18	4.15e-13	3.04e-12	Intron (NM_145356/Zbtb7c, intron 2 of 4)	18	75820178	76148564	328387	1	NM_145356	83866
Chr 6	35027576	35028456	DiffBind	880	6.98	-0.2	7.98	-8.17	3.63e-13	2.68e-12	Intron (NM_001164412/Cnot4, intron 10 of 10)	6	34945295	34977999	32705	2	NM_001025573	-49578
Chr 18	27974568	27975611	DiffBind	1043	6.98	-0.2	7.97	-8.17	4.34e-13	3.18e-12	Distal Intergenic	18	28560164	28998176	438013	1	NR_045398	-584553
Chr 13	73033831	73034704	DiffBind	873	6.97	-0.2	7.97	-8.17	5.3e-13	3.84e-12	Distal Intergenic	13	73206091	73229100	23010	2	NR_126459	194396
Chr 13	8475630	8476947	DiffBind	1317	6.98	-0.2	7.97	-8.17	1.94e-12	1.31e-11	Intron (NM_001289530/Adarb2, intron 1 of 9)	13	8202866	8768762	565897	1	NR_110345	272765
Chr 4	142955277	142956758	DiffBind	1481	6.98	-0.2	7.97	-8.17	1.29e-12	8.91e-12	Distal Intergenic	4	143136100	143136162	63	2	NR_105988	179404
Chr 11	43666691	43668139	DiffBind	1448	6.97	-0.2	7.97	-8.17	1.23e-12	8.52e-12	Distal Intergenic	11	43681998	43707193	25196	1	NM_027557	-13859
Chr 11	75869994	75871409	DiffBind	1415	6.98	-0.2	7.98	-8.17	4.7e-13	3.42e-12	Intron (NM_029548/Rph3al, intron 4 of 7)	11	75830992	75911059	80068	2	NM_029548	39650
Chr 13	94709556	94710936	DiffBind	1380	6.98	-0.2	7.98	-8.17	3.53e-13	2.61e-12	Distal Intergenic	13	94788943	94842899	53957	1	NM_009321	-78007
Chr 2	76128417	76129716	DiffBind	1299	6.98	-0.2	7.98	-8.17	3.63e-13	2.68e-12	Intron (NM_001081033/Pde11a, intron 9 of 19)	2	75979106	75981967	2862	2	NM_030188	-146451
Chr 7	34122921	34124182	DiffBind	1261	6.98	-0.2	7.97	-8.17	3.99e-13	2.93e-12	Intron (NM_207212/Wtip, intron 2 of 7)	7	34109550	34133268	23719	2	NM_207212	9086
Chr 18	29396413	29397780	DiffBind	1367	6.97	-0.2	7.97	-8.16	5.93e-13	4.27e-12	Exon (NR_045391/4930578E11Rik, exon 8 of 8)	18	29442200	29466107	23908	1	NR_045395	-44420
Chr 4	153615798	153616935	DiffBind	1137	6.97	-0.2	7.97	-8.16	1.78e-12	1.21e-11	Distal Intergenic	4	153373221	153482830	109610	2	NM_001099299	-132969
Chr 2	169882201	169882838	DiffBind	637	6.97	-0.2	7.97	-8.16	5.45e-13	3.94e-12	Intron (NM_080455/Tshz2, intron 1 of 1)	2	169962013	169963187	1175	2	NR_131974	80349
Chr 7	29213248	29214774	DiffBind	1526	6.97	-0.2	7.96	-8.16	4.07e-13	2.99e-12	Promoter (<=1kb)	7	29181532	29214033	32502	2	NM_001164658	0
Chr 11	31867267	31868506	DiffBind	1239	6.97	-0.2	7.96	-8.16	4.35e-13	3.18e-12	Promoter (2-3kb)	11	31870940	31935635	64696	1	NM_001290676	-2434
Chr X	136784404	136785783	DiffBind	1379	6.97	-0.2	7.97	-8.16	1.04e-12	7.28e-12	Intron (NR_033324/BC065397, intron 8 of 9)	20	136757674	136779721	22048	2	NM_010297	-4684
Chr 18	80377122	80378204	DiffBind	1082	6.97	-0.2	7.96	-8.16	1.54e-12	1.05e-11	Distal Intergenic	18	80294544	80364254	69711	2	NM_001190373	-12869
Chr 10	92080286	92081450	DiffBind	1164	6.97	-0.2	7.97	-8.16	6.08e-12	3.89e-11	Downstream (<1kb)	10	92072086	92072185	100	2	NR_029812	-8102
Chr 6	100380779	100381377	DiffBind	598	6.97	-0.2	7.96	-8.16	1.96e-12	1.33e-11	Distal Intergenic	6	100228565	100287358	58794	2	NM_019743	-93422
Chr 15	96592324	96593432	DiffBind	1108	6.97	-0.2	7.96	-8.16	1.81e-12	1.23e-11	Exon (NM_134086/Slc38a1, exon 5 of 16)	15	96571418	96641962	70545	2	NM_134086	48530
Chr 7	73940732	73942051	DiffBind	1319	6.97	-0.2	7.97	-8.16	2.38e-11	1.42e-10	3' UTR	7	73939120	74013682	74563	2	NM_009181	71631
Chr 5	131449369	131450542	DiffBind	1173	6.97	-0.2	7.96	-8.16	3.49e-11	2.04e-10	Intron (NM_177047/Auts2, intron 15 of 18)	5	130874951	131307522	432572	2	NM_145218	-141848
Chr 17	85256203	85257500	DiffBind	1297	6.96	-0.2	7.96	-8.15	9.54e-13	6.69e-12	Intron (NM_028576/Camkmt, intron 3 of 10)	17	85090700	85458580	367881	1	NM_028576	165504
Chr 4	11844765	11845993	DiffBind	1228	6.95	-0.2	7.95	-8.15	2.52e-12	1.68e-11	Distal Intergenic	4	11758157	11817905	59749	1	NM_019753	86609
Chr 2	158836429	158837796	DiffBind	1367	6.96	-0.2	7.96	-8.15	1.14e-11	7.07e-11	Exon (NM_001291144/Dhx35, exon 14 of 22)	2	158794807	158858220	63414	1	NM_145742	41623
Chr 8	14046763	14048105	DiffBind	1342	6.96	-0.2	7.95	-8.15	7.07e-13	5.03e-12	Intron (NM_001034862/Erich1, intron 3 of 5)	8	14027565	14090327	62763	2	NM_001034862	42222
Chr 4	132649124	132650243	DiffBind	1119	6.96	-0.2	7.96	-8.15	3.53e-12	2.32e-11	Intron (NM_010166/Eya3, intron 1 of 17)	4	132639046	132724765	85720	1	NM_211357	10079
Chr 15	31660193	31661414	DiffBind	1221	6.96	-0.2	7.95	-8.15	2.09e-11	1.25e-10	Distal Intergenic	15	31602116	31617535	15420	1	NM_026546	58078
Chr 12	97920974	97922534	DiffBind	1560	6.96	-0.2	7.96	-8.15	4.84e-13	3.52e-12	Distal Intergenic	12	98202300	98259459	57160	2	NM_008079	336925
Chr 17	30838894	30840059	DiffBind	1165	6.96	-0.2	7.96	-8.15	1.12e-10	6.13e-10	Intron (NM_013811/Dnah8, intron 87 of 92)	17	30901867	30936510	34644	1	NM_021332	-61808
Chr 2	70629066	70629976	DiffBind	910	6.96	-0.2	7.95	-8.15	4.6e-13	3.36e-12	Distal Intergenic	2	70661509	70691725	30217	1	NM_027352	-31533
Chr 13	117412547	117414231	DiffBind	1684	6.96	-0.2	7.95	-8.15	1.01e-10	5.56e-10	Distal Intergenic	13	117602320	117981028	378709	1	NM_010408	-188089
Chr 17	48738300	48739922	DiffBind	1622	6.96	-0.2	7.96	-8.15	4.55e-13	3.32e-12	Distal Intergenic	17	48932582	49097590	165009	1	NM_027452	-192660
Chr 2	105416783	105417680	DiffBind	897	6.96	-0.2	7.96	-8.15	4.1e-13	3.01e-12	Distal Intergenic	2	105385948	105399319	13372	2	NM_009037	-17465
Chr 11	113520363	113521464	DiffBind	1101	6.96	-0.2	7.96	-8.15	4.56e-13	3.32e-12	Intron (NM_001166503/Slc39a11, intron 4 of 9)	11	113244855	113565815	320961	2	NM_001166503	44351
Chr 3	107524184	107525580	DiffBind	1396	6.96	-0.2	7.95	-8.15	1.99e-11	1.2e-10	Distal Intergenic	3	107467548	107518018	50471	2	NM_172271	-6167
Chr 9	99482120	99482964	DiffBind	844	6.95	-0.2	7.94	-8.14	6.29e-13	4.52e-12	Intron (NM_028768/Armc8, intron 21 of 21)	9	99470421	99474751	4331	1	NR_028123	11700
Chr 2	169902394	169903642	DiffBind	1248	6.95	-0.2	7.94	-8.14	2.4e-12	1.61e-11	Distal Intergenic	2	169962013	169963187	1175	2	NR_131974	59545
Chr 5	120189558	120191122	DiffBind	1564	6.95	-0.2	7.95	-8.14	4.8e-13	3.49e-12	Intron (NM_028762/Rbm19, intron 23 of 23)	5	120121096	120139263	18168	2	NR_045793	-50296
Chr 17	60222716	60224122	DiffBind	1406	6.95	-0.2	7.94	-8.14	2.28e-12	1.53e-11	Distal Intergenic	17	59001401	59013322	11922	2	NM_026497	-1209395
Chr 5	116662215	116663233	DiffBind	1018	6.95	-0.2	7.94	-8.14	7.47e-13	5.3e-12	Distal Intergenic	5	116439273	116591817	152545	2	NM_026886	-70399
Chr 13	57108160	57109294	DiffBind	1134	6.95	-0.2	7.94	-8.14	1.81e-11	1.09e-10	Distal Intergenic	13	56773098	56895789	122692	2	NM_012035	-212372
Chr 17	64097223	64097958	DiffBind	735	6.94	-0.2	7.94	-8.13	2.03e-12	1.37e-11	Intron (NM_001037997/Fer, intron 16 of 18)	17	64049862	64050672	811	2	NR_130982	-46552
Chr 1	62779684	62781062	DiffBind	1378	6.94	-0.2	7.93	-8.13	2.97e-11	1.75e-10	Intron (NM_001077406/Nrp2, intron 12 of 15)	1	62790918	62794732	3815	2	NR_040601	13670
Chr 15	64798192	64799404	DiffBind	1212	6.94	-0.2	7.93	-8.13	3.38e-11	1.98e-10	Intron (NM_001291903/Adcy8, intron 5 of 16)	15	64699035	64922296	223262	2	NM_001291903	122892
Chr 5	35267060	35268405	DiffBind	1345	6.94	-0.2	7.94	-8.13	5e-13	3.63e-12	Distal Intergenic	5	35278566	35281763	3198	1	NM_007418	-10161
Chr 18	25729559	25731407	DiffBind	1848	6.94	-0.2	7.94	-8.13	5.33e-13	3.86e-12	Intron (NM_001146292/Celf4, intron 1 of 12)	18	25477620	25753983	276364	2	NM_001146292	22576
Chr 6	54104783	54105756	DiffBind	973	6.94	-0.2	7.93	-8.13	3.4e-12	2.24e-11	Intron (NM_001163640/Chn2, intron 1 of 12)	6	54039932	54301812	261881	1	NM_001163640	64852
Chr 6	47258918	47260794	DiffBind	1876	6.94	-0.2	7.94	-8.13	1.11e-12	7.75e-12	Intron (NM_001004357/Cntnap2, intron 21 of 23)	6	47244396	47301371	56976	1	NM_025771	14523
Chr 14	72813634	72815244	DiffBind	1610	6.94	-0.2	7.94	-8.13	8.22e-11	4.58e-10	Distal Intergenic	14	72537953	72710003	172051	2	NM_207636	-103632
Chr 1	42923798	42924879	DiffBind	1081	6.94	-0.2	7.94	-8.13	2.42e-12	1.62e-11	Distal Intergenic	1	42952872	43035449	82578	1	NM_053107	-27993
Chr 4	49890415	49892187	DiffBind	1772	6.94	-0.2	7.94	-8.13	9.49e-13	6.66e-12	Distal Intergenic	4	49661611	49845769	184159	2	NM_001276355	-44647
Chr 6	122702259	122703634	DiffBind	1375	6.93	-0.2	7.93	-8.13	5.58e-13	4.03e-12	Distal Intergenic	6	122707489	122714633	7145	1	NM_001289831	-3855
Chr 15	37814498	37815635	DiffBind	1137	6.94	-0.2	7.93	-8.13	5.74e-13	4.14e-12	Distal Intergenic	15	37366175	37792428	426254	2	NM_134094	-22071
Chr 7	62259283	62263061	DiffBind	3778	8.99	1.85	9.98	-8.13	1.73e-47	1.16e-45	Distal Intergenic	7	62348277	62349927	1651	1	NM_010882	-85216
Chr 17	85627655	85628981	DiffBind	1326	6.94	-0.2	7.94	-8.13	1.31e-12	9.06e-12	Distal Intergenic	17	85620834	85626191	5358	1	NM_011381	6822
Chr 18	62561585	62562622	DiffBind	1037	6.94	-0.2	7.94	-8.13	9.92e-12	6.18e-11	Intron (NM_177829/Spink10, intron 1 of 8)	18	62548911	62661388	112478	1	NM_177829	12675
Chr 18	25011851	25013006	DiffBind	1155	6.94	-0.2	7.93	-8.13	7.17e-13	5.1e-12	Intron (NM_001289654/Fhod3, intron 10 of 24)	18	25136039	25165965	29927	2	NM_001142697	152959
Chr 2	48586148	48587173	DiffBind	1025	6.93	-0.2	7.92	-8.12	1.65e-11	1e-10	Distal Intergenic	2	48814109	48903264	89156	1	NM_007396	-226936
Chr 5	81582537	81584049	DiffBind	1512	6.93	-0.2	7.93	-8.12	5.76e-13	4.16e-12	Intron (NM_198702/Adgrl3, intron 10 of 27)	5	81021593	81795730	774138	1	NM_198702	560945
Chr 5	65957758	65959282	DiffBind	1524	6.93	-0.2	7.92	-8.12	4.74e-10	2.4e-09	Distal Intergenic	5	65967124	65977486	10363	1	NM_001081104	-7842
Chr 8	35451980	35453694	DiffBind	1714	6.93	-0.2	7.92	-8.12	6.62e-13	4.74e-12	Distal Intergenic	8	35465265	35495533	30269	2	NM_026067	41839
Chr 19	38235641	38236933	DiffBind	1292	6.92	-0.2	7.92	-8.12	7.22e-13	5.13e-12	Distal Intergenic	19	38188479	38224132	35654	2	NM_001081075	-11510
Chr 16	41047472	41048918	DiffBind	1446	6.93	-0.2	7.92	-8.12	3.95e-11	2.29e-10	Distal Intergenic	16	41533342	42146213	612872	1	NM_175548	-484424
Chr 8	114121422	114122903	DiffBind	1481	6.93	-0.2	7.93	-8.12	1.46e-12	1.01e-11	Distal Intergenic	8	114133574	114148388	14815	1	NM_001290182	-10671
Chr 19	36273673	36274741	DiffBind	1068	6.93	-0.2	7.92	-8.12	2.07e-12	1.4e-11	Distal Intergenic	19	36379067	36456204	77138	1	NM_029508	-104326
Chr 19	26519673	26521137	DiffBind	1464	6.93	-0.2	7.93	-8.12	1.34e-12	9.23e-12	Distal Intergenic	19	26605160	26778321	173162	1	NM_011416	-84023
Chr 2	174016959	174018235	DiffBind	1276	6.93	-0.2	7.93	-8.12	6.22e-12	3.97e-11	Distal Intergenic	2	174077051	174099771	22721	1	NM_001102423	-58816
Chr 11	71540843	71542227	DiffBind	1384	6.93	-0.2	7.93	-8.12	5.71e-10	2.86e-09	Distal Intergenic	11	71750703	71789646	38944	1	NM_177618	-208476
Chr 10	72402662	72403771	DiffBind	1109	6.93	-0.2	7.92	-8.12	5.2e-12	3.34e-11	Distal Intergenic	10	72654846	72669792	14947	1	NM_001293684	-251075
Chr 8	110160023	110161138	DiffBind	1115	6.92	-0.2	7.91	-8.11	2.47e-12	1.65e-11	Intron (NM_007586/Calb2, intron 1 of 10)	8	110142538	110168206	25669	2	NM_007586	7068
Chr 13	48994462	48996093	DiffBind	1631	7.48	0.37	8.47	-8.11	2.36e-18	3.1e-17	Distal Intergenic	13	48968112	48969905	1794	1	NR_015601	26351
Chr 1	61099475	61100319	DiffBind	844	6.92	-0.2	7.91	-8.11	6.45e-13	4.62e-12	Distal Intergenic	1	60977914	61000321	22408	1	NM_017480	121562
Chr 14	76929108	76930498	DiffBind	1390	6.92	-0.2	7.92	-8.11	9.67e-11	5.34e-10	Distal Intergenic	14	77024201	77036617	12417	2	NM_172488	106119
Chr 17	30306501	30307710	DiffBind	1209	6.92	-0.2	7.91	-8.11	1.59e-12	1.09e-11	Intron (NM_027060/Btbd9, intron 7 of 10)	17	30256457	30256535	79	2	NR_105839	-49967
Chr 10	14860830	14862076	DiffBind	1246	6.92	-0.2	7.92	-8.11	6.74e-13	4.82e-12	Distal Intergenic	10	14760289	14770556	10268	1	NM_008703	100542
Chr 18	70052443	70054225	DiffBind	1782	6.92	-0.2	7.91	-8.11	6.41e-13	4.6e-12	Promoter (<=1kb)	18	69979131	70053588	74458	2	NM_001302798	0
Chr 11	121472737	121474155	DiffBind	1418	6.92	-0.2	7.91	-8.11	6.68e-12	4.25e-11	Intron (NM_029878/Tbcd, intron 6 of 38)	11	121451949	121617170	165222	1	NM_029878	20789
Chr 9	118791383	118792119	DiffBind	736	6.91	-0.2	7.9	-8.1	3.54e-10	1.82e-09	Intron (NM_133721/Itga9, intron 17 of 27)	9	118711692	118901003	189312	1	NM_001113514	79692
Chr 8	107598187	107599502	DiffBind	1315	6.91	-0.2	7.91	-8.1	9.45e-13	6.63e-12	Distal Intergenic	8	107580380	107588482	8103	2	NM_010817	-9706
Chr 11	4069202	4070642	DiffBind	1440	6.91	-0.2	7.9	-8.1	6.91e-13	4.93e-12	Exon (NM_001029937/Sec14l3, exon 6 of 12)	11	4064853	4078990	14138	1	NM_001029937	4350
Chr 2	77333321	77334348	DiffBind	1027	6.91	-0.2	7.91	-8.1	1.54e-12	1.05e-11	Distal Intergenic	2	77180340	77280592	100253	2	NM_175465	-52730
Chr 12	111212494	111213489	DiffBind	995	6.9	-0.2	7.89	-8.09	1.3e-12	9e-12	Intron (NM_001286122/Traf3, intron 1 of 9)	12	111159850	111184491	24642	2	NR_130987	-28004
Chr 9	15627329	15628397	DiffBind	1068	6.9	-0.2	7.89	-8.09	2.1e-12	1.42e-11	Promoter (<=1kb)	9	15559864	15627933	68070	2	NM_181816	0
Chr 8	48258119	48259779	DiffBind	1660	6.9	-0.2	7.9	-8.09	1.34e-12	9.22e-12	Intron (NM_001145937/Tenm3, intron 21 of 26)	8	48110013	48141667	31655	1	NM_001161515	148107
Chr 19	42279311	42280470	DiffBind	1159	6.9	-0.2	7.89	-8.09	1.1e-12	7.63e-12	Promoter (<=1kb)	19	42280082	42280170	89	2	NR_037246	0
Chr 3	56356583	56358112	DiffBind	1529	6.9	-0.2	7.9	-8.09	7.68e-13	5.44e-12	Distal Intergenic	3	55625198	56183701	558504	2	NM_030595	-172883
Chr 2	174678433	174679544	DiffBind	1111	6.9	-0.2	7.89	-8.09	9.75e-13	6.83e-12	Intron (NM_001099328/Zfp831, intron 3 of 4)	2	174643534	174710830	67297	1	NM_001099328	34900
Chr 1	54787332	54788928	DiffBind	1596	6.89	-0.2	7.88	-8.08	1.27e-12	8.78e-12	Intron (NM_001081433/Ankrd44, intron 3 of 27)	1	54645340	54926387	281048	2	NM_001081433	137459
Chr 2	34026935	34027604	DiffBind	669	6.89	-0.2	7.89	-8.08	8.18e-13	5.78e-12	Intron (NR_130173/C230014O12Rik, intron 2 of 3)	2	34018289	34107735	89447	2	NR_130173	80131
Chr 8	9526209	9527188	DiffBind	979	6.89	-0.2	7.88	-8.08	1.33e-12	9.18e-12	Intron (NM_173446/Fam155a, intron 1 of 2)	8	9206010	9771023	565014	2	NM_173446	243835
Chr 5	121067938	121069119	DiffBind	1181	6.89	-0.2	7.88	-8.08	2.22e-12	1.49e-11	Distal Intergenic	5	120940500	121010092	69593	2	NM_001302344	-57847
Chr 11	82310263	82311224	DiffBind	961	6.89	-0.2	7.89	-8.08	1.94e-12	1.31e-11	Distal Intergenic	11	82388900	82446361	57462	1	NM_001304439	-77676
Chr 18	75930341	75931956	DiffBind	1615	6.89	-0.2	7.88	-8.08	8.69e-13	6.12e-12	Intron (NM_145356/Zbtb7c, intron 2 of 4)	18	75820178	76148564	328387	1	NM_145356	110164
Chr 9	124278842	124280179	DiffBind	1337	6.88	-0.2	7.88	-8.07	1.15e-12	7.96e-12	Distal Intergenic	9	124291804	124312694	20891	2	NM_001243117	32515
Chr 8	60873014	60874157	DiffBind	1143	6.88	-0.2	7.88	-8.07	2.52e-12	1.68e-11	Distal Intergenic	8	60890451	60907572	17122	1	NM_028299	-16294
Chr 5	118802893	118804686	DiffBind	1793	6.88	-0.2	7.87	-8.07	1.25e-12	8.64e-12	Distal Intergenic	5	118952339	118961261	8923	1	NR_040694	-147653
Chr 17	31016960	31018144	DiffBind	1184	6.88	-0.2	7.87	-8.07	2.18e-11	1.3e-10	Distal Intergenic	17	31057694	31117981	60288	1	NM_009593	-39550
Chr 19	48051916	48053677	DiffBind	1761	6.88	-0.2	7.88	-8.07	1.6e-12	1.09e-11	Distal Intergenic	19	47937712	48035379	97668	1	NM_001163267	114205
Chr 9	114829702	114831089	DiffBind	1387	6.88	-0.2	7.88	-8.07	9.8e-13	6.87e-12	Intron (NM_027294/Cmtm8, intron 1 of 3)	9	114789345	114844152	54808	2	NM_027294	13063
Chr 4	128195570	128197555	DiffBind	1985	6.88	-0.2	7.88	-8.07	9.49e-11	5.24e-10	Exon (NM_001281955/Csmd2, exon 4 of 71)	4	128133523	128166597	33075	2	NM_029137	-28974
Chr 12	27945381	27946489	DiffBind	1108	6.88	-0.2	7.88	-8.07	1.08e-11	6.68e-11	Distal Intergenic	12	28437795	28548337	110543	2	NM_001177964	601848
Chr 4	57108698	57109733	DiffBind	1035	6.88	-0.2	7.88	-8.07	2.82e-12	1.88e-11	Intron (NM_019427/Epb4.1l4b, intron 1 of 15)	4	57061726	57143156	81431	2	NM_019427	33423
Chr 7	109275747	109276768	DiffBind	1021	6.88	-0.2	7.87	-8.07	4.93e-12	3.18e-11	Downstream (2-3kb)	7	109138565	109175207	36643	2	NM_001302205	-100541
Chr 17	87236564	87237906	DiffBind	1342	6.88	-0.2	7.88	-8.07	9.95e-12	6.2e-11	Distal Intergenic	17	87254443	87265947	11505	2	NM_139295	28041
Chr 18	30162855	30163988	DiffBind	1133	6.88	-0.2	7.88	-8.07	8.73e-13	6.15e-12	Distal Intergenic	18	30272896	30348120	75225	1	NM_181414	-108908
Chr 16	62872305	62873757	DiffBind	1452	6.88	-0.2	7.87	-8.07	1.69e-11	1.02e-10	Intron (NM_011173/Pros1, intron 1 of 14)	16	62854334	62929340	75007	1	NM_011173	17972
Chr 8	79069040	79070542	DiffBind	1502	6.88	-0.2	7.88	-8.07	1.11e-12	7.72e-12	Exon (NM_001294279/Zfp827, exon 3 of 15)	8	79028437	79193766	165330	1	NM_178267	40604
Chr 1	41389690	41390856	DiffBind	1166	6.87	-0.2	7.86	-8.06	1.07e-12	7.49e-12	Distal Intergenic	1	41167560	41181252	13693	2	NR_040475	-208439
Chr 3	154847153	154848401	DiffBind	1248	6.87	-0.2	7.87	-8.06	1.49e-12	1.02e-11	Intron (NM_177066/Tnni3k, intron 21 of 24)	3	154711133	154749012	37880	1	NM_175176	136021
Chr 9	101426107	101427189	DiffBind	1082	6.87	-0.2	7.87	-8.06	2.22e-12	1.49e-11	Distal Intergenic	9	101342194	101348017	5824	1	NR_110509	83914
Chr 9	107636828	107637629	DiffBind	801	6.87	-0.2	7.87	-8.06	2.78e-12	1.85e-11	Promoter (1-2kb)	9	107614138	107635342	21205	2	NM_008138	-1487
Chr 11	8915529	8916598	DiffBind	1069	6.87	-0.2	7.87	-8.06	2.45e-12	1.64e-11	Distal Intergenic	11	8993137	9011191	18055	2	NM_001303532	94593
Chr 4	142321085	142322452	DiffBind	1367	6.87	-0.2	7.86	-8.06	1.3e-11	7.96e-11	Distal Intergenic	4	142139240	142239401	100162	2	NM_001109685	-81685
Chr 9	94910175	94911284	DiffBind	1109	6.87	-0.2	7.87	-8.06	4.31e-08	1.68e-07	Intron (NM_177909/Slc9a9, intron 6 of 15)	9	94751829	94751890	62	1	NR_106116	158347
Chr 2	22249720	22251100	DiffBind	1380	6.87	-0.2	7.86	-8.06	5.92e-12	3.79e-11	Intron (NM_148413/Myo3a, intron 3 of 19)	2	22227503	22423370	195868	1	NM_148413	22218
Chr 8	66915567	66916530	DiffBind	963	6.87	-0.2	7.86	-8.06	1.92e-12	1.3e-11	Distal Intergenic	8	66860217	66890564	30348	1	NM_001163564	55351
Chr 6	56016812	56018242	DiffBind	1430	6.87	-0.2	7.87	-8.06	2.77e-12	1.84e-11	Promoter (<=1kb)	6	56017515	56032688	15174	1	NM_011153	0
Chr 7	88544574	88545877	DiffBind	1303	6.87	-0.2	7.87	-8.06	9.51e-13	6.67e-12	Distal Intergenic	7	88430273	88491572	61300	1	NM_028238	114302
Chr 3	23870459	23871582	DiffBind	1123	6.87	-0.2	7.86	-8.06	1.03e-12	7.22e-12	Distal Intergenic	3	22251370	22251607	238	1	NR_004439	1619090
Chr 12	68540887	68541947	DiffBind	1060	6.87	-0.2	7.87	-8.06	9.53e-13	6.69e-12	Distal Intergenic	12	69157722	69159186	1465	2	NM_009093	617239
Chr 5	92904844	92906398	DiffBind	1554	8.41	1.34	9.41	-8.06	3.31e-30	1.12e-28	Intron (NM_015756/Shroom3, intron 2 of 10)	5	92897993	92965759	67767	1	NM_001077596	6852
Chr 2	65346713	65348064	DiffBind	1351	7.9	0.84	8.9	-8.06	1.75e-22	3.38e-21	Intron (NM_177074/Slc38a11, intron 7 of 11)	2	65316633	65364026	47394	2	NM_177074	15962
Chr 6	145545399	145546834	DiffBind	1435	6.87	-0.2	7.87	-8.06	1.42e-12	9.77e-12	Distal Intergenic	6	145615963	145621477	5515	1	NM_009449	-69129
Chr 4	131195699	131196379	DiffBind	680	6.86	-0.2	7.85	-8.05	1.4e-12	9.6e-12	Distal Intergenic	4	131000832	131010474	9643	2	NR_130167	-185226
Chr X	8906481	8907694	DiffBind	1213	6.86	-0.2	7.85	-8.05	1.71e-11	1.04e-10	Distal Intergenic	20	8892353	8894964	2612	1	NR_045448	14129
Chr 10	41716772	41717695	DiffBind	923	6.86	-0.2	7.85	-8.05	1.09e-12	7.57e-12	Downstream (1-2kb)	10	41718840	41809663	90824	2	NM_001243075	91968
Chr 5	142186457	142187642	DiffBind	1185	6.86	-0.2	7.85	-8.05	4.62e-12	2.99e-11	Intron (NM_177879/Sdk1, intron 41 of 44)	5	142401497	142462015	60519	1	NM_199068	-213855
Chr 2	66172750	66174376	DiffBind	1626	6.86	-0.2	7.85	-8.05	4.64e-12	3e-11	Distal Intergenic	2	66082766	66124793	42028	2	NM_015736	-47958
Chr 3	106001040	106002357	DiffBind	1317	6.86	-0.2	7.86	-8.05	1.67e-12	1.14e-11	Promoter (<=1kb)	3	105996957	106001497	4541	2	NM_029604	0
Chr 18	30217425	30218486	DiffBind	1061	6.86	-0.2	7.86	-8.05	1.3e-12	8.99e-12	Distal Intergenic	18	30272896	30348120	75225	1	NM_181414	-54410
Chr 5	146877574	146879138	DiffBind	1564	6.86	-0.2	7.85	-8.05	2.59e-10	1.36e-09	Distal Intergenic	5	146845071	146847726	2656	1	NM_026864	32504
Chr 5	47522386	47523257	DiffBind	871	6.86	-0.2	7.85	-8.05	1.32e-12	9.13e-12	Distal Intergenic	5	47983155	48306282	323128	1	NM_001291227	-459898
Chr 11	70509282	70510364	DiffBind	1082	6.86	-0.2	7.85	-8.05	1.7e-12	1.16e-11	Exon (NM_029360/Tm4sf5, exon 2 of 5)	11	70505274	70511183	5910	1	NM_029360	4009
Chr 2	166387222	166388730	DiffBind	1508	6.85	-0.2	7.84	-8.04	1.21e-12	8.42e-12	Distal Intergenic	2	166447451	166458770	11320	1	NR_015558	-58721
Chr 3	120341658	120342573	DiffBind	915	6.85	-0.2	7.84	-8.04	1.42e-12	9.78e-12	Distal Intergenic	3	120454334	120886732	432399	2	NR_130170	544159
Chr 7	61041792	61042759	DiffBind	967	6.85	-0.2	7.85	-8.04	3.43e-10	1.77e-09	Distal Intergenic	7	61529410	61615327	85918	2	NR_045727	572568
Chr 6	118166635	118167928	DiffBind	1293	6.85	-0.2	7.85	-8.04	1.43e-12	9.85e-12	Exon (NM_001080780/Ret, exon 15 of 19)	6	118107452	118139140	31689	2	NM_030165	-27496
Chr 9	14035227	14036046	DiffBind	819	6.85	-0.2	7.84	-8.04	3.52e-12	2.31e-11	Distal Intergenic	9	13827727	13846522	18796	1	NM_176836	207501
Chr 5	136942369	136943516	DiffBind	1147	6.85	-0.2	7.85	-8.04	3.63e-12	2.38e-11	Distal Intergenic	5	136953275	136966234	12960	1	NM_001163243	-9759
Chr 10	122120645	122121562	DiffBind	917	6.85	-0.2	7.85	-8.04	2.91e-10	1.52e-09	Promoter (<=1kb)	10	122119697	122130558	10862	1	NR_027637	949
Chr 15	58994992	58996111	DiffBind	1119	6.85	-0.2	7.84	-8.04	2.73e-12	1.81e-11	Intron (NM_001146180/Mtss1, intron 3 of 13)	15	58933810	58939489	5680	1	NM_023172	61183
Chr 9	46751084	46752334	DiffBind	1250	6.84	-0.2	7.83	-8.03	3.06e-12	2.02e-11	Distal Intergenic	9	46913603	46927366	13764	1	NR_015605	-161269
Chr 14	72154752	72155655	DiffBind	903	6.84	-0.2	7.83	-8.03	2.16e-12	1.46e-11	Distal Intergenic	14	71856709	71920438	63730	1	NR_046274	298044
Chr 7	25153484	25155132	DiffBind	1648	6.84	-0.2	7.84	-8.03	2.51e-12	1.68e-11	Promoter (<=1kb)	7	25155069	25156630	1562	1	NR_045848	0
Chr 17	7746628	7747628	DiffBind	1000	6.84	-0.2	7.83	-8.03	2.81e-12	1.87e-11	Exon (NM_001081416/Fndc1, exon 16 of 20)	17	7738568	7804974	66407	2	NM_001081416	57346
Chr 16	24421000	24422576	DiffBind	1576	6.84	-0.2	7.83	-8.03	2.04e-12	1.37e-11	Intron (NM_178665/Lpp, intron 1 of 12)	16	24448091	24992578	544488	1	NM_001145952	-25515
Chr 3	154090954	154092075	DiffBind	1121	6.84	-0.2	7.84	-8.03	1.28e-12	8.86e-12	Intron (NM_001081263/Slc44a5, intron 1 of 21)	3	153973436	154271720	298285	1	NM_001081263	117519
Chr 2	174532188	174533369	DiffBind	1181	6.84	-0.2	7.83	-8.03	1.69e-12	1.15e-11	Distal Intergenic	2	174465091	174472941	7851	2	NM_025531	-59248
Chr 12	30337496	30338709	DiffBind	1213	6.84	-0.2	7.83	-8.03	1.22e-11	7.54e-11	Intron (NM_172951/Sntg2, intron 1 of 16)	12	30174557	30373375	198819	2	NM_172951	34666
Chr 18	33118706	33119846	DiffBind	1140	6.84	-0.2	7.84	-8.03	1.7e-12	1.16e-11	Intron (NM_009793/Camk4, intron 4 of 10)	18	33201421	33213816	12396	2	NM_133774	93970
Chr 3	102159250	102160281	DiffBind	1031	6.84	-0.2	7.84	-8.03	2.22e-12	1.49e-11	Intron (NM_177545/Vangl1, intron 7 of 7)	3	102155900	102204693	48794	2	NM_177545	44412
Chr 3	102189047	102190244	DiffBind	1197	6.84	-0.2	7.83	-8.03	2.48e-12	1.65e-11	Exon (NM_177545/Vangl1, exon 3 of 8)	3	102155900	102204693	48794	2	NM_177545	14449
Chr 4	145167849	145171336	DiffBind	3487	8.6	1.56	9.59	-8.03	2.92e-38	1.43e-36	Exon (NM_001276502/Vps13d, exon 9 of 69)	4	144972622	145190666	218045	2	NM_001276502	19330
Chr 14	49345483	49346718	DiffBind	1235	6.83	-0.2	7.83	-8.02	2.21e-12	1.49e-11	Intron (NM_029238/Slc35f4, intron 1 of 7)	14	49226359	49245428	19070	2	NM_025956	-100056
Chr 18	20222160	20223773	DiffBind	1613	6.83	-0.2	7.83	-8.02	1.6e-12	1.09e-11	Distal Intergenic	18	20247340	20283923	36584	1	NM_181680	-23567
Chr 12	27155558	27156733	DiffBind	1175	6.83	-0.2	7.82	-8.02	1.03e-10	5.66e-10	Intron (NR_045868/Gm9866, intron 1 of 3)	12	27140796	27160516	19721	2	NR_045868	3783
Chr 13	116296725	116298207	DiffBind	1482	6.83	-0.2	7.83	-8.02	3.25e-12	2.14e-11	Downstream (<1kb)	13	116298270	116309688	11419	2	NM_021459	11481
Chr 1	38851852	38853039	DiffBind	1187	6.83	-0.2	7.82	-8.02	1.53e-12	1.05e-11	Distal Intergenic	1	38794509	38821215	26707	2	NM_001029878	-30638
Chr 6	19929687	19931055	DiffBind	1368	6.83	-0.2	7.82	-8.02	1.42e-11	8.7e-11	Distal Intergenic	6	19555342	19555461	120	1	NR_105789	374346
Chr 9	87166710	87168370	DiffBind	1660	6.83	-0.2	7.82	-8.02	4.49e-12	2.91e-11	Intron (NM_001101482/Mrap2, intron 1 of 3)	9	87144306	87184045	39740	1	NM_001177731	22405
Chr 13	53178004	53179340	DiffBind	1336	6.83	-0.2	7.83	-8.02	5.47e-10	2.75e-09	Intron (NM_013846/Ror2, intron 1 of 8)	13	53109317	53286109	176793	2	NM_013846	106769
Chr 3	154145830	154146619	DiffBind	789	6.83	-0.2	7.82	-8.02	1.57e-12	1.08e-11	Intron (NM_001081263/Slc44a5, intron 1 of 21)	3	153973436	154271720	298285	1	NM_001081263	172395
Chr 12	80033907	80035510	DiffBind	1603	6.83	-0.2	7.83	-8.02	7.09e-12	4.49e-11	Distal Intergenic	12	80107760	80113013	5254	2	NM_007564	77503
Chr 9	99481134	99481891	DiffBind	757	6.82	-0.2	7.81	-8.01	1.59e-10	8.52e-10	Intron (NM_028768/Armc8, intron 21 of 21)	9	99470421	99474751	4331	1	NR_028123	10714
Chr 19	27601812	27602768	DiffBind	956	6.82	-0.2	7.81	-8.01	1.43e-11	8.75e-11	Distal Intergenic	19	27430037	27432631	2595	1	NR_027987	171776
Chr 5	116257877	116259088	DiffBind	1211	6.82	-0.2	7.81	-8.01	1.12e-11	6.92e-11	Intron (NM_177759/Ccdc60, intron 1 of 13)	5	116125581	116288985	163405	2	NM_177759	29897
Chr 2	118427587	118429174	DiffBind	1587	6.82	-0.2	7.82	-8.01	3.01e-12	1.99e-11	Exon (NM_013719/Eif2ak4, exon 11 of 39)	2	118389112	118475234	86123	1	NM_001177806	38476
Chr 2	31474333	31475441	DiffBind	1108	6.82	-0.2	7.81	-8.01	1.61e-12	1.1e-11	5' UTR	2	31470308	31520629	50322	1	NR_002687	4026
Chr 13	45465804	45466918	DiffBind	1114	6.82	-0.2	7.82	-8.01	2.81e-12	1.87e-11	Distal Intergenic	13	45507444	45546386	38943	1	NM_025508	-40526
Chr 12	78064880	78066603	DiffBind	1723	6.82	-0.2	7.82	-8.01	1.97e-12	1.33e-11	Distal Intergenic	12	78226655	78684769	458115	1	NM_145965	-160052
Chr 16	95141302	95142344	DiffBind	1042	6.82	-0.2	7.81	-8.01	1.77e-12	1.2e-11	Distal Intergenic	16	95257558	95300258	42701	1	NM_001039056	-115214
Chr 3	125403853	125404835	DiffBind	982	6.82	-0.2	7.82	-8.01	1.57e-12	1.08e-11	Promoter (<=1kb)	3	125404091	125724986	320896	1	NM_022565	0
Chr 3	101966860	101967778	DiffBind	918	6.82	-0.2	7.82	-8.01	4.41e-10	2.24e-09	Distal Intergenic	3	102010145	102015492	5348	1	NM_178777	-42367
Chr 2	31806115	31807870	DiffBind	1755	6.82	-0.2	7.82	-8.01	4.96e-12	3.2e-11	Promoter (2-3kb)	2	31806168	31810518	4351	2	NM_183424	2648
Chr 17	48533194	48534238	DiffBind	1044	6.82	-0.2	7.82	-8.01	1.51e-12	1.03e-11	Distal Intergenic	17	48454901	48468684	13784	1	NM_152823	78294
Chr 10	39174474	39175660	DiffBind	1186	6.82	-0.2	7.82	-8.01	1.56e-12	1.07e-11	Distal Intergenic	10	39150971	39163794	12824	2	NM_001127376	-10681
Chr 18	52615733	52617113	DiffBind	1380	6.83	-0.2	7.82	-8.01	3.65e-12	2.39e-11	Promoter (<=1kb)	18	52615915	52639830	23916	1	NM_025749	0
Chr 5	112841455	112842479	DiffBind	1024	6.81	-0.2	7.8	-8	2.2e-12	1.48e-11	Intron (NM_028901/Myo18b, intron 14 of 43)	5	112793292	112801701	8410	1	NR_040676	48164
Chr 13	46464727	46465930	DiffBind	1203	6.81	-0.2	7.8	-8	1.84e-12	1.25e-11	Distal Intergenic	13	46501903	46650281	148379	1	NM_026056	-35973
Chr 18	25665687	25666715	DiffBind	1028	6.81	-0.2	7.8	-8	2.09e-12	1.41e-11	Intron (NM_001146292/Celf4, intron 2 of 12)	18	25477620	25753983	276364	2	NM_001146292	87268
Chr 10	41715744	41716499	DiffBind	755	6.81	-0.2	7.8	-8	1.75e-12	1.19e-11	Downstream (2-3kb)	10	41718840	41809663	90824	2	NM_001243075	93164
Chr 1	182044970	182046142	DiffBind	1172	7.42	0.41	8.42	-8	7.72e-18	9.66e-17	Distal Intergenic	1	181896386	182019980	123595	2	NM_010135	-24991
Chr 11	91266644	91267883	DiffBind	1239	6.81	-0.2	7.81	-8	4.45e-11	2.56e-10	Distal Intergenic	11	91575286	91577555	2270	2	NM_028547	309672
Chr 6	94673240	94674389	DiffBind	1149	6.81	-0.2	7.8	-8	1.36e-11	8.32e-11	Intron (NM_008377/Lrig1, intron 1 of 18)	6	94604529	94700145	95617	2	NM_008377	25756
Chr 16	87328960	87330153	DiffBind	1193	6.81	-0.2	7.8	-8	2.48e-12	1.65e-11	Distal Intergenic	16	87354185	87368649	14465	1	NM_001159331	-24032
Chr 8	41267224	41268078	DiffBind	854	6.81	-0.2	7.8	-8	3.61e-12	2.36e-11	Exon (NM_023662/Pcm1, exon 6 of 38)	8	41239759	41334087	94329	1	NM_023662	27466
Chr 14	26691373	26692108	DiffBind	735	6.81	-0.2	7.8	-8	2.23e-12	1.5e-11	Distal Intergenic	14	26664117	26669846	5730	2	NM_178668	-21528
Chr 7	34896961	34898686	DiffBind	1725	6.81	-0.2	7.81	-8	5.77e-11	3.28e-10	Distal Intergenic	7	34912407	35044708	132302	1	NM_008820	-13721
Chr 12	100742703	100744168	DiffBind	1465	6.81	-0.2	7.8	-8	1.76e-11	1.07e-10	Distal Intergenic	12	100549778	100725028	175251	2	NM_153587	-17676
Chr 16	12259124	12259888	DiffBind	764	6.81	-0.2	7.81	-8	5.46e-11	3.11e-10	Intron (NM_001174086/Shisa9, intron 3 of 3)	16	11984113	12270904	286792	1	NM_028277	275012
Chr 8	119758587	119760108	DiffBind	1521	6.81	-0.2	7.8	-8	1.19e-09	5.69e-09	Downstream (<1kb)	8	119760587	119778416	17830	2	NM_028883	18308
Chr 10	39495294	39496704	DiffBind	1410	6.81	-0.2	7.81	-8	1.81e-12	1.23e-11	Intron (NM_001122892/Fyn, intron 2 of 12)	10	39612934	39655307	42374	1	NM_134000	-116230
Chr 13	56827941	56829476	DiffBind	1535	6.81	-0.2	7.8	-8	5.48e-11	3.12e-10	Intron (NM_001302372/Trpc7, intron 4 of 11)	13	56773098	56895789	122692	2	NM_001302372	66313
Chr 8	108758292	108759797	DiffBind	1505	6.81	-0.2	7.81	-8	6.12e-12	3.91e-11	Intron (NM_007496/Zfhx3, intron 1 of 9)	8	108714644	108961636	246993	1	NM_007496	43649
Chr 5	118257946	118259862	DiffBind	1916	6.8	-0.2	7.8	-7.99	1.12e-10	6.12e-10	Exon (NM_001081236/2410131K14Rik, exon 3 of 5)	5	118245227	118263114	17888	1	NM_001081236	12720
Chr 10	72979687	72980972	DiffBind	1285	6.8	-0.2	7.8	-7.99	3.11e-12	2.05e-11	Intron (NR_040646/A330049N07Rik, intron 3 of 4)	10	72973303	73086705	113403	2	NR_040646	105733
Chr 8	34492165	34493272	DiffBind	1107	6.8	-0.2	7.79	-7.99	3.99e-12	2.6e-11	Distal Intergenic	8	34589420	34640316	50897	2	NR_040706	147044
Chr 18	25705841	25707061	DiffBind	1220	6.8	-0.2	7.8	-7.99	7.94e-12	5e-11	Intron (NM_001146292/Celf4, intron 1 of 12)	18	25477620	25753983	276364	2	NM_001146292	46922
Chr 19	43708637	43710773	DiffBind	2136	7.77	0.77	8.76	-7.99	2.21e-20	3.52e-19	Intron (NM_053103/Entpd7, intron 5 of 12)	19	43689689	43733853	44165	1	NM_053103	18949
Chr 3	65767178	65768357	DiffBind	1179	6.8	-0.2	7.79	-7.99	6.45e-12	4.11e-11	Intron (NM_001166659/Lekr1, intron 6 of 12)	3	65666228	65831162	164935	1	NM_001166659	100951
Chr 11	88431015	88432541	DiffBind	1526	6.8	-0.2	7.8	-7.99	1.46e-10	7.89e-10	Intron (NM_054043/Msi2, intron 7 of 13)	11	88352773	88352864	92	1	NR_039545	78243
Chr 11	74869296	74870355	DiffBind	1059	6.8	-0.2	7.8	-7.99	3.68e-12	2.41e-11	Promoter (1-2kb)	11	74868127	74868194	68	2	NR_105891	-1103
Chr 5	138965227	138966705	DiffBind	1478	6.8	-0.2	7.8	-7.99	7.52e-12	4.75e-11	Distal Intergenic	5	138976972	138994953	17982	2	NM_008808	28248
Chr 15	44195538	44196805	DiffBind	1267	6.8	-0.2	7.8	-7.99	1.92e-12	1.3e-11	Promoter (<=1kb)	15	44196135	44235912	39778	1	NM_013696	0
Chr 9	64057732	64058921	DiffBind	1189	6.79	-0.2	7.78	-7.98	3.21e-11	1.89e-10	Distal Intergenic	9	64049829	64054100	4272	1	NR_040713	7904
Chr 6	112217824	112218898	DiffBind	1074	6.79	-0.2	7.79	-7.98	1.99e-12	1.34e-11	Distal Intergenic	6	112210708	112212518	1811	1	NR_027865	7117
Chr 2	179018589	179019590	DiffBind	1001	6.79	-0.2	7.79	-7.98	2.88e-12	1.91e-11	Distal Intergenic	2	179414936	179416880	1945	1	NM_026596	-395346
Chr 11	52037402	52038309	DiffBind	907	6.79	-0.2	7.78	-7.98	3.68e-12	2.41e-11	3' UTR	11	52004221	52084667	80447	1	NM_001166654	33182
Chr X	47949183	47950176	DiffBind	993	6.79	-0.2	7.78	-7.98	2.79e-12	1.86e-11	Intron (NM_177215/Ocrl, intron 18 of 23)	20	47912456	47965866	53411	1	NM_177215	36728
Chr 3	157708736	157710011	DiffBind	1275	6.79	-0.2	7.79	-7.98	4.75e-12	3.07e-11	Distal Intergenic	3	157566892	157644758	77867	1	NM_011196	141845
Chr 6	82284835	82285703	DiffBind	868	6.79	-0.2	7.78	-7.98	2.18e-12	1.47e-11	Distal Intergenic	6	82402475	82560104	157630	1	NM_009313	-116772
Chr 8	23635786	23636950	DiffBind	1164	6.79	-0.2	7.78	-7.98	4.68e-12	3.03e-11	Distal Intergenic	8	23669661	24063116	393456	1	NM_001277239	-32711
Chr 18	17986529	17987669	DiffBind	1140	6.78	-0.2	7.78	-7.97	7.25e-12	4.59e-11	Distal Intergenic	18	17568746	17580990	12245	2	NR_045374	-405540
Chr 5	129192132	129193592	DiffBind	1460	6.78	-0.2	7.77	-7.97	1.07e-10	5.85e-10	Intron (NM_001081342/Adgrd1, intron 21 of 25)	5	129096750	129204599	107850	1	NM_001081342	95383
Chr 16	78435039	78436206	DiffBind	1167	6.79	-0.2	7.78	-7.97	5.63e-12	3.61e-11	Distal Intergenic	16	78359860	78377181	17322	2	NM_001297747_1	-57859
Chr 9	47352810	47353870	DiffBind	1060	6.78	-0.2	7.77	-7.97	2.45e-12	1.64e-11	Distal Intergenic	9	47530352	47853385	323034	1	NM_001025600	-176482
Chr 7	144620881	144622127	DiffBind	1246	6.78	-0.2	7.78	-7.97	2.78e-12	1.85e-11	Exon (NM_001242349/Ano1, exon 13 of 25)	7	144578323	144582436	4114	2	NM_010175	-38446
Chr 11	52814551	52815718	DiffBind	1167	6.78	-0.2	7.77	-7.97	1.48e-11	9.07e-11	Exon (NM_177059/Fstl4, exon 3 of 16)	11	52764706	53187347	422642	1	NM_177059	49846
Chr 9	47779887	47780837	DiffBind	950	6.78	-0.2	7.78	-7.97	2.82e-11	1.67e-10	Intron (NM_001025600/Cadm1, intron 1 of 8)	9	47799160	47818208	19049	2	NR_046048	37371
Chr X	77391456	77392541	DiffBind	1085	6.78	-0.2	7.78	-7.97	2.4e-12	1.6e-11	Intron (NR_035475/Mir669m-2, intron 1 of 3)	20	77164403	77475936	311534	2	NR_035475	83395
Chr 12	46808824	46809860	DiffBind	1036	6.78	-0.2	7.78	-7.97	2.88e-12	1.91e-11	Intron (NM_021361/Nova1, intron 2 of 4)	12	46694517	46818775	124259	2	NM_021361	8915
Chr 10	61582874	61584617	DiffBind	1743	7.35	0.37	8.34	-7.97	9.7e-15	8.57e-14	Distal Intergenic	10	61595484	61626385	30902	1	NM_001177511	-10867
Chr 3	117010049	117010855	DiffBind	806	6.78	-0.2	7.77	-7.97	2.38e-12	1.59e-11	Distal Intergenic	3	116918262	116968952	50691	2	NM_023245	-41098
Chr 17	31594141	31597640	DiffBind	3499	9.53	2.55	10.52	-7.97	2.62e-10	1.37e-09	Exon (NM_016670/Pknox1, exon 6 of 11)	17	31564773	31607693	42921	1	NR_027493	29369
Chr 6	137110454	137112322	DiffBind	1868	6.78	-0.2	7.78	-7.97	1.79e-11	1.08e-10	Intron (NM_001164212/Rerg, intron 2 of 4)	6	137054825	137169718	114894	2	NM_001164212	57396
Chr 10	84898571	84899759	DiffBind	1188	6.78	-0.2	7.77	-7.97	2.03e-11	1.22e-10	Intron (NM_001024918/Rfx4, intron 17 of 17)	10	84917613	85018337	100725	1	NM_001013441	-17854
Chr 7	144148899	144149933	DiffBind	1034	6.78	-0.2	7.77	-7.97	2.82e-11	1.67e-10	Intron (NR_037302/Mir3470b, intron 1 of 5)	7	144175520	144422675	247156	1	NM_001113373	-25587
Chr 8	109983332	109985031	DiffBind	1699	8.32	1.34	9.32	-7.97	4.76e-32	1.78e-30	Distal Intergenic	8	109990436	109999804	9369	1	NM_146214	-5405
Chr 7	112794067	112795066	DiffBind	999	6.78	-0.2	7.77	-7.97	8.11e-11	4.52e-10	Intron (NM_001166584/Tead1, intron 2 of 13)	7	112759384	112906805	147422	1	NM_001166585	34684
Chr 3	27252736	27253473	DiffBind	737	6.78	-0.2	7.78	-7.97	2.29e-12	1.53e-11	Distal Intergenic	3	27317077	27339665	22589	1	NM_009425	-63604
Chr 5	139546874	139548129	DiffBind	1255	6.78	-0.2	7.77	-7.97	1.04e-11	6.44e-11	Promoter (2-3kb)	5	139543898	139548178	4281	1	NM_013702	2977
Chr 9	52223006	52224339	DiffBind	1333	6.78	-0.2	7.78	-7.97	4.2e-09	1.88e-08	Distal Intergenic	9	52111985	52168111	56127	2	NM_001162921	-54896
Chr 10	27328833	27329784	DiffBind	951	6.77	-0.2	7.77	-7.96	3.51e-12	2.3e-11	Intron (NM_008481/Lama2, intron 10 of 63)	10	27389866	27397225	7360	1	NR_131034	-60082
Chr 8	103622893	103625387	DiffBind	2494	8.53	1.56	9.52	-7.96	9.81e-38	4.7e-36	Intron (NR_045730/4933400L20Rik, intron 1 of 4)	8	103603799	103680382	76584	1	NR_045730	19095
Chr 17	45339086	45340586	DiffBind	1500	7.33	0.37	8.33	-7.96	7.93e-15	7.07e-14	Distal Intergenic	17	45391888	45433707	41820	2	NM_152810	93121
Chr 6	4549720	4550448	DiffBind	728	6.77	-0.2	7.76	-7.96	2.06e-11	1.24e-10	Distal Intergenic	6	4505697	4541543	35847	1	NM_007743	44024
Chr 4	91112060	91112674	DiffBind	614	6.77	-0.2	7.77	-7.96	9.96e-12	6.2e-11	Distal Intergenic	4	91250767	91372055	121289	2	NM_010486	259381
Chr 18	82405943	82407335	DiffBind	1392	6.77	-0.2	7.77	-7.96	6.02e-11	3.41e-10	Promoter (<=1kb)	18	82392496	82406777	14282	2	NM_008082	0
Chr 7	138726718	138727622	DiffBind	904	6.77	-0.2	7.77	-7.96	2.39e-12	1.6e-11	Distal Intergenic	7	138835818	138846267	10450	2	NM_001045483	118645
Chr 10	92074869	92075959	DiffBind	1090	6.77	-0.2	7.76	-7.96	4.83e-12	3.12e-11	Promoter (2-3kb)	10	92072086	92072185	100	2	NR_029812	-2685
Chr 13	25547036	25548298	DiffBind	1262	6.77	-0.2	7.77	-7.96	2.42e-12	1.62e-11	Distal Intergenic	13	25252039	25269996	17958	2	NM_009513	-277041
Chr 6	114222608	114224295	DiffBind	1687	6.77	-0.2	7.77	-7.96	3.49e-11	2.04e-10	Intron (NM_172890/Slc6a11, intron 6 of 13)	6	114282635	114317525	34891	1	NM_178703	-58340
Chr 1	179136120	179137283	DiffBind	1163	6.77	-0.2	7.77	-7.96	5e-12	3.22e-11	Intron (NM_027188/Smyd3, intron 5 of 11)	1	178955039	179518003	562965	2	NM_027188	380720
Chr 5	37716513	37717541	DiffBind	1028	6.77	-0.2	7.77	-7.96	2.57e-11	1.52e-10	Promoter (<=1kb)	5	37446825	37717153	270329	2	NM_022416	0
Chr 11	11195551	11196555	DiffBind	1004	6.77	-0.2	7.77	-7.96	7.11e-12	4.5e-11	Intron (NM_177033/Vwc2, intron 3 of 3)	11	11114016	11263526	149511	1	NM_177033	81536
Chr 18	13723677	13725038	DiffBind	1361	6.77	-0.2	7.76	-7.96	1.04e-09	5.03e-09	Intron (NM_145492/Zfp521, intron 5 of 7)	18	13687014	13972733	285720	2	NM_145492	247695
Chr 10	21054823	21055959	DiffBind	1136	6.76	-0.2	7.75	-7.95	2.83e-12	1.88e-11	Exon (NM_026203/Ahi1, exon 20 of 24)	10	21040820	21080429	39610	1	NM_001177776	14004
Chr 2	173605583	173606696	DiffBind	1113	6.76	-0.2	7.75	-7.95	3.3e-12	2.17e-11	Intron (NR_027957/Ppp4r1l-ps, intron 4 of 14)	2	173572390	173578341	5952	2	NM_001199955	-27243
Chr 5	120191936	120193229	DiffBind	1293	6.76	-0.2	7.76	-7.95	1.99e-10	1.05e-09	Intron (NM_028762/Rbm19, intron 23 of 23)	5	120121096	120139263	18168	2	NR_045793	-52674
Chr 16	90394358	90395329	DiffBind	971	6.76	-0.2	7.76	-7.95	1.06e-11	6.58e-11	Intron (NM_015755/Hunk, intron 1 of 10)	16	90386397	90499553	113157	1	NM_015755	7962
Chr 2	49603315	49604006	DiffBind	691	6.76	-0.2	7.76	-7.95	1.97e-09	9.2e-09	Distal Intergenic	2	49619314	49774778	155465	1	NM_008449	-15308
Chr 4	33548944	33550230	DiffBind	1286	6.77	-0.2	7.76	-7.95	7.8e-10	3.83e-09	Distal Intergenic	4	33438081	33438209	129	1	NR_106198	110864
Chr 7	65955387	65956167	DiffBind	780	6.76	-0.2	7.76	-7.95	3e-12	1.98e-11	Intron (NM_001291184/Pcsk6, intron 7 of 20)	7	65862136	66050386	188251	1	NM_011048	93252
Chr 1	149332130	149333418	DiffBind	1288	6.76	-0.2	7.76	-7.95	4.69e-12	3.03e-11	Distal Intergenic	1	149829619	149922439	92821	2	NM_001305632	589021
Chr 10	77284083	77285034	DiffBind	951	6.76	-0.2	7.75	-7.95	9.59e-12	5.98e-11	Distal Intergenic	10	77259300	77269586	10287	1	NM_030262	24784
Chr 14	16733564	16734715	DiffBind	1151	6.76	-0.2	7.76	-7.95	3.76e-12	2.46e-11	Intron (NM_001289760/Rarb, intron 2 of 9)	14	16430840	16575476	144637	2	NM_011243	-158089
Chr 10	25642735	25643635	DiffBind	900	6.76	-0.2	7.75	-7.95	4.66e-12	3.01e-11	Distal Intergenic	10	25527943	25536272	8330	2	NM_001195596	-106464
Chr 5	44458814	44459756	DiffBind	942	6.76	-0.2	7.75	-7.95	5.98e-12	3.83e-11	Distal Intergenic	5	44175162	44226606	51445	2	NM_173764	-232209
Chr 14	22710161	22711307	DiffBind	1146	6.75	-0.2	7.74	-7.94	1.16e-10	6.33e-10	Intron (NM_028275/1700112E06Rik, intron 5 of 6)	14	22507174	22542798	35625	2	NR_046307	-167364
Chr 2	165224168	165225438	DiffBind	1270	6.75	-0.2	7.74	-7.94	1.16e-10	6.33e-10	Intron (NM_174988/Cdh22, intron 1 of 11)	2	165111507	165234737	123231	2	NM_174988	9299
Chr 4	9357459	9358588	DiffBind	1129	6.75	-0.2	7.74	-7.94	1.69e-10	9.05e-10	Intron (NM_028940/Clvs1, intron 3 of 5)	4	9269317	9451691	182375	1	NM_028940	88143
Chr 7	112161062	112162275	DiffBind	1213	6.75	-0.2	7.75	-7.94	7.01e-11	3.94e-10	Promoter (2-3kb)	7	112116019	112159057	43039	2	NM_015814	-2006
Chr 3	119062918	119063750	DiffBind	832	6.75	-0.2	7.74	-7.94	1.22e-10	6.63e-10	Intron (NM_170778/Dpyd, intron 13 of 22)	3	118562178	119432918	870741	1	NM_170778	500741
Chr 8	124142623	124143807	DiffBind	1184	6.75	-0.2	7.75	-7.94	1.2e-11	7.43e-11	Distal Intergenic	8	124231394	124345723	114330	1	NM_139272	-87587
Chr 3	90271530	90272632	DiffBind	1102	6.75	-0.2	7.75	-7.94	7.73e-12	4.88e-11	Promoter (1-2kb)	3	90270149	90270212	64	1	NR_105979	1382
Chr 7	139299805	139301158	DiffBind	1353	6.75	-0.2	7.74	-7.94	2.89e-11	1.71e-10	Distal Intergenic	7	139248482	139267253	18772	1	NM_001098636	51324
Chr 5	45437333	45438623	DiffBind	1290	6.75	-0.2	7.74	-7.94	1.69e-11	1.03e-10	Exon (NM_024236/Qdpr, exon 6 of 7)	5	45434032	45450229	16198	2	NM_024236	11606
Chr 3	61581997	61582644	DiffBind	647	6.75	-0.2	7.75	-7.94	7.04e-12	4.46e-11	Distal Intergenic	3	61364507	61368703	4197	1	NM_028712	217491
Chr 11	50488165	50489029	DiffBind	864	6.75	-0.2	7.74	-7.94	7.54e-11	4.21e-10	Distal Intergenic	11	50389303	50431111	41809	2	NM_172557	-57055
Chr 3	51597278	51598169	DiffBind	891	6.75	-0.2	7.75	-7.94	3.59e-12	2.35e-11	Distal Intergenic	3	51515318	51560823	45506	2	NM_080793	-36456
Chr 17	14330387	14331487	DiffBind	1100	6.75	-0.2	7.75	-7.94	3.49e-12	2.29e-11	Intron (NM_022315/Smoc2, intron 2 of 12)	17	14279506	14404790	125285	1	NM_022315	50882
Chr 1	93168027	93168968	DiffBind	941	6.74	-0.2	7.74	-7.93	1.3e-11	7.97e-11	Distal Intergenic	1	93151355	93160948	9594	2	NM_172411	-7080
Chr 16	8535069	8536190	DiffBind	1121	6.74	-0.2	7.73	-7.93	3.97e-12	2.58e-11	Intron (NM_001170978/Abat, intron 1 of 14)	16	8513429	8621567	108139	1	NM_172961	21641
Chr 5	146298745	146299778	DiffBind	1033	6.74	-0.2	7.74	-7.93	3.22e-12	2.12e-11	Exon (NM_153599/Cdk8, exon 10 of 13)	5	146231675	146302874	71200	1	NM_153599	67071
Chr 4	57068899	57069816	DiffBind	917	6.74	-0.2	7.73	-7.93	8.97e-10	4.38e-09	Intron (NM_019427/Epb4.1l4b, intron 13 of 15)	4	57061726	57143156	81431	2	NM_019427	73340
Chr 8	107824087	107825313	DiffBind	1226	6.74	-0.2	7.73	-7.93	3.4e-12	2.24e-11	Distal Intergenic	8	107580380	107588482	8103	2	NM_010817	-235606
Chr 4	108892679	108893780	DiffBind	1101	6.74	-0.2	7.74	-7.93	1.23e-11	7.57e-11	Intron (NM_023537/Rab3b, intron 2 of 4)	4	108879070	108943324	64255	1	NM_023537	13610
Chr 5	136233458	136234706	DiffBind	1248	6.74	-0.2	7.73	-7.93	8.58e-12	5.38e-11	Intron (NM_001302938/Sh2b2, intron 1 of 8)	5	136218149	136244940	26792	2	NM_001302938	10234
Chr 8	87802691	87804322	DiffBind	1631	7.71	0.77	8.7	-7.93	1.84e-18	2.45e-17	Intron (NM_033327/Zfp423, intron 3 of 7)	8	87661810	87959595	297786	2	NM_033327	155273
Chr 7	135124952	135126072	DiffBind	1120	6.73	-0.2	7.72	-7.92	1.04e-10	5.72e-10	Intron (NM_001033420/Dock1, intron 38 of 51)	7	135191765	135196002	4238	2	NR_046050	69930
Chr 18	82758321	82759349	DiffBind	1028	6.73	-0.2	7.73	-7.92	2.39e-09	1.1e-08	Promoter (<=1kb)	18	82754505	82759039	4535	2	NR_045389	0
Chr 10	97164248	97165358	DiffBind	1110	6.73	-0.2	7.72	-7.92	4.39e-11	2.53e-10	Distal Intergenic	10	97035768	97061059	25292	1	NR_045358	128481
Chr 15	97276311	97277464	DiffBind	1153	6.73	-0.2	7.73	-7.92	4.64e-12	3e-11	5' UTR	15	97244074	97247287	3214	2	NM_178114	-29025
Chr 3	87584446	87585736	DiffBind	1290	6.73	-0.2	7.72	-7.92	4.41e-12	2.86e-11	Distal Intergenic	3	87618751	87738033	119283	1	NM_001003912	-33015
Chr 3	103651969	103652880	DiffBind	911	6.73	-0.2	7.72	-7.92	3.42e-11	2e-10	Distal Intergenic	3	103643953	103646068	2116	2	NM_174875	-5902
Chr 9	84252572	84253777	DiffBind	1205	6.73	-0.2	7.73	-7.92	6.79e-12	4.31e-11	Distal Intergenic	9	83948781	84124240	175460	1	NM_199195	303792
Chr 4	100885791	100887063	DiffBind	1272	6.73	-0.2	7.73	-7.92	3.6e-12	2.36e-11	Intron (NM_198037/Cachd1, intron 2 of 26)	4	100776679	101003748	227070	1	NM_198037	109113
Chr 13	13798483	13799528	DiffBind	1045	6.73	-0.2	7.73	-7.92	1.65e-11	1.01e-10	Intron (NM_001302997/Gng4, intron 1 of 3)	13	13784307	13827895	43589	1	NM_010317	14177
Chr 9	58824568	58825763	DiffBind	1195	6.73	-0.2	7.73	-7.92	6.13e-12	3.91e-11	Promoter (1-2kb)	9	58823512	58860955	37444	1	NM_001081192	1057
Chr 3	127481364	127482407	DiffBind	1043	6.73	-0.2	7.73	-7.92	4.68e-12	3.03e-11	Distal Intergenic	3	127545228	127545301	74	1	NR_030403	-62821
Chr 10	94611182	94612716	DiffBind	1534	6.73	-0.2	7.72	-7.92	9.9e-12	6.16e-11	Distal Intergenic	10	94586137	94586199	63	2	NR_106070	-24984
Chr 8	10214505	10215479	DiffBind	974	6.73	-0.2	7.72	-7.92	1.21e-09	5.81e-09	Intron (NM_001081397/Myo16, intron 1 of 35)	8	10153923	10633950	480028	1	NM_001081397	60583
Chr 2	135764209	135765535	DiffBind	1326	6.73	-0.2	7.72	-7.92	4.34e-12	2.82e-11	Intron (NM_013829/Plcb4, intron 1 of 36)	2	135741830	136013068	271239	1	NM_013829	22380
Chr 9	64572284	64573228	DiffBind	944	6.73	-0.2	7.73	-7.92	1.09e-10	5.96e-10	Intron (NM_172522/Megf11, intron 4 of 22)	9	64715300	64737756	22457	2	NM_017382	164528
Chr 13	110290429	110291244	DiffBind	815	6.73	-0.2	7.73	-7.92	3.46e-12	2.27e-11	Distal Intergenic	13	110054187	110280206	226020	2	NM_023852	-10224
Chr 15	27891766	27893218	DiffBind	1452	6.73	-0.2	7.72	-7.92	4.93e-12	3.18e-11	Intron (NM_001081302/Trio, intron 7 of 56)	15	27730649	28025848	295200	2	NM_001081302	132630
Chr 4	115799152	115799898	DiffBind	746	6.72	-0.2	7.71	-7.91	1.35e-11	8.26e-11	Intron (NM_181040/Atpaf1, intron 7 of 8)	4	115784814	115812314	27501	1	NM_181040	14339
Chr 7	90843316	90844963	DiffBind	1647	7.33	0.41	8.32	-7.91	3.88e-17	4.5e-16	Distal Intergenic	7	91090786	92449246	1358461	1	NM_011807	-245823
Chr 11	90484074	90485772	DiffBind	1698	6.72	-0.2	7.72	-7.91	1.93e-10	1.03e-09	Intron (NM_011505/Stxbp4, intron 17 of 17)	11	90336535	90390917	54383	2	NM_172563	-93158
Chr 3	155388614	155389913	DiffBind	1299	6.72	-0.2	7.71	-7.91	8.49e-12	5.33e-11	Distal Intergenic	3	155093434	155194278	100845	1	NM_028938	295181
Chr 10	60894249	60895170	DiffBind	921	6.72	-0.2	7.72	-7.91	5.9e-12	3.77e-11	Distal Intergenic	10	60923023	60923113	91	1	NR_105835	-27853
Chr 11	87797169	87798237	DiffBind	1068	6.72	-0.2	7.72	-7.91	6.2e-11	3.5e-10	Exon (NM_010824/Mpo, exon 8 of 14)	11	87793784	87804412	10629	1	NM_010824	3386
Chr 15	10203078	10204482	DiffBind	1404	6.72	-0.2	7.71	-7.91	5.5e-11	3.13e-10	Intron (NM_011169/Prlr, intron 1 of 9)	15	10223906	10349180	125275	1	NM_001253781	-19424
Chr 12	102112442	102113476	DiffBind	1034	6.72	-0.2	7.71	-7.91	4.49e-12	2.91e-11	Distal Intergenic	12	102129419	102266749	137331	1	NM_172152	-15943
Chr 1	191045104	191046034	DiffBind	930	6.72	-0.2	7.72	-7.91	7.29e-12	4.61e-11	3' UTR	1	191036822	191042941	6120	1	NM_029336	8283
Chr 2	122945326	122946435	DiffBind	1109	6.73	-0.2	7.72	-7.91	1.69e-11	1.02e-10	Distal Intergenic	2	122781999	122809551	27553	1	NM_021507	163328
Chr 7	138229548	138230939	DiffBind	1391	6.73	-0.2	7.72	-7.91	4.17e-12	2.71e-11	Exon (NM_183289/Tcerg1l, exon 9 of 12)	7	138208972	138397730	188759	2	NM_183289	166791
Chr 2	94041404	94046136	DiffBind	4732	10.1	3.2	11.1	-7.9	1.92e-07	6.89e-07	Exon (NM_019657/Hsd17b12, exon 8 of 11)	2	93980634	94010730	30097	2	NM_026944	-30675
Chr 3	62053794	62055011	DiffBind	1217	6.71	-0.2	7.71	-7.9	4.72e-12	3.05e-11	Distal Intergenic	3	62338777	62462221	123445	1	NM_001081295	-283766
Chr 8	10735148	10736071	DiffBind	923	6.71	-0.2	7.7	-7.9	6.68e-12	4.24e-11	Distal Intergenic	8	10870422	10882454	12033	2	NR_040705	146383
Chr 5	114040931	114042244	DiffBind	1313	6.71	-0.2	7.71	-7.9	2.63e-11	1.56e-10	Exon (NM_026805/Svop, exon 9 of 16)	5	114004808	114025675	20868	1	NM_001286396	36124
Chr 8	119459781	119461042	DiffBind	1261	6.71	-0.2	7.7	-7.9	8.02e-11	4.47e-10	Intron (NM_054095/Necab2, intron 5 of 12)	8	119446719	119472635	25917	1	NM_054095	13063
Chr 5	48344843	48345784	DiffBind	941	6.71	-0.2	7.71	-7.9	1.78e-11	1.08e-10	Distal Intergenic	5	48372392	48388756	16365	1	NM_025755	-26608
Chr 2	60532729	60533393	DiffBind	664	6.71	-0.2	7.71	-7.9	2.58e-11	1.53e-10	Intron (NM_008867/Pla2r1, intron 2 of 29)	2	60417543	60553308	135766	2	NM_008867	19915
Chr 10	3416406	3417444	DiffBind	1038	6.71	-0.2	7.7	-7.9	4.8e-12	3.1e-11	Intron (NM_133485/Ppp1r14c, intron 1 of 3)	10	3366150	3464975	98826	1	NM_133485	50257
Chr 7	123024776	123025789	DiffBind	1013	6.71	-0.2	7.71	-7.9	8.98e-12	5.62e-11	Distal Intergenic	7	122970564	123002572	32009	1	NM_011247	54213
Chr 17	32057776	32060124	DiffBind	2348	7.68	0.77	8.68	-7.9	5.55e-22	1.03e-20	Exon (NM_028244/Rrp1b, exon 14 of 16)	17	32048285	32062862	14578	1	NM_001163734	9492
Chr 12	116146958	116147916	DiffBind	958	6.71	-0.2	7.7	-7.9	4.6e-12	2.98e-11	Distal Intergenic	12	116077726	116146261	68536	1	NM_009511	69233
Chr 12	83207839	83209462	DiffBind	1623	6.7	-0.2	7.69	-7.89	5.9e-12	3.78e-11	Distal Intergenic	12	82932520	82939155	6636	2	NR_046045	-268685
Chr 18	76071567	76072835	DiffBind	1268	6.7	-0.2	7.7	-7.89	4.58e-12	2.96e-11	Intron (NM_145356/Zbtb7c, intron 3 of 4)	18	76091557	76098471	6915	2	NR_045365	25636
Chr 9	77438299	77439544	DiffBind	1245	6.7	-0.2	7.7	-7.89	1.84e-10	9.82e-10	Intron (NM_172528/Lrrc1, intron 11 of 13)	9	77366412	77399416	33005	2	NR_040378	-38884
Chr 7	97562169	97563185	DiffBind	1016	6.7	-0.2	7.69	-7.89	8.54e-12	5.36e-11	Intron (NM_001177945/Aamdc, intron 3 of 4)	7	97550331	97579497	29167	2	NM_001177945	16312
Chr 6	50053267	50054519	DiffBind	1252	6.7	-0.2	7.69	-7.89	1.79e-09	8.39e-09	Distal Intergenic	6	50110241	50198598	88358	1	NM_001164733	-55722
Chr 12	12766185	12767303	DiffBind	1118	6.7	-0.2	7.69	-7.89	5.09e-12	3.28e-11	Distal Intergenic	12	12936093	12941836	5744	2	NM_008709	174533
Chr 5	135680470	135681864	DiffBind	1394	6.7	-0.2	7.69	-7.89	3.88e-11	2.26e-10	Distal Intergenic	5	135689145	135735326	46182	1	NM_008898	-7281
Chr 6	114193409	114194344	DiffBind	935	6.7	-0.2	7.69	-7.89	4.82e-12	3.11e-11	Intron (NM_172890/Slc6a11, intron 5 of 13)	6	114131241	114249886	118646	1	NM_172890	62169
Chr 11	82308175	82309286	DiffBind	1111	6.7	-0.2	7.69	-7.89	3.89e-11	2.26e-10	Distal Intergenic	11	82388900	82446361	57462	1	NM_001304439	-79614
Chr 5	146332074	146333104	DiffBind	1030	6.7	-0.2	7.7	-7.89	7.47e-12	4.72e-11	Distal Intergenic	5	146385006	146471125	86120	1	NM_145155	-51902
Chr 2	72325881	72326937	DiffBind	1056	6.7	-0.2	7.69	-7.89	5.07e-12	3.27e-11	Intron (NM_023057/Zak, intron 2 of 19)	2	72285701	72407501	121801	1	NM_001164791	40181
Chr 1	89708511	89709804	DiffBind	1293	6.69	-0.2	7.68	-7.88	7.82e-12	4.93e-11	Intron (NM_001037136/Agap1, intron 9 of 16)	1	89676507	89683892	7386	2	NR_015540	-24620
Chr 8	114299575	114300625	DiffBind	1050	6.69	-0.2	7.69	-7.88	6.61e-12	4.2e-11	Intron (NM_173016/Vat1l, intron 7 of 8)	8	114341161	114351478	10318	2	NR_045831	50853
Chr X	136095709	136096796	DiffBind	1087	6.69	-0.2	7.69	-7.88	2.78e-11	1.64e-10	Distal Intergenic	20	136104603	136115420	10818	1	NR_045424	-7807
Chr 11	23464383	23465519	DiffBind	1136	6.69	-0.2	7.68	-7.88	4.03e-09	1.81e-08	Exon (NM_001190401/Usp34, exon 68 of 80)	11	23487882	23498039	10158	2	NM_001290654	32520
Chr 11	81228917	81230232	DiffBind	1315	6.69	-0.2	7.68	-7.88	5.39e-12	3.46e-11	Intron (NM_001034013/Asic2, intron 1 of 9)	11	80880163	81152903	272741	2	NM_007384	-76015
Chr 9	23121955	23122825	DiffBind	870	6.69	-0.2	7.68	-7.88	8.4e-11	4.67e-10	Distal Intergenic	9	23223076	23485215	262140	1	NM_028472	-100251
Chr 15	39146901	39148184	DiffBind	1283	6.69	-0.2	7.68	-7.88	7.54e-12	4.76e-11	Distal Intergenic	15	39112874	39146855	33982	1	NM_198606	34028
Chr 10	77813749	77814953	DiffBind	1204	6.69	-0.2	7.68	-7.88	5.56e-09	2.45e-08	Promoter (<=1kb)	10	77814682	77815404	723	1	NM_001205009	0
Chr 16	96399769	96400763	DiffBind	994	6.69	-0.2	7.68	-7.88	7.06e-12	4.47e-11	Intron (NM_001177887/Igsf5, intron 8 of 8)	16	96361764	96404030	42267	1	NM_028078	38006
Chr 18	21728451	21729372	DiffBind	921	6.69	-0.2	7.68	-7.88	5.59e-12	3.58e-11	Distal Intergenic	18	21550377	21652368	101992	2	NM_001081403	-76084
Chr 5	149362656	149364103	DiffBind	1447	6.69	-0.2	7.69	-7.88	1.21e-11	7.44e-11	Distal Intergenic	5	149411806	149431703	19898	1	NM_027519	-47703
Chr 17	66853238	66854724	DiffBind	1486	6.69	-0.2	7.68	-7.88	6.58e-11	3.71e-10	Intron (NM_008984/Ptprm, intron 14 of 30)	17	67026147	67026235	89	2	NR_049205	171511
Chr 4	120519857	120520537	DiffBind	680	6.69	-0.2	7.69	-7.88	2.03e-09	9.48e-09	Intron (NM_001159630/Scmh1, intron 13 of 17)	4	120532231	120536661	4431	1	NM_177570	-11694
Chr 7	133468427	133469599	DiffBind	1172	6.7	-0.2	7.69	-7.88	4.95e-12	3.19e-11	Distal Intergenic	7	133587024	133602115	15092	2	NM_028654	132516
Chr 8	89927793	89928766	DiffBind	973	6.69	-0.2	7.68	-7.88	5.46e-12	3.5e-11	Distal Intergenic	8	90247112	90348252	101141	2	NM_172913	419486
Chr 11	61158637	61159528	DiffBind	891	6.69	-0.2	7.68	-7.88	1.06e-11	6.57e-11	Exon (NM_001004143/Usp22, exon 8 of 13)	11	61151781	61175059	23279	2	NM_001004143	15531
Chr 10	27006389	27007448	DiffBind	1059	6.68	-0.2	7.67	-7.87	7.66e-12	4.84e-11	Exon (NM_008481/Lama2, exon 55 of 64)	10	26772512	26918648	146137	1	NM_176837	233878
Chr 11	55444067	55445250	DiffBind	1183	6.68	-0.2	7.67	-7.87	1.09e-11	6.76e-11	Downstream (1-2kb)	11	55446643	55461138	14496	2	NM_009720	15888
Chr 9	69763171	69764165	DiffBind	994	6.68	-0.2	7.67	-7.87	1.71e-09	8.04e-09	Promoter (2-3kb)	9	69761146	69830199	69054	1	NR_040765	2026
Chr 3	137029950	137031015	DiffBind	1065	6.68	-0.2	7.68	-7.87	5.65e-11	3.21e-10	Distal Intergenic	3	137341078	137431069	89992	1	NM_001163522	-310063
Chr 17	75645600	75647035	DiffBind	1435	6.68	-0.2	7.67	-7.87	1.96e-11	1.18e-10	Distal Intergenic	17	75537086	75551946	14861	2	NM_133747	-93655
Chr 6	29051823	29052838	DiffBind	1015	6.69	-0.2	7.68	-7.87	2.94e-11	1.73e-10	Distal Intergenic	6	29060221	29073876	13656	1	NM_008493	-7383
Chr 5	120408573	120410987	DiffBind	2414	9.08	2.21	10.07	-7.87	1.42e-53	1.18e-51	Distal Intergenic	5	120431886	120441457	9572	1	NM_008499	-20899
Chr 2	22255197	22256617	DiffBind	1420	6.68	-0.2	7.67	-7.87	1.58e-11	9.6e-11	Intron (NM_148413/Myo3a, intron 3 of 19)	2	22227503	22423370	195868	1	NM_148413	27695
Chr 9	48597091	48597857	DiffBind	766	6.68	-0.2	7.67	-7.87	3.27e-11	1.92e-10	Intron (NM_010924/Nnmt, intron 2 of 2)	9	48591890	48605077	13188	2	NM_010924	7220
Chr 14	34130285	34131728	DiffBind	1443	6.68	-0.2	7.67	-7.87	5.12e-11	2.93e-10	Distal Intergenic	14	34145646	34152419	6774	2	NM_008919	20691
Chr 13	55957128	55958102	DiffBind	974	6.68	-0.2	7.67	-7.87	2.93e-10	1.53e-09	Distal Intergenic	13	55825054	55831425	6372	2	NM_011097	-125704
Chr 1	179648285	179649574	DiffBind	1289	6.68	-0.2	7.67	-7.87	6.32e-12	4.03e-11	Distal Intergenic	1	179668231	179687184	18954	1	NM_178653	-18657
Chr 17	85629693	85631154	DiffBind	1461	6.69	-0.2	7.68	-7.87	4.67e-10	2.37e-09	Distal Intergenic	17	85620834	85626191	5358	1	NM_011381	8860
Chr 7	83793893	83794906	DiffBind	1013	6.67	-0.2	7.67	-7.86	1.54e-11	9.38e-11	Promoter (<=1kb)	7	83775617	83794839	19223	2	NM_029335	0
Chr 8	24335535	24336464	DiffBind	929	6.67	-0.2	7.67	-7.86	7.33e-12	4.63e-11	Distal Intergenic	8	24437616	24438946	1331	2	NM_026931	102482
Chr 4	148940218	148941446	DiffBind	1228	6.67	-0.2	7.67	-7.86	3.44e-11	2.02e-10	Exon (NM_027195/Casz1, exon 12 of 16)	4	148804392	148954892	150501	1	NM_001159344	135827
Chr 14	74831055	74832134	DiffBind	1079	6.67	-0.2	7.66	-7.86	6.42e-12	4.09e-11	Intron (NM_001033439/Lrch1, intron 3 of 19)	14	74732297	74750765	18469	1	NM_016903	98759
Chr 4	56811532	56812323	DiffBind	791	6.67	-0.2	7.66	-7.86	1.22e-10	6.66e-10	3' UTR	4	56749680	56802331	52652	2	NM_026079	-9202
Chr 9	80351226	80352239	DiffBind	1013	6.67	-0.2	7.67	-7.86	3.16e-10	1.64e-09	Intron (NM_022016/Impg1, intron 12 of 16)	9	80313330	80465438	152109	2	NM_022016	113199
Chr 13	99561793	99563009	DiffBind	1216	6.67	-0.2	7.67	-7.86	6.14e-12	3.92e-11	Distal Intergenic	13	99421464	99516602	95139	2	NM_008634	-45192
Chr 7	6804237	6805252	DiffBind	1015	6.67	-0.2	7.66	-7.86	6.48e-11	3.65e-10	Promoter (<=1kb)	7	6803587	6803670	84	1	NR_037213	651
Chr 7	6784125	6785116	DiffBind	991	6.67	-0.2	7.66	-7.86	4.94e-11	2.83e-10	Intron (NM_001290994/Usp29, intron 3 of 8)	7	6803587	6803670	84	1	NR_037213	-18471
Chr 6	122715615	122716615	DiffBind	1000	6.67	-0.2	7.67	-7.86	6.74e-12	4.28e-11	Distal Intergenic	6	122707565	122714633	7069	1	NM_028016	8051
Chr 2	29096037	29097038	DiffBind	1001	6.67	-0.2	7.66	-7.86	1.89e-10	1.01e-09	Distal Intergenic	2	29124992	29182471	57480	1	NM_198033	-27954
Chr 1	66509309	66510320	DiffBind	1011	6.67	-0.2	7.67	-7.86	1.55e-11	9.47e-11	Exon (NM_175510/Unc80, exon 12 of 65)	1	66468447	66699148	230702	1	NM_175510	40863
Chr 7	99877359	99878397	DiffBind	1038	6.67	-0.2	7.66	-7.86	6.5e-12	4.14e-11	Intron (NM_001164258/Xrra1, intron 6 of 18)	7	99859218	99917824	58607	1	NM_001164258	18142
Chr 11	108847158	108848453	DiffBind	1295	6.66	-0.2	7.65	-7.85	1.16e-11	7.17e-11	Intron (NM_029606/Cep112, intron 25 of 27)	11	108920349	108950781	30433	1	NM_015732	-71896
Chr 1	87155393	87156766	DiffBind	1373	6.66	-0.2	7.66	-7.85	6.53e-12	4.15e-11	Promoter (<=1kb)	1	87147655	87156136	8482	2	NM_001277925	0
Chr 4	151361629	151362835	DiffBind	1206	6.66	-0.2	7.65	-7.85	6.74e-11	3.79e-10	Intron (NM_001081557/Camta1, intron 5 of 23)	4	151089570	151091449	1880	1	NM_001308446	272060
Chr 8	91617286	91618661	DiffBind	1375	7.27	0.41	8.26	-7.85	9.24e-17	1.03e-15	Intron (NM_011936/Fto, intron 8 of 8)	8	91798511	91801654	3144	2	NM_001253822	182993
Chr 16	41510649	41511450	DiffBind	801	6.66	-0.2	7.66	-7.85	6.74e-12	4.28e-11	Distal Intergenic	16	41533342	42146213	612872	1	NM_175548	-21892
Chr 12	109612468	109614050	DiffBind	1582	6.66	-0.2	7.65	-7.85	7.21e-10	3.56e-09	Promoter (<=1kb)	12	109611822	109611941	120	1	NR_035419	647
Chr 13	52603336	52604610	DiffBind	1274	6.66	-0.2	7.66	-7.85	1.06e-10	5.83e-10	Intron (NM_001198977/Syk, intron 1 of 13)	13	52596882	52648792	51911	1	NM_011518	6455
Chr 16	89761401	89762778	DiffBind	1377	6.66	-0.2	7.66	-7.85	7.18e-12	4.55e-11	Distal Intergenic	16	89787111	89818352	31242	2	NM_001145887	55574
Chr 2	157974447	157975921	DiffBind	1474	6.66	-0.2	7.66	-7.85	9.23e-11	5.11e-10	Distal Intergenic	2	157981803	158009360	27558	2	NM_029282	33439
Chr 7	30143114	30144233	DiffBind	1119	6.66	-0.2	7.66	-7.85	7.42e-12	4.69e-11	Distal Intergenic	7	30121948	30135032	13085	1	NM_001081007	21167
Chr 2	166442897	166443921	DiffBind	1024	6.65	-0.2	7.65	-7.84	6.97e-12	4.42e-11	Distal Intergenic	2	166447451	166458770	11320	1	NR_015558	-3530
Chr 1	61300559	61301757	DiffBind	1198	6.65	-0.2	7.65	-7.84	1.29e-10	7.03e-10	Distal Intergenic	1	61378432	61395904	17473	1	NR_040483	-76675
Chr 10	70863469	70864604	DiffBind	1135	6.65	-0.2	7.64	-7.84	7.71e-12	4.86e-11	Distal Intergenic	10	70601049	70655963	54915	2	NR_045292	-207507
Chr 12	80601086	80602088	DiffBind	1002	6.65	-0.2	7.64	-7.84	9.71e-12	6.05e-11	3' UTR	12	80634023	80643861	9839	2	NM_007951	41773
Chr 5	114289633	114290536	DiffBind	903	6.65	-0.2	7.64	-7.84	2.86e-11	1.69e-10	Distal Intergenic	5	114254164	114273761	19598	2	NM_148935	-15873
Chr 12	56257915	56259574	DiffBind	1659	8.41	1.56	9.41	-7.84	5.18e-32	1.93e-30	Intron (NR_045048/Gm19990, intron 1 of 3)	12	56253243	56266381	13139	1	NR_045048	4673
Chr 9	111166556	111167198	DiffBind	642	6.65	-0.2	7.64	-7.84	1.56e-11	9.52e-11	Intron (NM_001164838/Lrrfip2, intron 4 of 14)	9	111118111	111225668	107558	1	NM_027742	48446
Chr 6	93488143	93489184	DiffBind	1041	6.65	-0.2	7.64	-7.84	1.12e-11	6.93e-11	Distal Intergenic	6	93681478	93912963	231486	2	NR_104594	423779
Chr 7	126362562	126363296	DiffBind	734	6.65	-0.2	7.65	-7.84	2.54e-11	1.51e-10	Downstream (<1kb)	7	126367971	126368045	75	2	NR_106025	4749
Chr 15	38121355	38122150	DiffBind	795	6.65	-0.2	7.64	-7.84	1.05e-11	6.52e-11	Distal Intergenic	15	37967328	38078854	111527	2	NM_001112721	-42502
Chr 3	122998303	122999510	DiffBind	1207	6.65	-0.2	7.65	-7.84	1.04e-10	5.71e-10	Distal Intergenic	3	122933601	122984447	50847	2	NM_133857	-13857
Chr 14	67441788	67443373	DiffBind	1585	6.64	-0.2	7.63	-7.83	1.44e-10	7.78e-10	Distal Intergenic	14	67332042	67397742	65701	2	NR_045961	-44047
Chr 12	52448030	52449096	DiffBind	1066	6.64	-0.2	7.63	-7.83	1.23e-11	7.59e-11	Distal Intergenic	12	52516077	52567851	51775	1	NM_009706	-66981
Chr 16	96871046	96871946	DiffBind	900	6.64	-0.2	7.64	-7.83	3.69e-11	2.15e-10	Intron (NM_031174/Dscam, intron 3 of 32)	16	96592079	97170735	578657	2	NM_031174	298789
Chr 7	121059645	121060352	DiffBind	707	6.64	-0.2	7.63	-7.83	9.22e-12	5.77e-11	Intron (NM_021554/Mettl9, intron 4 of 4)	7	121064067	121074530	10464	2	NM_030691	14178
Chr 2	5026149	5027601	DiffBind	1452	6.64	-0.2	7.64	-7.83	7.3e-10	3.6e-09	Exon (NM_181848/Optn, exon 12 of 15)	2	4990724	5012791	22068	2	NM_027290	-13359
Chr 9	87135423	87136792	DiffBind	1369	6.65	-0.2	7.64	-7.83	1.71e-11	1.04e-10	Distal Intergenic	9	87144306	87184045	39740	1	NM_001101482	-7514
Chr 2	32198362	32200674	DiffBind	2312	7.61	0.77	8.6	-7.83	1.89e-21	3.34e-20	Exon (NM_001159634/Prrc2b, exon 10 of 32)	2	32236683	32255005	18323	1	NM_145145	-36009
Chr 9	111869892	111870870	DiffBind	978	6.64	-0.2	7.64	-7.83	7.76e-12	4.89e-11	Distal Intergenic	9	111561434	111690216	128783	2	NM_016853	-179677
Chr 12	83560978	83563499	DiffBind	2521	8.86	2.03	9.86	-7.83	1.04e-36	4.79e-35	Intron (NM_183154/Zfyve1, intron 4 of 11)	12	83546941	83597147	50207	2	NM_183154	33648
Chr 2	179192159	179193566	DiffBind	1407	6.63	-0.2	7.63	-7.82	3.75e-11	2.18e-10	Distal Intergenic	2	179414936	179416880	1945	1	NM_026596	-221370
Chr 12	74343056	74344478	DiffBind	1422	6.63	-0.2	7.62	-7.82	8.54e-11	4.74e-10	Distal Intergenic	12	74297474	74300468	2995	1	NM_198866	45583
Chr 15	55155249	55156160	DiffBind	911	6.63	-0.2	7.63	-7.82	1.14e-11	7.05e-11	Intron (NM_145470/Deptor, intron 3 of 8)	15	55133436	55259273	125838	1	NM_001037937	21814
Chr 5	142341609	142342897	DiffBind	1288	6.63	-0.2	7.63	-7.82	1.48e-11	9.03e-11	Distal Intergenic	5	142401497	142462015	60519	1	NM_199068	-58600
Chr 5	44528138	44529362	DiffBind	1224	6.63	-0.2	7.62	-7.82	1.28e-11	7.89e-11	Intron (NM_001077398/Ldb2, intron 5 of 8)	5	44472133	44799746	327614	2	NM_001077398	270384
Chr 14	88226718	88227807	DiffBind	1089	6.63	-0.2	7.63	-7.82	9.33e-12	5.83e-11	Distal Intergenic	14	88464747	88471396	6650	2	NM_178685	243589
Chr 6	4827851	4829068	DiffBind	1217	6.64	-0.2	7.63	-7.82	4.41e-10	2.24e-09	Distal Intergenic	6	4903320	5165661	262342	1	NM_181595	-74252
Chr 18	78334113	78335003	DiffBind	890	6.63	-0.2	7.63	-7.82	1.76e-11	1.07e-10	Intron (NM_207651/Slc14a2, intron 2 of 21)	18	78183241	78206440	23200	2	NM_001110274	-127674
Chr 5	92205220	92206321	DiffBind	1101	6.63	-0.2	7.62	-7.82	1.26e-11	7.76e-11	Distal Intergenic	5	92209895	92215408	5514	2	NR_033483	9087
Chr 11	36264234	36265317	DiffBind	1083	6.63	-0.2	7.62	-7.82	8.88e-12	5.56e-11	Intron (NM_001290702/Tenm2, intron 5 of 27)	11	35839178	35980089	140912	2	NM_170779	-284146
Chr 12	74264390	74265499	DiffBind	1109	6.62	-0.2	7.61	-7.81	2.57e-11	1.52e-10	Intron (NM_172804/Syt16, intron 6 of 6)	12	74284276	74295950	11675	1	NR_030733	-18777
Chr 5	131764823	131765737	DiffBind	914	6.62	-0.2	7.62	-7.81	2.44e-10	1.28e-09	Intron (NM_177047/Auts2, intron 5 of 18)	5	131880269	131883768	3500	1	NR_040704	-114532
Chr 2	103636996	103638601	DiffBind	1605	6.62	-0.2	7.62	-7.81	1.19e-11	7.37e-11	Intron (NM_178890/Abtb2, intron 1 of 16)	2	103566310	103718423	152114	1	NM_178890	70687
Chr 10	34235059	34235854	DiffBind	795	6.62	-0.2	7.61	-7.81	1.29e-11	7.91e-11	Distal Intergenic	10	34151393	34207551	56159	2	NM_172508	-27509
Chr 3	79575476	79576724	DiffBind	1248	6.62	-0.2	7.61	-7.81	3.62e-11	2.11e-10	Distal Intergenic	3	79455971	79567679	111709	2	NM_001162999	-7798
Chr 2	33570959	33571970	DiffBind	1011	6.62	-0.2	7.62	-7.81	8.9e-11	4.94e-10	Intron (NM_010725/Lmx1b, intron 2 of 7)	2	33564536	33640511	75976	2	NM_010725	68541
Chr 4	32852250	32853473	DiffBind	1223	6.62	-0.2	7.62	-7.81	9.34e-12	5.84e-11	Intron (NM_001012450/Ankrd6, intron 3 of 16)	4	32800259	32802254	1996	1	NM_175364	51992
Chr 19	32555000	32556102	DiffBind	1102	6.62	-0.2	7.62	-7.81	2.06e-11	1.23e-10	Distal Intergenic	19	32595715	32667187	71473	1	NM_001201470	-39613
Chr 1	150535055	150535824	DiffBind	769	6.62	-0.2	7.61	-7.81	2.11e-10	1.11e-09	Distal Intergenic	1	150449412	150466165	16754	2	NM_021400	-68891
Chr 2	154785014	154785913	DiffBind	899	6.62	-0.2	7.61	-7.81	1.02e-11	6.35e-11	Distal Intergenic	2	154791110	154867261	76152	1	NM_001139511	-5197
Chr 18	78205206	78206082	DiffBind	876	6.62	-0.2	7.61	-7.81	1.31e-11	8.07e-11	Promoter (<=1kb)	18	78183241	78206440	23200	2	NM_001110274	358
Chr 10	105471641	105472869	DiffBind	1228	6.62	-0.2	7.62	-7.81	1.24e-11	7.66e-11	Intron (NM_177368/Tmtc2, intron 1 of 11)	10	105187664	105574479	386816	2	NM_177368	101610
Chr 8	26622166	26623263	DiffBind	1097	6.61	-0.2	7.6	-7.8	2.14e-11	1.28e-10	Distal Intergenic	8	26814597	26824423	9827	2	NR_045904	201160
Chr 3	94528023	94529129	DiffBind	1106	6.62	-0.2	7.61	-7.8	1e-11	6.24e-11	Exon (NM_001082484/Snx27, exon 4 of 12)	3	94482722	94492198	9477	1	NR_110353	45302
Chr 9	123401781	123403477	DiffBind	1696	6.61	-0.2	7.6	-7.8	7.52e-10	3.7e-09	Intron (NM_153168/Lars2, intron 5 of 20)	9	123366940	123462664	95725	1	NM_153168	34842
Chr 10	79653762	79656789	DiffBind	3027	9.55	2.75	10.54	-7.8	6.89e-09	3e-08	Distal Intergenic	10	79664574	79668536	3963	1	NM_013591	-7785
Chr 10	92073537	92074577	DiffBind	1040	6.61	-0.2	7.6	-7.8	1.96e-11	1.18e-10	Promoter (1-2kb)	10	92072086	92072185	100	2	NR_029812	-1353
Chr 7	6807809	6808980	DiffBind	1171	6.61	-0.2	7.6	-7.8	1.58e-11	9.6e-11	Intron (NM_001290994/Usp29, intron 3 of 8)	7	6803587	6803670	84	1	NR_037213	4223
Chr 11	55879572	55880919	DiffBind	1347	6.61	-0.2	7.6	-7.8	1.79e-11	1.08e-10	Distal Intergenic	11	56024990	56040987	15998	2	NM_153079	160068
Chr 5	129359424	129360679	DiffBind	1255	6.61	-0.2	7.61	-7.8	1.96e-10	1.04e-09	Distal Intergenic	5	129501231	129571384	70154	1	NM_172276	-140552
Chr 19	48725530	48726587	DiffBind	1057	6.61	-0.2	7.61	-7.8	1.83e-10	9.76e-10	Intron (NM_025696/Sorcs3, intron 14 of 26)	19	48206025	48805505	599481	1	NM_025696	519506
Chr 14	68983204	68984137	DiffBind	933	6.61	-0.2	7.61	-7.8	1.64e-11	9.98e-11	Distal Intergenic	14	69029289	69041401	12113	1	NM_009285	-45152
Chr 15	86345539	86346884	DiffBind	1345	6.61	-0.2	7.6	-7.8	2.09e-10	1.11e-09	Intron (NM_145476/Tbc1d22a, intron 8 of 12)	15	86214459	86498503	284045	1	NM_145476	131081
Chr 13	60843270	60844116	DiffBind	846	6.6	-0.2	7.59	-7.79	5.62e-10	2.82e-09	Intron (NM_178098/4930486L24Rik, intron 7 of 7)	13	60842612	60864416	21805	2	NM_178098	20300
Chr 17	72194370	72195859	DiffBind	1489	7.64	0.84	8.63	-7.79	2.4e-18	3.16e-17	Intron (NM_007439/Alk, intron 4 of 28)	17	71868988	72604307	735320	2	NM_007439	408448
Chr 1	153717755	153718747	DiffBind	992	6.6	-0.2	7.59	-7.79	2.55e-11	1.52e-10	Downstream (2-3kb)	1	153721240	153737829	16590	2	NR_046171	19082
Chr 8	95047315	95048643	DiffBind	1328	6.6	-0.2	7.6	-7.79	1.1e-11	6.84e-11	Distal Intergenic	8	95055103	95078141	23039	1	NM_001042715	-6460
Chr 13	51902464	51903707	DiffBind	1243	6.6	-0.2	7.59	-7.79	1.28e-10	6.94e-10	Distal Intergenic	13	51846675	51848474	1800	1	NM_011817	55790
Chr 14	79882484	79883673	DiffBind	1189	6.6	-0.2	7.59	-7.79	1.56e-09	7.37e-09	Distal Intergenic	14	79860521	79869176	8656	2	NR_033535	-13309
Chr 6	145433691	145435064	DiffBind	1373	6.6	-0.2	7.59	-7.79	1.68e-10	9.01e-10	Promoter (<=1kb)	6	145397235	145434925	37691	2	NM_028742	0
Chr 1	135518769	135519914	DiffBind	1145	6.6	-0.2	7.59	-7.79	1.71e-11	1.04e-10	Intron (NM_173437/Nav1, intron 3 of 28)	1	135454603	135454683	81	2	NR_049188	-64087
Chr 5	91490283	91491086	DiffBind	803	6.6	-0.2	7.59	-7.79	2.34e-11	1.4e-10	Distal Intergenic	5	91517700	91623996	106297	1	NM_145562	-26614
Chr 9	122030468	122031544	DiffBind	1076	6.6	-0.2	7.6	-7.79	1.81e-11	1.09e-10	Distal Intergenic	9	121981606	121996026	14421	2	NM_153540	-34443
Chr 17	31820476	31821530	DiffBind	1054	6.61	-0.2	7.6	-7.79	1.07e-11	6.65e-11	Distal Intergenic	17	31844250	31855792	11543	2	NM_010831	34262
Chr 8	12501930	12504153	DiffBind	2223	8.23	1.43	9.22	-7.79	7.72e-31	2.71e-29	Distal Intergenic	8	12573049	12600738	27690	1	NM_024279	-68896
Chr 7	65684015	65684964	DiffBind	949	6.61	-0.2	7.6	-7.79	2.69e-11	1.59e-10	Exon (NM_172310/Tarsl2, exon 15 of 19)	7	65693417	65701913	8497	1	NM_026795	-8453
Chr 14	79244762	79245867	DiffBind	1105	6.6	-0.2	7.59	-7.79	4.71e-10	2.38e-09	Promoter (1-2kb)	14	79212355	79247367	35013	2	NM_001033215	1500
Chr 13	52128293	52129513	DiffBind	1220	6.59	-0.2	7.59	-7.78	1.69e-11	1.02e-10	Distal Intergenic	13	52096741	52124160	27420	1	NR_045061	31553
Chr 4	63537270	63538503	DiffBind	1233	6.59	-0.2	7.59	-7.78	2e-10	1.06e-09	Distal Intergenic	4	63544765	63550701	5937	1	NM_024173	-6262
Chr 13	74903425	74904444	DiffBind	1019	6.59	-0.2	7.58	-7.78	1.78e-11	1.07e-10	Distal Intergenic	13	74693294	74808760	115467	2	NM_001301153	-94666
Chr 9	17726288	17727247	DiffBind	959	6.59	-0.2	7.58	-7.78	2.24e-10	1.18e-09	Distal Intergenic	9	18292267	18314000	21734	1	NM_025844	-565020
Chr 12	3720207	3721238	DiffBind	1031	6.59	-0.2	7.58	-7.78	1.32e-11	8.09e-11	Intron (NM_001162465/Dtnb, intron 10 of 17)	12	3806980	3914443	107464	1	NM_007872	-85742
Chr 19	58274889	58275974	DiffBind	1085	6.59	-0.2	7.58	-7.78	5.41e-11	3.08e-10	Intron (NM_010279/Gfra1, intron 6 of 10)	19	58296204	58300348	4145	1	NR_040449	-20230
Chr 5	42123955	42125387	DiffBind	1432	6.59	-0.2	7.58	-7.78	6.01e-10	3e-09	Intron (NR_131130/Gm16223, intron 1 of 2)	5	42067960	42216784	148825	1	NR_131130	55996
Chr 1	167802431	167803418	DiffBind	987	6.59	-0.2	7.59	-7.78	2.59e-11	1.54e-10	Intron (NM_033652/Lmx1a, intron 3 of 7)	1	167689558	167848733	159176	1	NM_033652	112874
Chr 1	38849329	38850789	DiffBind	1460	6.59	-0.2	7.59	-7.78	3.13e-11	1.84e-10	Distal Intergenic	1	38794509	38821215	26707	2	NM_001029878	-28115
Chr 9	13597743	13598779	DiffBind	1036	6.59	-0.2	7.59	-7.78	3.71e-11	2.17e-10	Distal Intergenic	9	13619989	13709533	89545	1	NM_001013813	-21210
Chr 18	43102014	43103007	DiffBind	993	6.59	-0.2	7.59	-7.78	1.72e-10	9.23e-10	Distal Intergenic	18	42645221	43059471	414251	2	NM_028392	-42544
Chr 13	110225840	110226947	DiffBind	1107	6.59	-0.2	7.58	-7.78	2.97e-10	1.55e-09	Intron (NM_023852/Rab3c, intron 2 of 4)	13	110054187	110280206	226020	2	NM_023852	53259
Chr 18	78332910	78333712	DiffBind	802	6.59	-0.2	7.58	-7.78	1.74e-11	1.06e-10	Intron (NM_207651/Slc14a2, intron 2 of 21)	18	78183241	78206440	23200	2	NM_001110274	-126471
Chr 7	47018618	47019924	DiffBind	1306	6.59	-0.2	7.58	-7.78	6.01e-10	3e-09	Distal Intergenic	7	46990396	47008414	18019	2	NM_175318	-10205
Chr 10	39517120	39518225	DiffBind	1105	6.59	-0.2	7.59	-7.78	5.41e-11	3.08e-10	Intron (NM_001122892/Fyn, intron 4 of 12)	10	39612934	39655307	42374	1	NM_134000	-94709
Chr 2	173854545	173855831	DiffBind	1286	6.59	-0.2	7.58	-7.78	4.81e-11	2.76e-10	Distal Intergenic	2	173737571	173784336	46766	1	NM_019806	116975
Chr 1	79696803	79698053	DiffBind	1250	6.58	-0.2	7.58	-7.77	1.31e-11	8.03e-11	Distal Intergenic	1	79606876	79671972	65097	2	NM_183027	-24832
Chr 2	179472525	179473348	DiffBind	823	6.58	-0.2	7.57	-7.77	3.99e-11	2.31e-10	Intron (NM_009867/Cdh4, intron 2 of 15)	2	179442478	179899375	456898	1	NM_009867	30048
Chr 1	171122602	171123976	DiffBind	1374	6.58	-0.2	7.57	-7.77	2.59e-11	1.54e-10	Promoter (<=1kb)	1	171121661	171126967	5307	1	NM_001081275	942
Chr 13	54403515	54404420	DiffBind	905	6.58	-0.2	7.58	-7.77	1.44e-11	8.82e-11	Distal Intergenic	13	54371349	54383917	12569	1	NM_009946	32167
Chr 12	116842378	116844275	DiffBind	1897	7.55	0.77	8.55	-7.77	5.19e-21	8.78e-20	Intron (NM_011215/Ptprn2, intron 5 of 22)	12	117144523	117151269	6747	2	NR_033538	306994
Chr 13	13808240	13809367	DiffBind	1127	6.59	-0.2	7.58	-7.77	2.62e-11	1.55e-10	Intron (NM_001302997/Gng4, intron 3 of 3)	13	13784307	13827895	43589	1	NM_010317	23934
Chr 12	46754295	46755445	DiffBind	1150	6.58	-0.2	7.57	-7.77	1.84e-11	1.11e-10	Intron (NM_021361/Nova1, intron 2 of 4)	12	46694517	46818775	124259	2	NM_021361	63330
Chr X	99532180	99533646	DiffBind	1466	6.58	-0.2	7.58	-7.77	2.37e-11	1.41e-10	Distal Intergenic	20	99465734	99470735	5002	2	NM_008853	-61446
Chr 15	10313096	10314273	DiffBind	1177	6.58	-0.2	7.57	-7.77	1.05e-10	5.76e-10	5' UTR	15	10293651	10345782	52132	1	NM_001253782	19446
Chr 4	124970396	124971679	DiffBind	1283	6.58	-0.2	7.58	-7.77	1.53e-11	9.3e-11	Distal Intergenic	4	124986430	125009099	22670	1	NM_138683	-14751
Chr 6	47993636	47994496	DiffBind	860	6.59	-0.2	7.58	-7.77	4.56e-11	2.62e-10	Distal Intergenic	6	47953390	47965299	11910	1	NM_178898	40247
Chr 14	79185803	79186825	DiffBind	1022	6.58	-0.2	7.57	-7.77	2.84e-10	1.48e-09	Intron (NM_027906/Vwa8, intron 42 of 44)	14	79212355	79247367	35013	2	NM_001033215	60542
Chr 6	39005442	39006331	DiffBind	889	6.57	-0.2	7.56	-7.76	1.18e-10	6.45e-10	Intron (NM_011539/Tbxas1, intron 5 of 12)	6	39063879	39067586	3708	2	NR_040523	61255
Chr 8	60028185	60028877	DiffBind	692	6.57	-0.2	7.56	-7.76	3.89e-11	2.26e-10	Distal Intergenic	8	59825649	59844721	19073	1	NR_126087	202537
Chr 13	112355579	112356466	DiffBind	887	6.57	-0.2	7.56	-7.76	1.92e-11	1.15e-10	3' UTR	13	112288518	112356181	67664	1	NM_001168404	67062
Chr 2	112720170	112721332	DiffBind	1162	6.58	-0.2	7.57	-7.76	4.92e-11	2.82e-10	Intron (NM_177652/Ryr3, intron 64 of 103)	2	112559682	112631253	71572	1	NM_001165935	160489
Chr 6	54166645	54167665	DiffBind	1020	6.57	-0.2	7.56	-7.76	1.86e-11	1.12e-10	Intron (NM_001163640/Chn2, intron 1 of 12)	6	54272822	54301812	28991	1	NM_023543	-105157
Chr 10	46012111	46013060	DiffBind	949	6.57	-0.2	7.57	-7.76	1.76e-11	1.07e-10	Distal Intergenic	10	45807704	45852018	44315	1	NR_040624	204408
Chr 1	73251618	73252391	DiffBind	773	6.57	-0.2	7.57	-7.76	3.18e-11	1.87e-10	Distal Intergenic	1	73398968	73430779	31812	1	NR_040605	-146577
Chr 13	104931182	104931837	DiffBind	655	6.57	-0.2	7.56	-7.76	1.49e-11	9.07e-11	Distal Intergenic	13	104845283	104863893	18611	2	NM_029984	-67290
Chr 5	150411459	150413102	DiffBind	1643	6.58	-0.2	7.57	-7.76	2.17e-11	1.3e-10	Intron (NM_172887/Fry, intron 31 of 60)	5	150499747	150502219	2473	2	NR_024513	89117
Chr 16	28898082	28898980	DiffBind	898	6.57	-0.2	7.56	-7.76	1.9e-10	1.01e-09	Intron (NM_177718/Mb21d2, intron 1 of 1)	16	28826176	28929698	103523	2	NM_177718	30718
Chr 13	25345987	25347057	DiffBind	1070	6.57	-0.2	7.56	-7.76	2.35e-11	1.4e-10	Distal Intergenic	13	25252039	25269996	17958	2	NM_009513	-75992
Chr 9	39679015	39679959	DiffBind	944	6.57	-0.2	7.57	-7.76	6.34e-11	3.58e-10	Distal Intergenic	9	39669059	39669994	936	1	NM_001011827	9957
Chr 3	119430580	119431757	DiffBind	1177	6.57	-0.2	7.56	-7.76	3.39e-10	1.75e-09	3' UTR	3	119718742	119783388	64647	2	NM_019550	351631
Chr 16	5650791	5651852	DiffBind	1061	6.57	-0.2	7.56	-7.76	2.13e-11	1.27e-10	Distal Intergenic	16	5884793	7412480	1527688	1	NM_021477	-232941
Chr 11	113507683	113508770	DiffBind	1087	6.57	-0.2	7.56	-7.76	5.84e-10	2.92e-09	Intron (NM_001166503/Slc39a11, intron 4 of 9)	11	113244855	113565815	320961	2	NM_001166503	57045
Chr 15	43940386	43941037	DiffBind	651	6.57	-0.2	7.56	-7.76	2.89e-11	1.7e-10	Distal Intergenic	15	43866695	43870029	3335	2	NM_175502	-70358
Chr 9	86059847	86061040	DiffBind	1193	6.57	-0.2	7.56	-7.76	6.47e-09	2.82e-08	Distal Intergenic	9	85842852	85847055	4204	1	NM_001164792	216996
Chr 13	54907564	54908665	DiffBind	1101	6.57	-0.2	7.56	-7.76	1.47e-11	8.98e-11	Distal Intergenic	13	54949432	55006018	56587	1	NM_153131	-40767
Chr 10	77895347	77896280	DiffBind	933	6.56	-0.2	7.55	-7.75	2.05e-10	1.09e-09	Promoter (1-2kb)	10	77893420	77896111	2692	1	NR_015547	1928
Chr 14	86062900	86063924	DiffBind	1024	6.56	-0.2	7.56	-7.75	4.91e-11	2.81e-10	Distal Intergenic	14	86245970	86262042	16073	1	NR_040457	-182046
Chr 13	56516443	56517205	DiffBind	762	6.56	-0.2	7.56	-7.75	2.04e-11	1.23e-10	Distal Intergenic	13	56522508	56537786	15279	1	NM_178674	-5303
Chr 9	47856426	47858949	DiffBind	2523	8.1	1.34	9.09	-7.75	3.2e-19	4.58e-18	Distal Intergenic	9	47799160	47818208	19049	2	NR_046048	-38219
Chr 11	56823749	56824968	DiffBind	1219	6.56	-0.2	7.56	-7.75	2.29e-11	1.37e-10	Distal Intergenic	11	57011618	57330244	318627	1	NM_001113325	-186650
Chr 9	123415993	123416830	DiffBind	837	6.56	-0.2	7.56	-7.75	1.69e-11	1.03e-10	Intron (NM_153168/Lars2, intron 7 of 20)	9	123366940	123462664	95725	1	NM_153168	49054
Chr 3	27616288	27617411	DiffBind	1123	6.56	-0.2	7.56	-7.75	1.97e-11	1.18e-10	Intron (NM_173182/Fndc3b, intron 3 of 25)	3	27584900	27584995	96	2	NR_037275	-31294
Chr 2	5484421	5485825	DiffBind	1404	6.56	-0.2	7.55	-7.75	1.78e-09	8.37e-09	Intron (NM_001290376/Camk1d, intron 2 of 10)	2	5379390	5483389	104000	1	NR_030601	105032
Chr 10	9392456	9393539	DiffBind	1083	6.56	-0.2	7.56	-7.75	5.13e-11	2.93e-10	Distal Intergenic	10	9627259	9675208	47950	2	NM_177271	281669
Chr 13	73709657	73710530	DiffBind	873	6.56	-0.2	7.55	-7.75	1.68e-11	1.02e-10	3' UTR	13	73681157	73700695	19539	2	NM_028878	-8963
Chr 5	113707287	113708007	DiffBind	720	6.55	-0.2	7.54	-7.74	1.2e-09	5.76e-09	Intron (NR_033216/1700069L16Rik, intron 2 of 2)	5	113692424	113724772	32349	2	NR_033216	16765
Chr 11	120119526	120121238	DiffBind	1712	6.55	-0.2	7.54	-7.74	2.09e-11	1.25e-10	Intron (NM_001164798/Slc38a10, intron 10 of 16)	11	120098934	120100424	1491	1	NM_001110242	20593
Chr 18	27866637	27867669	DiffBind	1032	6.55	-0.2	7.54	-7.74	7.32e-11	4.1e-10	Distal Intergenic	18	28560164	28998176	438013	1	NR_045398	-692495
Chr 11	114475598	114477053	DiffBind	1455	6.55	-0.2	7.55	-7.74	1.49e-10	8.02e-10	Intron (NR_037269/Mir466n, intron 2 of 4)	11	114413405	114448860	35456	2	NR_027643	-26739
Chr 9	13874826	13876783	DiffBind	1957	7.83	1.09	8.83	-7.74	5.89e-24	1.29e-22	Distal Intergenic	9	13827727	13846522	18796	1	NM_176836	47100
Chr 7	135454678	135455615	DiffBind	937	6.55	-0.2	7.54	-7.74	1.85e-11	1.12e-10	Distal Intergenic	7	135410367	135413615	3249	1	NM_183193	44312
Chr 13	45516543	45517587	DiffBind	1044	6.55	-0.2	7.54	-7.74	2.05e-11	1.23e-10	Exon (NM_025508/Gmpr, exon 3 of 9)	13	45507444	45546386	38943	1	NM_025508	9100
Chr 2	163177023	163177904	DiffBind	881	6.55	-0.2	7.55	-7.74	2.01e-11	1.21e-10	Distal Intergenic	2	163225454	163323102	97649	1	NM_001098799	-47550
Chr 7	135609252	135610411	DiffBind	1159	6.54	-0.2	7.53	-7.73	2.72e-11	1.61e-10	Intron (NM_011212/Ptpre, intron 2 of 20)	7	135648457	135652314	3858	2	NR_015548	41903
Chr 11	34411118	34412088	DiffBind	970	6.54	-0.2	7.53	-7.73	2.37e-11	1.41e-10	Intron (NM_001025382/Fam196b, intron 3 of 3)	11	34314822	34422640	107819	1	NM_001025382	96297
Chr 19	58407813	58408888	DiffBind	1075	6.54	-0.2	7.53	-7.73	4.14e-10	2.11e-09	Intron (NM_010279/Gfra1, intron 4 of 10)	19	58235605	58454594	218990	2	NM_001285457	45706
Chr 1	88461319	88462822	DiffBind	1503	6.54	-0.2	7.53	-7.73	2.25e-11	1.35e-10	Distal Intergenic	1	88499871	88510066	10196	2	NM_008132	47244
Chr 9	47847375	47848654	DiffBind	1279	6.54	-0.2	7.53	-7.73	9.97e-11	5.5e-10	Exon (NM_001025600/Cadm1, exon 8 of 9)	9	47799160	47818208	19049	2	NR_046048	-29168
Chr 10	94293884	94298556	DiffBind	4672	9.18	2.45	10.17	-7.73	7.12e-10	3.52e-09	Promoter (<=1kb)	10	94293663	94298703	5041	2	NR_033209	147
Chr 2	151956314	151957524	DiffBind	1210	6.54	-0.2	7.54	-7.73	1.67e-10	8.97e-10	Distal Intergenic	2	151967529	151967617	89	2	NR_035478	10093
Chr 17	41247816	41248597	DiffBind	781	6.55	-0.2	7.54	-7.73	1.56e-10	8.41e-10	Distal Intergenic	17	40934685	40961989	27305	1	NM_008650	313132
Chr 3	83205228	83206347	DiffBind	1119	6.54	-0.2	7.54	-7.73	8.54e-11	4.75e-10	Distal Intergenic	3	83055538	83072291	16754	1	NM_016784	149691
Chr 10	70291396	70293069	DiffBind	1673	8.49	1.75	9.48	-7.73	5.96e-37	2.76e-35	Distal Intergenic	10	70245276	70285951	40676	1	NM_025807	46121
Chr 19	26518375	26519055	DiffBind	680	6.54	-0.2	7.54	-7.73	3.67e-10	1.88e-09	Distal Intergenic	19	26605160	26778321	173162	1	NM_011416	-86105
Chr 14	34373289	34374774	DiffBind	1485	6.54	-0.2	7.53	-7.73	3.79e-10	1.94e-09	Promoter (<=1kb)	14	34370274	34374669	4396	2	NM_011430	0
Chr 18	88550507	88551736	DiffBind	1229	6.54	-0.2	7.53	-7.73	5.88e-11	3.34e-10	Distal Intergenic	18	88867880	88894207	26328	2	NM_018821	342471
Chr 5	100120563	100121214	DiffBind	651	6.54	-0.2	7.54	-7.73	5.97e-10	2.98e-09	Intron (NM_182841/Tmem150c, intron 1 of 7)	5	100077873	100159808	81936	2	NM_182841	38594
Chr 2	169780037	169780904	DiffBind	867	6.54	-0.2	7.53	-7.73	5.14e-11	2.94e-10	Intron (NM_080455/Tshz2, intron 1 of 1)	2	169633646	169888504	254859	1	NM_080455	146392
Chr 5	66657054	66657788	DiffBind	734	6.54	-0.2	7.54	-7.73	3.8e-11	2.21e-10	Intron (NR_102714/Uchl1os, intron 1 of 4)	5	66676121	66687234	11114	1	NM_011670	-18333
Chr 3	146570067	146571182	DiffBind	1115	6.55	-0.2	7.54	-7.73	6.67e-11	3.76e-10	Distal Intergenic	3	146597149	146631483	34335	1	NM_009474	-25967
Chr 6	93223784	93224731	DiffBind	947	6.53	-0.2	7.53	-7.72	1.99e-11	1.2e-10	Distal Intergenic	6	92940582	93111749	171168	1	NR_015530	283203
Chr 5	110486165	110487323	DiffBind	1158	6.53	-0.2	7.52	-7.72	3.26e-11	1.92e-10	Distal Intergenic	5	110514923	110525979	11057	1	NR_102290	-27600
Chr 13	94565337	94566195	DiffBind	858	6.54	-0.2	7.53	-7.72	2.81e-10	1.47e-09	3' UTR	13	94358960	94566316	207357	1	NM_009680	206378
Chr 5	113427281	113428108	DiffBind	827	6.53	-0.2	7.52	-7.72	6.17e-09	2.7e-08	Distal Intergenic	5	113357294	113357821	528	1	NM_001012726	69988
Chr 8	10604124	10604984	DiffBind	860	6.53	-0.2	7.52	-7.72	6.91e-11	3.88e-10	Exon (NM_001081397/Myo16, exon 35 of 36)	8	10870422	10882454	12033	2	NR_040705	277470
Chr 4	100890206	100891382	DiffBind	1176	6.53	-0.2	7.52	-7.72	3.57e-11	2.08e-10	Intron (NM_198037/Cachd1, intron 2 of 26)	4	100776679	101003748	227070	1	NM_198037	113528
Chr 17	31697954	31698907	DiffBind	953	6.53	-0.2	7.52	-7.72	2.83e-11	1.67e-10	Distal Intergenic	17	31677931	31681730	3800	1	NM_013501	20024
Chr 14	63445189	63446197	DiffBind	1008	6.53	-0.2	7.52	-7.72	1.84e-10	9.8e-10	Intron (NM_177628/Fam167a, intron 2 of 3)	14	63436394	63465502	29109	1	NM_177628	8796
Chr 12	77749915	77750815	DiffBind	900	6.53	-0.2	7.52	-7.72	2.09e-11	1.25e-10	Distal Intergenic	12	77410141	77475996	65856	1	NM_001252616	339775
Chr X	136714411	136714932	DiffBind	521	6.54	-0.2	7.53	-7.72	5.97e-11	3.38e-10	Distal Intergenic	20	136708065	136709866	1802	1	NM_146236	6347
Chr 7	142904782	142906218	DiffBind	1436	6.53	-0.2	7.52	-7.72	8.2e-11	4.56e-10	Distal Intergenic	7	142892776	142899966	7191	2	NM_009377	-4817
Chr 5	92197058	92198194	DiffBind	1136	6.54	-0.2	7.53	-7.72	2.02e-11	1.21e-10	Intron (NM_019490/Uso1, intron 20 of 23)	5	92209895	92215408	5514	2	NR_033483	17214
Chr 7	119489593	119490395	DiffBind	802	6.53	-0.2	7.52	-7.72	3.62e-11	2.11e-10	Intron (NM_027943/Pdilt, intron 9 of 11)	7	119462708	119479262	16555	2	NM_009470	-10332
Chr 2	174597108	174597737	DiffBind	629	6.53	-0.2	7.52	-7.72	2.27e-10	1.2e-09	Distal Intergenic	2	174643534	174710830	67297	1	NM_001099328	-45797
Chr 16	35123107	35124176	DiffBind	1069	6.52	-0.2	7.52	-7.71	2.55e-11	1.51e-10	Distal Intergenic	16	35155636	35304549	148914	1	NM_001012765	-31460
Chr 15	78610662	78612057	DiffBind	1395	6.52	-0.2	7.51	-7.71	5.26e-11	3e-10	Exon (NM_028195/Cyth4, exon 8 of 13)	15	78597047	78622019	24973	1	NM_028195	13616
Chr 2	170945793	170946620	DiffBind	827	6.53	-0.2	7.52	-7.71	4.03e-11	2.34e-10	Distal Intergenic	2	170731807	170879775	147969	1	NM_029761	213987
Chr 15	51736977	51737579	DiffBind	602	6.52	-0.2	7.52	-7.71	2.28e-11	1.36e-10	Distal Intergenic	15	51786563	51865461	78899	2	NM_080635	127882
Chr 19	58967685	58968609	DiffBind	924	6.52	-0.2	7.52	-7.71	2.65e-10	1.39e-09	Exon (NM_178689/Eno4, exon 12 of 14)	19	58943425	58971421	27997	1	NM_178689	24261
Chr 3	38697594	38698619	DiffBind	1025	6.52	-0.2	7.52	-7.71	3.14e-11	1.85e-10	Distal Intergenic	3	38886940	39011983	125044	1	NM_183221	-188321
Chr 5	142089471	142090368	DiffBind	897	6.52	-0.2	7.52	-7.71	3.14e-11	1.85e-10	Intron (NM_177879/Sdk1, intron 25 of 44)	5	142401497	142462015	60519	1	NM_199068	-311129
Chr 8	107552035	107553088	DiffBind	1053	6.52	-0.2	7.51	-7.71	8.01e-11	4.47e-10	Promoter (<=1kb)	8	107551244	107551313	70	1	NR_029553	792
Chr 8	117660098	117661331	DiffBind	1233	6.52	-0.2	7.51	-7.71	5.63e-10	2.82e-09	Downstream (<1kb)	8	117661399	117671515	10117	2	NM_028725	10184
Chr 12	108904087	108904974	DiffBind	887	6.52	-0.2	7.52	-7.71	1.07e-10	5.88e-10	Intron (NM_177602/Wdr25, intron 2 of 6)	12	108894272	109028452	134181	1	NM_177602	9816
Chr 9	65847822	65849166	DiffBind	1344	6.53	-0.2	7.52	-7.71	3.9e-11	2.27e-10	Intron (NM_001170907/Trip4, intron 11 of 11)	9	65691583	65827564	135982	2	NM_172536	-20259
Chr 5	77784004	77784792	DiffBind	788	6.51	-0.2	7.51	-7.7	4.19e-11	2.42e-10	Distal Intergenic	5	77465488	77468857	3370	1	NR_131050	318517
Chr 12	83134103	83134951	DiffBind	848	6.51	-0.2	7.5	-7.7	2.52e-11	1.5e-10	Intron (NM_015812/Rgs6, intron 16 of 16)	12	82932520	82939155	6636	2	NR_046045	-194949
Chr 5	131998412	131999172	DiffBind	760	6.51	-0.2	7.5	-7.7	2.56e-11	1.52e-10	Intron (NM_177047/Auts2, intron 4 of 18)	5	131880269	131883768	3500	1	NR_040704	118144
Chr 17	93468858	93469592	DiffBind	734	6.51	-0.2	7.5	-7.7	6.33e-11	3.57e-10	Distal Intergenic	17	93199422	93205489	6068	1	NM_009625	269437
Chr 2	169961172	169962622	DiffBind	1450	6.51	-0.2	7.51	-7.7	7.47e-11	4.18e-10	Promoter (<=1kb)	2	169962013	169963187	1175	2	NR_131974	565
Chr 6	84710353	84711680	DiffBind	1327	6.51	-0.2	7.5	-7.7	1.91e-09	8.93e-09	Intron (NM_177077/Exoc6b, intron 20 of 21)	6	84571414	84593908	22495	2	NM_001177713	-116446
Chr 4	57095768	57096586	DiffBind	818	6.51	-0.2	7.51	-7.7	6.28e-09	2.75e-08	Intron (NM_019427/Epb4.1l4b, intron 2 of 15)	4	57061726	57143156	81431	2	NM_019427	46570
Chr X	12391202	12392106	DiffBind	904	6.51	-0.2	7.5	-7.7	3.31e-11	1.94e-10	Distal Intergenic	20	12339779	12354996	15218	2	NR_045321	-36207
Chr 9	13601683	13602421	DiffBind	738	6.51	-0.2	7.51	-7.7	2.59e-11	1.54e-10	Distal Intergenic	9	13619989	13709533	89545	1	NM_001013813	-17568
Chr 2	70103970	70105172	DiffBind	1202	6.51	-0.2	7.5	-7.7	9.61e-11	5.31e-10	Intron (NM_177376/Myo3b, intron 4 of 34)	2	70039126	70429195	390070	1	NM_177376	64845
Chr 10	27990190	27991597	DiffBind	1407	6.51	-0.2	7.51	-7.7	2.07e-07	7.4e-07	Distal Intergenic	10	28074820	28597397	522578	1	NM_008983	-83223
Chr 14	120606386	120607725	DiffBind	1339	6.51	-0.2	7.51	-7.7	4.56e-11	2.62e-10	Distal Intergenic	14	120478461	120507192	28732	1	NM_029519	127926
Chr 5	112614613	112615353	DiffBind	740	6.5	-0.2	7.49	-7.69	4.98e-11	2.85e-10	Distal Intergenic	5	112582936	112589996	7061	2	NR_045397	-24618
Chr 15	94464756	94465962	DiffBind	1206	6.51	-0.2	7.5	-7.69	4.01e-10	2.05e-09	Distal Intergenic	15	94351432	94404350	52919	2	NM_001164786	-60407
Chr 18	25536120	25536574	DiffBind	454	6.5	-0.2	7.49	-7.69	1.26e-10	6.87e-10	Intron (NM_001146292/Celf4, intron 3 of 12)	18	25477620	25753983	276364	2	NM_001146292	217409
Chr 9	123165364	123166362	DiffBind	998	6.5	-0.2	7.49	-7.69	2.67e-11	1.58e-10	Distal Intergenic	9	123150946	123157432	6487	1	NM_011606	14419
Chr 7	30764865	30766011	DiffBind	1146	6.5	-0.2	7.49	-7.69	1.44e-10	7.8e-10	Promoter (1-2kb)	7	30763756	30781066	17311	1	NM_172899	1110
Chr 14	72843825	72846611	DiffBind	2786	9.37	2.67	10.36	-7.69	2.06e-08	8.39e-08	Distal Intergenic	14	72537953	72710003	172051	2	NM_207636	-133823
Chr X	102304475	102305502	DiffBind	1027	6.5	-0.2	7.5	-7.69	6.06e-11	3.43e-10	Intron (NM_027382/Hdac8, intron 10 of 10)	20	102252651	102257689	5039	1	NR_040285	51825
Chr 10	91719239	91720402	DiffBind	1163	6.5	-0.2	7.5	-7.69	5.21e-11	2.97e-10	Distal Intergenic	10	92072086	92072185	100	2	NR_029812	351783
Chr 9	29967694	29968682	DiffBind	988	6.51	-0.2	7.5	-7.69	2.64e-11	1.57e-10	Distal Intergenic	9	28995964	29963129	967166	2	NM_172290	-4566
Chr 1	152610304	152611116	DiffBind	812	6.5	-0.2	7.49	-7.69	2.18e-10	1.15e-09	Intron (NM_016846/Rgl1, intron 2 of 17)	1	152517530	152625111	107582	2	NM_016846	13995
Chr 5	141524765	141525607	DiffBind	842	6.51	-0.2	7.5	-7.69	2.46e-09	1.13e-08	Intron (NM_177879/Sdk1, intron 1 of 44)	5	141241534	142213791	972258	1	NM_177879	283232
Chr 1	89688688	89689607	DiffBind	919	6.49	-0.2	7.48	-7.68	7.79e-10	3.83e-09	Intron (NM_001037136/Agap1, intron 9 of 16)	1	89676507	89683892	7386	2	NR_015540	-4797
Chr 11	4773279	4773833	DiffBind	554	6.49	-0.2	7.49	-7.68	6.56e-11	3.7e-10	Intron (NM_001252250/Nf2, intron 16 of 16)	11	4738821	4746778	7958	2	NM_138948	-26502
Chr 3	121359050	121360106	DiffBind	1056	6.5	-0.2	7.49	-7.68	8.5e-10	4.16e-09	Intron (NM_024178/Alg14, intron 3 of 3)	3	121426541	121458205	31665	1	NM_028044	-66435
Chr 8	94569296	94570185	DiffBind	889	6.5	-0.2	7.49	-7.68	3.07e-11	1.81e-10	3' UTR	8	94574941	94601726	26786	2	NM_028221	31541
Chr 9	47769359	47770283	DiffBind	924	6.49	-0.2	7.48	-7.68	9.79e-11	5.4e-10	Intron (NM_001025600/Cadm1, intron 1 of 8)	9	47799160	47818208	19049	2	NR_046048	47925
Chr 8	118969088	118969690	DiffBind	602	6.49	-0.2	7.48	-7.68	3.41e-11	2e-10	Intron (NM_019707/Cdh13, intron 6 of 13)	8	119344538	119348929	4392	1	NM_024219	-374848
Chr 10	45146727	45147455	DiffBind	728	6.49	-0.2	7.48	-7.68	3.51e-11	2.05e-10	Intron (NM_011156/Prep, intron 10 of 14)	10	45067214	45158995	91782	1	NM_011156	79514
Chr 6	12977858	12978879	DiffBind	1021	6.49	-0.2	7.48	-7.68	4.98e-11	2.85e-10	Distal Intergenic	6	13069759	13089269	19511	1	NM_027992	-90880
Chr 3	153508661	153510533	DiffBind	1872	7.85	1.17	8.84	-7.67	4.15e-25	1e-23	Exon (NM_011372/St6galnac3, exon 2 of 5)	3	153296502	153298649	2148	2	NR_126464	-210013
Chr 19	31424818	31425882	DiffBind	1064	6.48	-0.2	7.47	-7.67	7.84e-10	3.85e-09	Intron (NM_011160/Prkg1, intron 2 of 17)	19	31213543	31216396	2854	2	NR_002849	-208423
Chr 16	8520216	8521021	DiffBind	805	6.48	-0.2	7.48	-7.67	2.22e-10	1.17e-09	Intron (NM_001170978/Abat, intron 1 of 14)	16	8513429	8621567	108139	1	NM_172961	6788
Chr 8	106798258	106798880	DiffBind	622	6.49	-0.2	7.48	-7.67	4.8e-11	2.76e-10	Intron (NM_173037/Tango6, intron 15 of 17)	8	106870242	106882902	12661	1	NM_008217	-71362
Chr 16	39300381	39301512	DiffBind	1131	6.49	-0.2	7.48	-7.67	5.49e-11	3.13e-10	Distal Intergenic	16	38902345	39027157	124813	1	NM_170599	398037
Chr 9	14888109	14888829	DiffBind	720	6.49	-0.2	7.48	-7.67	1.8e-10	9.61e-10	Intron (NM_176807/Izumo1r, intron 4 of 4)	9	14885814	14903951	18138	2	NM_176807	15122
Chr 11	87811040	87812261	DiffBind	1221	6.49	-0.2	7.48	-7.67	2.46e-10	1.3e-09	Intron (NM_080420/Lpo, intron 9 of 12)	11	87806428	87826114	19687	2	NM_080420	13853
Chr 11	76327245	76328268	DiffBind	1023	6.48	-0.2	7.47	-7.67	4.51e-11	2.6e-10	Intron (NM_008750/Nxn, intron 1 of 7)	11	76257226	76399141	141916	2	NM_008750	70873
Chr 12	16190424	16191475	DiffBind	1051	6.48	-0.2	7.47	-7.67	4.46e-11	2.57e-10	Distal Intergenic	12	15791727	15816785	25059	2	NM_144551	-373640
Chr 10	72483858	72485063	DiffBind	1205	6.48	-0.2	7.47	-7.67	2.09e-10	1.11e-09	Distal Intergenic	10	72654846	72669792	14947	1	NM_001293684	-169783
Chr 10	96308730	96310040	DiffBind	1310	6.47	-0.2	7.46	-7.66	7.93e-10	3.89e-09	Distal Intergenic	10	96226207	96248708	22502	1	NR_110448	82524
Chr 9	23124132	23124923	DiffBind	791	6.47	-0.2	7.46	-7.66	4.26e-11	2.46e-10	Distal Intergenic	9	23223076	23485215	262140	1	NM_028472	-98153
Chr 1	87164506	87165574	DiffBind	1068	6.47	-0.2	7.46	-7.66	3.89e-11	2.26e-10	Distal Intergenic	1	87147655	87156356	8702	2	NM_021306	-8151
Chr 5	110753381	110754372	DiffBind	991	6.47	-0.2	7.47	-7.66	4.18e-11	2.42e-10	Intron (NM_029337/Ep400, intron 2 of 51)	5	110664373	110770717	106345	2	NM_029337	16345
Chr 9	49540880	49542359	DiffBind	1479	6.48	-0.2	7.47	-7.66	7.87e-09	3.39e-08	Intron (NR_029465/Gm11149, intron 2 of 5)	9	49518288	49568025	49738	1	NR_029465	22593
Chr 2	166246071	166246887	DiffBind	816	6.47	-0.2	7.47	-7.66	3.37e-11	1.97e-10	Distal Intergenic	2	166273908	166294831	20924	1	NR_033467	-27021
Chr 19	42785270	42786062	DiffBind	792	6.47	-0.2	7.46	-7.66	4.81e-11	2.76e-10	Downstream (2-3kb)	19	42755196	42779976	24781	2	NM_019424	-5295
Chr 11	65664588	65665610	DiffBind	1022	6.47	-0.2	7.47	-7.66	3.46e-11	2.03e-10	Distal Intergenic	11	65734733	65734832	100	2	NR_030417	69222
Chr 18	46389852	46390843	DiffBind	991	6.47	-0.2	7.46	-7.66	7.25e-11	4.06e-10	Distal Intergenic	18	46464934	46465816	883	2	NR_045438	74973
Chr 19	60716749	60717590	DiffBind	841	6.48	-0.2	7.47	-7.66	2.24e-10	1.18e-09	Distal Intergenic	19	60755987	60759914	3928	1	NM_178421	-38397
Chr 7	62272088	62272777	DiffBind	689	6.47	-0.2	7.46	-7.66	3.56e-11	2.08e-10	Distal Intergenic	7	62348277	62349927	1651	1	NM_010882	-75500
Chr 9	48595432	48596691	DiffBind	1259	6.47	-0.2	7.46	-7.66	7.5e-09	3.25e-08	Intron (NM_010924/Nnmt, intron 2 of 2)	9	48591890	48605077	13188	2	NM_010924	8386
Chr 12	46791324	46792211	DiffBind	887	6.47	-0.2	7.46	-7.66	4.13e-11	2.39e-10	Intron (NM_021361/Nova1, intron 2 of 4)	12	46694517	46818775	124259	2	NM_021361	26564
Chr 7	77445323	77446067	DiffBind	744	6.47	-0.2	7.47	-7.66	8.66e-10	4.24e-09	Distal Intergenic	7	78192114	78577838	385725	2	NM_008746	1131771
Chr 14	120083917	120084852	DiffBind	935	6.47	-0.2	7.47	-7.66	8.58e-11	4.76e-10	Distal Intergenic	14	120019585	120042435	22851	2	NM_001001490	-41483
Chr 10	9228686	9229736	DiffBind	1050	6.47	-0.2	7.46	-7.66	3.56e-11	2.08e-10	Distal Intergenic	10	8722219	8886070	163852	2	NM_175155	-342617
Chr 19	41667967	41668757	DiffBind	790	6.47	-0.2	7.46	-7.66	1.65e-10	8.83e-10	Intron (NM_015748/Slit1, intron 4 of 36)	19	41600257	41743856	143600	2	NM_015748	75099
Chr 5	38538307	38539147	DiffBind	840	6.47	-0.2	7.46	-7.66	5.88e-10	2.94e-09	Intron (NM_011715/Wdr1, intron 8 of 14)	5	38526813	38561595	34783	2	NM_011715	22448
Chr 3	4277682	4278486	DiffBind	804	6.46	-0.2	7.45	-7.65	4.03e-11	2.34e-10	Distal Intergenic	3	4798708	4814911	16204	1	NR_045272	-520222
Chr 6	55297795	55299067	DiffBind	1272	6.46	-0.2	7.46	-7.65	5.91e-11	3.35e-10	Intron (NM_001142781/Fam188b, intron 14 of 17)	6	55336299	55348555	12257	1	NM_007472	-37232
Chr 11	120267413	120270237	DiffBind	2824	8.68	2.03	9.67	-7.65	8.73e-36	3.87e-34	Exon (NM_198423/Bahcc1, exon 4 of 28)	11	120232947	120292297	59351	1	NM_198423	34467
Chr 16	5509011	5509780	DiffBind	769	6.47	-0.2	7.46	-7.65	7.47e-11	4.18e-10	Distal Intergenic	16	5244155	5255956	11802	2	NM_027446	-253056
Chr 2	31504449	31506090	DiffBind	1641	6.46	-0.2	7.45	-7.65	7.65e-08	2.88e-07	Intron (NM_007494/Ass1, intron 12 of 15)	2	31470308	31520629	50322	1	NR_002687	34142
Chr 13	58465470	58466441	DiffBind	971	6.46	-0.2	7.46	-7.65	6.11e-11	3.46e-10	Distal Intergenic	13	58391132	58403343	12212	2	NM_001301341	-62128
Chr X	104951827	104952758	DiffBind	931	6.46	-0.2	7.45	-7.65	6.58e-11	3.71e-10	Distal Intergenic	20	104854952	104857267	2316	2	NM_053206	-94561
Chr 3	52061490	52062949	DiffBind	1459	6.46	-0.2	7.45	-7.65	7.78e-11	4.34e-10	Intron (NM_001004176/Maml3, intron 1 of 4)	3	51687613	52105006	417394	2	NM_001004176	42057
Chr 14	120194781	120195747	DiffBind	966	6.46	-0.2	7.45	-7.65	1.67e-09	7.85e-09	Distal Intergenic	14	120275669	120431698	156030	1	NM_175341	-79922
Chr 18	81830776	81831641	DiffBind	865	6.46	-0.2	7.45	-7.65	2.06e-10	1.09e-09	Distal Intergenic	18	81992010	81992080	71	2	NR_039589	160439
Chr 7	62301341	62301843	DiffBind	502	6.46	-0.2	7.46	-7.65	5.23e-11	2.99e-10	Distal Intergenic	7	62348277	62349927	1651	1	NM_010882	-46434
Chr 16	43856748	43857738	DiffBind	990	6.46	-0.2	7.45	-7.65	3.75e-11	2.19e-10	Distal Intergenic	16	43861413	43889676	28264	2	NM_029128	31938
Chr 16	72562620	72563909	DiffBind	1289	6.46	-0.2	7.45	-7.65	2.83e-10	1.48e-09	Distal Intergenic	16	72663149	73046100	382952	1	NM_019413	-99240
Chr 1	129624003	129625063	DiffBind	1060	6.46	-0.2	7.45	-7.65	6.7e-11	3.77e-10	Intron (NM_172485/Thsd7b, intron 4 of 27)	1	129273304	130219278	945975	1	NM_172485	350700
Chr 5	144694765	144695828	DiffBind	1063	6.47	-0.2	7.46	-7.65	4.24e-11	2.45e-10	Distal Intergenic	5	144735915	144761578	25664	2	NM_177735	65750
Chr 6	145526171	145527113	DiffBind	942	6.46	-0.2	7.45	-7.65	4.96e-11	2.84e-10	Distal Intergenic	6	145615963	145621477	5515	1	NM_009449	-88850
Chr 14	65387578	65389015	DiffBind	1437	6.46	-0.2	7.46	-7.65	5.7e-09	2.5e-08	Exon (NM_199029/Zfp395, exon 4 of 10)	14	65358676	65398930	40255	1	NM_199029	28903
Chr 9	91520314	91521270	DiffBind	956	6.46	-0.2	7.46	-7.65	3.72e-11	2.17e-10	Distal Intergenic	9	91368972	91389348	20377	1	NM_009576	151343
Chr 12	79122248	79123061	DiffBind	813	6.45	-0.2	7.45	-7.64	1.65e-10	8.86e-10	Distal Intergenic	12	79130788	79156301	25514	1	NM_009705	-7727
Chr 6	134734445	134735138	DiffBind	693	6.45	-0.2	7.45	-7.64	7.75e-11	4.33e-10	Intron (NM_001048054/Dusp16, intron 4 of 6)	6	134715468	134792628	77161	2	NM_001048054	57490
Chr 4	20406220	20407031	DiffBind	811	6.45	-0.2	7.44	-7.64	4.1e-11	2.38e-10	Intron (NM_001290410/Nkain3, intron 3 of 5)	4	20042052	20066111	24060	1	NM_010281	364169
Chr 14	99591074	99592163	DiffBind	1089	6.45	-0.2	7.44	-7.64	7.56e-10	3.72e-09	Distal Intergenic	14	99298691	99313409	14719	1	NM_009769	292384
Chr 12	24878658	24879382	DiffBind	724	6.45	-0.2	7.44	-7.64	3.56e-10	1.83e-09	Intron (NM_001083341/Mboat2, intron 2 of 11)	12	24831599	24960299	128701	1	NM_026037	47060
Chr 19	41611561	41612227	DiffBind	666	6.45	-0.2	7.44	-7.64	6.48e-11	3.66e-10	Intron (NM_015748/Slit1, intron 28 of 36)	19	41588651	41588789	139	1	NR_106166	22911
Chr 13	116947190	116948268	DiffBind	1078	6.45	-0.2	7.45	-7.64	1.1e-10	6.04e-10	Intron (NM_001081009/Parp8, intron 3 of 26)	13	116854824	117025516	170693	2	NM_001081009	77248
Chr 1	162749244	162750156	DiffBind	912	6.46	-0.2	7.45	-7.64	4.61e-11	2.65e-10	Distal Intergenic	1	162671785	162740556	68772	2	NM_001081290	-8689
Chr 9	43833554	43834412	DiffBind	858	6.45	-0.2	7.44	-7.64	4.44e-11	2.56e-10	Distal Intergenic	9	43744576	43807461	62886	1	NM_021424	88979
Chr 9	58665427	58666717	DiffBind	1290	6.45	-0.2	7.44	-7.64	3.38e-10	1.74e-09	Exon (NM_028598/Rec114, exon 3 of 6)	9	58652856	58741559	88704	2	NM_028598	74842
Chr 2	163954026	163955060	DiffBind	1034	6.46	-0.2	7.45	-7.64	5.85e-11	3.32e-10	Distal Intergenic	2	163863881	163918683	54803	2	NM_183023	-35344
Chr 9	66933636	66934489	DiffBind	853	6.45	-0.2	7.44	-7.64	2.34e-08	9.44e-08	Distal Intergenic	9	66946118	66949509	3392	1	NM_026467	-11629
Chr 18	43152814	43154039	DiffBind	1225	6.45	-0.2	7.44	-7.64	9.65e-11	5.33e-10	Distal Intergenic	18	43207697	43317481	109785	1	NM_178749	-53658
Chr 18	31466735	31467794	DiffBind	1059	6.45	-0.2	7.45	-7.64	7.35e-11	4.12e-10	Distal Intergenic	18	31437808	31447415	9608	2	NM_009308	-19321
Chr 2	179766421	179767114	DiffBind	693	6.45	-0.2	7.44	-7.64	4.32e-11	2.49e-10	Intron (NM_009867/Cdh4, intron 2 of 15)	2	179912146	179976646	64501	2	NM_001081092	209532
Chr 19	21942130	21943050	DiffBind	920	6.45	-0.2	7.45	-7.64	7.56e-10	3.72e-09	Distal Intergenic	19	21778340	21858360	80021	1	NM_031997	163791
Chr 18	25016938	25017778	DiffBind	840	6.45	-0.2	7.45	-7.64	1.03e-09	5e-09	Intron (NM_001289654/Fhod3, intron 10 of 24)	18	25136039	25165965	29927	2	NM_001142697	148187
Chr 10	8583646	8584397	DiffBind	751	6.46	-0.2	7.45	-7.64	2.46e-10	1.3e-09	Distal Intergenic	10	8204753	8518825	314073	2	NM_177387	-64822
Chr 8	87734612	87735461	DiffBind	849	6.44	-0.2	7.44	-7.63	4.55e-11	2.62e-10	Intron (NM_033327/Zfp423, intron 5 of 7)	8	87636098	87642210	6113	2	NR_131165	-92403
Chr 5	42890815	42891656	DiffBind	841	6.45	-0.2	7.44	-7.63	1.47e-10	7.94e-10	Distal Intergenic	5	43233463	43289724	56262	1	NM_001177379	-341807
Chr 9	111427367	111428247	DiffBind	880	6.44	-0.2	7.43	-7.63	4.88e-11	2.8e-10	Distal Intergenic	9	111439081	111489611	50531	1	NM_172928	-10834
Chr 14	47203754	47204673	DiffBind	919	6.44	-0.2	7.44	-7.63	4.41e-11	2.54e-10	Distal Intergenic	14	47153895	47189402	35508	2	NM_008102	-14353
Chr 11	56925744	56926415	DiffBind	671	6.44	-0.2	7.43	-7.63	4.17e-10	2.13e-09	Distal Intergenic	11	57011618	57330244	318627	1	NM_001113325	-85203
Chr 5	44698168	44698743	DiffBind	575	6.44	-0.2	7.44	-7.63	4.33e-11	2.5e-10	Intron (NM_001077398/Ldb2, intron 1 of 8)	5	44472133	44799746	327614	2	NM_001077398	101003
Chr 4	143366025	143367109	DiffBind	1084	6.44	-0.2	7.43	-7.63	5.61e-10	2.82e-09	Intron (NM_001162983/Lrrc38, intron 1 of 1)	4	143349750	143371028	21279	1	NM_001162983	16276
Chr 8	108942162	108943361	DiffBind	1199	6.44	-0.2	7.43	-7.63	1.1e-10	6.04e-10	Intron (NM_007496/Zfhx3, intron 7 of 9)	8	108936860	108936938	79	1	NR_037295	5303
Chr 10	59277452	59278181	DiffBind	729	6.45	-0.2	7.44	-7.63	8.36e-11	4.65e-10	Distal Intergenic	10	59323296	59373304	50009	1	NM_011030	-45115
Chr 12	80720144	80720889	DiffBind	745	6.44	-0.2	7.43	-7.63	6.38e-09	2.79e-08	Exon (NM_001177503/Plekhd1, exon 9 of 13)	12	80692601	80724216	31616	1	NM_001177503	27544
Chr 4	148349633	148351283	DiffBind	1650	6.45	-0.2	7.44	-7.63	4.29e-11	2.48e-10	Distal Intergenic	4	148236857	148287965	51109	2	NM_001083342	-61669
Chr 9	96524826	96525939	DiffBind	1113	6.45	-0.2	7.44	-7.63	5.01e-11	2.87e-10	Distal Intergenic	9	96470957	96478595	7639	2	NM_011279	-46232
Chr 7	115450153	115451290	DiffBind	1137	6.44	-0.2	7.44	-7.63	4.47e-10	2.27e-09	Distal Intergenic	7	115470872	115801609	330738	2	NM_001277328	350319
Chr 7	113791592	113792890	DiffBind	1298	6.44	-0.2	7.44	-7.63	3.22e-10	1.66e-09	Intron (NM_145584/Spon1, intron 2 of 15)	7	113765998	114043375	277378	1	NM_145584	25595
Chr 12	45489512	45490485	DiffBind	973	6.44	-0.2	7.43	-7.63	2.74e-10	1.43e-09	Distal Intergenic	12	44852486	45074483	221998	2	NM_144552	-415030
Chr 15	86707125	86708024	DiffBind	899	6.44	-0.2	7.44	-7.63	4.55e-11	2.62e-10	Distal Intergenic	15	86214459	86498503	284045	1	NM_145476	492667
Chr 10	96570526	96571239	DiffBind	713	6.43	-0.2	7.43	-7.62	4.89e-11	2.8e-10	Distal Intergenic	10	96617001	96622811	5811	1	NM_007569	-45762
Chr 2	179539425	179540042	DiffBind	617	6.43	-0.2	7.42	-7.62	6.84e-10	3.39e-09	Intron (NM_009867/Cdh4, intron 2 of 15)	2	179442478	179899375	456898	1	NM_009867	96948
Chr 9	105927783	105928482	DiffBind	699	6.43	-0.2	7.42	-7.62	1.61e-10	8.63e-10	Exon (NM_001167923/Col6a5, exon 8 of 41)	9	105856070	105960643	104574	2	NM_001167923	32161
Chr X	101372995	101373712	DiffBind	717	6.43	-0.2	7.42	-7.62	1.27e-10	6.9e-10	Promoter (2-3kb)	20	101376376	101385629	9254	1	NM_001302496	-2664
Chr 8	109378851	109379744	DiffBind	893	6.43	-0.2	7.43	-7.62	5.31e-11	3.03e-10	Distal Intergenic	8	109339800	109340908	1109	2	NR_002928	-37944
Chr 13	109267852	109268778	DiffBind	926	6.43	-0.2	7.43	-7.62	2.36e-10	1.24e-09	Intron (NM_011056/Pde4d, intron 3 of 16)	13	109324744	109324823	80	1	NR_030644	-55966
Chr 11	87863669	87864557	DiffBind	888	6.43	-0.2	7.42	-7.62	6.6e-11	3.72e-10	3' UTR	11	87853225	87863679	10455	1	NM_001039684	10445
Chr 5	41797886	41798686	DiffBind	800	6.43	-0.2	7.43	-7.62	5.07e-11	2.9e-10	Exon (NM_001081422/Bod1l, exon 22 of 27)	5	41761483	41764220	2738	2	NM_007524	-33667
Chr 9	27625932	27626841	DiffBind	909	6.44	-0.2	7.43	-7.62	5.73e-11	3.25e-10	Distal Intergenic	9	27791269	28925048	1133780	1	NM_177906	-164428
Chr 9	64573313	64574047	DiffBind	734	6.43	-0.2	7.42	-7.62	6.08e-11	3.44e-10	Intron (NM_172522/Megf11, intron 4 of 22)	9	64715300	64737756	22457	2	NM_017382	163709
Chr 10	5974319	5975384	DiffBind	1065	6.43	-0.2	7.42	-7.62	1.62e-10	8.68e-10	Distal Intergenic	10	5825664	5922400	96737	2	NM_019958	-51920
Chr 9	119842253	119843923	DiffBind	1670	7.39	0.77	8.39	-7.62	1.01e-19	1.52e-18	Distal Intergenic	9	119753765	119825456	71692	2	NM_011887	-16798
Chr 14	110633868	110634968	DiffBind	1100	6.44	-0.2	7.43	-7.62	7.46e-11	4.18e-10	Distal Intergenic	14	110748578	110755149	6572	2	NM_175499	120181
Chr 7	24419601	24420602	DiffBind	1001	6.43	-0.2	7.43	-7.62	2.92e-10	1.52e-09	Exon (NM_028047/Smg9, exon 10 of 14)	7	24399628	24422777	23150	1	NM_028047	19974
Chr 2	51609993	51610708	DiffBind	715	6.43	-0.2	7.42	-7.62	9.71e-11	5.36e-10	Distal Intergenic	2	51627511	51628407	897	1	NM_199158	-16803
Chr 4	148415320	148416405	DiffBind	1085	6.43	-0.2	7.43	-7.62	4.77e-11	2.74e-10	Distal Intergenic	4	148434497	148444751	10255	2	NM_027873	28346
Chr 13	19034687	19035502	DiffBind	815	6.42	-0.2	7.42	-7.61	1.44e-10	7.8e-10	Intron (NM_001289546/Amph, intron 1 of 20)	13	18948351	19150919	202569	1	NM_175007	86337
Chr 10	70903952	70905060	DiffBind	1108	6.42	-0.2	7.42	-7.61	5.31e-11	3.03e-10	Distal Intergenic	10	70601049	70655963	54915	2	NR_045292	-247990
Chr 9	111495812	111497027	DiffBind	1215	6.42	-0.2	7.41	-7.61	1.07e-07	3.98e-07	Distal Intergenic	9	111439081	111489611	50531	1	NM_172928	56732
Chr 10	4710126	4710860	DiffBind	734	6.42	-0.2	7.42	-7.61	9.3e-10	4.53e-09	Promoter (<=1kb)	10	4710158	4967336	257179	1	NM_001302533	0
Chr 19	54948314	54949290	DiffBind	976	6.42	-0.2	7.42	-7.61	8.5e-11	4.72e-10	Distal Intergenic	19	55069734	55099447	29714	2	NM_008149	150157
Chr 7	128581637	128582548	DiffBind	911	6.42	-0.2	7.41	-7.61	3.92e-10	2e-09	Distal Intergenic	7	128611365	128696436	85072	1	NM_178641	-28817
Chr 11	119180969	119181659	DiffBind	690	6.42	-0.2	7.42	-7.61	8.64e-11	4.79e-10	Intron (NM_172443/Tbc1d16, intron 3 of 11)	11	119154076	119154137	62	2	NR_105899	-26833
Chr 4	143017437	143018555	DiffBind	1118	6.42	-0.2	7.42	-7.61	2.11e-10	1.11e-09	Distal Intergenic	4	143136100	143136162	63	2	NR_105988	117607
Chr 5	37835414	37836353	DiffBind	939	6.42	-0.2	7.41	-7.61	2.27e-10	1.2e-09	Distal Intergenic	5	37820491	37824585	4095	2	NM_010835	-10830
Chr 13	6563059	6563837	DiffBind	778	6.43	-0.2	7.42	-7.61	5.08e-11	2.91e-10	Exon (NM_145131/Pitrm1, exon 14 of 27)	13	6548157	6580149	31993	1	NM_145131	14903
Chr 10	94881397	94882403	DiffBind	1006	6.42	-0.2	7.41	-7.61	2.6e-10	1.36e-09	Intron (NM_018797/Plxnc1, intron 5 of 30)	10	94790866	94944578	153713	2	NM_018797	62175
Chr 2	100109349	100110345	DiffBind	996	6.42	-0.2	7.41	-7.61	3.07e-09	1.4e-08	Distal Intergenic	2	101624748	101632528	7781	1	NM_009020	-1514403
Chr 5	146894655	146895680	DiffBind	1025	6.42	-0.2	7.42	-7.61	1.44e-10	7.8e-10	Distal Intergenic	5	146845071	146847726	2656	1	NM_026864	49585
Chr 18	78206455	78207072	DiffBind	617	6.42	-0.2	7.42	-7.61	6.46e-11	3.64e-10	Promoter (<=1kb)	18	78183241	78206440	23200	2	NM_001110274	-16
Chr 8	119505601	119506284	DiffBind	683	6.42	-0.2	7.42	-7.61	5.29e-10	2.66e-09	Downstream (1-2kb)	8	119479603	119501698	22096	2	NM_001009950	-3904
Chr 4	33992315	33993558	DiffBind	1243	6.42	-0.2	7.41	-7.61	5.32e-11	3.03e-10	Distal Intergenic	4	34024872	34050065	25194	2	NM_001290443	56507
Chr 9	96971845	96973069	DiffBind	1224	6.42	-0.2	7.41	-7.61	2.41e-10	1.27e-09	Intron (NM_145134/Spsb4, intron 2 of 2)	9	96943482	97018355	74874	2	NM_145134	45286
Chr 9	86441871	86442789	DiffBind	918	6.43	-0.2	7.42	-7.61	2.8e-09	1.28e-08	Intron (NM_027394/Ube2cbp, intron 3 of 9)	9	86307234	86464916	157683	2	NM_027394	22127
Chr 19	44477053	44477695	DiffBind	642	6.42	-0.2	7.42	-7.61	5.3e-11	3.03e-10	Distal Intergenic	19	44493472	44514273	20802	1	NM_011720	-15777
Chr 5	78284496	78285264	DiffBind	768	6.41	-0.2	7.41	-7.6	1.88e-10	1e-09	Distal Intergenic	5	77465488	77468857	3370	1	NR_131050	819009
Chr 12	27018113	27018811	DiffBind	698	6.41	-0.2	7.4	-7.6	4.41e-10	2.24e-09	Distal Intergenic	12	27090237	27114995	24759	2	NR_045052	96184
Chr 5	69783932	69784990	DiffBind	1058	6.41	-0.2	7.4	-7.6	6.38e-11	3.6e-10	Distal Intergenic	5	69575002	69592285	17284	2	NM_001038015	-191648
Chr 12	86842443	86843615	DiffBind	1172	6.41	-0.2	7.4	-7.6	1.27e-10	6.9e-10	Distal Intergenic	12	86880703	86884814	4112	2	NM_145836	41199
Chr 9	67258438	67259212	DiffBind	774	6.41	-0.2	7.4	-7.6	3.75e-10	1.92e-09	Exon (NM_001081242/Tln2, exon 48 of 58)	9	67236660	67236726	67	2	NR_029576	-21713
Chr 14	75377157	75378240	DiffBind	1083	6.41	-0.2	7.41	-7.6	6.66e-11	3.75e-10	Intron (NR_030568/Mir466f-3, intron 2 of 3)	14	75004110	75388146	384037	2	NR_030568	9906
Chr 16	24568827	24569592	DiffBind	765	6.41	-0.2	7.41	-7.6	3.64e-09	1.64e-08	Intron (NM_178665/Lpp, intron 4 of 12)	16	24529314	24534472	5159	1	NR_038091	39514
Chr 6	137348685	137349628	DiffBind	943	6.41	-0.2	7.4	-7.6	3.02e-08	1.2e-07	Intron (NM_001164401/Ptpro, intron 1 of 25)	6	137410721	137464633	53913	1	NM_001164402	-61093
Chr 11	79691173	79692250	DiffBind	1077	6.41	-0.2	7.4	-7.6	8.5e-11	4.72e-10	Exon (NM_175543/Rab11fip4, exon 14 of 15)	11	79670373	79675086	4714	2	NR_045898	-16088
Chr 3	22795595	22796312	DiffBind	717	6.42	-0.2	7.41	-7.6	2.61e-10	1.37e-09	Distal Intergenic	3	22251370	22251607	238	1	NR_004439	544226
Chr 9	102818594	102819455	DiffBind	861	6.41	-0.2	7.4	-7.6	6.04e-11	3.42e-10	Distal Intergenic	9	102834920	102908307	73388	1	NM_001042607	-15465
Chr 3	27888324	27889122	DiffBind	798	6.41	-0.2	7.4	-7.6	6.01e-11	3.4e-10	Intron (NM_001164437/Tmem212, intron 1 of 3)	3	27866065	27896368	30304	2	NM_001164437	7246
Chr 16	42783806	42784743	DiffBind	937	6.4	-0.2	7.4	-7.59	5.59e-10	2.81e-09	Intron (NR_040521/4932412D23Rik, intron 1 of 3)	16	42725702	42875587	149886	2	NR_040521	90844
Chr 4	153320704	153321524	DiffBind	820	6.4	-0.2	7.39	-7.59	9.38e-09	4e-08	Distal Intergenic	4	153373221	153482830	109610	2	NM_001099299	161306
Chr 2	156439867	156441015	DiffBind	1148	6.4	-0.2	7.4	-7.59	8.13e-11	4.53e-10	Intron (NM_001291120/Epb4.1l1, intron 2 of 22)	2	156420909	156543214	122306	1	NM_013510	18959
Chr 1	64143052	64143988	DiffBind	936	6.96	0.37	7.95	-7.59	2.95e-15	2.76e-14	Distal Intergenic	1	64035671	64121389	85719	2	NM_033563	-21664
Chr 3	146267680	146268717	DiffBind	1037	6.41	-0.2	7.4	-7.59	6.61e-11	3.73e-10	Intron (NM_022983/Lpar3, intron 2 of 2)	3	146220961	146286214	65254	1	NM_022983	46720
Chr 10	92076574	92077366	DiffBind	792	6.4	-0.2	7.39	-7.59	6.42e-11	3.62e-10	Distal Intergenic	10	92072086	92072185	100	2	NR_029812	-4390
Chr 10	25962671	25963946	DiffBind	1275	6.4	-0.2	7.39	-7.59	1.99e-09	9.28e-09	Distal Intergenic	10	25867370	25894505	27136	2	NR_030449	-68167
Chr 5	100091238	100092274	DiffBind	1036	6.4	-0.2	7.39	-7.59	7.89e-09	3.4e-08	Exon (NR_045993/Tmem150cos, exon 2 of 5)	5	100077962	100095273	17312	1	NR_045993	13277
Chr 15	36730076	36731165	DiffBind	1089	6.4	-0.2	7.4	-7.59	2.84e-10	1.48e-09	Distal Intergenic	15	36770262	36790932	20671	2	NM_001253807	59767
Chr 19	21330045	21330700	DiffBind	655	6.4	-0.2	7.39	-7.59	6.54e-11	3.68e-10	Distal Intergenic	19	21272278	21286840	14563	1	NM_009551	57768
Chr 7	6909661	6910919	DiffBind	1258	6.4	-0.2	7.39	-7.59	1.14e-09	5.47e-09	Intron (NM_001290994/Usp29, intron 4 of 8)	7	6955686	6976662	20977	2	NR_036631	65743
Chr 13	111001918	111002559	DiffBind	641	6.39	-0.2	7.38	-7.58	9.62e-11	5.31e-10	Distal Intergenic	13	110882411	110903846	21436	2	NR_131194	-98073
Chr 8	86505887	86507016	DiffBind	1129	6.4	-0.2	7.39	-7.58	5.65e-09	2.48e-08	Exon (NM_172912/Abcc12, exon 27 of 29)	8	86504841	86566590	61750	2	NM_172912	59574
Chr 8	113975302	113976542	DiffBind	1240	6.39	-0.2	7.38	-7.58	9.62e-11	5.31e-10	Distal Intergenic	8	113698137	113848839	150703	2	NM_172466	-126464
Chr 15	77752152	77753233	DiffBind	1081	6.4	-0.2	7.39	-7.58	5.02e-10	2.54e-09	Promoter (1-2kb)	15	77748613	77755229	6617	2	NM_001081970	1996
Chr 5	76831899	76832564	DiffBind	665	6.4	-0.2	7.39	-7.58	6.61e-11	3.72e-10	Distal Intergenic	5	76840599	76873554	32956	1	NM_001163793	-8035
Chr 2	118060626	118061754	DiffBind	1128	6.39	-0.2	7.38	-7.58	7.97e-11	4.44e-10	Intron (NR_126479/Gm13986, intron 4 of 9)	2	117857291	118111202	253912	2	NR_126479	49448
Chr 1	72858567	72859470	DiffBind	903	6.4	-0.2	7.39	-7.58	6.83e-11	3.84e-10	3' UTR	1	72858065	72874865	16801	2	NM_010518	15395
Chr 18	80397451	80398218	DiffBind	767	6.39	-0.2	7.38	-7.58	9.81e-11	5.41e-10	Distal Intergenic	18	80294544	80364254	69711	2	NM_001190373	-33198
Chr 2	115693731	115694949	DiffBind	1218	6.39	-0.2	7.38	-7.58	3.12e-10	1.62e-09	Intron (NM_001145898/BC052040, intron 10 of 10)	2	115638725	115638813	89	1	NR_035476	55007
Chr 7	6855925	6857127	DiffBind	1202	6.39	-0.2	7.38	-7.58	4.07e-10	2.08e-09	Intron (NM_001290994/Usp29, intron 3 of 8)	7	6803587	6803670	84	1	NR_037213	52339
Chr 11	75899464	75900612	DiffBind	1148	6.39	-0.2	7.38	-7.58	1.82e-10	9.71e-10	3' UTR	11	75830992	75911059	80068	2	NM_029548	10447
Chr 15	96593695	96594624	DiffBind	929	6.39	-0.2	7.39	-7.58	9.57e-10	4.65e-09	Intron (NM_134086/Slc38a1, intron 4 of 15)	15	96571418	96641962	70545	2	NM_134086	47338
Chr 18	20670751	20671541	DiffBind	790	6.39	-0.2	7.38	-7.58	6.88e-11	3.87e-10	Intron (NM_013697/Ttr, intron 3 of 3)	18	20665250	20674326	9077	1	NM_013697	5502
Chr 5	134164638	134165558	DiffBind	920	6.39	-0.2	7.38	-7.58	1.15e-10	6.32e-10	Exon (NM_033572/Wbscr16, exon 6 of 11)	5	134148058	134176767	28710	2	NM_033572	11209
Chr X	103658371	103660045	DiffBind	1674	7.43	0.84	8.42	-7.58	8.98e-19	1.23e-17	Distal Intergenic	20	103630586	103631664	1079	1	NM_029158	27786
Chr 4	151567758	151570672	DiffBind	2914	9.23	2.65	10.22	-7.57	6.86e-09	2.99e-08	Intron (NM_001081557/Camta1, intron 4 of 23)	4	151059523	151861768	802246	2	NM_001081557	291096
Chr 11	82272701	82273840	DiffBind	1139	6.38	-0.2	7.37	-7.57	1.71e-10	9.15e-10	Distal Intergenic	11	82176666	82179812	3147	2	NM_011329	-92890
Chr 12	91295428	91296181	DiffBind	753	6.38	-0.2	7.37	-7.57	7.78e-11	4.34e-10	Intron (NM_181815/Cep128, intron 12 of 25)	12	90998492	91384409	385918	2	NM_181815	88228
Chr 4	123232930	123233580	DiffBind	650	6.38	-0.2	7.37	-7.57	1.04e-10	5.7e-10	Promoter (<=1kb)	4	123233556	123249870	16315	1	NM_013905	0
Chr 4	142570538	142571443	DiffBind	905	6.39	-0.2	7.38	-7.57	7.26e-11	4.07e-10	Distal Intergenic	4	142139240	142239401	100162	2	NM_001109685	-331138
Chr 17	52651135	52651624	DiffBind	489	6.38	-0.2	7.37	-7.57	1.4e-10	7.57e-10	Intron (NM_001031811/Kcnh8, intron 1 of 15)	17	52602709	52979194	376486	1	NM_001031811	48427
Chr 7	34724773	34725689	DiffBind	916	6.38	-0.2	7.37	-7.57	1.04e-10	5.7e-10	Intron (NM_175140/Chst8, intron 2 of 3)	7	34639016	34652841	13826	2	NM_146188	-71933
Chr 1	178720542	178721446	DiffBind	904	6.38	-0.2	7.38	-7.57	1.43e-10	7.72e-10	Intron (NM_001161665/Kif26b, intron 4 of 14)	1	178529125	178932857	403733	1	NM_001161665	191418
Chr 16	24782332	24783488	DiffBind	1156	6.39	-0.2	7.38	-7.57	1.67e-09	7.86e-09	Intron (NM_178665/Lpp, intron 8 of 12)	16	24721855	24992578	270724	1	NM_001145954	60478
Chr 4	156063659	156064661	DiffBind	1002	6.38	-0.2	7.37	-7.57	7.75e-11	4.33e-10	Distal Intergenic	4	156055681	156055750	70	2	NR_029587	-7910
Chr 2	144731353	144732259	DiffBind	906	6.38	-0.2	7.37	-7.57	1.02e-10	5.6e-10	Intron (NM_025314/Dtd1, intron 4 of 5)	2	144823666	144824415	750	1	NM_025490	-91407
Chr 4	135823740	135824651	DiffBind	911	6.39	-0.2	7.38	-7.57	8.16e-11	4.54e-10	Distal Intergenic	4	135856071	135865818	9748	1	NM_001080387	-31420
Chr 1	157063269	157064146	DiffBind	877	6.38	-0.2	7.37	-7.57	1.06e-10	5.83e-10	Distal Intergenic	1	157099147	157108650	9504	2	NM_001305059	44504
[truncated: 42,248 more rows]

## Sheet: ZT15_SCN_H3K27ac
Chrom	Start	End	Name	Conc	Conc_ZT15CORTEXH3K27ac	Conc_ZT15SCNH3K27ac	Fold	p.value	FDR	annotation	geneChr	geneStart	geneEnd	geneLength	geneStrand	transcriptId	distanceToTSS
Chr 19	59162111	59173231	DiffBind	11.64	7.05	12.61	-5.57	3.73e-211	1.36e-207	Promoter (<=1kb)	19	59166187	59170029	3843	2	NM_009501	0
Chr 6	112970334	112976293	DiffBind	10.74	8.08	11.63	-3.54	7.49e-161	1.09e-157	Distal Intergenic	6	112717972	112947266	229295	2	NM_080448	-23069
Chr 2	157293825	157305455	DiffBind	11.01	7.45	11.95	-4.5	6.81e-147	7.27e-144	Exon (NM_019642/Rpn2, exon 5 of 17)	2	157208548	157279549	71002	2	NM_001039557	-14277
Chr 11	88134343	88143260	DiffBind	11.47	9.24	12.31	-3.07	1.65e-133	1.46e-130	Intron (NM_198013/Cuedc1, intron 1 of 10)	11	88169565	88194140	24576	1	NM_001172099	-26305
Chr 12	27246753	27251045	DiffBind	9.84	6.03	10.78	-4.76	1.44e-126	1.09e-123	Distal Intergenic	12	27140796	27160516	19721	2	NR_045870	-86238
Chr 7	70341685	70353972	DiffBind	11.76	10.1	12.52	-2.41	9.42e-119	6.35e-116	3' UTR	7	70272502	70337852	65351	2	NR_131144	-3834
Chr 11	117539604	117544692	DiffBind	10.32	7.68	11.19	-3.51	3e-116	1.92e-113	Distal Intergenic	11	117484368	117489014	4647	1	NR_130966	55237
Chr 11	76471337	76479692	DiffBind	10.31	7.96	11.16	-3.2	1.3e-113	8.17e-111	Promoter (2-3kb)	11	76416732	76468465	51734	2	NM_001291186	-2873
Chr 5	110867817	110870768	DiffBind	9.58	5.66	10.53	-4.86	1.1e-107	6.14e-105	Exon (NM_016681/Chek2, exon 13 of 15)	5	110879803	111289779	409977	1	NM_001267622	-9035
Chr 11	90546290	90554626	DiffBind	11.18	9.53	11.93	-2.39	1.52e-107	8.49e-105	Exon (NM_011505/Stxbp4, exon 13 of 18)	11	90476493	90638108	161616	2	NM_011505	83482
Chr 9	39601635	39604845	DiffBind	9.84	2.99	10.83	-7.85	5.43e-106	2.88e-103	Promoter (<=1kb)	9	39587396	39603652	16257	2	NM_001199556	0
Chr 7	78880994	78890823	DiffBind	11.27	7.74	12.21	-4.46	1.91e-102	9.47e-100	Promoter (<=1kb)	7	78888277	78888373	97	1	NR_029826	0
Chr 6	114172161	114179747	DiffBind	10.48	8.01	11.34	-3.33	1.11e-101	5.41e-99	Intron (NM_172890/Slc6a11, intron 5 of 13)	6	114131241	114249886	118646	1	NM_172890	40921
Chr 4	148382373	148390239	DiffBind	11.07	9.54	11.8	-2.25	5.15e-93	2.14e-90	Distal Intergenic	4	148434497	148444751	10255	2	NM_027873	54512
Chr 6	30652465	30657192	DiffBind	9.78	5.43	10.74	-5.31	1.8e-92	7.4e-90	3' UTR	6	30639221	30645361	6141	1	NM_025350	13245
Chr 15	97314084	97319808	DiffBind	10.32	8.01	11.17	-3.16	1.96e-91	7.71e-89	Intron (NM_172293/Pced1b, intron 3 of 5)	15	97244074	97247287	3214	2	NM_178114	-66798
Chr 6	30672684	30680130	DiffBind	11.03	9.38	11.78	-2.41	3.47e-90	1.32e-87	Exon (NR_130775/Cep41, exon 3 of 3)	6	30653457	30693749	40293	2	NM_031998	13619
Chr 14	72843335	72847458	DiffBind	9.24	4.23	10.22	-5.99	1.88e-86	6.69e-84	Distal Intergenic	14	72537953	72710003	172051	2	NM_207636	-133333
Chr 10	94293836	94298666	DiffBind	9.35	3.89	10.33	-6.44	5.28e-86	1.84e-83	Promoter (<=1kb)	10	94293663	94298703	5041	2	NR_033209	37
Chr 2	92710817	92715297	DiffBind	10.15	7.56	11.02	-3.46	7.36e-86	2.5e-83	Distal Intergenic	2	92599707	92615252	15546	1	NM_023850	111111
Chr 16	96720246	96729147	DiffBind	10.59	8.38	11.42	-3.04	1.18e-85	3.97e-83	Intron (NM_031174/Dscam, intron 11 of 32)	16	96467606	96525793	58188	1	NM_008791	252641
Chr 3	146589068	146593931	DiffBind	9.28	5.86	10.21	-4.35	1.24e-85	4.13e-83	Exon (NM_019957/Dnase2b, exon 3 of 7)	3	146597149	146631483	34335	1	NM_009474	-3218
Chr 5	24342448	24345853	DiffBind	9.49	6.03	10.42	-4.38	2.26e-85	7.5e-83	Intron (NM_013569/Kcnh2, intron 2 of 14)	5	24319589	24351604	32016	2	NM_013569	5751
Chr 3	135608904	135613047	DiffBind	10.24	8.07	11.07	-3	1.08e-82	3.37e-80	Exon (NM_008689/Nfkb1, exon 12 of 25)	3	135584655	135691547	106893	2	NM_008689	78500
Chr 3	27579516	27583956	DiffBind	9.49	5.7	10.43	-4.73	1.03e-81	3.15e-79	Promoter (1-2kb)	3	27584900	27584995	96	2	NR_037275	1039
Chr 9	39556242	39560584	DiffBind	9.62	5.29	10.58	-5.29	1.25e-81	3.8e-79	Distal Intergenic	9	39549931	39550869	939	2	NM_146330	-5374
Chr 10	94412084	94418838	DiffBind	11.03	9.26	11.8	-2.54	1.2e-77	3.38e-75	Distal Intergenic	10	94514857	94590954	76098	1	NM_172051	-96019
Chr 1	63203104	63206278	DiffBind	9.41	4.81	10.38	-5.57	4.01e-77	1.11e-74	Promoter (2-3kb)	1	63200358	63314575	114218	1	NM_001285937	2747
Chr 2	151960067	151964231	DiffBind	9.77	5.49	10.73	-5.24	4.95e-77	1.36e-74	Distal Intergenic	2	151967529	151967617	89	2	NR_035478	3386
Chr 7	6752406	6754865	DiffBind	9.2	4.58	10.17	-5.58	9.56e-77	2.62e-74	Intron (NM_001290994/Usp29, intron 3 of 8)	7	6730583	6967219	236637	1	NM_021323	21824
Chr 14	55146402	55150971	DiffBind	10.11	8.02	10.93	-2.91	2e-75	5.37e-73	Distal Intergenic	14	55106826	55116935	10110	2	NM_177049	-29468
Chr 10	26821433	26826398	DiffBind	9.36	4.04	10.34	-6.3	6.67e-75	1.74e-72	Intron (NM_176837/Arhgap18, intron 1 of 14)	10	26772512	26918648	146137	1	NM_176837	48922
Chr 8	125618383	125620903	DiffBind	9.62	6.92	10.5	-3.58	3.45e-74	8.8e-72	Distal Intergenic	8	125584638	125616670	32033	1	NR_015535	33746
Chr 4	118271828	118279224	DiffBind	10.05	7.78	10.89	-3.12	4.61e-74	1.16e-71	5' UTR	4	118208213	118291397	83185	2	NM_011213	12173
Chr 11	100324369	100336699	DiffBind	11.71	9.42	12.55	-3.13	2.31e-73	5.76e-71	Promoter (<=1kb)	11	100334412	100336996	2585	1	NM_010257	0
Chr 6	51655764	51658758	DiffBind	8.79	3.96	9.76	-5.8	5.86e-72	1.41e-69	Distal Intergenic	6	51544523	51590670	46148	1	NM_028035	111242
Chr 13	99607498	99611152	DiffBind	9.45	6.06	10.38	-4.32	1.18e-69	2.7e-67	Distal Intergenic	13	99421464	99516602	95139	2	NM_008634	-90897
Chr 6	114212394	114220273	DiffBind	10.89	7.91	11.8	-3.89	2.01e-68	4.47e-66	Intron (NM_172890/Slc6a11, intron 6 of 13)	6	114282635	114317525	34891	1	NM_178703	-62362
Chr 3	108960415	108963267	DiffBind	9.52	7.07	10.38	-3.31	3.1e-68	6.88e-66	3' UTR	3	108940557	108960776	20220	1	NM_001078646	19859
Chr 10	92160674	92166168	DiffBind	10.65	9.1	11.38	-2.28	5.19e-68	1.14e-65	Promoter (<=1kb)	10	92081746	92165178	83433	2	NR_028262	0
Chr X	99479306	99484749	DiffBind	10.23	8.16	11.04	-2.88	7.87e-68	1.73e-65	Distal Intergenic	20	99465734	99470735	5002	2	NM_008853	-8572
Chr 10	62098737	62103549	DiffBind	10.64	8.77	11.43	-2.66	1.98e-67	4.28e-65	Distal Intergenic	10	62107656	62111013	3358	2	NM_027251	7464
Chr 6	115056080	115062940	DiffBind	10.4	8.86	11.13	-2.28	3.17e-67	6.78e-65	Distal Intergenic	6	115004381	115037874	33494	2	NM_026894	-18207
Chr 1	54576856	54580349	DiffBind	8.94	4.83	9.89	-5.07	5.73e-67	1.21e-64	Distal Intergenic	1	54473000	54557684	84685	2	NM_001163314	-19173
Chr 16	18212227	18217020	DiffBind	10.68	9	11.44	-2.43	2.06e-66	4.25e-64	Promoter (<=1kb)	16	18209686	18213533	3848	2	NR_027843	0
Chr 2	174670328	174676260	DiffBind	10.16	7.39	11.05	-3.66	1.2e-65	2.46e-63	Intron (NM_001099328/Zfp831, intron 3 of 4)	2	174643534	174710830	67297	1	NM_001099328	26795
Chr 9	123396299	123399334	DiffBind	9.22	6.36	10.11	-3.76	2.44e-65	4.97e-63	Intron (NM_153168/Lars2, intron 5 of 20)	9	123366940	123462664	95725	1	NM_153168	29360
Chr 2	151948008	151951208	DiffBind	9.5	2.25	10.5	-8.25	2.7e-65	5.48e-63	Distal Intergenic	2	151967529	151967617	89	2	NR_035478	16409
Chr X	102080905	102083865	DiffBind	8.74	5.01	9.69	-4.68	4.4e-65	8.8e-63	3' UTR	20	102066542	102071307	4766	2	NM_001278534	-9599
Chr 9	46645327	46648690	DiffBind	9.18	4.47	10.16	-5.69	6.73e-65	1.34e-62	Distal Intergenic	9	46913603	46927366	13764	1	NR_015605	-264913
Chr 12	85892754	85895482	DiffBind	8.84	3.79	9.82	-6.03	1.35e-64	2.66e-62	Intron (NM_001081423/Ttll5, intron 15 of 33)	12	85824950	86053760	228811	1	NM_001081423	67805
Chr 9	87113010	87117119	DiffBind	10.05	7.31	10.94	-3.63	1.51e-63	2.91e-61	Distal Intergenic	9	87144306	87184045	39740	1	NM_001101482	-27187
Chr 9	65742511	65746984	DiffBind	10.58	8.87	11.34	-2.46	1.87e-63	3.59e-61	Intron (NM_172536/Zfp609, intron 2 of 9)	9	65676548	65690300	13753	1	NM_010952	65964
Chr 1	78724666	78727925	DiffBind	9.42	7.11	10.27	-3.16	3.4e-63	6.51e-61	Distal Intergenic	1	78658440	78667601	9162	1	NM_001136226	66227
Chr 10	25620331	25623173	DiffBind	9.55	7.16	10.41	-3.24	4.31e-63	8.19e-61	Distal Intergenic	10	25527943	25536272	8330	2	NM_001195596	-84060
Chr 3	134144821	134148107	DiffBind	10.01	7.69	10.86	-3.17	8.12e-63	1.53e-60	Distal Intergenic	3	134236495	134262089	25595	1	NM_001004367	-88388
Chr 2	152373823	152378049	DiffBind	10.38	8.46	11.17	-2.71	8.53e-62	1.56e-59	Promoter (<=1kb)	2	152368758	152376566	7809	2	NM_001009948	0
Chr 8	108884727	108888941	DiffBind	9.38	6.14	10.3	-4.16	2.34e-61	4.21e-59	Intron (NM_007496/Zfhx3, intron 4 of 9)	8	108936860	108936938	79	1	NR_037295	-47919
Chr 4	132741705	132745929	DiffBind	9.54	6.89	10.42	-3.53	8.24e-61	1.47e-58	Exon (NM_133888/Smpdl3b, exon 3 of 8)	4	132724904	132732546	7643	2	NM_201368	-9160
Chr 19	41669058	41673462	DiffBind	9.41	5.99	10.34	-4.36	2.09e-60	3.64e-58	Intron (NM_015748/Slit1, intron 4 of 36)	19	41600257	41743856	143600	2	NM_015748	70394
Chr 4	119460211	119464535	DiffBind	10.19	8.25	10.99	-2.74	3.47e-60	6.01e-58	Downstream (<1kb)	4	119465285	119492598	27314	2	NM_177572	28063
Chr 6	114196039	114202193	DiffBind	9.9	7.13	10.79	-3.66	3.48e-60	6.02e-58	Intron (NM_172890/Slc6a11, intron 6 of 13)	6	114131241	114249886	118646	1	NM_172890	64799
Chr 3	133241935	133246016	DiffBind	9.84	7.44	10.69	-3.25	3.67e-60	6.32e-58	Distal Intergenic	3	133159531	133234889	75359	2	NM_029953	-7047
Chr 6	50774579	50779713	DiffBind	10.95	9.61	11.64	-2.03	4.53e-60	7.79e-58	Promoter (<=1kb)	6	50776115	50814894	38780	1	NR_045984	0
Chr 5	118114908	118126611	DiffBind	11.17	9.78	11.87	-2.1	4.79e-60	8.21e-58	Exon (NM_172721/Fbxw8, exon 4 of 11)	5	118064981	118155458	90478	2	NM_172721	28847
Chr 1	155301568	155304788	DiffBind	8.83	4.6	9.79	-5.19	7.57e-60	1.28e-57	Intron (NM_011273/Xpr1, intron 11 of 14)	1	155275657	155417444	141788	2	NM_011273	112656
Chr 9	110872220	110876127	DiffBind	9.79	5.82	10.74	-4.92	1.04e-59	1.76e-57	5' UTR	9	110866046	110880083	14038	2	NM_146260	3956
Chr 7	57049724	57053104	DiffBind	9.02	6.1	9.92	-3.83	1.55e-59	2.62e-57	Intron (NM_008074/Gabrg3, intron 3 of 9)	7	56724242	57386871	662630	2	NM_008074	333767
Chr 1	132857966	132860345	DiffBind	9.47	7.13	10.33	-3.2	1.58e-59	2.66e-57	Distal Intergenic	1	132880355	132940005	59651	1	NM_010732	-20010
Chr 2	157454386	157467411	DiffBind	11.45	9.99	12.16	-2.18	2.67e-59	4.45e-57	5' UTR	2	157424293	157471838	47546	1	NM_009271	30094
Chr 12	116673892	116680293	DiffBind	10.27	8.64	11.01	-2.38	3.31e-59	5.49e-57	Intron (NM_011215/Ptprn2, intron 2 of 22)	12	116485720	117278167	792448	1	NM_011215	188173
Chr 4	135830825	135835308	DiffBind	10.05	8.16	10.84	-2.69	3.44e-59	5.7e-57	Distal Intergenic	4	135856071	135865818	9748	1	NM_001080387	-20763
Chr 2	157470565	157485115	DiffBind	11.15	8.76	12.01	-3.25	5.49e-59	9.04e-57	3' UTR	2	157424293	157471838	47546	1	NM_009271	46273
Chr 13	24940043	24947553	DiffBind	10.96	9.59	11.65	-2.06	5.89e-59	9.66e-57	Promoter (<=1kb)	13	24943152	24991936	48785	1	NM_008156	0
Chr 11	32110109	32115080	DiffBind	10.23	7.14	11.14	-4	8.98e-59	1.46e-56	Distal Intergenic	11	32095259	32101228	5970	2	NR_130637	-8882
Chr 14	65402402	65406149	DiffBind	9.16	1.85	10.16	-8.31	3.08e-58	4.98e-56	3' UTR	14	65400673	65425472	24800	2	NM_001205075	19323
Chr 2	17695844	17704542	DiffBind	10.43	8.62	11.21	-2.59	4.6e-58	7.36e-56	Intron (NM_028757/Nebl, intron 2 of 6)	2	17346734	17731068	384335	2	NM_028757	26526
Chr 12	110372812	110377688	DiffBind	10.14	6.89	11.06	-4.18	1.51e-57	2.38e-55	Distal Intergenic	12	110447179	110571690	124512	1	NM_001135001	-69491
Chr 8	95174017	95177209	DiffBind	9.07	4.63	10.03	-5.41	2.53e-57	3.97e-55	Distal Intergenic	8	95099828	95142540	42713	2	NM_010631	-31478
Chr 8	90739051	90742391	DiffBind	9.12	1.72	10.11	-8.4	5.3e-57	8.26e-55	Distal Intergenic	8	90828835	91054508	225674	1	NM_177224	-86444
Chr 10	43526149	43528857	DiffBind	9.3	4.56	10.27	-5.71	1.07e-56	1.65e-54	Intron (NM_026411/1700021F05Rik, intron 3 of 3)	10	43525121	43540994	15874	2	NM_026411	12137
Chr 6	3509892	3514343	DiffBind	10.47	8.76	11.23	-2.48	1.24e-56	1.91e-54	Intron (NM_001167751/Ccdc132, intron 2 of 26)	6	3498393	3603531	105139	1	NM_024260	11500
Chr 5	30761784	30765068	DiffBind	9.72	7.19	10.59	-3.4	1.96e-56	3e-54	Intron (NM_023047/Dpysl5, intron 2 of 12)	5	30814756	30866106	51351	1	NM_133350	-49688
Chr 16	90168475	90172712	DiffBind	9.18	6.44	10.07	-3.63	2.13e-56	3.25e-54	Distal Intergenic	16	90142237	90146827	4591	1	NR_033476	26239
Chr 12	15797036	15807555	DiffBind	11.02	9.65	11.71	-2.06	4.96e-56	7.49e-54	Promoter (<=1kb)	12	15800994	15801101	108	2	NR_105809	0
Chr 8	117397549	117407136	DiffBind	11.28	10.11	11.91	-1.8	1.04e-55	1.55e-53	Intron (NM_001163262/Cmip, intron 3 of 20)	8	117453023	117453079	57	1	NR_106045	-45887
Chr 5	150599923	150603009	DiffBind	9.75	7.29	10.62	-3.32	2.24e-55	3.31e-53	Distal Intergenic	5	150571643	150594525	22883	2	NM_133898	-5399
Chr 11	12349707	12352913	DiffBind	9.23	4.59	10.2	-5.62	2.82e-55	4.13e-53	Intron (NM_001282994/Cobl, intron 6 of 14)	11	12236676	12412140	175465	2	NM_001282994	59227
Chr 16	35250824	35256976	DiffBind	9.82	7.79	10.63	-2.84	3.31e-55	4.85e-53	Exon (NM_001012765/Adcy5, exon 3 of 21)	16	35155636	35304549	148914	1	NM_001012765	95189
Chr 15	80752300	80755165	DiffBind	8.94	4.76	9.9	-5.14	5.19e-55	7.57e-53	Intron (NM_144812/Tnrc6b, intron 2 of 24)	15	80711313	80941086	229774	1	NM_144812	40988
Chr 12	108913045	108919667	DiffBind	10.44	8.06	11.29	-3.23	5.27e-55	7.67e-53	Intron (NM_177602/Wdr25, intron 2 of 6)	12	108894272	109028452	134181	1	NM_177602	18774
Chr 1	37218069	37221559	DiffBind	9.53	7.57	10.33	-2.76	1.19e-54	1.7e-52	Promoter (<=1kb)	1	37218278	37263384	45107	1	NM_001282010	0
Chr 12	45465270	45470144	DiffBind	10.36	8.54	11.14	-2.6	2.86e-53	3.95e-51	Distal Intergenic	12	44852486	45074483	221998	2	NM_144552	-390788
Chr 13	112287519	112293146	DiffBind	10.71	8.31	11.56	-3.25	1.41e-52	1.92e-50	Promoter (<=1kb)	13	112288451	112344641	56191	1	NM_001168405	0
Chr 19	41675085	41677945	DiffBind	8.9	6.06	9.79	-3.74	1.95e-52	2.65e-50	Intron (NM_015748/Slit1, intron 4 of 36)	19	41600257	41743856	143600	2	NM_015748	65911
Chr 17	88566405	88569328	DiffBind	9.06	3.47	10.04	-6.57	2.53e-52	3.43e-50	Exon (NM_028658/Ppp1r21, exon 14 of 22)	17	88530124	88588367	58244	1	NM_028658	36282
Chr 14	55852409	55856579	DiffBind	10.57	9.04	11.29	-2.25	3.48e-52	4.71e-50	Promoter (<=1kb)	14	55854115	55874736	20622	1	NM_001040072	0
Chr 5	142507948	142510668	DiffBind	8.92	5.44	9.85	-4.41	4.51e-52	6.06e-50	Exon (NM_001289588/Radil, exon 3 of 15)	5	142527740	142530076	2337	2	NM_019943	19408
Chr 16	8537802	8542450	DiffBind	10.31	8.34	11.11	-2.78	5.33e-52	7.11e-50	Intron (NM_001170978/Abat, intron 1 of 14)	16	8513429	8621567	108139	1	NM_172961	24374
Chr 4	118259484	118263950	DiffBind	9.84	7.89	10.64	-2.75	1.57e-51	2.05e-49	Intron (NM_011213/Ptprf, intron 5 of 32)	4	118208213	118291397	83185	2	NM_011213	27447
Chr 9	73093504	73096131	DiffBind	8.53	2.27	9.52	-7.24	2.45e-51	3.18e-49	3' UTR	9	73102398	73104443	2046	1	NM_025890	-6267
Chr 9	86591974	86594015	DiffBind	9.31	6.91	10.16	-3.25	2.62e-51	3.39e-49	Intron (NM_001198933/Me1, intron 12 of 13)	9	86572053	86574899	2847	1	NM_027100	19922
Chr 19	24015489	24019451	DiffBind	10.11	8.37	10.88	-2.5	3.1e-51	4e-49	Intron (NM_001114174/Fam189a2, intron 2 of 10)	19	23972750	24031019	58270	2	NM_001114174	11568
Chr 5	135672175	135677045	DiffBind	10.16	8.15	10.97	-2.83	5.75e-51	7.33e-49	Distal Intergenic	5	135689145	135735326	46182	1	NM_008898	-12100
Chr 5	36959146	36962235	DiffBind	9.22	6.92	10.07	-3.14	7.03e-51	8.95e-49	Distal Intergenic	5	36966104	36988982	22879	2	NM_011716	26747
Chr 7	74150447	74153842	DiffBind	8.78	1.85	9.77	-7.92	1.75e-50	2.2e-48	Distal Intergenic	7	73939120	74013682	74563	2	NM_009181	-136766
Chr 4	45081475	45085687	DiffBind	10.4	8.94	11.11	-2.16	2.2e-50	2.76e-48	Promoter (<=1kb)	4	45034248	45084604	50357	2	NM_001024142	0
Chr 9	50300881	50307392	DiffBind	10.25	8.27	11.05	-2.79	3.12e-50	3.9e-48	Distal Intergenic	9	50232523	50233182	660	2	NR_131161	-67700
Chr 13	18823395	18826062	DiffBind	9.24	5.01	10.2	-5.19	4.53e-50	5.66e-48	Exon (NM_172120/Vps41, exon 11 of 29)	13	18717292	18866811	149520	1	NM_172120	106104
Chr 8	13704938	13706613	DiffBind	8.61	5.46	9.53	-4.07	9.15e-50	1.12e-47	Promoter (<=1kb)	8	13705889	13743066	37178	1	NM_001101519	0
Chr 7	101440899	101444477	DiffBind	8.87	6.19	9.76	-3.57	1.2e-49	1.47e-47	Intron (NM_001008548/Pde2a, intron 1 of 30)	7	101450520	101512829	62310	1	NM_001243758	-6043
Chr 11	31820699	31825329	DiffBind	9.61	6.84	10.5	-3.66	2.31e-49	2.81e-47	Promoter (<=1kb)	11	31800688	31824547	23860	2	NR_102312	0
Chr 5	143124282	143128456	DiffBind	9.8	7.82	10.6	-2.78	2.34e-49	2.84e-47	Distal Intergenic	5	142990893	143113020	122128	2	NM_207110	-11263
Chr 11	108855967	108859193	DiffBind	9.97	7.96	10.78	-2.81	3.57e-49	4.29e-47	Intron (NM_029606/Cep112, intron 26 of 27)	11	108920349	108950781	30433	1	NM_015732	-61156
Chr 8	108690746	108719018	DiffBind	12.79	10.72	13.61	-2.89	4.62e-49	5.51e-47	Promoter (<=1kb)	8	108714644	108961636	246993	1	NM_007496	0
Chr 10	94493957	94497688	DiffBind	9.34	7.38	10.14	-2.76	1.08e-48	1.28e-46	Distal Intergenic	10	94514857	94590954	76098	1	NM_172051	-17169
Chr 7	100304192	100313053	DiffBind	11.4	10.06	12.08	-2.02	1.11e-48	1.3e-46	Exon (NM_177161/P4ha3, exon 6 of 13)	7	100285520	100319699	34180	1	NM_177161	18673
Chr 10	8175344	8178305	DiffBind	10.01	8.46	10.74	-2.28	1.81e-48	2.12e-46	Distal Intergenic	10	7905648	7956123	50476	2	NM_138667	-219222
Chr X	36193093	36198799	DiffBind	9.94	6.99	10.85	-3.86	2.28e-48	2.65e-46	Promoter (<=1kb)	20	36195904	36199158	3255	1	NM_028325	0
Chr 15	73614295	73625846	DiffBind	11.28	10.35	11.85	-1.5	3.26e-48	3.78e-46	Promoter (<=1kb)	15	73580291	73624744	44454	2	NM_001033219	0
Chr 1	153010112	153015820	DiffBind	10.29	8.74	11.02	-2.28	3.28e-48	3.81e-46	Intron (NM_175460/Nmnat2, intron 1 of 10)	1	152955101	153119261	164161	1	NM_175460	55012
Chr 9	58040593	58043340	DiffBind	8.92	6.27	9.79	-3.52	3.69e-48	4.28e-46	Intron (NM_001243265/Gm16130, intron 4 of 4)	9	58032274	58048997	16724	1	NM_001243265	8320
Chr 1	62932550	62935308	DiffBind	9.04	5.16	9.99	-4.83	3.97e-48	4.59e-46	Distal Intergenic	1	62790918	62794732	3815	2	NR_040601	-137819
Chr 2	157305680	157309527	DiffBind	9.22	6.72	10.08	-3.37	5.78e-48	6.68e-46	Intron (NM_019642/Rpn2, intron 9 of 16)	2	157208548	157279549	71002	2	NM_001039557	-26132
Chr 2	33809237	33812883	DiffBind	8.89	4.84	9.84	-5	1.71e-47	1.94e-45	Exon (NR_045729/Nron, exon 2 of 3)	2	33805816	33813591	7776	1	NR_045729	3422
Chr 7	123082296	123088620	DiffBind	11.24	10.18	11.85	-1.67	1.84e-47	2.09e-45	Distal Intergenic	7	123123885	123195296	71412	1	NM_144925	-35265
Chr 12	105335321	105338174	DiffBind	9.53	7.53	10.33	-2.8	2.93e-47	3.3e-45	Promoter (<=1kb)	12	105336594	105383932	47339	1	NR_045047	0
Chr 7	128571320	128576435	DiffBind	9.61	7.48	10.44	-2.96	4.37e-47	4.89e-45	Distal Intergenic	7	128611365	128696436	85072	1	NM_178641	-34930
Chr 18	38854572	38856958	DiffBind	9.05	6.56	9.91	-3.35	5.75e-47	6.41e-45	Intron (NM_010197/Fgf1, intron 2 of 3)	18	38892456	38971274	78819	1	NM_001033789	-35498
Chr 17	71672304	71675468	DiffBind	8.71	6.02	9.6	-3.57	7.53e-47	8.35e-45	Promoter (<=1kb)	17	71673261	71729669	56409	1	NM_177087	0
Chr 2	157555283	157564140	DiffBind	10.38	7.95	11.24	-3.28	9.98e-47	1.11e-44	Promoter (<=1kb)	2	157560078	157562525	2448	1	NM_001291128	0
Chr 4	145167890	145171481	DiffBind	8.68	5.15	9.62	-4.47	1.11e-46	1.23e-44	Exon (NM_001276502/Vps13d, exon 9 of 69)	4	144972622	145190666	218045	2	NM_001276502	19185
Chr 8	12382382	12405187	DiffBind	12.68	11.17	13.4	-2.23	1.48e-46	1.63e-44	Promoter (<=1kb)	8	12385771	12436732	50962	1	NR_027975	0
Chr 15	97605917	97608574	DiffBind	9.94	8.34	10.68	-2.34	2.58e-46	2.83e-44	Distal Intergenic	15	97675105	97705822	30718	2	NM_028003	97248
Chr 5	70840414	70844373	DiffBind	10.17	7.69	11.04	-3.35	3.1e-46	3.4e-44	Promoter (<=1kb)	5	70751047	70842617	91571	2	NM_010252	0
Chr 8	40268923	40272021	DiffBind	8.68	1.72	9.67	-7.95	3.24e-46	3.54e-44	Distal Intergenic	8	40279166	40286953	7788	2	NM_030610	14932
Chr 19	26674961	26681741	DiffBind	10.2	8.44	10.96	-2.52	6.4e-46	6.93e-44	Exon (NM_011416/Smarca2, exon 15 of 33)	19	26748403	26778321	29919	1	NM_026003	-66662
Chr 4	106776001	106781519	DiffBind	11.05	10.08	11.63	-1.55	6.47e-46	6.99e-44	Intron (NM_025590/Acot11, intron 1 of 15)	4	106744561	106799831	55271	2	NM_025590	18312
Chr X	150507623	150514747	DiffBind	10.61	7.29	11.54	-4.25	2.43e-45	2.58e-43	Distal Intergenic	20	150547417	150570622	23206	1	NM_001102446	-32670
Chr 2	169299849	169302335	DiffBind	9.25	6.31	10.16	-3.85	3.31e-45	3.51e-43	Distal Intergenic	2	168978269	168978906	638	1	NR_040326	321581
Chr 10	94229367	94232288	DiffBind	9.46	4.38	10.44	-6.06	5.24e-45	5.5e-43	Distal Intergenic	10	94199009	94220948	21940	1	NM_025551	30359
Chr 16	72026967	72031522	DiffBind	10.24	8.2	11.05	-2.85	5.56e-45	5.82e-43	Distal Intergenic	16	72226383	72234327	7945	2	NR_131115	202805
Chr 13	47706489	47709582	DiffBind	9.05	6.69	9.9	-3.21	6.97e-45	7.28e-43	Distal Intergenic	13	47910435	47934301	23867	1	NR_045156	-200853
Chr 5	120696001	120702050	DiffBind	10.39	8.62	11.16	-2.54	7.66e-45	7.99e-43	Intron (NM_008052/Dtx1, intron 2 of 9)	5	120680264	120711669	31406	2	NM_008052	9619
Chr 12	27059824	27063954	DiffBind	10.57	8.89	11.32	-2.43	1.05e-44	1.09e-42	Distal Intergenic	12	27090237	27114995	24759	2	NR_045052	51041
Chr 2	170002056	170004210	DiffBind	8.47	4.59	9.42	-4.82	1.2e-44	1.24e-42	Distal Intergenic	2	169962013	169963187	1175	2	NR_131974	-38870
Chr 8	110658211	110666123	DiffBind	10.99	9.78	11.64	-1.86	1.47e-44	1.52e-42	Intron (NM_146216/Vac14, intron 12 of 18)	8	110618638	110720398	101761	1	NM_146216	39574
Chr 18	82715788	82719829	DiffBind	10.02	8.49	10.75	-2.26	1.67e-44	1.72e-42	Promoter (<=1kb)	18	82720281	82720340	60	1	NR_039572	-452
Chr 4	25407425	25411643	DiffBind	10.46	9.07	11.16	-2.08	1.68e-44	1.73e-42	Distal Intergenic	4	25248586	25281821	33236	2	NM_026194	-125605
Chr 13	57054941	57060317	DiffBind	9.05	5.74	9.98	-4.24	2.5e-44	2.56e-42	Distal Intergenic	13	56773098	56895789	122692	2	NM_012035	-159153
Chr 9	46335389	46340909	DiffBind	10.34	8.95	11.03	-2.08	2.66e-44	2.72e-42	Distal Intergenic	9	46303361	46319986	16626	2	NM_183104	-15404
Chr 13	34128032	34134938	DiffBind	11.54	10.3	12.2	-1.89	2.8e-44	2.85e-42	Promoter (<=1kb)	13	34127008	34130354	3347	2	NM_023716	0
Chr 12	29245623	29249146	DiffBind	8.94	6.55	9.8	-3.25	4.15e-44	4.21e-42	Distal Intergenic	12	29528384	29923209	394826	1	NM_001093775	-279238
Chr 9	49588929	49593034	DiffBind	9.3	7.27	10.11	-2.84	5.07e-44	5.12e-42	Intron (NM_001081445/Ncam1, intron 1 of 17)	9	49518288	49568025	49738	1	NR_029465	70642
Chr 7	58689542	58692177	DiffBind	9.38	7.4	10.18	-2.79	5.91e-44	5.94e-42	Intron (NM_009728/Atp10a, intron 1 of 20)	7	58658202	58829426	171225	1	NM_009728	31341
Chr 12	117150525	117162564	DiffBind	11.44	10.59	11.97	-1.38	6.82e-44	6.82e-42	Promoter (<=1kb)	12	117144523	117151269	6747	2	NR_033538	0
Chr 16	77787420	77790552	DiffBind	9.33	6.98	10.19	-3.21	7.33e-44	7.33e-42	Distal Intergenic	16	77646273	77646343	71	1	NR_029540	141148
Chr 1	153735329	153742431	DiffBind	10.21	8.38	10.99	-2.62	7.83e-44	7.82e-42	Promoter (<=1kb)	1	153721240	153737829	16590	2	NR_046171	0
Chr 12	109605595	109611788	DiffBind	9.29	7.17	10.11	-2.94	7.9e-44	7.87e-42	Promoter (<=1kb)	12	109611500	109611595	96	1	NR_029770	0
Chr 4	32858923	32865280	DiffBind	11.17	9.71	11.88	-2.16	1.1e-43	1.1e-41	5' UTR	4	32804035	32923505	119471	2	NM_001012450	58225
Chr 15	102786782	102792841	DiffBind	11.09	10	11.7	-1.7	1.31e-43	1.29e-41	Distal Intergenic	15	102746441	102746909	469	2	NR_104334	-39874
Chr 2	125135554	125138617	DiffBind	10.66	9.36	11.33	-1.97	1.47e-43	1.44e-41	Promoter (<=1kb)	2	125136692	125147841	11150	1	NM_001162934	0
Chr 2	157534995	157543510	DiffBind	10.83	9.13	11.59	-2.46	1.73e-43	1.7e-41	Distal Intergenic	2	157560078	157562525	2448	1	NM_001291128	-16568
Chr 11	86872457	86875943	DiffBind	9.22	7.08	10.05	-2.97	1.81e-43	1.77e-41	Intron (NR_106195/Mir8115, intron 4 of 8)	11	86768849	86807660	38812	2	NM_026191	-64798
Chr 10	117716048	117718949	DiffBind	8.94	6.69	9.78	-3.09	2.85e-43	2.78e-41	Distal Intergenic	10	117688875	117710758	21884	2	NM_010786	-5291
Chr 7	128527709	128536657	DiffBind	11.29	9.59	12.05	-2.46	3.23e-43	3.14e-41	Intron (NM_013863/Bag3, intron 1 of 3)	7	128523583	128546979	23397	1	NM_013863	4127
Chr 5	118061971	118066916	DiffBind	10.04	8.41	10.79	-2.38	7.58e-43	7.28e-41	3' UTR	5	118027824	118061870	34047	1	NM_021344	34148
Chr 8	110653317	110656944	DiffBind	9.24	7.04	10.08	-3.03	7.64e-43	7.33e-41	Exon (NM_146216/Vac14, exon 11 of 19)	8	110618638	110720398	101761	1	NM_146216	34680
Chr 2	165262806	165268199	DiffBind	9.86	7.54	10.7	-3.16	1.32e-42	1.26e-40	Distal Intergenic	2	165276522	165287787	11266	2	NM_001252573	19588
Chr X	135961479	135963897	DiffBind	9.18	6.23	10.09	-3.85	2.15e-42	2.02e-40	Distal Intergenic	20	135993820	135995359	1540	1	NM_029823	-29923
Chr 2	38646157	38648966	DiffBind	9.1	7	9.93	-2.92	2.27e-42	2.13e-40	Promoter (2-3kb)	2	38588046	38643906	55861	2	NM_011187	-2252
Chr 11	84038335	84045168	DiffBind	10.62	9.16	11.33	-2.17	2.38e-42	2.23e-40	3' UTR	11	84048045	84068357	20313	2	NM_019819	23189
Chr 3	105435346	105437624	DiffBind	8.25	3.89	9.21	-5.33	2.73e-42	2.55e-40	Distal Intergenic	3	105452330	105674002	221673	1	NM_001039347	-14706
Chr 8	21977445	21980391	DiffBind	9.03	6.55	9.89	-3.34	2.88e-42	2.69e-40	Distal Intergenic	8	21970596	21974041	3446	1	NM_026459	6850
Chr 12	40398541	40401196	DiffBind	8.53	5.72	9.42	-3.7	3.24e-42	3.03e-40	Intron (NM_172575/Zfp277, intron 2 of 12)	12	40315046	40445790	130745	2	NM_172575	44594
Chr 8	104629831	104634085	DiffBind	9.93	7.99	10.73	-2.74	3.63e-42	3.39e-40	Promoter (<=1kb)	8	104628066	104631321	3256	2	NM_019662	0
Chr 16	24929896	24932989	DiffBind	8.63	1.67	9.62	-7.95	3.74e-42	3.48e-40	Intron (NM_178665/Lpp, intron 10 of 12)	16	25059639	25069058	9420	1	NR_040374	-126650
Chr 14	30919046	30925049	DiffBind	9.95	8.39	10.68	-2.29	5.18e-42	4.8e-40	Promoter (<=1kb)	14	30908574	30923587	15014	2	NM_008407	0
Chr 1	20902932	20916669	DiffBind	11.69	10.78	12.24	-1.45	7.31e-42	6.73e-40	Intron (NM_028829/Paqr8, intron 1 of 2)	1	20890622	20938756	48135	1	NM_028829	12311
Chr 8	117095927	117098750	DiffBind	9.11	5.81	10.04	-4.23	1.01e-41	9.23e-40	Promoter (<=1kb)	8	117095865	117133720	37856	1	NM_021486	63
Chr 3	34634871	34669710	DiffBind	14.01	13.19	14.53	-1.34	1.02e-41	9.38e-40	Promoter (<=1kb)	3	34638464	34638542	79	1	NR_035433	0
Chr 11	88642197	88658657	DiffBind	11.94	11.14	12.44	-1.3	1.07e-41	9.81e-40	Intron (NM_054043/Msi2, intron 5 of 13)	11	88619251	88623426	4176	1	NR_131025	22947
Chr 12	117163615	117177670	DiffBind	11.41	10.34	12.02	-1.68	1.22e-41	1.12e-39	Intron (NM_011215/Ptprn2, intron 13 of 22)	12	117144523	117151269	6747	2	NR_033538	-12347
Chr 8	12946675	12952150	DiffBind	11.03	10.01	11.62	-1.6	1.89e-41	1.71e-39	Promoter (<=1kb)	8	12947941	12948070	130	1	NR_128567	0
Chr 2	174563591	174566771	DiffBind	8.8	5.12	9.74	-4.62	2.51e-41	2.26e-39	Distal Intergenic	2	174643534	174710830	67297	1	NM_001099328	-76763
Chr 10	121994720	121999577	DiffBind	9.8	7.1	10.69	-3.59	3.12e-41	2.79e-39	Intron (NM_001081037/Srgap1, intron 1 of 21)	10	121780991	122047315	266325	2	NM_001081037	47738
Chr 5	76681452	76684810	DiffBind	9.41	6.82	10.28	-3.46	3.4e-41	3.04e-39	Distal Intergenic	5	76591714	76646466	54753	1	NM_199032	89739
Chr 17	78600704	78604785	DiffBind	9.68	7.8	10.47	-2.67	3.41e-41	3.04e-39	Exon (NM_001197028/Vit, exon 8 of 13)	17	78508063	78627409	119347	1	NM_028813	92642
Chr 13	54854798	54857278	DiffBind	8.47	1.85	9.46	-7.61	3.97e-41	3.53e-39	Distal Intergenic	13	54789405	54796775	7371	1	NM_028841	65394
Chr X	73382867	73386179	DiffBind	9.29	4.32	10.26	-5.94	1.55e-40	1.36e-38	Distal Intergenic	20	73411103	73426987	15885	1	NM_009566	-24924
Chr 5	72102965	72105639	DiffBind	8.35	5.16	9.27	-4.11	1.85e-40	1.62e-38	Intron (NM_008069/Gabrb1, intron 5 of 8)	5	72157000	72168183	11184	2	NM_178599	62544
Chr 11	22671182	22673241	DiffBind	8.99	6.7	9.84	-3.14	3.12e-40	2.69e-38	Distal Intergenic	11	22512283	22519231	6949	1	NM_153596	158900
Chr 19	31382104	31385050	DiffBind	8.49	4.73	9.43	-4.7	3.43e-40	2.95e-38	Intron (NM_011160/Prkg1, intron 2 of 17)	19	31213543	31216396	2854	2	NR_002849	-165709
Chr 17	80095390	80098644	DiffBind	9.05	6.12	9.95	-3.84	3.52e-40	3.03e-38	Distal Intergenic	17	80127471	80185032	57562	1	NM_176963	-28827
Chr 9	13874681	13876846	DiffBind	8.25	4.73	9.19	-4.46	4.93e-40	4.2e-38	Distal Intergenic	9	13827727	13846522	18796	1	NM_176836	46955
Chr 13	48261060	48265897	DiffBind	10.53	9.2	11.21	-2.01	5.52e-40	4.69e-38	Promoter (<=1kb)	13	48044231	48262623	218393	2	NR_102303	0
Chr 15	102795234	102803146	DiffBind	11.39	10.22	12.02	-1.8	6.05e-40	5.12e-38	Distal Intergenic	15	102746441	102746909	469	2	NR_104334	-48326
Chr 16	39300764	39304316	DiffBind	9.34	7.18	10.17	-2.98	6.8e-40	5.75e-38	Distal Intergenic	16	38902345	39027157	124813	1	NM_170599	398420
Chr X	38249752	38253102	DiffBind	9.12	6.84	9.96	-3.12	6.95e-40	5.86e-38	Promoter (<=1kb)	20	38196573	38252481	55909	2	NM_001289727	0
Chr 4	132981928	132985556	DiffBind	9.44	6.84	10.32	-3.48	6.97e-40	5.88e-38	5' UTR	4	132974095	133001882	27788	1	NM_010208	7834
Chr 17	85606239	85629371	DiffBind	12.09	-0.45	13.09	-13.54	8.03e-40	6.75e-38	Promoter (<=1kb)	17	85620834	85626191	5358	1	NM_011381	0
Chr 2	48423111	48425828	DiffBind	9.36	7.58	10.13	-2.55	9.59e-40	8.04e-38	Distal Intergenic	2	48814109	48903264	89156	1	NM_007396	-388281
Chr 3	56697176	56699712	DiffBind	8.69	4.69	9.64	-4.95	1.93e-39	1.59e-37	Distal Intergenic	3	55625198	56183701	558504	2	NM_030595	-513476
Chr 1	132204522	132210809	DiffBind	10.54	9.39	11.18	-1.79	2.12e-39	1.75e-37	Intron (NM_001033250/Lemd1, intron 1 of 3)	1	132198088	132198184	97	1	NR_029777	6435
Chr 10	39497184	39500441	DiffBind	9.49	6.33	10.4	-4.07	2.18e-39	1.79e-37	Intron (NM_001122892/Fyn, intron 2 of 12)	10	39612934	39655307	42374	1	NM_134000	-112493
Chr 2	179789173	179791848	DiffBind	8.53	4.38	9.49	-5.11	2.59e-39	2.12e-37	Intron (NM_009867/Cdh4, intron 3 of 15)	2	179912146	179976646	64501	2	NM_001081092	184798
Chr 11	80576242	80579168	DiffBind	9.54	7.73	10.31	-2.58	3.24e-39	2.64e-37	Intron (NM_177390/Myo1d, intron 20 of 21)	11	80507410	80509106	1697	2	NR_126552	-67137
Chr 16	24623215	24625689	DiffBind	9.05	6.51	9.92	-3.41	3.47e-39	2.83e-37	Intron (NM_178665/Lpp, intron 5 of 12)	16	24529314	24534472	5159	1	NR_038091	93902
Chr 2	166018447	166024031	DiffBind	10.53	9.45	11.14	-1.69	6.42e-39	5.19e-37	Intron (NM_008679/Ncoa3, intron 1 of 22)	2	165992637	166073242	80606	1	NM_008679	25811
Chr 7	25149826	25155518	DiffBind	8.82	6.41	9.67	-3.26	6.7e-39	5.41e-37	Promoter (<=1kb)	7	25152457	25156630	4174	1	NR_045847	0
Chr 15	25750522	25766617	DiffBind	12.21	11.03	12.85	-1.82	7.28e-39	5.88e-37	Intron (NM_019472/Myo10, intron 19 of 40)	15	25843298	25973696	130399	1	NM_001034851	-76681
Chr 7	45866148	45871862	DiffBind	10.65	9.38	11.32	-1.94	8.61e-39	6.93e-37	Promoter (<=1kb)	7	45832483	45866681	34199	2	NM_008172	0
Chr 3	107963404	107966074	DiffBind	8.9	5.54	9.83	-4.29	8.95e-39	7.19e-37	3' UTR	3	107963696	107969174	5479	2	NM_010359	3100
Chr 8	94531737	94538396	DiffBind	10.31	8.65	11.06	-2.41	9.75e-39	7.82e-37	Promoter (<=1kb)	8	94533028	94570529	37502	1	NM_153507	0
Chr 3	84302978	84306518	DiffBind	10.11	8.53	10.85	-2.31	1.38e-38	1.1e-36	Promoter (<=1kb)	3	84160439	84304775	144337	2	NM_001271726	0
Chr 12	83300952	83307047	DiffBind	10.37	8.59	11.14	-2.55	1.69e-38	1.34e-36	Intron (NM_001267625/Dpf3, intron 6 of 10)	12	83213751	83487736	273986	2	NM_001267625	180689
Chr 11	108604898	108608143	DiffBind	9.69	7.11	10.57	-3.46	1.89e-38	1.5e-36	Exon (NM_029606/Cep112, exon 21 of 28)	11	108682609	108860615	178007	1	NM_145688	-74466
Chr 14	57160621	57166285	DiffBind	9.77	7.71	10.59	-2.88	1.95e-38	1.54e-36	Distal Intergenic	14	57123301	57133611	10311	2	NM_001271663	-27011
Chr 13	47666322	47668307	DiffBind	8.26	4.71	9.2	-4.49	2.42e-38	1.9e-36	Distal Intergenic	13	47910435	47934301	23867	1	NR_045156	-242128
Chr 17	85484720	85488007	DiffBind	8.72	1.01	9.72	-8.71	2.42e-38	1.9e-36	Distal Intergenic	17	85601932	85618396	16465	2	NR_038085	130389
Chr 14	76881917	76884251	DiffBind	8.84	6.29	9.71	-3.42	2.55e-38	2e-36	Distal Intergenic	14	77024201	77036617	12417	2	NM_172488	152366
Chr 14	23094265	23096845	DiffBind	8.5	1.57	9.49	-7.92	2.56e-38	2.01e-36	Promoter (<=1kb)	14	23038195	23094571	56377	2	NR_033550	0
Chr 12	56257898	56259610	DiffBind	8.34	2.34	9.32	-6.99	2.85e-38	2.23e-36	Intron (NR_045048/Gm19990, intron 1 of 3)	12	56253243	56266381	13139	1	NR_045048	4656
Chr 17	25417491	25422026	DiffBind	9.38	7.39	10.19	-2.8	6.09e-38	4.71e-36	Intron (NM_001163691/Cacna1h, intron 2 of 34)	17	25374287	25433783	59497	2	NM_001163691	11757
Chr 14	29665725	29671654	DiffBind	10.11	8.05	10.93	-2.88	7.23e-38	5.56e-36	Intron (NM_009785/Cacna2d3, intron 2 of 37)	14	28904943	29721864	816922	2	NM_009785	50210
Chr 11	76146781	76150268	DiffBind	9.99	8.35	10.74	-2.39	8.89e-38	6.8e-36	Intron (NM_026664/Vps53, intron 4 of 21)	11	76046226	76179630	133405	2	NM_026664	29362
Chr 14	20046571	20050466	DiffBind	9.52	6.75	10.41	-3.66	1.03e-37	7.87e-36	Distal Intergenic	14	20075636	20083172	7537	2	NM_026209	32706
Chr 4	131241725	131246771	DiffBind	10.41	8.82	11.15	-2.33	1.15e-37	8.77e-36	Distal Intergenic	4	131000832	131010474	9643	2	NR_130167	-231252
Chr 9	64206367	64210016	DiffBind	9.95	8.27	10.71	-2.44	1.86e-37	1.4e-35	Intron (NM_008927/Map2k1, intron 3 of 10)	9	64235201	64236362	1162	1	NM_033607	-25185
Chr 5	113729591	113731825	DiffBind	9.42	7.76	10.17	-2.4	2.52e-37	1.89e-35	Distal Intergenic	5	113735782	113740607	4826	1	NM_001010825	-3957
Chr 1	38845933	38850032	DiffBind	9.77	8.46	10.45	-1.99	3.8e-37	2.83e-35	Distal Intergenic	1	38794509	38821215	26707	2	NM_001029878	-24719
Chr 11	76265044	76269152	DiffBind	9.52	7.39	10.34	-2.96	4.33e-37	3.22e-35	Intron (NM_008750/Nxn, intron 5 of 7)	11	76243736	76250622	6887	1	NM_183263	21309
Chr 6	94618250	94638902	DiffBind	11.79	9.64	12.61	-2.97	4.91e-37	3.64e-35	Exon (NM_008377/Lrig1, exon 4 of 19)	6	94606364	94606415	52	2	NR_106008	-11836
Chr 3	108986354	108988823	DiffBind	9.16	4.95	10.12	-5.17	9.78e-37	7.17e-35	Exon (NM_001163567/Fam102b, exon 5 of 11)	3	108970997	109027607	56611	2	NM_001163567	38784
Chr 10	70788173	70790353	DiffBind	8.51	5.64	9.41	-3.77	1.29e-36	9.39e-35	Distal Intergenic	10	70601049	70655963	54915	2	NR_045292	-132211
Chr 19	40360048	40374102	DiffBind	11.79	10.98	12.3	-1.32	1.56e-36	1.13e-34	Exon (NM_001034964/Sorbs1, exon 5 of 22)	19	40292040	40402310	110271	2	NM_001034964	28208
Chr 15	81716333	81720624	DiffBind	10.67	9.27	11.37	-2.1	2.37e-36	1.7e-34	Exon (NM_001146174/Rangap1, exon 4 of 16)	15	81704248	81729919	25672	2	NM_001146174	9295
Chr 8	110005235	110007585	DiffBind	8.97	6.18	9.86	-3.68	2.52e-36	1.81e-34	Distal Intergenic	8	109990436	109999804	9369	1	NM_146214	14800
Chr 11	96461452	96463724	DiffBind	9.03	6.39	9.9	-3.52	2.9e-36	2.07e-34	Promoter (<=1kb)	11	96446899	96464547	17649	2	NR_033524	823
Chr 5	140541806	140544933	DiffBind	9.74	8.44	10.42	-1.98	3.82e-36	2.72e-34	Distal Intergenic	5	140563189	140565067	1879	2	NM_030022	20134
Chr 1	179059513	179061297	DiffBind	8.5	5.91	9.37	-3.46	5.49e-36	3.86e-34	Intron (NM_027188/Smyd3, intron 8 of 11)	1	178955039	179518003	562965	2	NM_027188	456706
Chr 13	112330213	112333190	DiffBind	9.67	7.65	10.48	-2.83	5.6e-36	3.93e-34	Intron (NM_001168405/Ankrd55, intron 4 of 5)	13	112288518	112356181	67664	1	NM_001168404	41696
Chr 4	45170678	45172953	DiffBind	8.78	5.88	9.68	-3.81	7.57e-36	5.31e-34	Distal Intergenic	4	45184906	45285936	101031	1	NM_001081172	-11953
Chr 8	109628456	109630609	DiffBind	8.09	1.9	9.08	-7.17	8.22e-36	5.76e-34	Exon (NM_181544/Pkd1l3, exon 7 of 32)	8	109614517	109672592	58076	1	NM_001286454	13940
Chr 2	130111813	130115056	DiffBind	8.59	6.11	9.46	-3.35	1.3e-35	9.01e-34	Promoter (<=1kb)	2	130112416	130154232	41817	1	NM_001289748	0
Chr 2	163146784	163148995	DiffBind	8.07	4.78	8.99	-4.22	1.49e-35	1.03e-33	Distal Intergenic	2	163087031	163089601	2571	2	NM_026630	-57184
Chr 3	116396241	116401642	DiffBind	9.21	6.17	10.12	-3.96	1.53e-35	1.06e-33	Intron (NM_001080818/Cdc14a, intron 3 of 15)	3	116272553	116424032	151480	2	NM_001080818	22390
Chr 8	107939412	107951900	DiffBind	11.5	-0.45	12.5	-12.96	1.58e-35	1.09e-33	Distal Intergenic	8	107580380	107588482	8103	2	NM_010817	-350931
Chr 1	63367054	63369269	DiffBind	8.26	1.57	9.25	-7.68	1.95e-35	1.34e-33	Distal Intergenic	1	63445904	63573219	127316	1	NM_001177600	-76635
Chr 11	32043430	32046086	DiffBind	8.16	4.6	9.1	-4.5	2.23e-35	1.53e-33	Intron (NM_008741/Nsg2, intron 3 of 4)	11	32001277	32059211	57935	1	NM_001290681	42154
Chr 15	75548223	75553449	DiffBind	9.99	7.67	10.84	-3.17	2.47e-35	1.69e-33	Distal Intergenic	15	75564745	75566648	1904	2	NM_001135689	13199
Chr 9	91348205	91356675	DiffBind	11.06	9.29	11.83	-2.54	2.47e-35	1.69e-33	Distal Intergenic	9	91360345	91365799	5455	2	NM_009573	9124
Chr 14	24825400	24830693	DiffBind	10.54	9.3	11.19	-1.89	2.48e-35	1.69e-33	Distal Intergenic	14	25139795	25143241	3447	2	NR_045718	312548
Chr 15	10011016	10012792	DiffBind	8.23	2.51	9.21	-6.7	2.88e-35	1.96e-33	Distal Intergenic	15	10177238	10337020	159783	1	NM_011169	-164446
Chr 5	92904594	92906614	DiffBind	8.59	6.16	9.45	-3.29	3.03e-35	2.06e-33	Intron (NM_015756/Shroom3, intron 2 of 10)	5	92897993	92965759	67767	1	NM_001077596	6602
Chr 18	43389637	43394486	DiffBind	10.66	9.74	11.22	-1.48	6.57e-35	4.39e-33	Promoter (<=1kb)	18	43320979	43393377	72399	2	NM_009468	0
Chr 11	78885222	78888768	DiffBind	9.34	7	10.2	-3.2	8.36e-35	5.55e-33	Distal Intergenic	11	78920859	78960124	39266	1	NM_010927	-32091
Chr 7	6916433	6930286	DiffBind	11.14	-0.45	12.14	-12.59	1.17e-34	7.73e-33	5' UTR	7	6955686	6976662	20977	2	NR_036631	46376
Chr 2	93991154	93993984	DiffBind	9.48	7.04	10.34	-3.3	2.15e-34	1.4e-32	Intron (NM_026944/Alkbh3, intron 8 of 9)	2	93980034	93983575	3542	1	NR_045827	11121
Chr 15	58009638	58013262	DiffBind	9.03	7.04	9.83	-2.79	2.52e-34	1.64e-32	3' UTR	15	58022271	58034294	12024	2	NM_029418	21032
Chr 6	113390857	113394597	DiffBind	9.78	7.56	10.62	-3.06	2.76e-34	1.79e-32	Promoter (<=1kb)	6	113392497	113414571	22075	1	NM_133923	0
Chr 3	154815036	154818972	DiffBind	10.11	8.77	10.79	-2.01	2.77e-34	1.8e-32	Intron (NM_177066/Tnni3k, intron 23 of 24)	3	154711133	154749012	37880	1	NM_175176	103904
Chr 8	94547528	94553261	DiffBind	10.25	8.93	10.92	-1.99	3.35e-34	2.16e-32	5' UTR	8	94533028	94570529	37502	1	NM_153507	14501
Chr 7	16930274	16935426	DiffBind	10.47	9.52	11.04	-1.52	3.73e-34	2.4e-32	Distal Intergenic	7	16915379	16924032	8654	2	NM_007590	-6243
Chr 2	51599218	51601185	DiffBind	8.33	3.41	9.3	-5.89	3.87e-34	2.5e-32	Distal Intergenic	2	51627511	51628407	897	1	NM_199158	-26326
Chr 8	108534825	108539762	DiffBind	10.38	8.3	11.19	-2.9	4.1e-34	2.64e-32	Distal Intergenic	8	108553252	108584677	31426	2	NR_077224	44915
Chr X	73410238	73413365	DiffBind	8.88	6.32	9.75	-3.43	6.25e-34	4e-32	Promoter (<=1kb)	20	73411103	73426987	15885	1	NM_009566	0
Chr 9	111184160	111186420	DiffBind	8.19	1.85	9.18	-7.33	7.81e-34	4.98e-32	Intron (NM_001164838/Lrrfip2, intron 5 of 14)	9	111118111	111225668	107558	1	NM_027742	66050
Chr 4	32074090	32076762	DiffBind	9.48	7.83	10.23	-2.4	9.38e-34	5.95e-32	Distal Intergenic	4	31964107	32023466	59360	1	NM_172688	109984
Chr 4	65895615	65897760	DiffBind	8.1	1.72	9.09	-7.37	9.59e-34	6.09e-32	Intron (NM_019514/Astn2, intron 9 of 21)	4	65604986	65616240	11255	1	NM_053084	290630
Chr 1	79434889	79440888	DiffBind	10.87	9.96	11.42	-1.46	1.3e-33	8.22e-32	Promoter (<=1kb)	1	79434669	79440090	5422	2	NM_009129	0
Chr 8	36140623	36145901	DiffBind	9.88	8.67	10.53	-1.86	1.35e-33	8.54e-32	Intron (NM_172911/D8Ertd82e, intron 5 of 5)	8	36094828	36147787	52960	1	NM_172911	45796
Chr 12	28947467	28951573	DiffBind	9.28	5.99	10.2	-4.22	1.74e-33	1.09e-31	Distal Intergenic	12	28751828	28867491	115664	1	NM_201357	195640
Chr 6	55419769	55424217	DiffBind	9.18	5.55	10.12	-4.56	2.31e-33	1.44e-31	Distal Intergenic	6	55396887	55412285	15399	1	NR_046179	22883
Chr 10	26752137	26754216	DiffBind	8.74	3.23	9.72	-6.49	2.46e-33	1.53e-31	Distal Intergenic	10	26772512	26918648	146137	1	NM_176837	-18296
Chr 18	59061309	59064199	DiffBind	10.24	8.91	10.92	-2.01	2.57e-33	1.6e-31	Promoter (<=1kb)	18	59062381	59076960	14580	1	NM_001167925	0
Chr 13	99723745	99725327	DiffBind	8.06	4.39	9	-4.61	2.79e-33	1.73e-31	Distal Intergenic	13	99898483	99900683	2201	2	NM_001081493	175356
Chr 2	169631848	169637586	DiffBind	10.63	9.5	11.25	-1.76	2.98e-33	1.85e-31	Promoter (<=1kb)	2	169633646	169888504	254859	1	NM_080455	0
Chr 14	124189794	124194163	DiffBind	10.36	8.02	11.21	-3.19	5.17e-33	3.17e-31	Promoter (<=1kb)	14	123978291	124192546	214256	2	NM_010201	0
Chr 5	28856565	28861803	DiffBind	10.08	8.61	10.79	-2.19	5.75e-33	3.51e-31	Distal Intergenic	5	29195993	29225524	29532	1	NM_001289757	-334190
Chr 16	42395140	42398251	DiffBind	8.78	5.29	9.71	-4.42	5.83e-33	3.56e-31	Distal Intergenic	16	42248561	42340651	92091	2	NM_008083	-54490
Chr 11	88580101	88591269	DiffBind	11.9	11.25	12.35	-1.1	6.43e-33	3.9e-31	Exon (NM_054043/Msi2, exon 6 of 14)	11	88619251	88623426	4176	1	NR_131025	-27982
Chr 12	80059993	80065676	DiffBind	10.43	9.25	11.07	-1.82	7.46e-33	4.52e-31	Distal Intergenic	12	80107760	80113013	5254	2	NM_007564	47337
Chr 8	46142398	46147605	DiffBind	9.68	8.04	10.43	-2.39	8.31e-33	5.01e-31	Distal Intergenic	8	46033261	46124146	90886	2	NM_207213	-18253
Chr 17	9750320	9753879	DiffBind	8.76	6.26	9.63	-3.37	9.24e-33	5.56e-31	Exon (NR_045433/4930452A19Rik, exon 4 of 4)	17	9750752	9775866	25115	2	NR_045433	21987
Chr 11	96871918	96878593	DiffBind	11.62	10.65	12.19	-1.54	9.88e-33	5.91e-31	Distal Intergenic	11	96850393	96850465	73	1	NR_029562	21526
Chr 14	30162826	30165794	DiffBind	9.25	7.61	10	-2.38	1.13e-32	6.76e-31	Intron (NM_001083616/Cacna1d, intron 8 of 46)	14	30022633	30040466	17834	1	NM_175343	140194
Chr 11	75318057	75320239	DiffBind	8.1	4.62	9.04	-4.42	1.21e-32	7.21e-31	Exon (NM_001164223/Rpa1, exon 7 of 18)	11	75300259	75348383	48125	2	NM_001164223	28144
Chr 2	14387625	14392556	DiffBind	10.47	9.46	11.05	-1.59	1.55e-32	9.22e-31	Promoter (<=1kb)	2	14388398	14494977	106580	1	NM_001012305	0
Chr 11	113045270	113048034	DiffBind	9.08	7.33	9.85	-2.52	2.84e-32	1.66e-30	Intron (NR_015556/2610035D17Rik, intron 2 of 2)	11	113043906	113201838	157933	2	NR_015556	153804
Chr 6	84224359	84227164	DiffBind	8.72	5.08	9.66	-4.59	2.99e-32	1.75e-30	Distal Intergenic	6	84412942	84423838	10897	2	NR_046063	196674
Chr 2	158605218	158618265	DiffBind	11.35	9.97	12.04	-2.07	3.1e-32	1.81e-30	Promoter (<=1kb)	2	158595472	158610723	15252	2	NR_040359	0
Chr 8	121696420	121699264	DiffBind	9.29	7.78	10.01	-2.23	3.12e-32	1.81e-30	Distal Intergenic	8	121730559	121791083	60525	1	NM_020605	-31295
Chr 9	91376752	91388859	DiffBind	11.48	9.35	12.31	-2.96	3.14e-32	1.82e-30	3' UTR	9	91368972	91389348	20377	1	NM_009576	7781
Chr 7	6884556	6896504	DiffBind	10.69	-0.45	11.69	-12.15	3.37e-32	1.96e-30	Intron (NM_001290994/Usp29, intron 3 of 8)	7	6955686	6976662	20977	2	NR_036631	80158
Chr 7	135617182	135620470	DiffBind	9.37	6.86	10.24	-3.38	3.65e-32	2.12e-30	Intron (NM_011212/Ptpre, intron 2 of 20)	7	135648457	135652314	3858	2	NR_015548	31844
Chr 9	37357200	37362001	DiffBind	11.05	10.23	11.56	-1.33	4.22e-32	2.44e-30	Distal Intergenic	9	37367606	37386571	18966	1	NM_175189	-5605
Chr 11	117496360	117498971	DiffBind	9.08	6.9	9.92	-3.02	4.34e-32	2.5e-30	Distal Intergenic	11	117484368	117489014	4647	1	NR_130966	11993
Chr 10	9164339	9167305	DiffBind	9.37	7.29	10.18	-2.9	4.62e-32	2.66e-30	Distal Intergenic	10	8722219	8886070	163852	2	NM_175155	-278270
Chr 2	27763024	27765737	DiffBind	8.69	6.33	9.54	-3.21	5.55e-32	3.18e-30	3' UTR	2	27710583	27763319	52737	1	NM_001290482	52442
Chr 14	54993155	54997862	DiffBind	9.83	8.11	10.59	-2.48	6.21e-32	3.55e-30	Promoter (<=1kb)	14	54970688	54994549	23862	2	NM_080728	0
Chr 5	131022139	131023938	DiffBind	7.69	2.58	8.67	-6.09	7e-32	3.98e-30	Intron (NM_145218/Wbscr17, intron 5 of 10)	5	130874951	131307522	432572	2	NM_145218	283584
Chr 10	56897877	56901556	DiffBind	9.73	8.39	10.41	-2.02	1.09e-31	6.13e-30	Distal Intergenic	10	56377300	56390419	13120	1	NM_010288	520578
Chr 6	114180198	114193410	DiffBind	10.61	-0.45	11.61	-12.07	1.19e-31	6.65e-30	Intron (NM_172890/Slc6a11, intron 5 of 13)	6	114131241	114249886	118646	1	NM_172890	48958
Chr 2	181772405	181776715	DiffBind	9.17	7.62	9.9	-2.29	1.21e-31	6.78e-30	Intron (NM_001171615/Myt1, intron 1 of 22)	2	181767029	181827775	60747	1	NM_008665	5377
Chr 13	46819060	46820736	DiffBind	8.16	2.09	9.15	-7.06	1.28e-31	7.14e-30	Intron (NM_010617/Kif13a, intron 9 of 37)	13	46679902	46727849	47948	2	NM_175749	-91212
Chr 2	158559179	158562369	DiffBind	9.82	8.06	10.59	-2.53	1.32e-31	7.35e-30	Distal Intergenic	2	158512796	158550628	37833	1	NM_001145015	46384
Chr 19	59189687	59197088	DiffBind	10.79	-0.45	11.79	-12.25	1.39e-31	7.71e-30	Distal Intergenic	19	59166187	59170029	3843	2	NM_009501	-19659
Chr 4	15592961	15596645	DiffBind	8.98	6.98	9.79	-2.82	1.56e-31	8.67e-30	Distal Intergenic	4	15881264	15906709	25446	1	NM_009788	-284619
Chr 4	152229864	152232916	DiffBind	8.29	5.2	9.2	-4	1.65e-31	9.17e-30	Exon (NM_133348/Acot7, exon 5 of 9)	4	152199844	152271855	72012	1	NM_001146058	30021
Chr 2	66632810	66635684	DiffBind	9.14	0.19	10.14	-9.95	2.01e-31	1.11e-29	Promoter (<=1kb)	2	66480081	66634962	154882	2	NM_001290674	0
Chr 13	58541898	58549599	DiffBind	10.6	-0.45	11.6	-12.06	2.06e-31	1.14e-29	Distal Intergenic	13	58553308	58610877	57570	2	NM_022317	61278
Chr 8	25388549	25390706	DiffBind	8.53	5.7	9.42	-3.73	2.67e-31	1.47e-29	Distal Intergenic	8	25302650	25306270	3621	2	NR_040352	-82280
Chr 11	69525384	69528550	DiffBind	9.69	7.81	10.48	-2.67	2.93e-31	1.61e-29	Intron (NM_001081330/Dnah2, intron 4 of 85)	11	69420809	69549108	128300	2	NM_001081330	20558
Chr 4	138360525	138362891	DiffBind	8.72	6.48	9.56	-3.08	3.26e-31	1.79e-29	Intron (NM_028176/Cda, intron 1 of 3)	4	138338528	138367955	29428	2	NM_028176	5064
Chr 7	46453451	46455828	DiffBind	9.04	5.63	9.97	-4.33	3.26e-31	1.79e-29	Intron (NM_013789/Sergef, intron 10 of 10)	7	46396468	46438704	42237	1	NM_001112739	56984
Chr 2	17668257	17671960	DiffBind	10.31	8.86	11.01	-2.15	4.5e-31	2.45e-29	Intron (NM_028757/Nebl, intron 2 of 6)	2	17346734	17731068	384335	2	NM_028757	59108
Chr 7	61064295	61066053	DiffBind	8.15	2.11	9.14	-7.02	5.23e-31	2.84e-29	Distal Intergenic	7	61529410	61615327	85918	2	NR_045727	549274
Chr 12	46811244	46821084	DiffBind	11.79	10.72	12.39	-1.68	6.14e-31	3.32e-29	Promoter (<=1kb)	12	46694517	46818775	124259	2	NM_021361	0
Chr 3	89632412	89634752	DiffBind	8.29	2.29	9.28	-6.99	6.38e-31	3.44e-29	Intron (NM_080466/Kcnn3, intron 3 of 7)	3	89715022	89753455	38434	1	NM_001038587	-80270
Chr 5	106824738	106827157	DiffBind	8.9	5.67	9.82	-4.15	7.61e-31	4.1e-29	Distal Intergenic	5	106840197	106925890	85694	2	NM_177873	98733
Chr 1	179260736	179263233	DiffBind	8.65	6.47	9.48	-3.01	1.03e-30	5.51e-29	Intron (NM_027188/Smyd3, intron 5 of 11)	1	178955039	179518003	562965	2	NM_027188	254770
Chr 5	65953558	65956653	DiffBind	9.45	5.16	10.42	-5.26	1.59e-30	8.41e-29	Distal Intergenic	5	65967124	65977486	10363	1	NM_001081104	-10471
Chr 1	172269698	172272656	DiffBind	8.44	5.82	9.32	-3.5	1.97e-30	1.04e-28	3' UTR	1	172223508	172258424	34917	2	NM_013734	-11275
Chr 3	130681259	130683439	DiffBind	8.39	5.78	9.26	-3.48	2.49e-30	1.3e-28	Distal Intergenic	3	130695917	130709444	13528	2	NM_025509	26005
Chr 11	76466898	76471121	DiffBind	9.74	8.2	10.47	-2.27	2.67e-30	1.39e-28	Promoter (<=1kb)	11	76416732	76468465	51734	2	NM_001291186	0
Chr 4	128174708	128180156	DiffBind	9.52	7.17	10.38	-3.2	3.17e-30	1.65e-28	Intron (NM_001281955/Csmd2, intron 3 of 70)	4	128133523	128166597	33075	2	NM_029137	-8112
Chr 11	57102435	57107056	DiffBind	9.56	8.08	10.28	-2.21	3.24e-30	1.68e-28	Intron (NM_001113325/Gria1, intron 2 of 15)	11	57013046	57330244	317199	1	NM_001252403	89390
Chr 10	61088713	61090550	DiffBind	8.39	5.9	9.26	-3.36	3.4e-30	1.76e-28	Promoter (<=1kb)	10	61089331	61094329	4999	1	NM_025273	0
Chr 12	80735652	80738480	DiffBind	10.38	9.44	10.95	-1.51	4.05e-30	2.09e-28	Distal Intergenic	12	80755447	80760715	5269	2	NM_001008423	22235
Chr 6	6855227	6871596	DiffBind	11.91	10.85	12.51	-1.66	4.15e-30	2.14e-28	Promoter (<=1kb)	6	6863334	6867970	4637	1	NM_010057	0
Chr 5	149563190	149568144	DiffBind	9.87	7.84	10.68	-2.84	4.5e-30	2.32e-28	5' UTR	5	149489056	149538030	48975	2	NR_045423	-25161
Chr 5	150110167	150112474	DiffBind	8.29	5.86	9.16	-3.3	4.68e-30	2.4e-28	Distal Intergenic	5	150018675	150082186	63512	1	NM_080468	91493
Chr 9	59584588	59592521	DiffBind	11.05	10.18	11.6	-1.42	5e-30	2.57e-28	Exon (NM_175235/Celf6, exon 3 of 12)	9	59578337	59607292	28956	1	NM_175235	6252
Chr 6	51728324	51733385	DiffBind	9.98	8.9	10.59	-1.68	5.11e-30	2.62e-28	Distal Intergenic	6	51544523	51590670	46148	1	NM_028035	183802
Chr 4	108358939	108360927	DiffBind	7.9	4.11	8.84	-4.73	5.46e-30	2.79e-28	Distal Intergenic	4	108367777	108383655	15879	2	NM_001099303	22728
Chr 10	70291522	70292736	DiffBind	7.93	4.51	8.86	-4.35	5.55e-30	2.84e-28	Distal Intergenic	10	70245276	70285951	40676	1	NM_025807	46247
Chr 14	25546400	25552195	DiffBind	10.12	8.24	10.91	-2.67	5.75e-30	2.93e-28	Intron (NM_183208/Zmiz1, intron 3 of 23)	14	25534439	25534523	85	1	NR_037236	11962
Chr 13	54975813	54981683	DiffBind	9.27	6.29	10.18	-3.89	6.79e-30	3.45e-28	Intron (NM_153131/Unc5a, intron 1 of 15)	13	54949432	55006018	56587	1	NM_153131	26382
Chr 7	80651127	80661818	DiffBind	11.1	10.26	11.63	-1.38	6.89e-30	3.5e-28	Intron (NM_173863/Crtc3, intron 2 of 14)	7	80636017	80644384	8368	1	NR_040343	15111
Chr 19	45716688	45718778	DiffBind	9.14	7.52	9.88	-2.35	8.47e-30	4.28e-28	Distal Intergenic	19	45726555	45730558	4004	2	NR_045307	11780
Chr 9	123336846	123339725	DiffBind	8.68	4.71	9.63	-4.92	9.05e-30	4.56e-28	Distal Intergenic	9	123366940	123462664	95725	1	NM_153168	-27215
Chr 1	84584825	84588112	DiffBind	9.35	7.83	10.07	-2.24	9.4e-30	4.72e-28	Exon (NM_152915/Dner, exon 2 of 13)	1	84695839	84695915	77	1	NR_039588	-107727
Chr 8	25543040	25546119	DiffBind	9.53	8.14	10.22	-2.08	9.45e-30	4.74e-28	Intron (NM_001079908/Fgfr1, intron 2 of 17)	8	25548673	25556083	7411	2	NR_110510	9964
Chr 2	163224017	163227777	DiffBind	9.78	8.39	10.47	-2.08	1.08e-29	5.39e-28	Promoter (<=1kb)	2	163225454	163323102	97649	1	NM_001098799	0
Chr 4	82915039	82917344	DiffBind	9.19	7.25	9.99	-2.74	1.22e-29	6.1e-28	Exon (NM_001198811/Frem1, exon 30 of 37)	4	82881751	82885151	3401	2	NM_009887	-29889
Chr 6	31338661	31340922	DiffBind	9.59	8.34	10.25	-1.91	1.45e-29	7.18e-28	Distal Intergenic	6	31366885	31398773	31889	2	NR_040300	57851
Chr 7	139527091	139532518	DiffBind	10.16	7.77	11.01	-3.25	1.46e-29	7.21e-28	Intron (NM_001127363/Inpp5a, intron 8 of 15)	7	139579376	139582797	3422	2	NR_027857	50279
Chr 7	6825786	6831989	DiffBind	10.28	-0.45	11.28	-11.73	1.57e-29	7.7e-28	Intron (NM_001290994/Usp29, intron 3 of 8)	7	6803587	6803670	84	1	NR_037213	22200
Chr 5	38387431	38389615	DiffBind	8.35	5.67	9.23	-3.56	1.61e-29	7.89e-28	Intron (NM_001102414/Slc2a9, intron 8 of 11)	5	38344389	38349197	4809	1	NR_046191	43043
Chr 9	91358509	91372213	DiffBind	11.44	9.54	12.24	-2.7	2.18e-29	1.05e-27	Promoter (<=1kb)	9	91360345	91365799	5455	2	NM_009573	0
Chr 19	33306663	33308546	DiffBind	7.62	2.76	8.59	-5.82	2.3e-29	1.11e-27	Intron (NM_001146342/Rnls, intron 2 of 4)	19	33137745	33392295	254551	2	NM_001146342	83749
Chr 6	127439224	127441623	DiffBind	8.9	5.67	9.82	-4.15	2.84e-29	1.37e-27	Distal Intergenic	6	127453723	127494239	40517	1	NM_181402	-12100
Chr 5	92262847	92265147	DiffBind	8.33	5.26	9.25	-3.98	4.22e-29	2.01e-27	Exon (NM_001163687/Naaa, exon 5 of 11)	5	92226974	92253159	26186	2	NM_011148	-9689
Chr 14	47082627	47084161	DiffBind	8.07	1.47	9.06	-7.59	4.34e-29	2.06e-27	Exon (NM_001037221/Samd4, exon 9 of 13)	14	47097679	47116161	18483	2	NR_126579	32000
Chr 2	157518569	157522202	DiffBind	8.85	4.88	9.8	-4.92	4.69e-29	2.23e-27	Distal Intergenic	2	157560078	157562525	2448	1	NM_001291128	-37876
Chr 4	151269321	151273228	DiffBind	8.57	0.45	9.57	-9.11	5.95e-29	2.81e-27	Intron (NM_001081557/Camta1, intron 6 of 23)	4	151089570	151091449	1880	1	NM_001308446	179752
Chr 8	10523724	10529553	DiffBind	10.18	9.07	10.8	-1.73	6.09e-29	2.87e-27	Intron (NM_001081397/Myo16, intron 27 of 35)	8	10870422	10882454	12033	2	NR_040705	352901
Chr 1	85915487	85919825	DiffBind	10.9	10.04	11.43	-1.39	6.43e-29	3.02e-27	Distal Intergenic	1	85928483	85931756	3274	1	NR_037692	-8658
Chr 16	43621646	43626859	DiffBind	9.64	8.27	10.33	-2.06	6.46e-29	3.04e-27	Distal Intergenic	16	43640655	43640737	83	1	NR_030576	-13796
Chr 18	12025669	12027297	DiffBind	8.15	5.2	9.06	-3.85	6.77e-29	3.18e-27	Intron (NM_001289666/Tmem241, intron 13 of 14)	18	11981303	12121537	140235	2	NM_001289666	94240
Chr 8	108242581	108247343	DiffBind	10.12	-0.45	11.12	-11.58	1.04e-28	4.86e-27	Distal Intergenic	8	108553252	108584677	31426	2	NR_077224	337334
Chr 10	18365269	18369091	DiffBind	8.89	6.8	9.71	-2.91	1.07e-28	4.97e-27	Distal Intergenic	10	18407675	18533891	126217	1	NM_173390	-38584
Chr 19	5745399	5747225	DiffBind	8.4	5.45	9.3	-3.85	1.23e-28	5.68e-27	Exon (NM_008520/Ltbp3, exon 3 of 28)	19	5740904	5758532	17629	1	NM_008520	4496
Chr 9	119382034	119383782	DiffBind	7.86	1.01	8.85	-7.84	1.26e-28	5.81e-27	Exon (NM_001033209/Xylb, exon 14 of 19)	9	119402501	119433506	31006	1	NM_007397	-18719
Chr 8	12785502	12789338	DiffBind	8.75	6.94	9.52	-2.59	1.39e-28	6.41e-27	Intron (NM_001293667/Atp11a, intron 1 of 29)	8	12757016	12868728	111713	1	NR_121603	28487
Chr 15	85295220	85297176	DiffBind	8.26	1.67	9.25	-7.57	1.47e-28	6.77e-27	Distal Intergenic	15	85336381	85463836	127456	1	NM_016843	-39205
Chr 13	25400959	25405580	DiffBind	9.97	-0.45	10.97	-11.43	1.79e-28	8.21e-27	Distal Intergenic	13	25252039	25269996	17958	2	NM_009513	-130964
Chr 18	82619727	82622575	DiffBind	9.15	7.39	9.92	-2.53	1.81e-28	8.26e-27	Exon (NM_177832/Zfp236, exon 21 of 30)	18	82554508	82585637	31130	1	NM_001025254	65220
Chr 2	181780020	181782678	DiffBind	8.39	3.79	9.36	-5.57	1.98e-28	9.03e-27	5' UTR	2	181767029	181827775	60747	1	NM_008665	12992
Chr 8	94990198	95002644	DiffBind	12.54	11.74	13.05	-1.31	2e-28	9.1e-27	5' UTR	8	94984399	95014208	29810	1	NM_018882	5800
Chr 15	38120011	38122331	DiffBind	7.88	4.32	8.81	-4.49	2e-28	9.1e-27	Distal Intergenic	15	37967328	38078854	111527	2	NM_001112721	-41158
Chr 13	52152517	52156374	DiffBind	10.59	9.07	11.31	-2.24	2.01e-28	9.15e-27	Distal Intergenic	13	52096741	52124160	27420	1	NR_045061	55777
Chr 1	143052317	143055700	DiffBind	9.05	7.13	9.85	-2.71	2.21e-28	1e-26	Distal Intergenic	1	143640697	143649937	9241	1	NM_020025	-584997
Chr 18	24024745	24026747	DiffBind	8.42	5.47	9.32	-3.85	2.76e-28	1.25e-26	Distal Intergenic	18	24012267	24020771	8505	2	NM_021559	-3975
Chr 11	3393734	3399441	DiffBind	10.27	8.75	10.99	-2.24	2.81e-28	1.27e-26	Intron (NR_037301/Mir3470a, intron 1 of 1)	11	3343297	3409238	65942	2	NM_010718	9797
Chr 4	15880216	15883622	DiffBind	9.58	8.39	10.22	-1.83	3.08e-28	1.39e-26	Promoter (<=1kb)	4	15881264	15906709	25446	1	NM_009788	0
Chr X	152944885	152947546	DiffBind	8.63	6.31	9.48	-3.18	3.11e-28	1.4e-26	Distal Intergenic	20	153006469	153009459	2991	1	NM_001137547	-58923
Chr 8	90813295	90817075	DiffBind	8.78	5.48	9.71	-4.23	3.91e-28	1.74e-26	Distal Intergenic	8	90828835	91054508	225674	1	NM_177224	-11760
Chr 9	35053092	35054987	DiffBind	8.03	2.09	9.02	-6.93	4.33e-28	1.93e-26	Exon (NM_009178/St3gal4, exon 4 of 11)	9	35116728	35130922	14195	1	NR_029475	-61741
Chr 4	122994527	122999709	DiffBind	9.69	8.56	10.32	-1.76	4.63e-28	2.06e-26	Promoter (<=1kb)	4	122995931	123002480	6550	1	NM_001303121	0
Chr 8	119644208	119646001	DiffBind	7.82	1.57	8.81	-7.24	4.74e-28	2.1e-26	Distal Intergenic	8	119623854	119635680	11827	2	NM_025734	-8529
Chr 2	37907694	37910078	DiffBind	8.09	5.14	8.99	-3.85	5.62e-28	2.48e-26	Intron (NM_146122/Dennd1a, intron 13 of 21)	2	37776249	37799103	22855	1	NM_001163566	131446
Chr 17	29354752	29357916	DiffBind	11.05	10.19	11.58	-1.39	7.01e-28	3.08e-26	Promoter (2-3kb)	17	29360914	29379535	18622	1	NM_001159538	-2998
Chr X	135946646	135951132	DiffBind	9.54	5.63	10.5	-4.87	7.54e-28	3.3e-26	Distal Intergenic	20	135993820	135995359	1540	1	NM_029823	-42688
Chr 14	66930686	66936166	DiffBind	10.41	9.22	11.06	-1.84	7.6e-28	3.32e-26	Distal Intergenic	14	66911208	66920061	8854	1	NM_175498	19479
Chr 12	87101507	87103119	DiffBind	7.77	1.41	8.76	-7.35	7.78e-28	3.4e-26	Promoter (<=1kb)	12	87097531	87102539	5009	2	NM_001294308	0
Chr 11	88111425	88132700	DiffBind	12.59	11.6	13.17	-1.57	7.9e-28	3.44e-26	Intron (NM_198013/Cuedc1, intron 1 of 10)	11	88099146	88194140	94995	1	NM_198013	12280
Chr 16	8565374	8568250	DiffBind	8.65	0.45	9.65	-9.19	8.32e-28	3.62e-26	Intron (NM_001170978/Abat, intron 1 of 14)	16	8513429	8621567	108139	1	NM_172961	51946
Chr 3	94362821	94364738	DiffBind	8.57	5.24	9.5	-4.26	8.48e-28	3.69e-26	Promoter (<=1kb)	3	94362444	94364567	2124	1	NM_001136117	378
Chr 11	88145464	88163829	DiffBind	12.67	11.79	13.21	-1.42	8.57e-28	3.72e-26	Intron (NM_198013/Cuedc1, intron 1 of 10)	11	88169565	88194140	24576	1	NM_001172099	-5736
Chr 2	163109605	163115530	DiffBind	9.86	-0.45	10.86	-11.31	8.91e-28	3.86e-26	Distal Intergenic	2	163087031	163089601	2571	2	NM_026630	-20005
Chr 13	58559854	58561960	DiffBind	8.01	4.89	8.93	-4.04	9.63e-28	4.17e-26	Intron (NM_022317/Slc28a3, intron 14 of 17)	13	58553308	58610877	57570	2	NM_022317	48917
Chr 6	114281871	114298454	DiffBind	12.7	12.12	13.11	-1	1.06e-27	4.59e-26	Promoter (<=1kb)	6	114282635	114317525	34891	1	NM_178703	0
Chr 9	108585083	108590529	DiffBind	11.45	10.49	12.02	-1.52	1.1e-27	4.73e-26	Intron (NM_028944/P4htm, intron 2 of 8)	9	108572313	108578670	6358	2	NM_031392	-6414
Chr 10	37691152	37694517	DiffBind	8.66	6.75	9.45	-2.7	1.2e-27	5.17e-26	Distal Intergenic	10	38175774	38181903	6130	1	NR_131035	-481257
Chr 7	62375905	62382397	DiffBind	9.8	-0.45	10.8	-11.26	1.21e-27	5.21e-26	Promoter (<=1kb)	7	62376979	62381640	4662	1	NM_013779	0
Chr 1	127853808	127856316	DiffBind	9.03	7.28	9.8	-2.53	1.64e-27	7e-26	Distal Intergenic	1	127868773	127943876	75104	1	NM_178690	-12457
Chr 3	83096062	83100709	DiffBind	9.78	-0.45	10.78	-11.23	1.66e-27	7.08e-26	Distal Intergenic	3	83055538	83072291	16754	1	NM_016784	40525
Chr 1	34663685	34667247	DiffBind	9.87	8.69	10.51	-1.83	1.9e-27	8.07e-26	Distal Intergenic	1	34633535	34636210	2676	2	NR_033627	-27476
Chr 10	79653724	79656787	DiffBind	9.49	6.81	10.37	-3.56	1.91e-27	8.1e-26	Distal Intergenic	10	79664574	79668536	3963	1	NM_013591	-7787
Chr 1	66987296	66988867	DiffBind	7.71	1.41	8.7	-7.3	1.97e-27	8.32e-26	Distal Intergenic	1	66924296	66945056	20761	2	NM_021285	-42241
Chr 6	89448200	89451021	DiffBind	8.31	5.44	9.21	-3.77	2.28e-27	9.62e-26	Intron (NM_001167736/Chchd6, intron 4 of 6)	6	89316314	89362613	46300	2	NM_008881	-85588
Chr 5	116806947	116811985	DiffBind	9.77	-0.45	10.77	-11.22	2.31e-27	9.75e-26	Distal Intergenic	5	116439273	116591817	152545	2	NM_026886	-215131
Chr 9	44252331	44256774	DiffBind	9.74	-0.45	10.74	-11.2	2.32e-27	9.78e-26	Promoter (<=1kb)	9	44247312	44251464	4153	2	NM_133226	-868
Chr 11	97953572	97960411	DiffBind	10.46	9.17	11.13	-1.95	2.35e-27	9.89e-26	Exon (NM_001163608/Plxdc1, exon 3 of 14)	11	97923237	97986446	63210	2	NM_001163608	26035
Chr 8	124555113	124559964	DiffBind	10.11	9.1	10.7	-1.59	2.36e-27	9.92e-26	3' UTR	8	124556587	124569707	13121	2	NM_007428	9743
Chr 13	34086514	34089836	DiffBind	10.03	8.41	10.77	-2.36	2.4e-27	1.01e-25	Exon (NR_046184/4930447K03Rik, exon 4 of 5)	13	34074280	34078008	3729	2	NM_009450	-8507
Chr 6	145967378	145969452	DiffBind	8.6	6.68	9.39	-2.71	2.49e-27	1.04e-25	Distal Intergenic	6	145934147	145965225	31079	1	NM_010656	33232
Chr 2	174310647	174312968	DiffBind	7.82	1.24	8.81	-7.57	2.59e-27	1.08e-25	Intron (NM_019690/Gnas, intron 2 of 4)	2	174297859	174346742	48884	1	NM_201618	12789
Chr 1	15609872	15611602	DiffBind	7.9	5.04	8.8	-3.76	2.85e-27	1.19e-25	Intron (NM_001098528/Kcnb2, intron 1 of 1)	1	15805646	15844052	38407	1	NM_001286628	-194044
Chr 12	68782861	68784325	DiffBind	7.98	2.32	8.96	-6.65	3.12e-27	1.3e-25	Distal Intergenic	12	69157722	69159186	1465	2	NM_009093	374861
Chr 6	140336664	140338614	DiffBind	7.63	3.89	8.58	-4.69	3.59e-27	1.49e-25	Distal Intergenic	6	140424099	140594906	170808	1	NM_144920	-85485
Chr 6	30615759	30619501	DiffBind	9.59	8.03	10.32	-2.3	3.77e-27	1.56e-25	Intron (NM_144537/Cpa5, intron 4 of 11)	6	30611010	30631521	20512	1	NM_144537	4750
Chr 13	99499185	99505383	DiffBind	10.17	9.2	10.74	-1.54	3.83e-27	1.59e-25	Intron (NM_008634/Map1b, intron 2 of 6)	13	99421464	99516602	95139	2	NM_008634	11219
Chr 18	76009962	76013280	DiffBind	9.51	8.15	10.19	-2.04	4.1e-27	1.7e-25	5' UTR	18	76091557	76098471	6915	2	NR_045365	85191
Chr 13	34574938	34576990	DiffBind	8.33	5.69	9.21	-3.52	4.28e-27	1.77e-25	Distal Intergenic	13	34627841	34652681	24841	2	NM_025831	75691
Chr 17	31281185	31283679	DiffBind	8.13	0.97	9.12	-8.15	4.29e-27	1.77e-25	Distal Intergenic	17	31255020	31277356	22337	2	NM_025290	-3830
Chr 11	88479236	88485855	DiffBind	10.67	9.37	11.35	-1.98	4.53e-27	1.87e-25	Exon (NM_054043/Msi2, exon 7 of 14)	11	88352773	88352864	92	1	NR_039545	126464
Chr 9	32290619	32294740	DiffBind	9.69	-0.45	10.69	-11.15	4.55e-27	1.87e-25	Distal Intergenic	9	32314783	32344237	29455	2	NM_010605	49497
Chr 5	144755745	144762282	DiffBind	11.06	9.48	11.8	-2.32	4.68e-27	1.92e-25	Promoter (<=1kb)	5	144735915	144761578	25664	2	NM_177735	0
Chr 16	50672538	50674301	DiffBind	7.73	4.43	8.65	-4.23	5.51e-27	2.26e-25	Distal Intergenic	16	50727132	50727245	114	1	NR_105782	-52831
Chr 12	79923808	79929597	DiffBind	10.8	9.73	11.41	-1.68	6e-27	2.45e-25	Promoter (<=1kb)	12	79917019	79924733	7715	2	NR_131075	0
Chr 4	106698353	106702331	DiffBind	9.56	7.87	10.32	-2.45	6.11e-27	2.49e-25	Exon (NM_001126487/Mroh7, exon 14 of 24)	4	106661808	106678944	17137	2	NM_028209	-19410
Chr 18	42668152	42670731	DiffBind	8.9	4.72	9.86	-5.14	6.82e-27	2.77e-25	Intron (NR_073583/Ppp2r2b, intron 6 of 8)	18	42578020	42579652	1633	2	NM_181543	-88501
Chr 6	91444678	91446527	DiffBind	8.06	0.45	9.05	-8.6	6.92e-27	2.81e-25	Distal Intergenic	6	91440987	91441755	769	1	NR_038153	3692
Chr 2	112541029	112543344	DiffBind	8.51	5.26	9.44	-4.18	8.34e-27	3.37e-25	Intron (NM_028844/Aven, intron 2 of 5)	2	112559682	112631253	71572	1	NM_001165935	-16338
Chr 6	22873516	22877873	DiffBind	10.01	8.79	10.66	-1.86	1e-26	4.01e-25	Promoter (<=1kb)	6	22875502	23052916	177415	1	NM_001081306	0
Chr 1	33531009	33532651	DiffBind	7.92	1.01	8.91	-7.9	1.07e-26	4.27e-25	Intron (NM_008922/Prim2, intron 8 of 13)	1	33453808	33669794	215987	2	NM_008922	137143
Chr 10	9167873	9169913	DiffBind	7.65	1.41	8.64	-7.23	1.21e-26	4.83e-25	Distal Intergenic	10	8722219	8886070	163852	2	NM_175155	-281804
Chr 5	116794360	116799779	DiffBind	9.6	-0.45	10.6	-11.05	1.28e-26	5.08e-25	Distal Intergenic	5	116439273	116591817	152545	2	NM_026886	-202544
Chr 12	100955978	100959640	DiffBind	8.83	6.82	9.64	-2.82	1.42e-26	5.65e-25	Intron (NM_026681/Ccdc88c, intron 10 of 29)	12	100876682	100908198	31517	2	NM_175493	-47781
Chr 4	106703354	106706923	DiffBind	9.93	8.89	10.53	-1.63	1.47e-26	5.82e-25	Exon (NM_001126487/Mroh7, exon 11 of 24)	4	106680417	106727930	47514	2	NM_001126487	21007
Chr 11	68214621	68216827	DiffBind	7.62	4.1	8.56	-4.46	1.63e-26	6.42e-25	Intron (NM_008744/Ntn1, intron 6 of 6)	11	68220892	68221011	120	1	NR_105833	-4065
Chr 8	117290070	117295471	DiffBind	8.98	7.41	9.72	-2.31	1.66e-26	6.54e-25	Intron (NM_001163262/Cmip, intron 1 of 20)	8	117257019	117461505	204487	1	NM_001163262	33052
Chr 19	22627207	22633003	DiffBind	9.89	8.19	10.65	-2.46	1.75e-26	6.9e-25	Intron (NM_001035239/Trpm3, intron 1 of 24)	19	22692619	22769380	76762	1	NM_001035246	-59616
Chr 1	54896300	54900103	DiffBind	8.95	7.34	9.7	-2.35	1.76e-26	6.9e-25	Intron (NM_001081433/Ankrd44, intron 1 of 27)	1	54645340	54926387	281048	2	NM_001081433	26284
Chr 5	129195805	129199722	DiffBind	9.6	-0.45	10.6	-11.05	2.03e-26	7.95e-25	Exon (NM_001081342/Adgrd1, exon 22 of 26)	5	129096750	129204599	107850	1	NM_001081342	99056
Chr 7	6850544	6854796	DiffBind	9.58	-0.45	10.58	-11.03	2.24e-26	8.74e-25	Intron (NM_001290994/Usp29, intron 3 of 8)	7	6803587	6803670	84	1	NR_037213	46958
Chr 10	94408080	94411171	DiffBind	9.18	7.71	9.89	-2.17	2.58e-26	1e-24	Distal Intergenic	10	94514857	94590954	76098	1	NM_172051	-103686
Chr 1	182085964	182091069	DiffBind	10.07	9.02	10.66	-1.64	2.85e-26	1.1e-24	Distal Intergenic	1	182124737	182132415	7679	1	NM_012058	-33668
Chr 8	112097835	112099370	DiffBind	8.67	6.89	9.44	-2.55	2.85e-26	1.1e-24	Distal Intergenic	8	112011359	112020528	9170	1	NM_020584	86477
Chr 17	9722862	9728469	DiffBind	10.38	9.43	10.95	-1.52	3.33e-26	1.28e-24	Distal Intergenic	17	9750752	9775866	25115	2	NR_045433	47397
Chr 8	110692643	110706686	DiffBind	11.48	10.57	12.03	-1.46	3.63e-26	1.4e-24	Intron (NM_146216/Vac14, intron 14 of 18)	8	110721484	110741400	19917	1	NM_198625	-14798
Chr 8	124560296	124574291	DiffBind	11.36	10.08	12.02	-1.94	4.02e-26	1.55e-24	Promoter (<=1kb)	8	124556587	124569707	13121	2	NM_007428	0
Chr X	153476259	153478399	DiffBind	8.29	5.93	9.14	-3.21	4.7e-26	1.8e-24	Distal Intergenic	20	153498232	153501558	3327	1	NM_018798	-19833
Chr 7	112786068	112790842	DiffBind	9.5	-0.45	10.5	-10.95	4.83e-26	1.84e-24	Intron (NM_001166584/Tead1, intron 2 of 13)	7	112759384	112906805	147422	1	NM_001166585	26685
Chr 2	174848712	174852750	DiffBind	9.6	-0.45	10.6	-11.06	5.07e-26	1.93e-24	Distal Intergenic	2	174760758	174784042	23285	1	NM_007903	87955
Chr 12	36182515	36185701	DiffBind	8.18	5.87	9.03	-3.16	5.23e-26	1.99e-24	Intron (NM_146033/Ankmy2, intron 5 of 9)	12	36157124	36197291	40168	1	NM_146033	25392
Chr 4	142771425	142774342	DiffBind	8.98	5.87	9.89	-4.02	5.73e-26	2.18e-24	Distal Intergenic	4	143136100	143136162	63	2	NR_105988	361820
Chr 2	179810981	179814867	DiffBind	9.73	8.4	10.41	-2	6.41e-26	2.43e-24	Intron (NM_009867/Cdh4, intron 4 of 15)	2	179912146	179976646	64501	2	NM_001081092	161779
Chr 9	99344293	99346478	DiffBind	7.8	1.61	8.79	-7.17	7.59e-26	2.85e-24	Intron (NM_177775/Esyt3, intron 1 of 22)	9	99309967	99358530	48564	2	NM_177775	12052
Chr 11	107791916	107795801	DiffBind	9.63	8.17	10.35	-2.18	8.42e-26	3.15e-24	Promoter (<=1kb)	11	107734780	107794464	59685	2	NM_019431	0
Chr 11	11866356	11871856	DiffBind	9.53	-0.45	10.53	-10.98	8.69e-26	3.25e-24	Promoter (<=1kb)	11	11868123	11885321	17199	1	NR_045178	0
Chr 16	96227964	96230697	DiffBind	8.53	5.92	9.4	-3.48	9.12e-26	3.4e-24	3' UTR	16	96235801	96319858	84058	1	NM_001122993	-5104
Chr 5	113888336	113892608	DiffBind	9.01	7.53	9.73	-2.2	9.2e-26	3.43e-24	Intron (NM_011779/Coro1c, intron 1 of 10)	5	113842439	113908706	66268	2	NM_011779	16098
Chr 17	31593955	31598121	DiffBind	9.39	6.29	10.3	-4.01	9.28e-26	3.46e-24	Exon (NM_016670/Pknox1, exon 6 of 11)	17	31564773	31607693	42921	1	NR_027493	29183
Chr 6	89235048	89241224	DiffBind	10.48	9.07	11.18	-2.11	9.37e-26	3.49e-24	Distal Intergenic	6	89212197	89216179	3983	2	NR_033190	-18870
Chr 11	34111215	34114228	DiffBind	9.21	6.4	10.11	-3.71	1.08e-25	4.01e-24	Distal Intergenic	11	34047201	34092280	45080	1	NM_010696	64015
Chr 5	120432047	120440670	DiffBind	9.5	-0.45	10.5	-10.95	1.09e-25	4.02e-24	Promoter (<=1kb)	5	120431886	120441457	9572	1	NM_008499	162
Chr 17	31724541	31729840	DiffBind	9.41	-0.45	10.41	-10.86	1.1e-25	4.04e-24	Distal Intergenic	17	31677931	31681730	3800	1	NM_013501	46611
Chr 2	156400324	156402079	DiffBind	8.6	6.46	9.42	-2.96	1.11e-25	4.09e-24	Distal Intergenic	2	156388063	156392979	4917	2	NR_024329	-7346
Chr 14	24212231	24220323	DiffBind	9.88	8.5	10.57	-2.08	1.2e-25	4.41e-24	Intron (NM_001163513/Dlg5, intron 1 of 31)	14	24133953	24245920	111968	2	NM_001163513	25597
Chr 19	58918244	58919677	DiffBind	7.92	0.63	8.92	-8.29	1.32e-25	4.85e-24	Distal Intergenic	19	58911673	58911759	87	2	NR_037247	-6486
Chr 3	28486891	28490017	DiffBind	8.84	6.73	9.66	-2.93	1.33e-25	4.85e-24	Intron (NM_001163009/Tnik, intron 2 of 30)	3	28419943	28420018	76	1	NR_130342	66949
Chr 17	31815751	31819874	DiffBind	9.51	-0.45	10.51	-10.96	1.45e-25	5.32e-24	Distal Intergenic	17	31844250	31855792	11543	2	NM_010831	35918
Chr 2	174856115	174859835	DiffBind	10.38	8.95	11.09	-2.13	1.48e-25	5.42e-24	Distal Intergenic	2	174760758	174784042	23285	1	NM_007903	95358
Chr 2	145015315	145016835	DiffBind	7.6	1.57	8.59	-7.02	1.52e-25	5.54e-24	Distal Intergenic	2	144823666	144824415	750	1	NM_025490	191650
Chr 5	113703011	113706480	DiffBind	8.39	4.99	9.32	-4.33	1.54e-25	5.61e-24	Intron (NR_033216/1700069L16Rik, intron 2 of 2)	5	113692424	113724772	32349	2	NR_033216	18292
Chr 16	10597711	10601549	DiffBind	9.38	-0.45	10.38	-10.84	1.54e-25	5.6e-24	Intron (NM_001204229/Clec16a, intron 10 of 22)	16	10545339	10744878	199540	1	NM_177562	52373
Chr 17	26699374	26703964	DiffBind	10.14	9.04	10.75	-1.71	1.54e-25	5.61e-24	3' UTR	17	26715650	26776626	60977	1	NM_029870	-11686
Chr 13	77396432	77398722	DiffBind	8.97	7.05	9.77	-2.72	1.56e-25	5.68e-24	Intron (NM_001145676/2210408I21Rik, intron 19 of 19)	13	77135536	77613679	478144	1	NM_001145676	260897
Chr 3	89642107	89649021	DiffBind	10.3	8.55	11.07	-2.53	1.6e-25	5.82e-24	Exon (NM_080466/Kcnn3, exon 4 of 8)	3	89715022	89753455	38434	1	NM_001038587	-66001
Chr 9	64611835	64613167	DiffBind	7.82	1.24	8.82	-7.57	1.69e-25	6.15e-24	Intron (NM_172522/Megf11, intron 4 of 22)	9	64715300	64737756	22457	2	NM_017382	124589
Chr 17	48501632	48507489	DiffBind	9.49	-0.45	10.49	-10.94	1.71e-25	6.23e-24	Distal Intergenic	17	48454901	48468684	13784	1	NM_152823	46732
Chr 11	5947254	5950701	DiffBind	9.37	-0.45	10.37	-10.82	1.75e-25	6.34e-24	Promoter (<=1kb)	11	5900823	5950081	49259	2	NM_010292	0
Chr 7	100492632	100497795	DiffBind	10.53	9.36	11.16	-1.8	1.78e-25	6.45e-24	Promoter (<=1kb)	7	100493358	100499629	6272	1	NM_011671	0
Chr 2	66578865	66581889	DiffBind	9.38	-0.45	10.38	-10.84	1.85e-25	6.68e-24	Intron (NM_001290674/Scn9a, intron 1 of 26)	2	66480081	66634962	154882	2	NM_001290674	53073
Chr 8	12830422	12833412	DiffBind	9.39	-0.45	10.38	-10.84	1.87e-25	6.75e-24	Promoter (<=1kb)	8	12828338	12831919	3582	2	NR_045775	0
Chr 12	33394529	33396312	DiffBind	9.34	8.05	10	-1.95	1.94e-25	7e-24	Promoter (<=1kb)	12	33358252	33394760	36509	2	NR_131031	0
Chr 1	181431647	181436186	DiffBind	9.96	9.01	10.53	-1.52	1.97e-25	7.11e-24	Intron (NM_001160211/Cnih3, intron 3 of 5)	1	181509633	181511451	1819	2	NM_207280	75265
Chr 2	156419203	156423277	DiffBind	10.23	9.36	10.77	-1.41	2.02e-25	7.31e-24	Promoter (<=1kb)	2	156420909	156543214	122306	1	NM_001291120	0
Chr 8	108405900	108408250	DiffBind	9.37	-0.45	10.37	-10.83	2.25e-25	8.1e-24	Distal Intergenic	8	108553252	108584677	31426	2	NR_077224	176427
Chr 6	114224613	114229803	DiffBind	10.02	6.75	10.94	-4.19	2.34e-25	8.4e-24	Exon (NM_172890/Slc6a11, exon 7 of 14)	6	114282635	114317525	34891	1	NM_178703	-52832
Chr 11	11820457	11822924	DiffBind	8.56	4.52	9.51	-4.99	2.36e-25	8.47e-24	Exon (NM_016672/Ddc, exon 12 of 15)	11	11800288	11808962	8675	2	NM_021891	-11496
Chr 11	81850001	81852187	DiffBind	8.69	5.57	9.61	-4.04	2.38e-25	8.54e-24	Intron (NM_001034013/Asic2, intron 1 of 9)	11	81860677	81894582	33906	1	NR_038010	-8490
Chr 5	150904261	150909272	DiffBind	10.88	9.69	11.52	-1.83	2.45e-25	8.77e-24	Distal Intergenic	5	150952607	150993817	41211	1	NM_013823	-43335
Chr 4	43971429	43975428	DiffBind	9.28	7.6	10.04	-2.44	3.17e-25	1.13e-23	Intron (NM_027450/Glipr2, intron 4 of 4)	4	43983504	43985533	2030	1	NM_001002787	-8076
Chr 8	117353139	117356798	DiffBind	9.2	7.25	10.01	-2.76	3.39e-25	1.2e-23	Intron (NM_001163262/Cmip, intron 1 of 20)	8	117349170	117461505	112336	1	NM_028941	3970
Chr 6	94683163	94686562	DiffBind	8.37	6.36	9.18	-2.82	3.56e-25	1.26e-23	Intron (NM_008377/Lrig1, intron 1 of 18)	6	94604529	94700145	95617	2	NM_008377	13583
Chr 13	92127854	92135760	DiffBind	10.91	9.97	11.48	-1.51	3.83e-25	1.35e-23	Distal Intergenic	13	91880407	91988042	107636	2	NM_009027	-139813
Chr 7	6692518	6696449	DiffBind	9.3	-0.45	10.3	-10.75	3.94e-25	1.39e-23	Promoter (<=1kb)	7	6675443	6696432	20990	2	NM_011769	0
Chr 8	10898608	10901351	DiffBind	9.66	8.47	10.3	-1.83	3.98e-25	1.4e-23	Promoter (<=1kb)	8	10899922	10902334	2413	1	NR_102285	0
Chr 13	116704826	116711314	DiffBind	9.29	-0.45	10.29	-10.75	4.15e-25	1.46e-23	Distal Intergenic	13	116854824	117025516	170693	2	NM_001081009	314202
Chr 18	85333458	85335921	DiffBind	8.44	6.08	9.29	-3.21	4.38e-25	1.54e-23	Distal Intergenic	18	84947294	84951524	4231	2	NM_025969	-381935
Chr 8	107956426	107962647	DiffBind	9.42	-0.45	10.42	-10.87	4.43e-25	1.55e-23	Distal Intergenic	8	107580380	107588482	8103	2	NM_010817	-367945
Chr 8	87689752	87692999	DiffBind	9.35	7.81	10.08	-2.27	4.78e-25	1.67e-23	Intron (NM_033327/Zfp423, intron 5 of 7)	8	87636098	87642210	6113	2	NR_131165	-47543
Chr 11	11854538	11857755	DiffBind	8.63	5.37	9.56	-4.19	6.18e-25	2.14e-23	Intron (NM_016672/Ddc, intron 6 of 14)	11	11868123	11885321	17199	1	NR_045178	-10368
Chr 8	127409980	127411793	DiffBind	8.03	3.52	9	-5.48	6.26e-25	2.17e-23	Exon (NM_001309391/Pard3, exon 18 of 25)	8	127299652	127402059	102408	1	NM_001013580	110329
Chr 2	94288939	94290721	DiffBind	7.9	0.63	8.9	-8.27	6.64e-25	2.29e-23	Distal Intergenic	2	94261300	94261399	100	2	NR_030431	-27541
Chr 2	157337036	157351105	DiffBind	12.23	11.23	12.81	-1.58	7.16e-25	2.46e-23	Promoter (<=1kb)	2	157329496	157346655	17160	2	NM_010285	0
Chr 17	24061484	24070428	DiffBind	10.57	9.67	11.13	-1.46	7.31e-25	2.51e-23	Intron (NM_027008/Kctd5, intron 1 of 5)	17	24047720	24073485	25766	2	NM_027008	3057
Chr 17	3336217	3338088	DiffBind	7.76	1.97	8.74	-6.77	7.31e-25	2.51e-23	Intron (NM_001122998/Tiam2, intron 1 of 26)	17	3326573	3519397	192825	1	NM_001122998	9645
Chr 5	142581362	142596563	DiffBind	11.98	11.33	12.42	-1.09	7.71e-25	2.64e-23	Intron (NM_175217/Mmd2, intron 1 of 6)	5	142563481	142608752	45272	2	NM_175217	12189
Chr 4	11917850	11920373	DiffBind	8.67	6.48	9.5	-3.02	7.91e-25	2.71e-23	Distal Intergenic	4	11958185	11965713	7529	2	NM_001098231	45340
Chr 1	183315524	183317259	DiffBind	8.09	2.29	9.08	-6.79	8.77e-25	2.99e-23	Exon (NM_181732/Aida, exon 7 of 10)	1	183297060	183324501	27442	1	NM_181732	18465
Chr 7	58482829	58484780	DiffBind	7.77	4.39	8.7	-4.31	9.01e-25	3.07e-23	Distal Intergenic	7	58658202	58829426	171225	1	NM_009728	-173422
Chr 2	158839567	158843530	DiffBind	9.35	8.1	10.02	-1.92	9.1e-25	3.1e-23	Exon (NM_001291144/Dhx35, exon 15 of 22)	2	158794807	158858220	63414	1	NM_145742	44761
Chr 4	152724407	152727350	DiffBind	8.24	5.31	9.15	-3.84	9.73e-25	3.31e-23	Distal Intergenic	4	152697540	152700922	3383	1	NR_033138	26868
Chr 8	118338960	118340644	DiffBind	8.15	5.83	9	-3.17	1.06e-24	3.61e-23	Intron (NM_019707/Cdh13, intron 1 of 13)	8	118283755	119323448	1039694	1	NM_019707	55206
Chr 7	6934082	6937864	DiffBind	8.59	6.27	9.44	-3.17	1.09e-24	3.7e-23	Intron (NM_001290994/Usp29, intron 6 of 8)	7	6955686	6976662	20977	2	NR_036631	38798
Chr 13	116300773	116307628	DiffBind	9.21	-0.45	10.21	-10.66	1.15e-24	3.9e-23	Promoter (2-3kb)	13	116298270	116309688	11419	2	NM_021459	2060
Chr X	136093551	136096522	DiffBind	8.54	6.18	9.39	-3.21	1.19e-24	4e-23	Distal Intergenic	20	136104603	136115420	10818	1	NR_045424	-8081
Chr 1	62702470	62710723	DiffBind	11.37	10.69	11.83	-1.14	1.23e-24	4.14e-23	Promoter (<=1kb)	1	62703317	62797091	93775	1	NM_001077406	0
Chr 5	76762338	76765000	DiffBind	8.03	3.22	9	-5.79	1.32e-24	4.44e-23	Distal Intergenic	5	76840599	76873554	32956	1	NM_001163793	-75599
Chr 18	52885934	52889837	DiffBind	9.29	6.37	10.19	-3.82	1.35e-24	4.54e-23	Intron (NM_001199151/Sncaip, intron 6 of 11)	18	52822108	52902647	80540	2	NR_035420	12810
Chr 12	7746294	7750972	DiffBind	9.23	-0.45	10.23	-10.69	1.43e-24	4.8e-23	Distal Intergenic	12	7977677	8016839	39163	1	NM_009693	-226705
Chr 15	10176436	10180118	DiffBind	9.21	-0.45	10.2	-10.66	1.48e-24	4.94e-23	Promoter (<=1kb)	15	10177238	10337020	159783	1	NM_011169	0
Chr 3	96678300	96681457	DiffBind	9.19	-0.45	10.19	-10.65	1.62e-24	5.4e-23	Exon (NM_001081139/Ankrd35, exon 3 of 13)	3	96670131	96691034	20904	1	NM_001081139	8170
Chr 13	24520011	24523149	DiffBind	8.97	7.55	9.67	-2.12	1.65e-24	5.5e-23	Distal Intergenic	13	24582189	24733806	151618	1	NM_001286100	-59040
Chr 1	134845265	134848978	DiffBind	9.52	7.2	10.36	-3.16	1.65e-24	5.5e-23	Intron (NM_001081307/Ppp1r12b, intron 13 of 23)	1	134779723	134803721	23999	2	NR_015606	-41545
Chr 8	23963554	23966229	DiffBind	9.32	8.04	9.99	-1.95	1.66e-24	5.53e-23	Intron (NM_001277239/Zmat4, intron 6 of 7)	8	23669661	24063116	393456	1	NM_177086	293894
Chr 2	157524021	157527709	DiffBind	8.21	5.07	9.13	-4.05	1.83e-24	6.1e-23	Distal Intergenic	2	157560078	157562525	2448	1	NM_001291128	-32369
Chr 1	128471349	128473857	DiffBind	8.93	5	9.88	-4.87	1.91e-24	6.34e-23	Distal Intergenic	1	128412118	128417416	5299	2	NM_145507	-53934
Chr 6	88980093	88985350	DiffBind	9.43	-0.45	10.43	-10.88	1.94e-24	6.43e-23	Distal Intergenic	6	88902251	88912240	9990	1	NM_011906	77843
Chr 2	71159764	71164294	DiffBind	9.18	-0.45	10.18	-10.63	2.1e-24	6.92e-23	Distal Intergenic	2	71118054	71142926	24873	1	NM_028593	41711
Chr 7	6912649	6916259	DiffBind	9.36	-0.45	10.36	-10.81	2.12e-24	6.99e-23	Intron (NM_001290994/Usp29, intron 4 of 8)	7	6955686	6976662	20977	2	NR_036631	60403
Chr 11	100353997	100357584	DiffBind	10.28	8.07	11.11	-3.04	2.15e-24	7.09e-23	Promoter (<=1kb)	11	100347327	100356141	8815	2	NM_010404	0
Chr 4	128182779	128186161	DiffBind	8.19	5.53	9.07	-3.53	2.28e-24	7.51e-23	Intron (NM_001281955/Csmd2, intron 3 of 70)	4	128133523	128166597	33075	2	NM_029137	-16183
Chr 1	154499174	154502314	DiffBind	9.42	7.65	10.19	-2.54	2.53e-24	8.29e-23	Intron (NM_009782/Cacna1e, intron 7 of 46)	1	154392519	154725920	333402	2	NM_009782	223606
Chr 9	46388358	46391393	DiffBind	9.6	8.14	10.31	-2.17	2.84e-24	9.3e-23	Distal Intergenic	9	46303361	46319986	16626	2	NM_183104	-68373
Chr 6	75041754	75043531	DiffBind	7.5	3.74	8.44	-4.71	3.12e-24	1.02e-22	Distal Intergenic	6	73436965	73471021	34057	2	NR_108032	-1570734
Chr 6	31232494	31234503	DiffBind	8.77	4.13	9.74	-5.61	3.41e-24	1.11e-22	Intron (NR_040257/2210408F21Rik, intron 1 of 7)	6	31220351	31337394	117044	1	NR_040262	12144
Chr 9	77770296	77773299	DiffBind	9.44	7.35	10.26	-2.9	3.49e-24	1.13e-22	Intron (NM_010295/Gclc, intron 1 of 15)	9	77754535	77794489	39955	1	NM_010295	15762
Chr 4	7579831	7582741	DiffBind	9.63	8.52	10.26	-1.74	3.53e-24	1.15e-22	Distal Intergenic	4	7560688	7573801	13114	1	NR_040645	19144
Chr 14	54988731	54992417	DiffBind	9.7	6.29	10.63	-4.34	3.56e-24	1.15e-22	Promoter (2-3kb)	14	54970688	54994549	23862	2	NM_080728	2132
Chr 8	12484730	12488202	DiffBind	9.54	7.68	10.32	-2.64	3.61e-24	1.17e-22	Distal Intergenic	8	12573049	12600738	27690	1	NM_024279	-84847
Chr 8	117318726	117324747	DiffBind	10.49	9.15	11.18	-2.02	3.64e-24	1.18e-22	Intron (NM_001163262/Cmip, intron 1 of 20)	8	117349170	117461505	112336	1	NM_028941	-24423
Chr 5	113726656	113728938	DiffBind	7.81	1.97	8.8	-6.83	3.79e-24	1.22e-22	Promoter (1-2kb)	5	113692424	113724772	32349	2	NR_033216	-1885
Chr 7	92530704	92534865	DiffBind	9.45	6.11	10.37	-4.26	3.99e-24	1.29e-22	Distal Intergenic	7	92561149	92582294	21146	1	NM_001162918	-26284
Chr 6	4736577	4741897	DiffBind	9.16	-0.45	10.16	-10.61	4.64e-24	1.49e-22	Intron (NM_001130188/Sgce, intron 1 of 11)	6	4674350	4747204	72855	2	NM_001130188	5307
Chr 4	138634148	138637188	DiffBind	9.1	-0.45	10.1	-10.55	4.7e-24	1.51e-22	Distal Intergenic	4	138568969	138623992	55024	2	NM_029401	-10157
Chr 7	108970930	108974060	DiffBind	9.1	-0.45	10.09	-10.55	4.84e-24	1.55e-22	Distal Intergenic	7	108934415	108941942	7528	1	NM_025344	36516
Chr 7	66245817	66249229	DiffBind	9.52	8.39	10.15	-1.76	5.04e-24	1.61e-22	Distal Intergenic	7	66381667	66381724	58	2	NR_106024	132495
Chr 1	89549706	89551083	DiffBind	7.51	1.41	8.5	-7.09	5.28e-24	1.68e-22	Intron (NM_001037136/Agap1, intron 1 of 16)	1	89454811	89895282	440472	1	NM_178119	94896
Chr 6	5402655	5406512	DiffBind	9.19	-0.45	10.19	-10.65	5.46e-24	1.74e-22	Intron (NM_023048/Asb4, intron 3 of 5)	6	5383386	5433021	49636	1	NM_023048	19270
Chr 2	93743000	93745965	DiffBind	8.91	7.02	9.7	-2.68	5.57e-24	1.77e-22	Intron (NM_010163/Ext2, intron 8 of 13)	2	93695631	93822568	126938	2	NM_010163	76603
Chr 7	123237913	123242654	DiffBind	9.17	-0.45	10.17	-10.63	5.72e-24	1.82e-22	Exon (NM_146198/Slc5a11, exon 4 of 17)	7	123214866	123273251	58386	1	NM_146198	23048
Chr 14	49141643	49144393	DiffBind	8.67	4.03	9.65	-5.62	5.77e-24	1.83e-22	Distal Intergenic	14	49172227	49191031	18805	1	NM_001081430	-27834
Chr 14	25125495	25130177	DiffBind	10.34	9.07	11	-1.93	6.49e-24	2.05e-22	Distal Intergenic	14	25139795	25143241	3447	2	NR_045718	13064
Chr 16	42715048	42719515	DiffBind	10.45	9.33	11.07	-1.74	6.74e-24	2.13e-22	Distal Intergenic	16	42725702	42875587	149886	2	NR_040521	156072
Chr 7	56590321	56592731	DiffBind	9.18	-0.45	10.18	-10.63	7.19e-24	2.27e-22	Distal Intergenic	7	56239771	56536517	296747	1	NM_021879	350551
Chr 3	89621899	89625091	DiffBind	9.08	-0.45	10.08	-10.54	7.49e-24	2.36e-22	Intron (NM_080466/Kcnn3, intron 3 of 7)	3	89715022	89753455	38434	1	NM_001038587	-89931
Chr X	10991174	10994422	DiffBind	9.76	8.66	10.37	-1.72	8.15e-24	2.56e-22	Distal Intergenic	20	10717365	10719702	2338	1	NM_026524	273810
Chr 15	58981364	58993953	DiffBind	11.15	9.67	11.86	-2.19	9.03e-24	2.83e-22	Intron (NM_001146180/Mtss1, intron 3 of 13)	15	58933810	58939489	5680	1	NM_023172	47555
Chr 2	112532123	112535288	DiffBind	8.24	0.07	9.24	-9.17	9.4e-24	2.94e-22	Intron (NM_028844/Aven, intron 2 of 5)	2	112559682	112631253	71572	1	NM_001165935	-24394
Chr 2	157046547	157056576	DiffBind	11.74	10.55	12.38	-1.83	1.02e-23	3.19e-22	Exon (NM_001164663/Soga1, exon 3 of 15)	2	157010442	157079265	68824	2	NM_001164663	22689
Chr 7	70354002	70364093	DiffBind	11.59	10.49	12.21	-1.72	1.1e-23	3.41e-22	Promoter (<=1kb)	7	70351950	70360593	8644	2	NM_009697	0
Chr 9	113980026	113982480	DiffBind	9.12	7.56	9.85	-2.29	1.11e-23	3.45e-22	Intron (NR_039590/Mir5128, intron 2 of 3)	9	113951596	113993800	42205	2	NR_039590	11320
Chr 12	74097567	74100168	DiffBind	9.17	5.91	10.09	-4.18	1.15e-23	3.59e-22	Intron (NM_172804/Syt16, intron 1 of 6)	12	73997761	74267916	270156	1	NM_172804	99807
Chr 7	139016129	139018215	DiffBind	8.18	5.65	9.05	-3.39	1.16e-23	3.59e-22	Exon (NM_028708/Jakmip3, exon 4 of 20)	7	139086001	139101791	15791	1	NM_011993	-67786
Chr 2	130826023	130829826	DiffBind	9.91	8.91	10.5	-1.59	1.19e-23	3.7e-22	Intron (NM_029432/4930402H24Rik, intron 1 of 36)	2	130707853	130840110	132258	2	NM_029432	10284
Chr 2	22027763	22030206	DiffBind	8.28	4.37	9.23	-4.86	1.2e-23	3.73e-22	Distal Intergenic	2	22227503	22423370	195868	1	NM_148413	-197297
Chr 8	87859367	87863212	DiffBind	8.77	5.94	9.67	-3.73	1.33e-23	4.13e-22	Exon (NM_033327/Zfp423, exon 3 of 8)	8	87661810	87959595	297786	2	NM_033327	96383
Chr 4	126129376	126135467	DiffBind	10.54	9.67	11.08	-1.41	1.37e-23	4.22e-22	Exon (NM_001145827/Stk40, exon 8 of 13)	4	126148003	126149874	1872	1	NM_172145	-12536
Chr 17	31717568	31720701	DiffBind	9	-0.45	9.99	-10.45	1.39e-23	4.3e-22	Distal Intergenic	17	31677931	31681730	3800	1	NM_013501	39638
Chr 13	36611263	36614761	DiffBind	9.57	7.4	10.4	-3	1.42e-23	4.37e-22	Distal Intergenic	13	36725622	36734477	8856	2	NM_153529	119716
Chr 6	47987165	47989087	DiffBind	7.44	1.01	8.43	-7.42	1.56e-23	4.82e-22	Distal Intergenic	6	47953390	47965299	11910	1	NM_178898	33776
Chr 18	43230701	43232698	DiffBind	8.56	5.32	9.48	-4.16	1.57e-23	4.83e-22	Intron (NM_178749/Stk32a, intron 2 of 12)	18	43207697	43317481	109785	1	NM_178749	23005
Chr 4	130791647	130817099	DiffBind	12.71	11.69	13.3	-1.61	1.6e-23	4.93e-22	Promoter (<=1kb)	4	130792537	130826318	33782	1	NM_011520	0
Chr 4	107822070	107826548	DiffBind	10.11	8.82	10.78	-1.96	1.66e-23	5.1e-22	Intron (NM_001080926/Lrp8, intron 2 of 18)	4	107802259	107876840	74582	1	NR_033496	19812
Chr 19	30123324	30127185	DiffBind	9.01	-0.45	10.01	-10.46	1.73e-23	5.3e-22	Exon (NM_138595/Gldc, exon 16 of 25)	19	30098441	30175441	77001	2	NM_138595	48256
Chr 12	45832481	45834507	DiffBind	7.96	5.26	8.84	-3.59	1.75e-23	5.35e-22	Distal Intergenic	12	44852486	45074483	221998	2	NM_144552	-757999
Chr 10	61010234	61015991	DiffBind	9.13	-0.45	10.13	-10.58	1.97e-23	6e-22	Distal Intergenic	10	61031303	61038080	6778	1	NR_040638	-15312
Chr 5	25015843	25019234	DiffBind	8.27	4.7	9.21	-4.51	1.97e-23	6e-22	Intron (NM_145401/Prkag2, intron 3 of 15)	5	24862735	25100642	237908	2	NM_145401	81408
Chr 6	122491081	122496651	DiffBind	10.18	8.86	10.85	-1.99	1.97e-23	6e-22	Distal Intergenic	6	122453609	122486305	32697	2	NM_027664	-4777
Chr 8	108465900	108469320	DiffBind	8.98	-0.45	9.98	-10.43	1.98e-23	6.03e-22	Distal Intergenic	8	108553252	108584677	31426	2	NR_077224	115357
Chr 5	116274055	116275821	DiffBind	7.9	4.66	8.82	-4.16	2.01e-23	6.1e-22	Intron (NM_177759/Ccdc60, intron 1 of 13)	5	116125581	116288985	163405	2	NM_177759	13164
Chr 14	123510960	123515776	DiffBind	9.86	7.27	10.73	-3.46	2.01e-23	6.13e-22	Exon (NM_177393/Nalcn, exon 8 of 44)	14	123276641	123627144	350504	2	NM_177393	111368
Chr 5	76705248	76706886	DiffBind	7.42	1.41	8.41	-7.01	2.02e-23	6.13e-22	Distal Intergenic	5	76591714	76646466	54753	1	NM_199032	113535
Chr 7	62364433	62367989	DiffBind	8.95	-0.45	9.95	-10.41	2.04e-23	6.19e-22	Distal Intergenic	7	62376979	62381640	4662	1	NM_013779	-8990
Chr 17	7155251	7158736	DiffBind	8.96	-0.45	9.96	-10.41	2.05e-23	6.22e-22	Distal Intergenic	17	7170115	7303316	133202	1	NM_011299	-11379
Chr 17	47699872	47703551	DiffBind	8.97	-0.45	9.96	-10.42	2.47e-23	7.46e-22	Promoter (<=1kb)	17	47699969	47701996	2028	2	NR_045912	0
Chr 13	57106599	57109367	DiffBind	8.08	2.38	9.07	-6.69	2.54e-23	7.65e-22	Distal Intergenic	13	56773098	56895789	122692	2	NM_012035	-210811
Chr 15	27846043	27850602	DiffBind	9.17	-0.45	10.16	-10.62	2.56e-23	7.72e-22	Exon (NM_001081302/Trio, exon 16 of 57)	15	27655071	27681542	26472	2	NM_198301	-164502
Chr 8	87158244	87161603	DiffBind	8.93	-0.45	9.93	-10.38	2.68e-23	8.07e-22	Distal Intergenic	8	87169747	87199850	30104	2	NR_040697	38247
Chr 6	89006662	89010633	DiffBind	8.93	-0.45	9.92	-10.38	2.84e-23	8.54e-22	Distal Intergenic	6	89096115	89110037	13923	1	NM_175017	-85482
Chr 9	56581496	56584923	DiffBind	8.94	-0.45	9.93	-10.39	2.88e-23	8.65e-22	Distal Intergenic	9	56618475	56685253	66779	2	NM_181074	100330
Chr 11	46217314	46222459	DiffBind	10.56	9.75	11.08	-1.33	3.23e-23	9.66e-22	Exon (NM_001252460/Cyfip2, exon 26 of 31)	11	46232135	46581905	349771	1	NR_105955	-9676
Chr 12	79920743	79923478	DiffBind	7.82	2.19	8.81	-6.61	3.35e-23	1e-21	Promoter (1-2kb)	12	79917019	79924733	7715	2	NR_131075	1255
Chr 5	110871037	110874548	DiffBind	9.01	-0.45	10.01	-10.46	3.5e-23	1.04e-21	3' UTR	5	110879803	111289779	409977	1	NM_001267622	-5255
Chr 4	53108764	53111110	DiffBind	8.23	6.22	9.04	-2.82	3.57e-23	1.07e-21	Exon (NM_013454/Abca1, exon 6 of 50)	4	53030789	53159895	129107	2	NM_013454	48785
Chr 1	38859426	38862521	DiffBind	8.99	-0.45	9.98	-10.44	3.59e-23	1.07e-21	Downstream (1-2kb)	1	38863873	38898160	34288	2	NM_145142	35639
Chr 15	84662288	84666832	DiffBind	10.3	9.37	10.86	-1.48	3.64e-23	1.08e-21	Distal Intergenic	15	84680998	84703673	22676	1	NM_146061	-14166
Chr 11	118320274	118325851	DiffBind	9.57	8.13	10.27	-2.14	3.74e-23	1.11e-21	Intron (NM_011594/Timp2, intron 1 of 4)	11	118332360	118342534	10175	2	NM_021440	16683
Chr 3	121697741	121703020	DiffBind	10.61	9.51	11.23	-1.72	4.21e-23	1.25e-21	Distal Intergenic	3	121723537	121735052	11516	1	NM_010171	-20517
Chr 13	57123762	57125781	DiffBind	7.58	1.57	8.57	-7	4.23e-23	1.25e-21	Distal Intergenic	13	56773098	56895789	122692	2	NM_012035	-227974
Chr 14	27049704	27051768	DiffBind	7.7	4.65	8.61	-3.96	4.29e-23	1.27e-21	Intron (NM_134437/Il17rd, intron 1 of 12)	14	27039001	27107286	68286	1	NM_134437	10704
Chr 19	30112886	30120163	DiffBind	10.85	9.74	11.47	-1.73	4.59e-23	1.36e-21	Exon (NM_138595/Gldc, exon 17 of 25)	19	30098441	30175441	77001	2	NM_138595	55278
Chr 7	35667084	35669524	DiffBind	9.27	7.69	10	-2.32	4.86e-23	1.44e-21	Distal Intergenic	7	35641985	35647482	5498	2	NM_019746	-19603
Chr 9	101403532	101409062	DiffBind	10.24	9.34	10.79	-1.45	5.15e-23	1.52e-21	Distal Intergenic	9	101342194	101348017	5824	1	NR_110509	61339
Chr 11	98283726	98287185	DiffBind	9.36	8.22	9.98	-1.77	5.38e-23	1.58e-21	Distal Intergenic	11	98262606	98262662	57	1	NR_039579	21121
Chr 15	97281860	97283478	DiffBind	7.56	4	8.49	-4.49	5.74e-23	1.68e-21	Intron (NM_172293/Pced1b, intron 3 of 5)	15	97244074	97247287	3214	2	NM_178114	-34574
Chr 6	114154155	114164747	DiffBind	10.68	8.37	11.53	-3.15	5.74e-23	1.68e-21	Exon (NM_172890/Slc6a11, exon 5 of 14)	6	114131241	114249886	118646	1	NM_172890	22915
Chr 15	86385981	86389410	DiffBind	8.32	6.29	9.13	-2.84	5.92e-23	1.73e-21	Intron (NM_145476/Tbc1d22a, intron 10 of 12)	15	86214459	86498503	284045	1	NM_145476	171523
Chr 1	92847038	92852004	DiffBind	10.67	9.2	11.39	-2.18	6.51e-23	1.9e-21	Promoter (<=1kb)	1	92850378	92850443	66	1	NR_029559	0
Chr 1	150680668	150683010	DiffBind	8.38	6.21	9.21	-3.01	6.54e-23	1.91e-21	Exon (NM_001024720/Hmcn1, exon 47 of 107)	1	150449412	150466165	16754	2	NM_021400	-214504
Chr 13	99278554	99280299	DiffBind	7.4	3.03	8.36	-5.33	6.58e-23	1.92e-21	Distal Intergenic	13	99319649	99344678	25030	2	NM_026873	64379
Chr 6	29197766	29199409	DiffBind	8.22	6.11	9.04	-2.93	6.73e-23	1.96e-21	Downstream (1-2kb)	6	29200437	29212297	11861	2	NM_011829	12888
Chr 2	174032886	174034153	DiffBind	7.48	1.24	8.47	-7.23	6.91e-23	2.01e-21	Distal Intergenic	2	174077051	174099771	22721	1	NM_001102423	-42898
Chr 2	70176341	70178008	DiffBind	7.72	0.97	8.72	-7.75	6.94e-23	2.02e-21	Intron (NM_177376/Myo3b, intron 8 of 34)	2	70039126	70429195	390070	1	NM_177376	137216
Chr 19	25434613	25437064	DiffBind	8.43	5.55	9.33	-3.78	7.52e-23	2.19e-21	Distal Intergenic	19	25505706	25604328	98623	1	NM_015826	-68642
Chr 12	78793333	78795005	DiffBind	7.87	4.86	8.77	-3.91	7.66e-23	2.22e-21	5' UTR	12	78748947	78840713	91767	1	NM_019579	44387
Chr 9	86586144	86589918	DiffBind	8.9	-0.45	9.89	-10.35	8.35e-23	2.42e-21	Exon (NM_001198933/Me1, exon 13 of 14)	9	86572053	86574899	2847	1	NM_027100	14092
Chr 11	107387716	107395720	DiffBind	10.47	9.37	11.08	-1.72	8.56e-23	2.48e-21	Intron (NM_145823/Pitpnc1, intron 1 of 9)	11	107207892	107470720	262829	2	NM_145823	75000
Chr 1	164804124	164805514	DiffBind	7.54	2.29	8.52	-6.23	8.65e-23	2.5e-21	Intron (NM_019759/Dpt, intron 1 of 3)	1	164796732	164824266	27535	1	NM_019759	7393
Chr 8	87154435	87157629	DiffBind	8.29	5.26	9.2	-3.94	9.17e-23	2.65e-21	Distal Intergenic	8	87169747	87199850	30104	2	NR_040697	42221
Chr 18	25521340	25529146	DiffBind	9.96	8.92	10.57	-1.65	1.02e-22	2.94e-21	Intron (NM_001146292/Celf4, intron 3 of 12)	18	25477620	25753983	276364	2	NM_001146292	224837
Chr 4	125258114	125263936	DiffBind	10.27	8.67	11.01	-2.34	1.02e-22	2.93e-21	Distal Intergenic	4	125118414	125127881	9468	2	NM_153159	-130234
Chr 16	28882954	28886809	DiffBind	8.7	6.93	9.47	-2.54	1.03e-22	2.98e-21	Intron (NM_177718/Mb21d2, intron 1 of 1)	16	28826176	28929698	103523	2	NM_177718	42889
Chr 17	29667297	29671467	DiffBind	9.92	8.69	10.58	-1.88	1.04e-22	3.01e-21	Intron (NR_132314/Rnf8-cmtr1, intron 7 of 27)	17	29660595	29705979	45385	1	NM_028791	6703
Chr 8	119464564	119467757	DiffBind	8.76	5.78	9.67	-3.89	1.05e-22	3.02e-21	Exon (NM_054095/Necab2, exon 7 of 13)	8	119446719	119472635	25917	1	NM_054095	17846
Chr 18	42959883	42962244	DiffBind	8	2.38	8.99	-6.6	1.05e-22	3.03e-21	Intron (NM_028392/Ppp2r2b, intron 1 of 8)	18	42645221	42899506	254286	2	NR_073583	-60378
Chr 9	63941256	63943180	DiffBind	7.72	0.63	8.71	-8.08	1.09e-22	3.13e-21	Distal Intergenic	9	63953076	64022059	68984	2	NM_008542	78879
Chr 17	11960463	11963836	DiffBind	9.05	7.14	9.84	-2.7	1.1e-22	3.16e-21	Intron (NM_016694/Park2, intron 9 of 11)	17	11863070	11883189	20120	2	NR_045808	-77275
Chr 8	107813672	107817964	DiffBind	9.03	-0.45	10.03	-10.49	1.11e-22	3.17e-21	Distal Intergenic	8	107580380	107588482	8103	2	NM_010817	-225191
Chr 1	153598422	153600052	DiffBind	7.12	1.99	8.1	-6.11	1.16e-22	3.31e-21	Distal Intergenic	1	153503016	153549714	46699	2	NM_028749	-48709
Chr 8	94186790	94190473	DiffBind	9.76	8.61	10.4	-1.79	1.2e-22	3.43e-21	Distal Intergenic	8	94179089	94180327	1239	1	NM_013602	7702
Chr 10	121568600	121570166	DiffBind	7.68	4.01	8.62	-4.61	1.2e-22	3.43e-21	Intron (NM_019786/Tbk1, intron 6 of 20)	10	121546456	121586794	40339	2	NM_019786	16628
Chr 5	149257137	149260338	DiffBind	8.9	-0.45	9.9	-10.35	1.26e-22	3.59e-21	Distal Intergenic	5	149265004	149288153	23150	1	NM_001308462	-4666
Chr 13	52013279	52016494	DiffBind	8.82	-0.45	9.81	-10.27	1.27e-22	3.62e-21	Distal Intergenic	13	52096741	52124160	27420	1	NR_045061	-80247
Chr 17	50063416	50064856	DiffBind	7.37	1.41	8.36	-6.95	1.29e-22	3.66e-21	Intron (NM_181397/Rftn1, intron 4 of 9)	17	49993307	50190497	197191	2	NM_181397	125641
Chr 12	105091835	105094443	DiffBind	9.27	7.77	9.99	-2.23	1.31e-22	3.72e-21	Distal Intergenic	12	105147033	105155225	8193	1	NM_013775	-52590
Chr 16	96766357	96770312	DiffBind	9.05	6.49	9.92	-3.42	1.36e-22	3.85e-21	Intron (NM_031174/Dscam, intron 11 of 32)	16	96467606	96525793	58188	1	NM_008791	298752
Chr 14	100457853	100462751	DiffBind	11.07	10.32	11.56	-1.24	1.38e-22	3.91e-21	Distal Intergenic	14	99870640	100149796	279157	2	NM_010636	-308058
Chr 10	42859339	42865614	DiffBind	10.7	9.46	11.35	-1.89	1.46e-22	4.13e-21	Promoter (<=1kb)	10	42860512	42960782	100271	1	NM_172938	0
Chr 12	80602885	80605510	DiffBind	9.52	8.34	10.16	-1.82	1.52e-22	4.29e-21	3' UTR	12	80634023	80643861	9839	2	NM_007951	38351
Chr 2	154680390	154684428	DiffBind	10.01	8.8	10.66	-1.86	1.61e-22	4.54e-21	Intron (NM_029362/Chmp4b, intron 1 of 4)	2	154657026	154694783	37758	1	NM_029362	23365
Chr 10	20936423	20939250	DiffBind	8.79	-0.45	9.79	-10.25	1.64e-22	4.61e-21	Distal Intergenic	10	20952547	21080429	127883	1	NM_026203	-13297
Chr 12	111406219	111410917	DiffBind	8.78	-0.45	9.78	-10.24	1.75e-22	4.93e-21	Promoter (<=1kb)	12	111406809	111412077	5269	1	NM_001101503	0
Chr 7	123405589	123408549	DiffBind	8.69	6.95	9.45	-2.5	1.8e-22	5.06e-21	Intron (NM_025304/Lcmt1, intron 5 of 10)	7	123377982	123430358	52377	1	NM_025304	27608
Chr 4	107826863	107837974	DiffBind	11.05	9.84	11.7	-1.86	1.8e-22	5.07e-21	Exon (NM_001080926/Lrp8, exon 3 of 19)	4	107802259	107876840	74582	1	NR_033496	24605
Chr 5	76656879	76659436	DiffBind	9.85	8.73	10.48	-1.75	1.82e-22	5.1e-21	Distal Intergenic	5	76591714	76646466	54753	1	NM_199032	65166
Chr 9	45737864	45741298	DiffBind	10.02	8.82	10.67	-1.85	1.89e-22	5.29e-21	Exon (NM_001081270/Dscaml1, exon 21 of 33)	9	45766946	45828638	61693	2	NM_001081373	87340
Chr 9	29231004	29233222	DiffBind	7.47	1.72	8.45	-6.74	1.89e-22	5.28e-21	Intron (NM_172290/Ntm, intron 2 of 7)	9	28995964	29963129	967166	2	NM_172290	729907
[truncated: 11,644 more rows]

## Sheet: Overlap _SCN(ZT3 and ZT15) 
Chr (zt3)	Start(zt3)	End (zt3)	Chr(zt15)	Start(zt15)	End (zt15)	Overlap
[truncated: 14,439 more rows]
