# Supplementary material for: Dynamic modulation of genomic enhancer elements in the suprachiasmatic nucleus, the site of the mammalian circadian clock
Source: Genome Res. 2023 May;33(5):673–88. doi: 10.1101/gr.277581.122 (PMC10317116; doi:10.1101/gr.277581.122)
Supplement: Supplemental Material [file supp_gr.277581.122_Supplemental_Table_S3.xlsx]

## Sheet: Sheet1
Supplemental Table S3: Differential histone modification sites between ZT3 and ZT15
A) Differential H3K4me3 sites between ZT3 and ZT15 in cortex
B) Differential H3K4me3 sites between ZT3 and ZT15 in SCN
C) Differential H3K27ac sites between ZT3 and ZT15 in SCN
D)Gene ontology analysis for differential SCN H3K27ac sites between ZT3 and ZT15

## Sheet: A
Chrom	Start	End	Name	Conc	Conc_zt15cortexh3k4me3	Conc_zt3cortexh3k4me3	Fold	p.value	FDR
Chr 15	36901586	36902567	DiffBind	5.26	6.24	-0.07	6.31	1.87e-06	0.000991
Chr 11	54002335	54002646	DiffBind	5.1	6.08	-0.07	6.15	6.41e-06	0.00246
Chr 4	57308814	57309239	DiffBind	4.98	5.95	-0.07	6.03	2.02e-05	0.00525
Chr 8	87875379	87875855	DiffBind	4.93	5.91	-0.07	5.98	2.06e-05	0.00525
Chr 17	86444580	86445064	DiffBind	5.46	6.44	0.49	5.95	1.68e-07	0.000203
Chr 4	149526091	149526589	DiffBind	4.76	5.74	-0.07	5.81	5.66e-05	0.00987
Chr 5	137106888	137107213	DiffBind	5.35	6.32	0.54	5.79	6.15e-07	0.000482
Chr 1	153703448	153703970	DiffBind	4.74	5.72	-0.07	5.79	6.8e-05	0.0112
Chr 10	71218475	71218864	DiffBind	4.57	5.54	-0.07	5.61	0.000427	0.0334
Chr 15	64039891	64040256	DiffBind	4.38	5.35	-0.07	5.42	0.00067	0.0433
Chr 11	94941215	94941897	DiffBind	4.87	5.84	0.54	5.3	3.78e-05	0.00791
Chr 19	34846073	34846449	DiffBind	5.05	6	0.96	5.04	1.62e-05	0.00452
Chr 15	99655780	99656378	DiffBind	5.24	6.18	1.56	4.62	0.000139	0.0173
Chr 1	144177058	144177502	DiffBind	5.33	6.27	1.68	4.59	9.03e-05	0.0133
Chr 5	77217455	77217823	DiffBind	4.87	5.8	1.29	4.51	0.000186	0.0205
Chr 19	32190681	32191708	DiffBind	5.8	6.73	2.45	4.28	7.09e-06	0.00261
Chr 2	170495087	170495546	DiffBind	4.99	5.91	1.68	4.23	0.000473	0.0348
Chr 8	76973107	76973546	DiffBind	5.42	6.34	2.19	4.15	0.000198	0.0214
Chr 10	116771601	116772159	DiffBind	5.33	6.24	2.31	3.93	0.000216	0.023
Chr 7	16111155	16112363	DiffBind	5.84	6.73	2.99	3.74	0.000163	0.0188
Chr 10	14130921	14131200	DiffBind	4.82	5.71	2.09	3.62	0.000777	0.0474
Chr 1	62751121	62751630	DiffBind	5.08	5.96	2.39	3.56	0.000272	0.0261
Chr 18	65497181	65497970	DiffBind	5.91	6.75	3.65	3.1	4.7e-05	0.00879
Chr 2	146502350	146503302	DiffBind	6.25	7.09	4	3.09	9.56e-07	0.000663
Chr 17	56108887	56109849	DiffBind	6.95	7.79	4.75	3.03	7.06e-10	3.83e-06
Chr 17	25687339	25687894	DiffBind	5.88	6.71	3.71	3	3.09e-05	0.00694
Chr 2	164437956	164438853	DiffBind	6.1	6.91	4.04	2.88	5.04e-06	0.00216
Chr 17	8592714	8593342	DiffBind	5.98	6.79	3.95	2.84	1.34e-05	0.00398
Chr 15	66831015	66831755	DiffBind	5.99	6.79	4.1	2.68	0.000176	0.0199
Chr 9	104566625	104567687	DiffBind	6.4	7.18	4.53	2.66	0.00029	0.0269
Chr 10	81469673	81470454	DiffBind	5.98	6.76	4.16	2.61	8.74e-05	0.0131
Chr 10	39266453	39267266	DiffBind	6	6.77	4.23	2.54	9.18e-05	0.0135
Chr 8	64686568	64687288	DiffBind	6	6.77	4.24	2.53	4.43e-05	0.00849
Chr 18	74707923	74708586	DiffBind	6.05	6.82	4.31	2.51	3.45e-05	0.0074
Chr 4	128688638	128689805	DiffBind	7.1	7.85	5.48	2.36	2.93e-06	0.00147
Chr 2	163143281	163143872	DiffBind	6.27	6.98	4.81	2.17	0.000451	0.0346
Chr 1	172412428	172412856	DiffBind	6.08	6.79	4.65	2.14	0.000798	0.0482
Chr 12	113429016	113430355	DiffBind	7.11	7.81	5.68	2.13	1.33e-05	0.00398
Chr 2	126360824	126361611	DiffBind	6.08	6.75	4.78	1.97	0.000843	0.0499
Chr 5	139978932	139979675	DiffBind	6.55	7.19	5.36	1.84	0.000149	0.0179
Chr 6	114290047	114290928	DiffBind	6.68	7.32	5.49	1.84	0.000658	0.0432
Chr 18	65639859	65640964	DiffBind	6.91	7.55	5.76	1.79	2.25e-05	0.00552
Chr 14	121733260	121734182	DiffBind	6.71	7.34	5.57	1.76	0.000797	0.0482
Chr 8	120264482	120265272	DiffBind	6.6	7.22	5.49	1.73	0.000254	0.0252
Chr 13	45917090	45918511	DiffBind	7.27	7.87	6.24	1.63	8.35e-06	0.00296
Chr 8	34215392	34216493	DiffBind	7.79	8.38	6.77	1.62	0.000304	0.0275
Chr 17	23749020	23749667	DiffBind	7.34	7.93	6.35	1.58	1.4e-05	0.00412
Chr 2	31887152	31888298	DiffBind	6.87	7.44	5.93	1.51	0.000673	0.0433
Chr 1	195091855	195092735	DiffBind	7.5	8.06	6.57	1.49	2.7e-05	0.00637
Chr 12	17873381	17874304	DiffBind	7.16	7.69	6.31	1.38	0.000537	0.0378
Chr 2	129699121	129700506	DiffBind	8	8.53	7.16	1.37	0.000318	0.028
Chr 8	80610383	80611615	DiffBind	7.68	8.15	6.98	1.17	0.000378	0.0308
Chr 11	71820459	71821552	DiffBind	7.36	7.83	6.66	1.17	0.000596	0.0404
Chr 6	4505037	4506734	DiffBind	8.55	9.01	7.87	1.14	1.17e-05	0.00374
Chr 11	83064975	83067437	DiffBind	8.94	9.4	8.27	1.13	6.79e-05	0.0112
Chr 18	61662460	61665294	DiffBind	8.14	8.57	7.51	1.07	0.000113	0.0155
Chr 9	46389008	46390540	DiffBind	8.91	9.34	8.28	1.06	0.000153	0.018
Chr 7	17059374	17063086	DiffBind	9.57	9.97	9.01	0.95	1.41e-08	2.71e-05
Chr 11	68503063	68504959	DiffBind	8.08	8.48	7.53	0.95	0.000532	0.0376
Chr 11	78983783	78985552	DiffBind	8.11	8.51	7.57	0.94	0.000733	0.0457
Chr 19	8591274	8595223	DiffBind	9.31	9.69	8.79	0.9	8.11e-06	0.00291
Chr 2	27078596	27080355	DiffBind	8.11	8.49	7.59	0.9	0.000663	0.0433
Chr 19	53420877	53421926	DiffBind	8.54	8.91	8.05	0.86	0.000118	0.016
Chr 5	34989093	34991440	DiffBind	8.82	9.17	8.36	0.82	0.000112	0.0155
Chr 17	73947777	73950714	DiffBind	8.72	9.07	8.26	0.81	0.000153	0.018
Chr 8	12926060	12929942	DiffBind	9.16	9.51	8.7	0.81	0.000184	0.0204
Chr 7	70348682	70353960	DiffBind	9.96	10.3	9.53	0.77	6.75e-08	9.17e-05
Chr 5	24364818	24366646	DiffBind	8.58	8.92	8.15	0.77	0.00032	0.028
Chr 7	71411249	71412402	DiffBind	8.86	9.18	8.44	0.74	0.000145	0.0175
Chr 2	12923622	12924899	DiffBind	8.91	9.23	8.49	0.74	0.000297	0.0271
Chr 19	34290062	34292220	DiffBind	9.46	9.79	9.04	0.74	0.000304	0.0275
Chr 19	5877565	5879242	DiffBind	8.68	9	8.27	0.72	0.000753	0.0463
Chr 8	104101658	104104718	DiffBind	9.39	9.68	9.02	0.67	5.08e-05	0.00914
Chr 13	55369140	55371187	DiffBind	9.08	9.38	8.71	0.67	0.000274	0.0262
Chr 17	47504525	47506872	DiffBind	9.18	9.48	8.82	0.66	0.000134	0.0172
Chr 14	8304363	8310038	DiffBind	10.6	10.88	10.25	0.63	5.27e-06	0.00223
Chr 2	131126961	131129917	DiffBind	9.14	9.42	8.79	0.63	0.000663	0.0433
Chr 6	29526071	29529977	DiffBind	10.29	10.56	9.96	0.6	0.000175	0.0199
Chr 6	7554580	7557062	DiffBind	9.45	9.72	9.12	0.6	0.000179	0.02
Chr 16	89958432	89961695	DiffBind	10	10.27	9.67	0.6	0.00061	0.0409
Chr 7	99351298	99353533	DiffBind	9.48	9.74	9.16	0.57	0.000275	0.0262
Chr 4	58205442	58207205	DiffBind	9.33	9.59	9.02	0.57	0.000474	0.0348
Chr 1	74033426	74037707	DiffBind	9.95	10.2	9.64	0.56	0.000497	0.0357
Chr 10	20546007	20549073	DiffBind	9.98	10.22	9.68	0.55	0.000348	0.0294
Chr 3	89519275	89524185	DiffBind	11.47	11.71	11.19	0.52	5.52e-09	1.64e-05
Chr 9	20744160	20746677	DiffBind	9.69	9.93	9.41	0.52	0.000777	0.0474
Chr 11	90029268	90034109	DiffBind	10.56	10.78	10.31	0.47	6.93e-06	0.00259
Chr 17	39843054	39848786	DiffBind	12.55	12.76	12.3	0.46	6.23e-06	0.00242
Chr 8	83737362	83742402	DiffBind	10.62	10.83	10.38	0.45	9.04e-05	0.0133
Chr 2	148403968	148409183	DiffBind	10.35	10.56	10.11	0.45	0.000528	0.0374
Chr 1	133797901	133801937	DiffBind	11.2	11.41	10.97	0.44	4.12e-06	0.00186
Chr 8	72318478	72323440	DiffBind	10.97	11.17	10.75	0.42	4.38e-05	0.00849
Chr 11	102817145	102820321	DiffBind	10.55	10.74	10.33	0.42	0.000106	0.0149
Chr 7	70354374	70363628	DiffBind	12.1	12.29	11.89	0.4	7.64e-08	9.95e-05
Chr 1	90203462	90209356	DiffBind	11.35	11.54	11.14	0.4	4e-07	0.000343
Chr 6	92939840	92944456	DiffBind	11.66	11.85	11.45	0.4	1.58e-06	0.000903
Chr 17	31385354	31389328	DiffBind	10.99	11.18	10.78	0.4	4.36e-06	0.00195
Chr 6	33058879	33060856	DiffBind	10.98	11.16	10.76	0.4	0.000372	0.0305
Chr 18	61011562	61014613	DiffBind	10.62	10.8	10.41	0.39	0.000297	0.0271
Chr 9	107935441	107940711	DiffBind	11.42	11.6	11.21	0.39	0.000312	0.0279
Chr 15	3269933	3275326	DiffBind	11.12	11.29	10.92	0.37	0.000259	0.0255
Chr 3	32613769	32617371	DiffBind	10.72	10.89	10.52	0.37	0.00032	0.028
Chr 5	119669633	119676352	DiffBind	11	11.17	10.81	0.36	0.000124	0.0166
Chr 10	80404653	80407541	DiffBind	11.74	11.89	11.58	0.31	0.000112	0.0155
Chr 9	40267975	40272590	DiffBind	11.25	11.39	11.08	0.31	0.000243	0.0248
Chr 7	43442710	43445013	DiffBind	11.39	11.53	11.23	0.3	0.000275	0.0262
Chr 13	62465667	62467599	DiffBind	10.96	11.1	10.8	0.3	0.000761	0.0467
Chr 1	62702396	62708218	DiffBind	12.43	12.55	12.3	0.24	0.000463	0.0348
Chr 1	171326557	171331087	DiffBind	12.4	12.28	12.51	-0.23	0.000826	0.0492
Chr 4	133010706	133018711	DiffBind	12.57	12.44	12.68	-0.24	0.000681	0.0435
Chr 12	69370893	69375370	DiffBind	12.38	12.25	12.49	-0.24	0.000797	0.0482
Chr 9	20723962	20728261	DiffBind	12.17	12.04	12.29	-0.25	0.000262	0.0257
Chr 18	22342763	22346241	DiffBind	11.89	11.76	12.01	-0.25	0.000378	0.0308
Chr 8	47671971	47676994	DiffBind	12.84	12.71	12.95	-0.25	0.000389	0.0313
Chr 12	52698575	52703043	DiffBind	12.42	12.29	12.54	-0.25	0.000399	0.0321
Chr 11	109470736	109474822	DiffBind	12	11.87	12.12	-0.25	0.000436	0.034
Chr 14	54875108	54878083	DiffBind	11.93	11.8	12.05	-0.25	0.000448	0.0345
Chr 18	35561427	35565433	DiffBind	12.32	12.19	12.44	-0.25	0.000461	0.0348
Chr 11	98146503	98150964	DiffBind	12.24	12.11	12.36	-0.25	0.000596	0.0404
Chr 2	180040184	180044688	DiffBind	12.56	12.43	12.68	-0.25	0.000668	0.0433
Chr 16	20423812	20427360	DiffBind	11.83	11.7	11.94	-0.25	0.000734	0.0457
Chr 1	182280431	182283543	DiffBind	11.67	11.53	11.79	-0.25	0.000806	0.0483
Chr 2	122027461	122030372	DiffBind	12.03	11.9	12.16	-0.26	0.000196	0.0212
Chr 3	84812918	84816970	DiffBind	12.26	12.12	12.39	-0.26	0.000276	0.0262
Chr 11	61852563	61855988	DiffBind	12.06	11.92	12.18	-0.26	0.000322	0.0281
Chr 13	103331486	103335637	DiffBind	12.13	12	12.26	-0.26	0.000325	0.0282
Chr 4	134467262	134471725	DiffBind	12.46	12.32	12.58	-0.26	0.00036	0.03
Chr 11	75192976	75197876	DiffBind	11.86	11.72	11.98	-0.26	0.000459	0.0348
Chr 15	34494012	34497060	DiffBind	11.86	11.73	11.99	-0.26	0.00046	0.0348
Chr 9	57500573	57506703	DiffBind	11.55	11.42	11.67	-0.26	0.000548	0.0382
Chr 15	103337622	103342980	DiffBind	11.93	11.8	12.05	-0.26	0.000548	0.0382
Chr 7	130517318	130520647	DiffBind	11.96	11.82	12.09	-0.26	0.000666	0.0433
Chr 2	122629938	122632465	DiffBind	11.68	11.55	11.81	-0.26	0.000782	0.0476
Chr 9	60712076	60716060	DiffBind	12	11.86	12.13	-0.27	0.000217	0.0231
Chr 16	96080572	96083773	DiffBind	12.16	12.02	12.29	-0.27	0.000222	0.0233
Chr 1	93752925	93756286	DiffBind	12.16	12.02	12.29	-0.27	0.000246	0.0249
Chr 5	63966548	63969760	DiffBind	11.64	11.5	11.77	-0.27	0.00028	0.0264
Chr 11	51605044	51607675	DiffBind	11.92	11.78	12.05	-0.27	0.00034	0.0291
Chr 12	77237234	77241747	DiffBind	12.51	12.37	12.64	-0.27	0.000356	0.03
Chr 1	86524558	86530072	DiffBind	12.82	12.68	12.95	-0.27	0.000358	0.03
Chr 5	112224918	112229412	DiffBind	11.71	11.57	11.84	-0.27	0.000454	0.0346
Chr 15	88861277	88866858	DiffBind	12.41	12.27	12.53	-0.27	0.000509	0.0364
Chr 11	84817727	84820174	DiffBind	11.43	11.29	11.56	-0.27	0.000814	0.0487
Chr 14	70073969	70081836	DiffBind	12.56	12.41	12.69	-0.28	2.62e-05	0.00627
Chr 1	88697260	88702926	DiffBind	12.5	12.35	12.63	-0.28	3.24e-05	0.00719
Chr 1	134559585	134562871	DiffBind	12.23	12.08	12.36	-0.28	5.06e-05	0.00914
Chr 7	35553844	35556672	DiffBind	11.77	11.62	11.91	-0.28	0.000138	0.0173
Chr 4	138392818	138397170	DiffBind	12.04	11.9	12.18	-0.28	0.000143	0.0175
Chr 9	29409398	29413588	DiffBind	11.96	11.82	12.09	-0.28	0.00017	0.0193
Chr 8	15010338	15013789	DiffBind	11.96	11.82	12.09	-0.28	0.000178	0.02
Chr 9	66792413	66796571	DiffBind	11.83	11.69	11.96	-0.28	0.000194	0.0211
Chr 10	127164420	127168312	DiffBind	11.93	11.78	12.06	-0.28	0.000222	0.0233
Chr 19	23686680	23690285	DiffBind	11.59	11.44	11.72	-0.28	0.000286	0.0267
Chr 11	87126157	87129360	DiffBind	11.71	11.56	11.84	-0.28	0.000304	0.0275
Chr 5	76183026	76186110	DiffBind	11.8	11.65	11.93	-0.28	0.000312	0.0279
Chr 14	30714929	30717773	DiffBind	11.77	11.63	11.91	-0.28	0.000365	0.0302
Chr 7	56018027	56020712	DiffBind	11.46	11.31	11.59	-0.28	0.000437	0.034
Chr X	168119898	168124676	DiffBind	11.39	11.25	11.52	-0.28	0.000448	0.0345
Chr 9	78112665	78116102	DiffBind	11.58	11.44	11.71	-0.28	0.000624	0.0415
Chr 2	77813816	77818395	DiffBind	11.87	11.72	12	-0.28	0.000661	0.0433
Chr 4	128960592	128963576	DiffBind	11.42	11.27	11.56	-0.28	0.000719	0.0452
Chr 11	53477146	53481506	DiffBind	11.78	11.63	11.92	-0.29	7.46e-05	0.0118
Chr 6	71543135	71545339	DiffBind	11.76	11.61	11.9	-0.29	0.000268	0.026
Chr 4	132421101	132423276	DiffBind	11.39	11.23	11.52	-0.29	0.000284	0.0267
Chr 12	80517912	80521174	DiffBind	11.79	11.64	11.93	-0.29	0.000313	0.0279
Chr 12	26412031	26415667	DiffBind	11.64	11.49	11.77	-0.29	0.000348	0.0294
Chr 14	45387734	45389830	DiffBind	11.37	11.22	11.5	-0.29	0.000492	0.0356
Chr 4	118133478	118135727	DiffBind	11.37	11.22	11.5	-0.29	0.00067	0.0433
Chr 6	146641860	146644025	DiffBind	11.15	11	11.28	-0.29	0.000675	0.0434
Chr 8	90907245	90909918	DiffBind	11.9	11.74	12.04	-0.3	2.56e-05	0.00618
Chr 5	53208400	53214974	DiffBind	12.22	12.07	12.36	-0.3	4.82e-05	0.00887
Chr 16	30599064	30603893	DiffBind	11.81	11.65	11.95	-0.3	4.84e-05	0.00887
Chr 7	28178948	28181469	DiffBind	11.52	11.36	11.66	-0.3	8.49e-05	0.013
Chr 8	71487367	71490079	DiffBind	11.62	11.46	11.76	-0.3	9.03e-05	0.0133
Chr 5	76139583	76141804	DiffBind	11.35	11.19	11.49	-0.3	0.000144	0.0175
Chr 6	143097584	143100817	DiffBind	11.58	11.42	11.72	-0.3	0.000151	0.0179
Chr 10	40347856	40353439	DiffBind	12.46	12.3	12.6	-0.3	0.000225	0.0235
Chr 12	70967458	70970450	DiffBind	11.83	11.67	11.97	-0.3	0.000271	0.0261
Chr 13	34001529	34003666	DiffBind	11.62	11.46	11.76	-0.3	0.000277	0.0262
Chr 11	109609552	109612640	DiffBind	11.35	11.2	11.5	-0.3	0.000314	0.0279
Chr 12	26468357	26471250	DiffBind	11.4	11.24	11.54	-0.3	0.000471	0.0348
Chr 15	100491993	100495919	DiffBind	12.04	11.88	12.18	-0.3	0.00054	0.0379
Chr 9	59352241	59354190	DiffBind	11.3	11.14	11.44	-0.3	0.000641	0.0424
Chr 13	38657746	38659586	DiffBind	10.99	10.84	11.13	-0.3	0.000684	0.0435
Chr 9	27298043	27309349	DiffBind	13.07	12.91	13.21	-0.3	0.000688	0.0437
Chr 1	57377035	57379532	DiffBind	11.39	11.24	11.53	-0.3	0.000791	0.0481
Chr 18	34330334	34332573	DiffBind	11.78	11.62	11.92	-0.3	0.000845	0.05
Chr 11	72606369	72609484	DiffBind	12.34	12.17	12.48	-0.31	1.12e-05	0.00366
Chr 6	37869919	37872550	DiffBind	11.76	11.6	11.91	-0.31	4.03e-05	0.0082
Chr 7	81452857	81456041	DiffBind	11.65	11.49	11.8	-0.31	4.2e-05	0.00829
Chr 10	89253940	89258384	DiffBind	11.87	11.7	12.01	-0.31	4.53e-05	0.00858
Chr 18	89767103	89770432	DiffBind	11.64	11.48	11.79	-0.31	5.07e-05	0.00914
Chr 17	51824036	51834542	DiffBind	12.56	12.4	12.7	-0.31	6.16e-05	0.0106
Chr 18	59174307	59178925	DiffBind	12.51	12.35	12.65	-0.31	7.36e-05	0.0118
Chr 8	64946306	64948573	DiffBind	11.4	11.23	11.55	-0.31	8.59e-05	0.0131
Chr 2	75657738	75661879	DiffBind	12.39	12.23	12.54	-0.31	0.000108	0.0151
Chr 4	129236881	129240733	DiffBind	11.53	11.37	11.68	-0.31	0.000133	0.0172
Chr 1	91179260	91182607	DiffBind	11.74	11.58	11.89	-0.31	0.000136	0.0173
Chr 4	150029330	150036252	DiffBind	11.7	11.53	11.84	-0.31	0.00014	0.0174
Chr 6	114966251	114970686	DiffBind	12.09	11.93	12.24	-0.31	0.00032	0.028
Chr 10	89744232	89747077	DiffBind	11.7	11.53	11.84	-0.31	0.00041	0.0325
Chr 19	41829014	41833236	DiffBind	11.87	11.71	12.02	-0.31	0.000476	0.0349
Chr 16	49698403	49703761	DiffBind	11.82	11.66	11.97	-0.31	0.000506	0.0362
Chr 16	33061674	33063990	DiffBind	11.04	10.87	11.18	-0.31	0.000645	0.0426
Chr 11	121451240	121453775	DiffBind	11.14	10.98	11.28	-0.31	0.00069	0.0437
Chr 2	49450576	49453916	DiffBind	12.29	12.12	12.44	-0.32	2.36e-06	0.00122
Chr 8	111257385	111260090	DiffBind	11.87	11.7	12.02	-0.32	1.1e-05	0.00366
Chr 5	86171495	86173731	DiffBind	11.59	11.43	11.74	-0.32	1.9e-05	0.0051
Chr 2	24760990	24763907	DiffBind	11.52	11.35	11.67	-0.32	3.85e-05	0.00794
Chr 15	79740325	79743305	DiffBind	11.49	11.32	11.64	-0.32	9.35e-05	0.0136
Chr 7	27652740	27657054	DiffBind	11.46	11.29	11.61	-0.32	0.000118	0.016
Chr 1	14754787	14758312	DiffBind	11.08	10.91	11.23	-0.32	0.000162	0.0187
Chr 4	141544612	141547921	DiffBind	11.76	11.59	11.91	-0.32	0.000221	0.0233
Chr 4	98395126	98396871	DiffBind	11.06	10.89	11.22	-0.32	0.000264	0.0257
Chr 13	81782481	81786595	DiffBind	11.45	11.28	11.6	-0.32	0.000334	0.0287
Chr 5	144545232	144549004	DiffBind	11.07	10.9	11.22	-0.32	0.000444	0.0343
Chr 8	66859498	66862909	DiffBind	11.34	11.18	11.49	-0.32	0.000699	0.0443
Chr 17	68836290	68842495	DiffBind	11.82	11.66	11.97	-0.32	0.000721	0.0452
Chr 13	9092829	9095604	DiffBind	11.72	11.55	11.88	-0.33	1.59e-05	0.00452
Chr 2	165032718	165035518	DiffBind	11.52	11.34	11.67	-0.33	2.38e-05	0.0058
Chr 17	27511068	27514114	DiffBind	11.25	11.07	11.4	-0.33	3.78e-05	0.00791
Chr 9	97109101	97112022	DiffBind	11.79	11.61	11.95	-0.33	0.000186	0.0205
Chr 12	81331471	81334408	DiffBind	11.3	11.13	11.46	-0.33	0.00022	0.0232
Chr 5	122353368	122356086	DiffBind	11.47	11.29	11.62	-0.33	0.000417	0.0329
Chr 2	153526960	153530874	DiffBind	12.12	11.94	12.28	-0.34	1.15e-06	0.000779
Chr 6	24951816	24957172	DiffBind	12.26	12.08	12.42	-0.34	1.85e-06	0.000991
Chr 5	134546005	134553416	DiffBind	12.14	11.96	12.3	-0.34	5.83e-06	0.00234
Chr 17	29489263	29493287	DiffBind	12.13	11.95	12.29	-0.34	2.96e-05	0.0067
Chr 13	76016505	76019530	DiffBind	11.62	11.45	11.78	-0.34	7.54e-05	0.0119
Chr 15	33684630	33688493	DiffBind	11.34	11.16	11.5	-0.34	0.000281	0.0265
Chr 8	67972408	67975207	DiffBind	11.43	11.25	11.59	-0.34	0.000462	0.0348
Chr 13	52977690	52983090	DiffBind	12.24	12.06	12.4	-0.35	1.43e-06	0.000849
Chr 14	18236869	18240013	DiffBind	11.66	11.47	11.82	-0.35	6.1e-06	0.00241
Chr 2	29888786	29891240	DiffBind	11.52	11.33	11.69	-0.35	0.000234	0.0242
Chr 13	93770861	93774470	DiffBind	12.02	11.83	12.18	-0.35	0.000242	0.0247
Chr 3	34637302	34645203	DiffBind	11.74	11.56	11.91	-0.35	0.000345	0.0294
Chr 5	52564403	52566723	DiffBind	10.65	10.46	10.81	-0.35	0.000471	0.0348
Chr 13	75706873	75711923	DiffBind	12.27	12.08	12.44	-0.36	1.99e-07	0.000231
Chr 8	70697801	70702256	DiffBind	12.46	12.27	12.63	-0.36	2.19e-07	0.000231
Chr X	105926236	105930097	DiffBind	11.12	10.93	11.29	-0.36	3.41e-05	0.00736
Chr 7	63210905	63212871	DiffBind	10.94	10.75	11.11	-0.36	8.51e-05	0.013
Chr 1	192189729	192194449	DiffBind	11.96	11.77	12.13	-0.36	0.000134	0.0172
Chr 7	46096316	46101318	DiffBind	11.37	11.17	11.54	-0.36	0.000143	0.0175
Chr 1	135765519	135768584	DiffBind	11.43	11.24	11.6	-0.36	0.000153	0.018
Chr 14	14702334	14704755	DiffBind	10.89	10.7	11.06	-0.36	0.000153	0.018
Chr 7	126822180	126825919	DiffBind	11.02	10.82	11.19	-0.36	0.00021	0.0226
Chr 5	146582213	146586098	DiffBind	11.72	11.54	11.89	-0.36	0.00024	0.0246
Chr 1	132064889	132068648	DiffBind	11.86	11.66	12.03	-0.36	0.000286	0.0267
Chr 17	25860519	25862354	DiffBind	10.71	10.52	10.88	-0.36	0.000311	0.0279
Chr 6	30692736	30694685	DiffBind	10.69	10.5	10.86	-0.36	0.000352	0.0297
Chr 13	43557776	43561511	DiffBind	11.85	11.65	12.02	-0.37	4.89e-06	0.00212
Chr 3	68867984	68871461	DiffBind	11.75	11.55	11.93	-0.37	1.08e-05	0.00365
Chr 10	81429396	81431795	DiffBind	11.37	11.17	11.54	-0.37	1.29e-05	0.00393
Chr 6	12747047	12750197	DiffBind	11.52	11.32	11.69	-0.37	0.000383	0.0311
Chr 1	72210718	72212936	DiffBind	10.96	10.76	11.13	-0.37	0.000407	0.0325
Chr 7	28692563	28694716	DiffBind	10.79	10.59	10.96	-0.37	0.000493	0.0356
Chr 16	91268942	91272348	DiffBind	11.16	10.96	11.33	-0.37	0.000526	0.0374
Chr 2	149829420	149834376	DiffBind	11.97	11.76	12.14	-0.38	3.76e-07	0.000331
Chr 4	136833464	136837183	DiffBind	11.56	11.36	11.74	-0.38	9.35e-07	0.000663
Chr 12	79028160	79033559	DiffBind	11.37	11.17	11.55	-0.38	1.26e-06	0.000824
Chr X	12086631	12092445	DiffBind	11.36	11.16	11.54	-0.38	3.35e-06	0.00161
Chr 6	23834242	23840690	DiffBind	12.5	12.3	12.68	-0.38	1.3e-05	0.00393
Chr 10	56114500	56116655	DiffBind	10.9	10.69	11.08	-0.38	2.64e-05	0.00627
Chr 1	52950862	52953942	DiffBind	11.49	11.29	11.66	-0.38	5.5e-05	0.00964
Chr 4	138911203	138914171	DiffBind	11.42	11.22	11.6	-0.38	0.000333	0.0287
Chr 15	54951666	54953379	DiffBind	10.53	10.33	10.71	-0.38	0.000655	0.0431
Chr 12	33344571	33348078	DiffBind	10.54	10.34	10.72	-0.38	0.000722	0.0452
Chr 14	78848352	78850517	DiffBind	11.29	11.09	11.47	-0.39	1.39e-06	0.000838
Chr 1	74390246	74393433	DiffBind	11.46	11.26	11.64	-0.39	3.15e-06	0.00156
Chr 4	32614362	32616744	DiffBind	11.42	11.21	11.6	-0.39	3.18e-05	0.00709
Chr 19	36903164	36905158	DiffBind	10.63	10.42	10.81	-0.39	9.38e-05	0.0136
Chr 7	19332057	19335911	DiffBind	11.52	11.31	11.7	-0.39	0.00011	0.0153
Chr X	36643423	36645627	DiffBind	10.5	10.29	10.69	-0.39	0.000139	0.0173
Chr 10	114796618	114805572	DiffBind	12.75	12.54	12.94	-0.39	0.000368	0.0302
Chr 14	70551504	70556662	DiffBind	11.67	11.46	11.86	-0.4	1.2e-05	0.00375
Chr 9	106463703	106466552	DiffBind	11.2	10.98	11.38	-0.4	6.58e-05	0.0111
Chr 2	33081464	33087476	DiffBind	11.56	11.34	11.74	-0.4	0.000359	0.03
Chr 16	89813191	89819182	DiffBind	10.86	10.64	11.05	-0.4	0.000473	0.0348
Chr 5	115133105	115135466	DiffBind	10.86	10.65	11.05	-0.4	0.000528	0.0374
Chr 2	124089535	124092341	DiffBind	11.52	11.31	11.71	-0.41	2.1e-07	0.000231
Chr 4	150650917	150652853	DiffBind	10.84	10.62	11.03	-0.41	0.000255	0.0252
Chr 1	134555807	134557572	DiffBind	10.68	10.46	10.87	-0.41	0.000423	0.0332
Chr 8	23668893	23675100	DiffBind	11.84	11.62	12.03	-0.41	0.00061	0.0409
Chr 12	100897907	100900322	DiffBind	10.56	10.34	10.75	-0.41	0.000672	0.0433
Chr 10	120897545	120900868	DiffBind	11.12	10.89	11.32	-0.42	0.000142	0.0175
Chr 18	57132730	57136161	DiffBind	10.72	10.49	10.91	-0.42	0.000381	0.0309
Chr 4	22476875	22493148	DiffBind	13.53	13.3	13.73	-0.43	1.03e-05	0.00353
Chr 7	114562148	114563556	DiffBind	10.03	9.79	10.23	-0.43	0.000717	0.0452
Chr 2	116974610	116976815	DiffBind	10.74	10.51	10.94	-0.44	5.4e-06	0.00226
Chr 15	81692826	81695256	DiffBind	11.14	10.9	11.34	-0.44	1.61e-05	0.00452
Chr 18	36319308	36321440	DiffBind	10.74	10.5	10.94	-0.44	2.94e-05	0.0067
Chr 13	21782346	21784454	DiffBind	10.4	10.16	10.61	-0.45	2.85e-05	0.00664
Chr 17	47671532	47674103	DiffBind	10.32	10.08	10.53	-0.45	0.000359	0.03
Chr 5	149535293	149538911	DiffBind	11.67	11.43	11.88	-0.45	0.000619	0.0412
Chr 16	90384836	90390347	DiffBind	12.4	12.15	12.61	-0.46	3.71e-08	6.36e-05
Chr 6	29170028	29171781	DiffBind	10.38	10.13	10.6	-0.46	4.76e-05	0.00887
Chr 5	126787335	126790674	DiffBind	10.95	10.7	11.16	-0.46	0.000256	0.0252
Chr 13	83743472	83746001	DiffBind	10.43	10.19	10.64	-0.46	0.00041	0.0325
Chr 7	16810516	16812405	DiffBind	10.03	9.78	10.25	-0.46	0.000588	0.0401
Chr 9	21243378	21249585	DiffBind	11.09	10.84	11.31	-0.47	6.09e-08	8.84e-05
Chr 3	134189045	134190701	DiffBind	10.08	9.83	10.29	-0.47	0.000187	0.0205
Chr 1	187996460	187998679	DiffBind	10.34	10.09	10.56	-0.47	0.000454	0.0346
Chr 8	23057872	23059322	DiffBind	9.8	9.54	10.02	-0.47	0.00084	0.0498
Chr 17	36941880	36945048	DiffBind	10.94	10.68	11.16	-0.48	1.68e-07	0.000203
Chr 13	100615838	100617543	DiffBind	9.86	9.6	10.08	-0.48	0.000295	0.0271
Chr 2	113326736	113330711	DiffBind	11.67	11.4	11.89	-0.49	1e-09	4.66e-06
Chr 9	45137723	45141866	DiffBind	11.15	10.88	11.37	-0.49	1.3e-06	0.000828
Chr 2	120241305	120246107	DiffBind	11.6	11.33	11.83	-0.49	7.14e-06	0.00261
Chr 3	55054478	55056005	DiffBind	10.05	9.78	10.27	-0.49	8.51e-05	0.013
Chr 4	149941028	149946773	DiffBind	10.17	9.9	10.39	-0.49	9.77e-05	0.014
Chr 15	102143021	102146768	DiffBind	11.12	10.85	11.35	-0.49	0.00015	0.0179
Chr X	143930575	143933644	DiffBind	10.95	10.69	11.18	-0.49	0.000336	0.0288
Chr 8	20296622	20297783	DiffBind	9.62	9.36	9.85	-0.49	0.000767	0.047
Chr 14	123625601	123627668	DiffBind	10.63	10.35	10.86	-0.51	6.94e-05	0.0113
Chr 3	104959945	104963277	DiffBind	9.83	9.55	10.06	-0.51	0.000123	0.0166
Chr 1	136259220	136261866	DiffBind	11.01	10.72	11.24	-0.52	1.33e-06	0.000828
Chr 7	49974242	49979283	DiffBind	11.32	11.03	11.55	-0.52	2.13e-05	0.00533
Chr 3	109781075	109783412	DiffBind	10.29	10	10.53	-0.52	8.14e-05	0.0126
Chr 17	25950722	25953258	DiffBind	9.71	9.42	9.95	-0.52	0.000236	0.0243
Chr 8	84778035	84786877	DiffBind	11.02	10.73	11.26	-0.53	1.35e-09	4.89e-06
Chr 4	130272911	130276500	DiffBind	10.91	10.62	11.15	-0.53	6.72e-09	1.83e-05
Chr 5	107167183	107168539	DiffBind	9.71	9.42	9.95	-0.53	0.00016	0.0187
Chr 9	31908492	31916274	DiffBind	11.55	11.25	11.79	-0.54	1.6e-05	0.00452
Chr 15	34834576	34839002	DiffBind	11.42	11.12	11.67	-0.54	2.25e-05	0.00552
Chr 6	113281730	113283702	DiffBind	10.46	10.17	10.71	-0.54	7.31e-05	0.0117
Chr 4	48680168	48684325	DiffBind	11.73	11.44	11.98	-0.54	0.000143	0.0175
Chr 2	164164977	164171701	DiffBind	11.53	11.23	11.77	-0.54	0.000319	0.028
Chr 9	77339151	77341103	DiffBind	10.28	9.98	10.52	-0.54	0.000612	0.041
Chr 16	49615257	49616878	DiffBind	10.12	9.82	10.37	-0.55	6.14e-06	0.00241
Chr 1	132199625	132203277	DiffBind	11.2	10.9	11.45	-0.55	4.85e-05	0.00887
Chr 7	13043271	13044886	DiffBind	9.98	9.68	10.24	-0.56	1.92e-05	0.0051
Chr 19	20533331	20537519	DiffBind	10.58	10.27	10.83	-0.56	0.000368	0.0302
Chr 13	80962392	80963809	DiffBind	9.82	9.51	10.07	-0.56	0.000806	0.0483
Chr 2	97476613	97479695	DiffBind	10.32	9.99	10.58	-0.59	0.000588	0.0401
Chr 15	74921093	74923703	DiffBind	9.24	8.91	9.51	-0.6	0.000271	0.0261
Chr 14	5879252	5880686	DiffBind	9.16	8.83	9.42	-0.6	0.000471	0.0348
Chr 5	149691145	149692755	DiffBind	9.35	9.02	9.62	-0.6	0.000752	0.0463
Chr 1	42259020	42263507	DiffBind	10.83	10.49	11.1	-0.61	9.57e-09	2.23e-05
Chr 1	176929742	176933592	DiffBind	9.62	9.29	9.89	-0.61	6.96e-05	0.0113
Chr 13	107072443	107073717	DiffBind	9.33	9	9.61	-0.61	0.000827	0.0492
Chr 15	85625311	85626488	DiffBind	9.52	9.17	9.8	-0.63	2.95e-05	0.0067
Chr 2	37515969	37519830	DiffBind	10.32	9.97	10.6	-0.63	9.46e-05	0.0137
Chr 6	47044234	47045434	DiffBind	9.17	8.82	9.45	-0.63	0.000367	0.0302
Chr 16	72799926	72801245	DiffBind	9.22	8.87	9.5	-0.63	0.000596	0.0404
Chr 19	28165127	28166408	DiffBind	9.64	9.29	9.93	-0.64	1.12e-05	0.00366
Chr 7	25007379	25011576	DiffBind	10.47	10.11	10.75	-0.64	6.19e-05	0.0106
Chr 5	48509226	48510342	DiffBind	9.29	8.94	9.58	-0.64	0.000581	0.0398
Chr 5	135249999	135251766	DiffBind	10.3	9.94	10.59	-0.65	4.04e-08	6.59e-05
Chr 19	7421816	7424194	DiffBind	9.81	9.45	10.1	-0.65	1.89e-06	0.000991
Chr 16	56477517	56479415	DiffBind	9.93	9.56	10.22	-0.66	0.000126	0.0166
Chr 13	46570977	46572988	DiffBind	9.28	8.91	9.58	-0.67	3.31e-05	0.00728
Chr 2	85192804	85199311	DiffBind	11.73	11.33	12.04	-0.7	2.54e-08	4.6e-05
Chr 1	6487241	6491112	DiffBind	9.82	9.43	10.13	-0.7	8.23e-07	0.00061
Chr 10	95677187	95678561	DiffBind	9.12	8.72	9.42	-0.7	0.000605	0.0408
Chr 12	91877918	91879534	DiffBind	9.19	8.79	9.5	-0.71	3.36e-05	0.00732
Chr 18	39306087	39308753	DiffBind	9.8	9.4	10.11	-0.71	5.37e-05	0.00945
Chr 3	58152430	58154961	DiffBind	9.06	8.67	9.37	-0.71	6.95e-05	0.0113
Chr 16	44765614	44768037	DiffBind	9.77	9.37	10.09	-0.71	0.000487	0.0355
Chr 10	15299609	15302514	DiffBind	9.97	9.56	10.29	-0.72	0.000452	0.0346
Chr 13	78426542	78428662	DiffBind	10.17	9.76	10.48	-0.73	8.52e-09	2.14e-05
Chr 1	16092683	16093679	DiffBind	9.06	8.65	9.38	-0.73	8.13e-05	0.0126
Chr 1	154204630	154207063	DiffBind	9.27	8.85	9.59	-0.73	0.000319	0.028
Chr X	136821875	136825705	DiffBind	9.79	9.38	10.11	-0.74	2.94e-05	0.0067
Chr 2	105467148	105468140	DiffBind	8.76	8.34	9.09	-0.74	0.000263	0.0257
Chr 1	57224017	57225168	DiffBind	8.76	8.34	9.09	-0.74	0.000288	0.0268
Chr 7	19369382	19370354	DiffBind	8.81	8.4	9.13	-0.74	0.000367	0.0302
Chr 10	121294966	121297966	DiffBind	9.44	9.02	9.77	-0.75	7.79e-05	0.0122
Chr 12	59382919	59383843	DiffBind	8.85	8.42	9.17	-0.75	9.91e-05	0.0142
Chr 19	23578181	23579435	DiffBind	8.84	8.42	9.17	-0.75	0.000247	0.0249
Chr 5	149337040	149339106	DiffBind	9.18	8.76	9.51	-0.75	0.000252	0.0252
Chr 16	73646852	73648073	DiffBind	8.96	8.53	9.29	-0.76	0.000167	0.0192
Chr 12	52637339	52638092	DiffBind	8.61	8.17	8.95	-0.77	0.000254	0.0252
Chr 10	63886231	63887289	DiffBind	8.72	8.27	9.06	-0.78	0.000167	0.0192
Chr 3	69367141	69368994	DiffBind	9.32	8.87	9.67	-0.8	0.000544	0.038
Chr 4	107689301	107692283	DiffBind	9.14	8.68	9.49	-0.81	0.000406	0.0325
Chr 3	136369211	136370931	DiffBind	9.44	8.97	9.79	-0.82	4.5e-06	0.00198
Chr 7	45684006	45686652	DiffBind	9.37	8.91	9.73	-0.82	5.25e-05	0.0093
Chr 10	81596156	81597578	DiffBind	8.2	7.73	8.55	-0.82	0.000747	0.0462
Chr 13	112840285	112842243	DiffBind	9.34	8.87	9.7	-0.83	2.56e-06	0.0013
Chr 13	113394201	113395169	DiffBind	8.35	7.88	8.71	-0.83	0.000649	0.0428
Chr 5	135956912	135958439	DiffBind	9.83	9.34	10.19	-0.84	2.18e-10	1.42e-06
Chr 2	115859033	115861428	DiffBind	9.07	8.59	9.42	-0.84	1.29e-05	0.00393
Chr 3	25902585	25904117	DiffBind	8.76	8.27	9.12	-0.86	1.74e-05	0.00477
Chr 2	146216858	146219938	DiffBind	8.59	8.09	8.96	-0.86	0.000742	0.046
Chr 14	78648590	78651465	DiffBind	10.57	10.07	10.94	-0.87	6.58e-14	2.14e-09
Chr 9	121790776	121792929	DiffBind	9.4	8.89	9.77	-0.87	2.85e-07	0.000266
Chr 5	77245366	77246405	DiffBind	8.4	7.9	8.77	-0.87	0.000237	0.0244
Chr 2	101598122	101599139	DiffBind	8.56	8.07	8.93	-0.87	0.000493	0.0356
Chr 4	99373351	99374335	DiffBind	8.14	7.64	8.51	-0.87	0.000555	0.0386
Chr 1	41887697	41892482	DiffBind	9.81	9.31	10.18	-0.88	5.68e-06	0.00231
Chr 2	5675168	5676618	DiffBind	8.56	8.05	8.94	-0.88	0.000133	0.0172
Chr 11	26806486	26807489	DiffBind	8.46	7.95	8.83	-0.88	0.000148	0.0178
Chr 8	40880583	40881589	DiffBind	8.57	8.06	8.94	-0.88	0.000265	0.0258
Chr 4	152290153	152291354	DiffBind	8.24	7.73	8.62	-0.89	0.000542	0.038
Chr 14	67993248	67994187	DiffBind	8.57	8.05	8.95	-0.9	0.000471	0.0348
Chr 17	44081616	44083738	DiffBind	8.69	8.18	9.07	-0.9	0.000576	0.0395
Chr 11	26814969	26815771	DiffBind	7.97	7.45	8.35	-0.9	0.000807	0.0483
Chr 6	16550263	16551329	DiffBind	8.54	8.01	8.92	-0.91	6.77e-05	0.0112
Chr 16	42444241	42445449	DiffBind	8.57	8.04	8.96	-0.91	9.06e-05	0.0133
Chr 18	54284688	54285680	DiffBind	8.36	7.84	8.75	-0.91	0.000402	0.0323
Chr 6	70804762	70806178	DiffBind	8.58	8.04	8.97	-0.93	0.000255	0.0252
Chr 1	177427613	177429714	DiffBind	9.04	8.49	9.43	-0.94	1.28e-05	0.00393
Chr 1	55201571	55202711	DiffBind	8.67	8.13	9.07	-0.94	0.000474	0.0348
Chr 9	90225016	90227697	DiffBind	9.37	8.82	9.77	-0.95	1.79e-05	0.00485
Chr 6	143979878	143981001	DiffBind	8.62	8.07	9.02	-0.95	4.22e-05	0.00829
Chr 11	97500098	97501530	DiffBind	8.1	7.54	8.51	-0.97	0.000729	0.0455
Chr 3	65300446	65303040	DiffBind	9.11	8.54	9.52	-0.98	1.35e-06	0.000828
Chr 18	4561513	4563189	DiffBind	9.17	8.6	9.58	-0.98	2.06e-05	0.00525
Chr 3	68691111	68693899	DiffBind	9	8.41	9.41	-1	9.1e-06	0.00319
Chr 9	110293267	110294483	DiffBind	8.34	7.76	8.76	-1	0.000126	0.0166
Chr 11	108145232	108146399	DiffBind	8.27	7.68	8.68	-1	0.000126	0.0166
Chr 19	20343320	20345105	DiffBind	8.99	8.4	9.41	-1.01	0.000178	0.02
Chr 13	84750305	84752180	DiffBind	8.87	8.27	9.29	-1.02	2.17e-07	0.000231
Chr 3	115062516	115063957	DiffBind	7.98	7.38	8.41	-1.03	0.000485	0.0354
Chr 6	128093980	128096208	DiffBind	8.45	7.84	8.88	-1.04	3.55e-06	0.00168
Chr 19	46367405	46369339	DiffBind	8.32	7.69	8.76	-1.06	0.000169	0.0193
Chr 16	44565216	44566088	DiffBind	7.8	7.18	8.23	-1.06	0.000558	0.0386
Chr 7	101541375	101542231	DiffBind	7.71	7.08	8.14	-1.06	0.000678	0.0435
Chr 14	66350569	66352697	DiffBind	8.38	7.75	8.81	-1.07	0.000185	0.0204
Chr 1	187998995	188000677	DiffBind	8.54	7.9	8.99	-1.08	8.62e-05	0.0131
Chr 8	47824973	47826651	DiffBind	8.18	7.54	8.62	-1.08	0.000101	0.0144
Chr 6	125320809	125323451	DiffBind	8.69	8.04	9.13	-1.09	0.000125	0.0166
Chr 10	127721313	127722531	DiffBind	7.67	7.03	8.12	-1.09	0.000505	0.0362
Chr 9	66266798	66270443	DiffBind	9.78	9.12	10.23	-1.1	1.23e-10	1e-06
Chr 2	131828241	131829127	DiffBind	8.15	7.5	8.6	-1.1	3.85e-05	0.00794
Chr 4	97844608	97845738	DiffBind	7.72	7.07	8.17	-1.1	0.000558	0.0386
Chr 12	85607695	85609347	DiffBind	8.05	7.39	8.5	-1.11	8.69e-05	0.0131
Chr 8	96308734	96309781	DiffBind	7.91	7.25	8.36	-1.11	0.000132	0.0171
Chr 7	45188776	45190134	DiffBind	7.56	6.9	8.01	-1.11	0.000805	0.0483
Chr Y	90802905	90803790	DiffBind	7.71	7.04	8.17	-1.13	0.000131	0.017
Chr 15	77815617	77816694	DiffBind	7.75	7.08	8.21	-1.13	0.000232	0.024
Chr 3	85681101	85683841	DiffBind	8.63	7.96	9.08	-1.13	0.000618	0.0412
Chr 4	68936666	68938563	DiffBind	7.96	7.29	8.42	-1.13	0.000833	0.0495
Chr 10	96479413	96480716	DiffBind	8.63	7.95	9.09	-1.14	4.55e-05	0.00858
Chr 6	28965218	28966051	DiffBind	7.5	6.8	7.96	-1.16	0.000721	0.0452
Chr 4	32263180	32264051	DiffBind	8.1	7.39	8.57	-1.19	2.01e-05	0.00525
Chr 8	28148941	28150293	DiffBind	8.42	7.71	8.9	-1.19	3.99e-05	0.00818
Chr 1	182287603	182289443	DiffBind	8.87	8.15	9.35	-1.2	1.27e-09	4.89e-06
Chr 10	44380348	44381404	DiffBind	7.57	6.84	8.05	-1.2	0.000136	0.0173
Chr 19	9876963	9879110	DiffBind	8.09	7.34	8.58	-1.24	6.73e-05	0.0112
Chr 15	90560951	90562136	DiffBind	7.74	6.98	8.24	-1.25	0.000604	0.0408
Chr 1	177452901	177456975	DiffBind	9.49	8.72	9.99	-1.27	3.72e-06	0.00171
Chr 9	37537975	37539988	DiffBind	8	7.23	8.5	-1.27	4.46e-05	0.00849
Chr 18	83441152	83441896	DiffBind	7.24	6.47	7.74	-1.27	0.000757	0.0466
Chr 2	52987789	52988822	DiffBind	7.38	6.6	7.88	-1.28	0.000561	0.0387
Chr 8	118902245	118903116	DiffBind	7.88	7.1	8.38	-1.28	0.00057	0.0392
Chr 11	96464039	96464796	DiffBind	7.48	6.69	7.99	-1.3	0.000561	0.0387
Chr 13	110741591	110742279	DiffBind	7.28	6.5	7.79	-1.3	0.000725	0.0454
Chr 11	118836557	118838528	DiffBind	8.68	7.87	9.19	-1.31	2.44e-09	7.95e-06
Chr 1	53940205	53940962	DiffBind	7.74	6.94	8.25	-1.31	5.12e-05	0.00917
Chr 15	69018834	69020093	DiffBind	7.49	6.69	8	-1.31	7.25e-05	0.0117
Chr 1	25598868	25600241	DiffBind	7.97	7.16	8.49	-1.33	7.95e-06	0.00288
Chr 5	64702767	64704213	DiffBind	7.7	6.89	8.22	-1.33	3.58e-05	0.00763
Chr 9	114073032	114074209	DiffBind	7.44	6.62	7.96	-1.34	0.000126	0.0166
Chr 13	69933320	69934302	DiffBind	7.08	6.26	7.6	-1.34	0.000671	0.0433
Chr 2	60722302	60722963	DiffBind	7.55	6.73	8.07	-1.34	0.000745	0.0461
Chr 6	135249917	135250528	DiffBind	7.57	6.73	8.1	-1.37	5.85e-05	0.0101
Chr 1	131554701	131555779	DiffBind	7.27	6.44	7.8	-1.37	0.000294	0.0271
Chr 3	25657977	25658937	DiffBind	8.06	7.2	8.59	-1.39	6.91e-06	0.00259
Chr 13	100588318	100589170	DiffBind	7.79	6.93	8.32	-1.39	7.11e-05	0.0115
Chr 1	182458453	182460866	DiffBind	8.44	7.54	8.99	-1.45	5.15e-08	8e-05
Chr 12	55447034	55447655	DiffBind	6.98	6.07	7.54	-1.47	0.000366	0.0302
Chr 10	59839984	59841534	DiffBind	8.08	7.16	8.63	-1.48	2.72e-07	0.000266
Chr 10	42043254	42045111	DiffBind	8.03	7.11	8.59	-1.48	5.17e-05	0.00921
Chr 2	142869812	142870582	DiffBind	7.19	6.24	7.76	-1.52	3.79e-05	0.00791
Chr 17	51739112	51740763	DiffBind	7.44	6.47	8.02	-1.55	9.28e-06	0.00322
Chr 7	73646544	73647577	DiffBind	7.29	6.3	7.87	-1.57	0.000138	0.0173
Chr 16	66731080	66732222	DiffBind	8.03	7.04	8.61	-1.57	0.000804	0.0483
Chr 14	103421211	103421918	DiffBind	7.67	6.68	8.26	-1.58	5.73e-05	0.00994
Chr 9	71818115	71818922	DiffBind	7.08	6.08	7.66	-1.58	0.000182	0.0203
Chr 18	23456734	23457524	DiffBind	7.19	6.19	7.78	-1.59	0.000215	0.023
Chr 12	16835827	16836849	DiffBind	7.24	6.23	7.83	-1.61	0.000321	0.028
Chr 3	149909902	149911763	DiffBind	8.59	7.56	9.18	-1.62	4.71e-12	7.67e-08
Chr 1	74829413	74829909	DiffBind	6.56	5.53	7.15	-1.63	0.000535	0.0377
Chr 6	32891575	32892722	DiffBind	7.55	6.51	8.15	-1.64	0.000341	0.0291
Chr 19	20405301	20406963	DiffBind	7.87	6.82	8.47	-1.65	6.21e-07	0.000482
Chr 14	119142955	119144065	DiffBind	7.25	6.19	7.85	-1.65	4.3e-05	0.00839
Chr 2	141007650	141008315	DiffBind	6.66	5.62	7.26	-1.65	0.000295	0.0271
Chr 2	50877737	50878286	DiffBind	6.94	5.89	7.54	-1.65	0.000494	0.0356
Chr 1	146804258	146806710	DiffBind	8.48	7.43	9.08	-1.66	1.82e-11	1.98e-07
Chr 12	108435802	108436853	DiffBind	7.76	6.71	8.37	-1.66	7.09e-07	0.000537
Chr 4	53987433	53988242	DiffBind	6.74	5.69	7.35	-1.66	0.000682	0.0435
Chr 1	23776399	23777146	DiffBind	6.92	5.86	7.53	-1.67	0.000327	0.0283
Chr 2	103347507	103347970	DiffBind	7.28	6.2	7.89	-1.69	0.000112	0.0155
Chr 14	51008216	51008752	DiffBind	6.59	5.5	7.2	-1.69	0.00044	0.0341
Chr 4	88715945	88716767	DiffBind	6.64	5.56	7.26	-1.69	0.000461	0.0348
Chr 3	115818324	115819290	DiffBind	7.46	6.37	8.07	-1.7	3.36e-06	0.00161
Chr 5	67777756	67778957	DiffBind	7.98	6.87	8.61	-1.74	4.28e-07	0.000358
Chr 5	14811491	14812232	DiffBind	6.6	5.45	7.23	-1.78	0.000143	0.0175
Chr 19	21714899	21715417	DiffBind	6.9	5.74	7.53	-1.79	4.08e-05	0.00821
Chr 16	16225682	16226360	DiffBind	7.23	6.07	7.86	-1.79	0.000201	0.0216
Chr 7	118982958	118983956	DiffBind	6.58	5.35	7.24	-1.88	0.000129	0.0169
Chr 5	33269898	33270588	DiffBind	6.68	5.45	7.34	-1.89	4.13e-05	0.00826
Chr 1	41674066	41674513	DiffBind	6.33	5.1	6.98	-1.89	0.000313	0.0279
Chr 4	97785532	97786204	DiffBind	6.7	5.46	7.35	-1.89	0.000425	0.0332
Chr 7	64959069	64959730	DiffBind	7.26	6.02	7.92	-1.9	3.37e-05	0.00732
Chr 15	48755139	48756000	DiffBind	7.42	6.16	8.08	-1.92	0.000129	0.0169
Chr 4	142829438	142830055	DiffBind	6.67	5.4	7.33	-1.93	2.14e-05	0.00533
Chr 7	65360067	65360511	DiffBind	6.28	5.02	6.95	-1.93	0.000407	0.0325
Chr 12	12716463	12717244	DiffBind	7.07	5.78	7.73	-1.95	0.000146	0.0176
Chr 11	67925925	67927302	DiffBind	6.55	5.26	7.22	-1.96	0.000419	0.033
Chr 9	41803868	41804306	DiffBind	6.95	5.62	7.63	-2.01	0.000333	0.0287
Chr 15	94252329	94253030	DiffBind	6.36	5.03	7.04	-2.01	0.000515	0.0367
Chr 6	90888643	90889994	DiffBind	7.39	6.04	8.07	-2.03	6.24e-08	8.84e-05
Chr 1	132364435	132365237	DiffBind	6.47	5.12	7.16	-2.04	7.42e-05	0.0118
Chr 14	12161660	12162168	DiffBind	6.17	4.82	6.86	-2.04	0.000471	0.0348
Chr 2	163882523	163883750	DiffBind	6.97	5.61	7.66	-2.05	1.76e-06	0.000986
Chr 12	90564245	90565307	DiffBind	7.41	6.04	8.1	-2.05	0.000232	0.024
Chr 5	100636707	100637307	DiffBind	6.49	5.12	7.18	-2.06	0.000294	0.0271
Chr 3	70543144	70544128	DiffBind	7.03	5.62	7.73	-2.12	2.41e-07	0.000245
Chr 17	29081269	29082207	DiffBind	7.06	5.64	7.77	-2.13	3.63e-06	0.00169
Chr 5	139098846	139099686	DiffBind	6.49	5.05	7.2	-2.15	0.000103	0.0145
Chr 4	131997099	131997636	DiffBind	6.72	5.26	7.44	-2.18	2.11e-05	0.00533
Chr 5	74286621	74287292	DiffBind	6.41	4.94	7.12	-2.18	4.05e-05	0.0082
Chr 9	47708069	47708449	DiffBind	6.14	4.66	6.86	-2.2	0.000107	0.0151
Chr 5	20451855	20452737	DiffBind	7.28	5.76	8.01	-2.24	3.2e-07	0.000289
Chr 17	93068086	93068873	DiffBind	7.01	5.46	7.75	-2.28	1.21e-08	2.46e-05
Chr 1	136670460	136671111	DiffBind	6.29	4.72	7.02	-2.3	2.8e-05	0.00656
Chr 13	114010919	114011301	DiffBind	6.25	4.68	6.99	-2.31	4.42e-05	0.00849
Chr 14	48059244	48059969	DiffBind	6.46	4.85	7.2	-2.35	2.06e-05	0.00525
Chr 3	9588772	9589373	DiffBind	6.48	4.87	7.22	-2.35	0.00044	0.0341
Chr 9	86419236	86419843	DiffBind	6.35	4.74	7.09	-2.36	0.000631	0.0419
Chr 18	40268138	40268951	DiffBind	6.35	4.71	7.1	-2.38	0.000607	0.0409
Chr 17	62651460	62652339	DiffBind	7.03	5.38	7.78	-2.39	1.6e-05	0.00452
Chr 10	19903851	19904284	DiffBind	6.62	4.95	7.37	-2.42	0.000195	0.0211
Chr 3	127184192	127184620	DiffBind	6.17	4.47	6.93	-2.46	6.45e-05	0.011
Chr 16	44672273	44672830	DiffBind	5.75	4.02	6.52	-2.5	0.000246	0.0249
Chr 1	153880323	153881166	DiffBind	6.52	4.76	7.29	-2.53	4.22e-05	0.00829
Chr 8	54526635	54527145	DiffBind	5.78	3.97	6.56	-2.59	0.000682	0.0435
Chr 6	76697048	76697847	DiffBind	6.54	4.7	7.33	-2.63	5.51e-07	0.000449
Chr 13	24576393	24576764	DiffBind	6.09	4.2	6.88	-2.68	1.62e-05	0.00452
Chr 1	119604815	119605732	DiffBind	6.84	4.94	7.63	-2.69	1.03e-08	2.23e-05
Chr 11	77872374	77872846	DiffBind	5.71	3.78	6.51	-2.73	0.000161	0.0187
Chr 9	40772140	40773026	DiffBind	6.31	4.35	7.11	-2.76	0.000387	0.0313
Chr 8	126524192	126524561	DiffBind	5.57	3.58	6.38	-2.79	0.000189	0.0207
Chr 1	155527253	155527960	DiffBind	5.85	3.76	6.67	-2.91	0.000413	0.0326
Chr 15	12019514	12020234	DiffBind	6.23	4.05	7.06	-3	1.56e-06	0.000903
Chr 15	54985475	54985952	DiffBind	6.2	3.96	7.04	-3.08	1.91e-05	0.0051
Chr 18	42621978	42622402	DiffBind	5.99	3.67	6.84	-3.17	1.74e-05	0.00477
Chr 4	152029682	152030135	DiffBind	5.27	2.93	6.11	-3.18	0.000488	0.0355
Chr 5	127956256	127956616	DiffBind	5.88	3.44	6.75	-3.31	9.66e-05	0.0139
Chr 6	146874968	146875558	DiffBind	5.61	2.84	6.5	-3.66	0.000467	0.0348
Chr 13	33079407	33079707	DiffBind	5.68	2.68	6.59	-3.91	2.85e-07	0.000266
Chr 18	57608325	57608836	DiffBind	5.62	2.26	6.55	-4.29	1.17e-05	0.00374
Chr 8	99234644	99235143	DiffBind	5.02	1.6	5.95	-4.35	0.000254	0.0252
Chr 11	115991649	115992238	DiffBind	5.8	2.21	6.74	-4.53	1.23e-06	0.000821
Chr 7	31118080	31118647	DiffBind	5.62	1.96	6.56	-4.6	1.81e-06	0.000991
Chr 6	81768875	81769336	DiffBind	4.99	-0.23	5.97	-6.2	1.12e-05	0.00366
Chr 13	113270081	113270596	DiffBind	5.03	-0.23	6.01	-6.24	1.18e-05	0.00374
Chr 3	70542449	70542810	DiffBind	5.14	-0.23	6.13	-6.35	5.57e-06	0.0023
Chr 17	66434424	66434980	DiffBind	5.32	-0.23	6.3	-6.53	9.06e-07	0.000656

## Sheet: B
Chrom	Start	End	Name	Score	Strand	Conc	Conc_ZT15XSCNXH3K4me3	Conc_ZT3XSCNXH3K4me3	Fold	p.value	FDR
Chr 1	78193500	78194742	DiffBind	0	.	7.02	7.02	7.02	0	1	1
Chr 18	78836564	78837139	DiffBind	0	.	5.27	5.27	5.27	0	1	1
Chr 2	62356337	62357583	DiffBind	0	.	7.04	7.04	7.04	-0.01	0.998	0.999
Chr 7	6816568	6817149	DiffBind	0	.	5.48	5.48	5.49	-0.01	0.998	0.999
Chr 3	29047316	29047633	DiffBind	0	.	4.78	4.78	4.78	-0.01	0.999	0.999
Chr 5	128877877	128878130	DiffBind	0	.	4.54	4.54	4.54	0	0.998	0.999
Chr 15	8659265	8659796	DiffBind	0	.	5.36	5.36	5.36	0	0.998	0.999
Chr 17	86366766	86367211	DiffBind	0	.	4.99	4.98	4.99	0	0.999	0.999
Chr 11	26961386	26961869	DiffBind	0	.	5.22	5.22	5.22	0	0.999	0.999
Chr 16	45090173	45090590	DiffBind	0	.	5.4	5.4	5.4	0	0.999	0.999
Chr 14	105676659	105677103	DiffBind	0	.	5.73	5.73	5.73	0	0.999	0.999
Chr 6	141852017	141852816	DiffBind	0	.	6.4	6.4	6.4	0	0.999	0.999
Chr 15	31535287	31536863	DiffBind	0	.	7.48	7.48	7.48	0	0.999	0.999
Chr 4	134513134	134513478	DiffBind	0	.	5.34	5.34	5.35	0	0.999	0.999
Chr 11	40394941	40395718	DiffBind	0	.	6.82	6.82	6.82	0	0.999	0.999
Chr 4	156182163	156182914	DiffBind	0	.	6.63	6.63	6.63	0	0.999	0.999
Chr 17	85256937	85257516	DiffBind	0	.	6.03	6.03	6.03	0	0.999	0.999
Chr 5	30930382	30930652	DiffBind	0	.	4.25	4.25	4.25	0	0.999	0.999
Chr 6	31208104	31208400	DiffBind	0	.	4.57	4.57	4.57	-0.01	0.997	0.998
Chr 6	85959249	85959654	DiffBind	0	.	5.87	5.87	5.87	-0.01	0.997	0.998
Chr 11	116554296	116554624	DiffBind	0	.	4.31	4.3	4.31	-0.01	0.998	0.998
Chr 1	178634384	178635011	DiffBind	0	.	6.12	6.12	6.13	-0.01	0.998	0.998
Chr 6	65764897	65765655	DiffBind	0	.	6.69	6.7	6.69	0	0.997	0.998
Chr 5	114908510	114909098	DiffBind	0	.	5.37	5.38	5.37	0	0.997	0.998
Chr 14	122373209	122374065	DiffBind	0	.	6.83	6.83	6.83	0	0.997	0.998
Chr 17	85083831	85084536	DiffBind	0	.	5.71	5.71	5.71	0	0.997	0.998
Chr 3	100359097	100359584	DiffBind	0	.	6.43	6.43	6.44	0	0.998	0.998
Chr 8	43486969	43487681	DiffBind	0	.	6.6	6.6	6.6	0	0.998	0.998
Chr 10	60288896	60289658	DiffBind	0	.	6.29	6.3	6.29	0.01	0.997	0.998
Chr 18	42416395	42417555	DiffBind	0	.	7.03	7.04	7.03	0.01	0.997	0.998
Chr 17	28698294	28699011	DiffBind	0	.	5.8	5.8	5.8	0.01	0.997	0.998
Chr 18	21422675	21423217	DiffBind	0	.	6.49	6.49	6.49	0.01	0.997	0.998
Chr 8	105750388	105751041	DiffBind	0	.	5.72	5.71	5.73	-0.01	0.995	0.997
Chr 13	97252455	97252832	DiffBind	0	.	5.27	5.26	5.27	-0.01	0.995	0.997
Chr 9	47537011	47537503	DiffBind	0	.	5.05	5.05	5.06	-0.01	0.996	0.997
Chr 19	28006740	28007570	DiffBind	0	.	6.4	6.39	6.4	-0.01	0.996	0.997
Chr 3	27189457	27190249	DiffBind	0	.	6.27	6.26	6.27	-0.01	0.996	0.997
Chr 17	6433415	6434142	DiffBind	0	.	5.69	5.68	5.69	-0.01	0.996	0.997
Chr 10	22658610	22659063	DiffBind	0	.	5.28	5.27	5.28	-0.01	0.996	0.997
Chr 15	82364688	82364910	DiffBind	0	.	4.8	4.79	4.8	-0.01	0.996	0.997
Chr 15	25290943	25292097	DiffBind	0	.	7.03	7.03	7.03	0.01	0.996	0.997
Chr 17	65608652	65609905	DiffBind	0	.	7.06	7.07	7.06	0.01	0.996	0.997
Chr 16	8519535	8521006	DiffBind	0	.	7.1	7.1	7.1	0.01	0.996	0.997
Chr 8	12403414	12403877	DiffBind	0	.	4.42	4.43	4.42	0.01	0.996	0.997
Chr 13	54418650	54419288	DiffBind	0	.	5.93	5.93	5.94	-0.02	0.994	0.996
Chr 1	154256616	154257224	DiffBind	0	.	6.54	6.53	6.55	-0.02	0.994	0.996
Chr 17	72115279	72116239	DiffBind	0	.	6.75	6.74	6.76	-0.01	0.994	0.996
Chr 19	29500917	29501706	DiffBind	0	.	7.93	7.93	7.94	-0.01	0.994	0.996
Chr 3	29968907	29969234	DiffBind	0	.	5.53	5.53	5.54	-0.01	0.994	0.996
Chr 11	69543400	69544411	DiffBind	0	.	6.38	6.37	6.38	-0.01	0.995	0.996
Chr 2	129806244	129806862	DiffBind	0	.	5.88	5.89	5.88	0.01	0.994	0.996
Chr 6	38925865	38926259	DiffBind	0	.	5.3	5.31	5.3	0.01	0.994	0.996
Chr 14	53803990	53804340	DiffBind	0	.	5.28	5.28	5.28	0.01	0.994	0.996
Chr 3	36835749	36836302	DiffBind	0	.	6.08	6.09	6.08	0.01	0.994	0.996
Chr 5	117360315	117361347	DiffBind	0	.	6.47	6.47	6.46	0.01	0.995	0.996
Chr 11	54862831	54863173	DiffBind	0	.	5.43	5.44	5.42	0.02	0.994	0.996
Chr 1	37219225	37220230	DiffBind	0	.	6.89	6.88	6.9	-0.02	0.993	0.995
Chr 8	91565886	91566740	DiffBind	0	.	5.8	5.79	5.82	-0.02	0.993	0.995
Chr 6	144312815	144313462	DiffBind	0	.	5.71	5.71	5.72	-0.02	0.993	0.995
Chr 9	122655283	122656258	DiffBind	0	.	6.48	6.47	6.48	-0.02	0.994	0.995
Chr 10	109903504	109904339	DiffBind	0	.	6.98	6.97	6.98	-0.01	0.992	0.995
Chr 7	46661628	46662358	DiffBind	0	.	6.75	6.74	6.76	-0.01	0.992	0.995
Chr 4	88438404	88438945	DiffBind	0	.	6.4	6.4	6.41	-0.01	0.993	0.995
Chr 12	37773655	37774326	DiffBind	0	.	7.19	7.19	7.2	-0.01	0.993	0.995
Chr 10	71028203	71028895	DiffBind	0	.	5.89	5.89	5.9	-0.01	0.994	0.995
Chr 2	80594796	80595118	DiffBind	0	.	5.25	5.24	5.25	-0.01	0.994	0.995
Chr 10	91546399	91546710	DiffBind	0	.	5.23	5.24	5.22	0.01	0.993	0.995
Chr 14	23782810	23784016	DiffBind	0	.	7.13	7.13	7.12	0.01	0.993	0.995
Chr 6	70774129	70774460	DiffBind	0	.	4.18	4.19	4.17	0.02	0.992	0.995
Chr 1	76490681	76491606	DiffBind	0	.	7.2	7.21	7.19	0.02	0.992	0.995
Chr 14	33473111	33473676	DiffBind	0	.	5.22	5.23	5.21	0.02	0.993	0.995
Chr 1	89935127	89935782	DiffBind	0	.	5.4	5.41	5.39	0.02	0.993	0.995
Chr 6	91690597	91691450	DiffBind	0	.	5.77	5.76	5.79	-0.03	0.991	0.994
Chr 2	26436807	26438111	DiffBind	0	.	7.39	7.38	7.4	-0.02	0.991	0.994
Chr 13	98496868	98497602	DiffBind	0	.	5.7	5.69	5.71	-0.02	0.991	0.994
Chr 10	69746082	69746669	DiffBind	0	.	6.2	6.2	6.21	-0.02	0.991	0.994
Chr 18	35087383	35087890	DiffBind	0	.	5.72	5.7	5.73	-0.02	0.991	0.994
Chr 9	121477464	121477730	DiffBind	0	.	4.58	4.57	4.59	-0.02	0.992	0.994
Chr 7	123131829	123132575	DiffBind	0	.	6.45	6.44	6.46	-0.02	0.992	0.994
Chr 1	21829719	21830338	DiffBind	0	.	6.31	6.3	6.33	-0.02	0.992	0.994
Chr 4	114902199	114902637	DiffBind	0	.	4.92	4.91	4.93	-0.02	0.992	0.994
Chr 12	96510676	96511595	DiffBind	0	.	5.74	5.73	5.74	-0.01	0.991	0.994
Chr 12	72014083	72015032	DiffBind	0	.	7.12	7.13	7.11	0.01	0.991	0.994
Chr 16	17761612	17762455	DiffBind	0	.	6.28	6.28	6.27	0.01	0.991	0.994
Chr 14	65166349	65167177	DiffBind	0	.	6.48	6.49	6.48	0.01	0.991	0.994
Chr 11	38075166	38075773	DiffBind	0	.	6.49	6.5	6.49	0.01	0.991	0.994
Chr 13	54799878	54800244	DiffBind	0	.	6.17	6.18	6.16	0.01	0.991	0.994
Chr 9	65743732	65745323	DiffBind	0	.	7.41	7.42	7.4	0.02	0.992	0.994
Chr 1	136325620	136326411	DiffBind	0	.	6.51	6.5	6.53	-0.03	0.99	0.993
Chr 10	93611534	93612035	DiffBind	0	.	6.17	6.16	6.19	-0.03	0.99	0.993
Chr 10	24312147	24312594	DiffBind	0	.	6.2	6.19	6.21	-0.02	0.989	0.993
Chr 10	23449454	23449958	DiffBind	0	.	6.2	6.19	6.21	-0.02	0.99	0.993
Chr 12	80013670	80014953	DiffBind	0	.	7.91	7.9	7.92	-0.02	0.99	0.993
Chr 2	70858826	70859275	DiffBind	0	.	6.04	6.05	6.03	0.02	0.989	0.993
Chr 7	99046539	99047289	DiffBind	0	.	7.2	7.21	7.19	0.02	0.99	0.993
Chr 11	104195575	104196006	DiffBind	0	.	6.16	6.17	6.15	0.02	0.99	0.993
Chr 9	123524856	123525323	DiffBind	0	.	5.24	5.25	5.22	0.03	0.99	0.993
Chr 12	55504136	55504399	DiffBind	0	.	5.14	5.12	5.15	-0.04	0.988	0.992
Chr 17	86151230	86151585	DiffBind	0	.	6.02	6	6.03	-0.03	0.988	0.992
Chr 8	84222185	84223529	DiffBind	0	.	7.21	7.2	7.23	-0.03	0.988	0.992
Chr 8	91805217	91806203	DiffBind	0	.	6.59	6.57	6.6	-0.03	0.989	0.992
Chr 18	65788329	65789034	DiffBind	0	.	5.97	5.95	5.98	-0.03	0.989	0.992
Chr 7	134709559	134710105	DiffBind	0	.	5.55	5.53	5.56	-0.03	0.989	0.992
Chr 1	39913662	39914087	DiffBind	0	.	5.02	5.01	5.03	-0.02	0.988	0.992
Chr 11	102777709	102778121	DiffBind	0	.	5.07	5.06	5.08	-0.02	0.988	0.992
Chr 9	28364726	28365312	DiffBind	0	.	5.96	5.95	5.97	-0.02	0.988	0.992
Chr 18	29638557	29639246	DiffBind	0	.	5.99	5.97	6	-0.02	0.989	0.992
Chr 2	92947880	92949010	DiffBind	0	.	6.6	6.61	6.59	0.02	0.988	0.992
Chr 14	63066795	63067318	DiffBind	0	.	6.01	6.03	6	0.02	0.988	0.992
Chr 1	172001402	172001928	DiffBind	0	.	5.72	5.73	5.71	0.02	0.988	0.992
Chr 13	54907641	54908502	DiffBind	0	.	7.16	7.17	7.16	0.02	0.989	0.992
Chr 8	25496685	25497141	DiffBind	0	.	5.48	5.49	5.47	0.02	0.989	0.992
Chr 8	88668130	88669212	DiffBind	0	.	7.19	7.2	7.18	0.02	0.989	0.992
Chr 4	135397862	135398572	DiffBind	0	.	6.89	6.9	6.88	0.02	0.989	0.992
Chr 9	30918212	30919404	DiffBind	0	.	7.29	7.3	7.28	0.02	0.989	0.992
Chr 16	28668315	28668856	DiffBind	0	.	5.7	5.71	5.68	0.03	0.988	0.992
Chr 10	105597842	105598395	DiffBind	0	.	6.42	6.44	6.41	0.03	0.989	0.992
Chr 3	155459688	155460439	DiffBind	0	.	6.66	6.64	6.68	-0.04	0.986	0.991
Chr 12	116625951	116626225	DiffBind	0	.	4.93	4.92	4.95	-0.04	0.986	0.991
Chr 13	37482487	37482759	DiffBind	0	.	4.44	4.42	4.45	-0.03	0.987	0.991
Chr 4	101561599	101561904	DiffBind	0	.	4.78	4.76	4.8	-0.03	0.987	0.991
Chr 10	77370112	77370423	DiffBind	0	.	5.16	5.15	5.17	-0.02	0.986	0.991
Chr X	136290555	136291358	DiffBind	0	.	6.34	6.33	6.35	-0.02	0.986	0.991
Chr 1	33883054	33884097	DiffBind	0	.	7.47	7.46	7.48	-0.02	0.986	0.991
Chr 12	72461665	72462072	DiffBind	0	.	6.13	6.12	6.14	-0.02	0.987	0.991
Chr X	12155637	12156292	DiffBind	0	.	6.48	6.47	6.49	-0.02	0.987	0.991
Chr 5	107088131	107088700	DiffBind	0	.	4.92	4.91	4.93	-0.02	0.987	0.991
Chr 10	120128694	120129295	DiffBind	0	.	6.28	6.3	6.27	0.02	0.986	0.991
Chr 16	87841110	87841511	DiffBind	0	.	5.48	5.5	5.47	0.02	0.987	0.991
Chr 9	98538492	98538955	DiffBind	0	.	5.75	5.76	5.74	0.02	0.987	0.991
Chr 13	24223382	24224086	DiffBind	0	.	6.47	6.49	6.46	0.02	0.987	0.991
Chr 2	91973390	91974268	DiffBind	0	.	6	6.01	5.99	0.02	0.987	0.991
Chr 5	124960301	124960729	DiffBind	0	.	5.02	5.03	5	0.03	0.987	0.991
Chr 8	107946610	107947792	DiffBind	0	.	6.06	6.07	6.04	0.03	0.987	0.991
Chr 5	122692927	122693470	DiffBind	0	.	5.94	5.95	5.92	0.03	0.987	0.991
Chr 1	158463893	158464508	DiffBind	0	.	5.72	5.74	5.7	0.04	0.986	0.991
Chr 9	120163955	120164652	DiffBind	0	.	6.29	6.31	6.27	0.04	0.987	0.991
Chr 18	39137141	39137964	DiffBind	0	.	6.46	6.48	6.44	0.04	0.987	0.991
Chr 11	109244675	109245181	DiffBind	0	.	6.87	6.86	6.88	-0.03	0.985	0.99
Chr 6	146136289	146136812	DiffBind	0	.	5.54	5.53	5.55	-0.03	0.985	0.99
Chr 1	154689299	154689652	DiffBind	0	.	5.02	5.01	5.04	-0.03	0.985	0.99
Chr 4	57673367	57673895	DiffBind	0	.	6.73	6.72	6.74	-0.03	0.985	0.99
Chr 1	158553665	158554492	DiffBind	0	.	6.48	6.47	6.49	-0.02	0.986	0.99
Chr 11	50769261	50769662	DiffBind	0	.	5.59	5.6	5.58	0.02	0.985	0.99
Chr 3	94758471	94758860	DiffBind	0	.	6.08	6.09	6.07	0.02	0.985	0.99
Chr 9	83628719	83629576	DiffBind	0	.	6.46	6.47	6.45	0.02	0.986	0.99
Chr 1	155442454	155443251	DiffBind	0	.	6.62	6.64	6.61	0.03	0.985	0.99
Chr 1	172368678	172369218	DiffBind	0	.	4.92	4.94	4.9	0.03	0.986	0.99
Chr 18	61266870	61267362	DiffBind	0	.	5.91	5.92	5.89	0.04	0.985	0.99
Chr 1	64337688	64338533	DiffBind	0	.	6.99	6.98	7	-0.03	0.984	0.989
Chr 19	34583107	34584244	DiffBind	0	.	6.7	6.71	6.69	0.03	0.984	0.989
Chr 7	58843907	58844769	DiffBind	0	.	6.85	6.86	6.83	0.03	0.984	0.989
Chr 3	103577287	103577966	DiffBind	0	.	5.54	5.56	5.51	0.04	0.984	0.989
Chr 18	6502882	6503578	DiffBind	0	.	5.98	6	5.96	0.04	0.984	0.989
Chr 16	95945283	95945532	DiffBind	0	.	5.18	5.2	5.16	0.04	0.984	0.989
Chr 6	32460229	32461123	DiffBind	0	.	6.29	6.31	6.27	0.04	0.984	0.989
Chr 12	44181507	44181918	DiffBind	0	.	5.8	5.78	5.83	-0.05	0.983	0.988
Chr 14	63070918	63071408	DiffBind	0	.	5.03	5.02	5.05	-0.04	0.982	0.988
Chr 6	51848256	51849674	DiffBind	0	.	7.67	7.65	7.69	-0.03	0.982	0.988
Chr 2	64787704	64788156	DiffBind	0	.	5.87	5.85	5.88	-0.03	0.983	0.988
Chr 1	94174346	94175254	DiffBind	0	.	6.89	6.91	6.88	0.03	0.982	0.988
Chr 19	59388687	59389656	DiffBind	0	.	7.09	7.1	7.07	0.03	0.982	0.988
Chr 14	67237198	67237692	DiffBind	0	.	5.75	5.77	5.73	0.03	0.982	0.988
Chr 8	83205837	83206232	DiffBind	0	.	5.72	5.74	5.71	0.03	0.983	0.988
Chr 5	73166043	73166546	DiffBind	0	.	5.03	5.05	5.01	0.04	0.983	0.988
Chr 5	143509226	143509588	DiffBind	0	.	4.34	4.32	4.37	-0.05	0.981	0.987
Chr 10	69555747	69556458	DiffBind	0	.	6.5	6.48	6.52	-0.04	0.981	0.987
Chr 15	99807842	99808324	DiffBind	0	.	5.92	5.9	5.93	-0.03	0.981	0.987
Chr 2	93377725	93378144	DiffBind	0	.	5.65	5.64	5.67	-0.03	0.982	0.987
Chr 10	43777574	43778204	DiffBind	0	.	5.85	5.87	5.84	0.03	0.981	0.987
Chr 12	39742230	39742652	DiffBind	0	.	5.36	5.38	5.35	0.03	0.981	0.987
Chr 4	57904502	57904999	DiffBind	0	.	5.46	5.48	5.44	0.03	0.981	0.987
Chr 3	153571705	153572146	DiffBind	0	.	5.81	5.82	5.79	0.03	0.981	0.987
Chr 16	96498974	96500478	DiffBind	0	.	8.06	8.07	8.04	0.03	0.982	0.987
Chr 19	30637450	30637857	DiffBind	0	.	5.01	5.04	4.99	0.05	0.981	0.987
Chr 14	105023833	105024357	DiffBind	0	.	6.36	6.38	6.33	0.05	0.981	0.987
Chr 13	56783012	56783672	DiffBind	0	.	6.2	6.22	6.17	0.05	0.981	0.987
Chr 2	167588674	167589451	DiffBind	0	.	6.05	6.07	6.02	0.05	0.982	0.987
Chr 3	105871861	105872569	DiffBind	0	.	5.95	5.91	5.99	-0.07	0.98	0.986
Chr 5	92239399	92240190	DiffBind	0	.	5.95	5.92	5.98	-0.06	0.979	0.986
Chr 10	109283192	109283813	DiffBind	0	.	6.05	6.02	6.08	-0.06	0.979	0.986
Chr 13	54837599	54838345	DiffBind	0	.	5.34	5.31	5.37	-0.05	0.979	0.986
Chr 6	64568425	64568756	DiffBind	0	.	5.63	5.61	5.66	-0.05	0.98	0.986
Chr 6	31125457	31126539	DiffBind	0	.	6.91	6.89	6.93	-0.04	0.979	0.986
Chr 14	93545328	93545926	DiffBind	0	.	6.19	6.17	6.21	-0.04	0.98	0.986
Chr 4	148166682	148167268	DiffBind	0	.	6.34	6.32	6.36	-0.03	0.979	0.986
Chr 2	44304803	44305438	DiffBind	0	.	5.72	5.7	5.74	-0.03	0.98	0.986
Chr 13	112810626	112811566	DiffBind	0	.	6.89	6.91	6.87	0.03	0.979	0.986
Chr 10	127596555	127597025	DiffBind	0	.	5.58	5.6	5.56	0.03	0.98	0.986
Chr 2	164854010	164854513	DiffBind	0	.	5.3	5.32	5.28	0.03	0.98	0.986
Chr 4	106102254	106102655	DiffBind	0	.	4.88	4.9	4.87	0.03	0.98	0.986
Chr 5	151142655	151143145	DiffBind	0	.	5.49	5.52	5.46	0.06	0.979	0.986
Chr 12	29232431	29233375	DiffBind	0	.	6.66	6.68	6.63	0.06	0.979	0.986
Chr 2	30965159	30965563	DiffBind	0	.	4.81	4.77	4.84	-0.07	0.978	0.985
Chr 5	112542143	112542864	DiffBind	0	.	6.4	6.37	6.43	-0.06	0.978	0.985
Chr 13	107135127	107135619	DiffBind	0	.	6.32	6.29	6.35	-0.06	0.978	0.985
Chr 14	25593540	25594429	DiffBind	0	.	5.6	5.57	5.63	-0.06	0.978	0.985
Chr 8	120185140	120185794	DiffBind	0	.	5.31	5.29	5.33	-0.04	0.979	0.985
Chr 17	64895496	64895980	DiffBind	0	.	5.87	5.89	5.85	0.04	0.978	0.985
Chr 12	86968378	86969288	DiffBind	0	.	6.5	6.52	6.48	0.04	0.978	0.985
Chr 1	66348228	66348809	DiffBind	0	.	5.88	5.9	5.86	0.04	0.978	0.985
Chr 11	36694913	36695444	DiffBind	0	.	6.11	6.12	6.09	0.04	0.978	0.985
Chr 11	104466074	104466565	DiffBind	0	.	5.28	5.31	5.25	0.06	0.978	0.985
Chr 2	168190482	168191160	DiffBind	0	.	6.32	6.35	6.28	0.06	0.978	0.985
Chr 8	87690139	87690924	DiffBind	0	.	6.24	6.26	6.21	0.06	0.979	0.985
Chr 2	156493154	156494253	DiffBind	0	.	6.36	6.32	6.4	-0.07	0.977	0.984
Chr 10	20875860	20876361	DiffBind	0	.	5.69	5.66	5.72	-0.06	0.977	0.984
Chr 12	5208692	5209181	DiffBind	0	.	5.98	5.96	6	-0.04	0.977	0.984
Chr 9	41541145	41541811	DiffBind	0	.	6.11	6.09	6.13	-0.04	0.977	0.984
Chr 11	40600212	40600447	DiffBind	0	.	4.91	4.89	4.93	-0.04	0.977	0.984
Chr 3	109171420	109171971	DiffBind	0	.	6.71	6.69	6.73	-0.04	0.977	0.984
Chr 15	63532288	63532848	DiffBind	0	.	6.62	6.64	6.6	0.04	0.977	0.984
Chr 11	83312869	83313301	DiffBind	0	.	6	6.02	5.98	0.04	0.977	0.984
Chr 9	59189180	59189764	DiffBind	0	.	6.37	6.4	6.34	0.06	0.977	0.984
Chr 8	48385593	48386393	DiffBind	0	.	6.52	6.55	6.48	0.07	0.976	0.984
Chr 18	78488743	78489386	DiffBind	0	.	5.74	5.7	5.78	-0.07	0.975	0.983
Chr 7	112535106	112535970	DiffBind	0	.	6.16	6.13	6.19	-0.07	0.975	0.983
Chr 11	95617589	95618202	DiffBind	0	.	5.81	5.79	5.83	-0.05	0.976	0.983
Chr 17	23749080	23749468	DiffBind	0	.	6.33	6.32	6.35	-0.04	0.976	0.983
Chr 3	34331371	34332213	DiffBind	0	.	6.19	6.16	6.21	-0.04	0.976	0.983
Chr 18	35467762	35468196	DiffBind	0	.	5.23	5.25	5.21	0.04	0.976	0.983
Chr 10	45864708	45865251	DiffBind	0	.	5.78	5.81	5.75	0.07	0.975	0.983
Chr 1	127500324	127501077	DiffBind	0	.	6.27	6.23	6.31	-0.07	0.975	0.982
Chr 11	76230954	76231949	DiffBind	0	.	6.58	6.55	6.6	-0.05	0.974	0.982
Chr 11	110395865	110396504	DiffBind	0	.	6.93	6.91	6.95	-0.05	0.974	0.982
Chr 3	38820645	38820935	DiffBind	0	.	4.51	4.48	4.53	-0.05	0.975	0.982
Chr 7	96811932	96812326	DiffBind	0	.	5.08	5.05	5.1	-0.05	0.975	0.982
Chr 11	49633804	49634698	DiffBind	0	.	7.07	7.05	7.09	-0.04	0.975	0.982
Chr 17	5583365	5584360	DiffBind	0	.	7.16	7.18	7.14	0.04	0.975	0.982
Chr 13	25265174	25265685	DiffBind	0	.	5.28	5.33	5.24	0.09	0.975	0.982
Chr 2	30266317	30267311	DiffBind	0	.	6.59	6.55	6.63	-0.08	0.973	0.981
Chr 5	131992422	131993530	DiffBind	0	.	7.43	7.4	7.46	-0.07	0.974	0.981
Chr 11	45678439	45679161	DiffBind	0	.	6.6	6.58	6.63	-0.05	0.973	0.981
Chr 2	130818449	130819612	DiffBind	0	.	6.99	6.97	7.02	-0.05	0.974	0.981
Chr 12	71707959	71708319	DiffBind	0	.	5.98	6.01	5.96	0.05	0.973	0.981
Chr 15	24877622	24878151	DiffBind	0	.	5.72	5.76	5.69	0.07	0.973	0.981
Chr 2	18680705	18681215	DiffBind	0	.	5.88	5.84	5.92	-0.08	0.972	0.98
Chr 10	51404991	51405710	DiffBind	0	.	6.72	6.68	6.76	-0.08	0.972	0.98
Chr X	93700979	93701452	DiffBind	0	.	6.19	6.16	6.21	-0.05	0.972	0.98
Chr 9	27123298	27123656	DiffBind	0	.	5.49	5.51	5.46	0.05	0.972	0.98
Chr 6	121027029	121027734	DiffBind	0	.	5.84	5.87	5.82	0.05	0.972	0.98
Chr 8	83195853	83196700	DiffBind	0	.	6.18	6.22	6.15	0.07	0.971	0.98
Chr 12	59383149	59383504	DiffBind	0	.	5.71	5.75	5.67	0.07	0.972	0.98
Chr 9	57949537	57949989	DiffBind	0	.	5.32	5.27	5.37	-0.1	0.971	0.979
Chr 9	103474057	103474876	DiffBind	0	.	6.89	6.85	6.93	-0.09	0.971	0.979
Chr 2	65853322	65854146	DiffBind	0	.	6.12	6.08	6.17	-0.08	0.97	0.979
Chr 7	82017079	82017512	DiffBind	0	.	5.61	5.57	5.65	-0.08	0.97	0.979
Chr 17	62545424	62545657	DiffBind	0	.	4.75	4.73	4.78	-0.05	0.971	0.979
Chr 11	85989859	85990470	DiffBind	0	.	5.93	5.95	5.9	0.05	0.97	0.979
Chr 14	120755239	120755998	DiffBind	0	.	6.31	6.34	6.27	0.07	0.971	0.979
Chr 4	22835379	22836355	DiffBind	0	.	7.08	7.12	7.03	0.09	0.97	0.979
Chr 11	88158950	88159961	DiffBind	0	.	5.27	5.22	5.31	-0.1	0.969	0.978
Chr 5	107961070	107962286	DiffBind	0	.	7.3	7.25	7.34	-0.09	0.969	0.978
Chr 5	104105137	104107003	DiffBind	0	.	7.29	7.24	7.33	-0.09	0.97	0.978
Chr 6	65348307	65348715	DiffBind	0	.	6.03	5.99	6.07	-0.08	0.969	0.978
Chr 7	58626508	58627064	DiffBind	0	.	5.65	5.61	5.69	-0.08	0.97	0.978
Chr 15	81602166	81602729	DiffBind	0	.	6.08	6.06	6.11	-0.05	0.969	0.978
Chr 10	58675249	58675752	DiffBind	0	.	5.86	5.83	5.89	-0.05	0.97	0.978
Chr 17	65075938	65076638	DiffBind	0	.	6.54	6.56	6.51	0.05	0.969	0.978
Chr 12	24928020	24928609	DiffBind	0	.	5.23	5.26	5.21	0.05	0.969	0.978
Chr 14	77141283	77141756	DiffBind	0	.	6.47	6.5	6.44	0.05	0.97	0.978
Chr 7	18402466	18404144	DiffBind	0	.	7.49	7.51	7.46	0.05	0.97	0.978
Chr 15	8716681	8717419	DiffBind	0	.	6.15	6.17	6.12	0.05	0.97	0.978
Chr 6	114216797	114217292	DiffBind	0	.	5.88	5.92	5.84	0.08	0.969	0.978
Chr 18	76150826	76151214	DiffBind	0	.	5.68	5.71	5.64	0.08	0.97	0.978
Chr 3	97521896	97522575	DiffBind	0	.	6.13	6.08	6.17	-0.09	0.968	0.977
Chr 6	34543428	34544481	DiffBind	0	.	7.9	7.87	7.92	-0.06	0.968	0.977
Chr 7	115216916	115217578	DiffBind	0	.	7.31	7.28	7.33	-0.05	0.968	0.977
Chr 10	121689443	121690370	DiffBind	0	.	7.05	7.08	7.03	0.05	0.968	0.977
Chr 6	95202390	95203289	DiffBind	0	.	6.99	7.01	6.96	0.05	0.968	0.977
Chr 10	126094128	126094784	DiffBind	0	.	6.61	6.64	6.58	0.06	0.968	0.977
Chr 9	68888877	68889114	DiffBind	0	.	4.88	4.91	4.85	0.06	0.968	0.977
Chr 15	66034110	66034387	DiffBind	0	.	4.76	4.79	4.72	0.08	0.968	0.977
Chr 12	15218442	15218858	DiffBind	0	.	6.08	6.03	6.12	-0.09	0.966	0.976
Chr 5	116585977	116587132	DiffBind	0	.	7.22	7.19	7.25	-0.06	0.966	0.976
Chr 13	45392569	45392984	DiffBind	0	.	5.97	5.94	6	-0.06	0.967	0.976
Chr 8	46770247	46770876	DiffBind	0	.	6.19	6.16	6.21	-0.06	0.967	0.976
Chr 15	95574935	95575333	DiffBind	0	.	6.25	6.22	6.28	-0.06	0.967	0.976
Chr 13	104914242	104914657	DiffBind	0	.	5.02	5.05	4.99	0.05	0.966	0.976
Chr 14	106500329	106501252	DiffBind	0	.	7.57	7.6	7.54	0.06	0.966	0.976
Chr 4	40676453	40677241	DiffBind	0	.	6.73	6.76	6.7	0.06	0.967	0.976
Chr 17	24537558	24537903	DiffBind	0	.	5.14	5.17	5.11	0.06	0.967	0.976
Chr 13	9882477	9882857	DiffBind	0	.	5.65	5.69	5.6	0.09	0.967	0.976
Chr 9	122593247	122593897	DiffBind	0	.	5.74	5.69	5.78	-0.09	0.966	0.975
Chr 1	166286379	166287001	DiffBind	0	.	6.2	6.17	6.23	-0.06	0.965	0.975
Chr 16	55476625	55477055	DiffBind	0	.	6.41	6.38	6.44	-0.06	0.965	0.975
Chr 9	106099711	106100501	DiffBind	0	.	6.53	6.5	6.56	-0.06	0.965	0.975
Chr 13	49131361	49131740	DiffBind	0	.	5.56	5.61	5.5	0.1	0.966	0.975
Chr 7	16932768	16934062	DiffBind	0	.	6.08	6.13	6.02	0.1	0.966	0.975
Chr 9	65561499	65562716	DiffBind	0	.	6.67	6.61	6.72	-0.11	0.964	0.974
Chr 11	96934623	96935613	DiffBind	0	.	6.88	6.82	6.93	-0.1	0.964	0.974
Chr 15	41744670	41745166	DiffBind	0	.	5.61	5.56	5.65	-0.1	0.965	0.974
Chr 18	35844166	35845437	DiffBind	0	.	6.51	6.46	6.55	-0.09	0.965	0.974
Chr 4	102413630	102414187	DiffBind	0	.	5.65	5.62	5.68	-0.07	0.964	0.974
Chr 7	91226277	91226594	DiffBind	0	.	6.12	6.09	6.16	-0.07	0.964	0.974
Chr 16	44716470	44717127	DiffBind	0	.	6.49	6.46	6.52	-0.06	0.963	0.974
Chr 2	136116137	136117033	DiffBind	0	.	6.53	6.5	6.56	-0.06	0.964	0.974
Chr 4	148643966	148644391	DiffBind	0	.	5.32	5.29	5.35	-0.06	0.965	0.974
Chr 4	94739417	94740905	DiffBind	0	.	7.16	7.13	7.19	-0.06	0.965	0.974
Chr 13	21996597	21997170	DiffBind	0	.	6.04	6.07	6.01	0.06	0.964	0.974
Chr 9	85090399	85090892	DiffBind	0	.	5.79	5.82	5.76	0.06	0.965	0.974
Chr 14	120310970	120311810	DiffBind	0	.	6.3	6.35	6.25	0.09	0.965	0.974
Chr 5	106452953	106454255	DiffBind	0	.	6.13	6.18	6.08	0.1	0.964	0.974
Chr 18	75047000	75047766	DiffBind	0	.	6.06	6.11	6	0.11	0.964	0.974
Chr 11	32027403	32028532	DiffBind	0	.	7.07	7.12	7.02	0.11	0.964	0.974
Chr 14	20595681	20596958	DiffBind	0	.	6.95	6.89	7.01	-0.11	0.961	0.973
Chr 12	85491787	85492671	DiffBind	0	.	7.31	7.25	7.36	-0.11	0.962	0.973
Chr 4	65611600	65611997	DiffBind	0	.	5.44	5.38	5.49	-0.11	0.963	0.973
Chr 12	16855251	16856175	DiffBind	0	.	6.46	6.41	6.5	-0.1	0.962	0.973
Chr 6	35379649	35380039	DiffBind	0	.	5.91	5.85	5.96	-0.1	0.962	0.973
Chr 16	5991960	5992495	DiffBind	0	.	6.24	6.18	6.29	-0.1	0.963	0.973
Chr 7	81368086	81368781	DiffBind	0	.	5.94	5.88	5.99	-0.1	0.963	0.973
Chr 8	92872146	92872639	DiffBind	0	.	5.28	5.23	5.33	-0.1	0.963	0.973
Chr 11	58935608	58936287	DiffBind	0	.	5.78	5.73	5.82	-0.1	0.963	0.973
Chr 2	141057080	141057695	DiffBind	0	.	6.61	6.57	6.65	-0.07	0.962	0.973
Chr 8	89317630	89318131	DiffBind	0	.	6.22	6.18	6.25	-0.07	0.962	0.973
Chr 10	68039372	68040163	DiffBind	0	.	6.74	6.71	6.78	-0.07	0.962	0.973
Chr 16	67106646	67106998	DiffBind	0	.	5.74	5.71	5.78	-0.07	0.962	0.973
Chr X	93068956	93069311	DiffBind	0	.	5.54	5.5	5.57	-0.07	0.962	0.973
Chr 19	45843563	45844166	DiffBind	0	.	5.44	5.4	5.47	-0.07	0.962	0.973
Chr 7	29942980	29943738	DiffBind	0	.	6.41	6.37	6.44	-0.07	0.963	0.973
Chr 19	58165746	58166349	DiffBind	0	.	6.12	6.08	6.15	-0.07	0.963	0.973
Chr 16	30502558	30502987	DiffBind	0	.	5.69	5.66	5.72	-0.07	0.963	0.973
Chr 9	35424589	35425050	DiffBind	0	.	5.53	5.5	5.56	-0.06	0.963	0.973
Chr 9	22487159	22488081	DiffBind	0	.	6.79	6.82	6.75	0.06	0.962	0.973
Chr 14	45878312	45878900	DiffBind	0	.	6.89	6.92	6.86	0.06	0.962	0.973
Chr 17	5466657	5467160	DiffBind	0	.	5.02	5.05	4.99	0.06	0.962	0.973
Chr 6	22833589	22834156	DiffBind	0	.	5.41	5.45	5.38	0.06	0.963	0.973
Chr 18	59237354	59237716	DiffBind	0	.	5.23	5.26	5.2	0.06	0.963	0.973
Chr 1	97650395	97650705	DiffBind	0	.	4.77	4.8	4.74	0.06	0.963	0.973
Chr 10	95715805	95716115	DiffBind	0	.	4.81	4.86	4.77	0.09	0.962	0.973
Chr 7	74408598	74409380	DiffBind	0	.	5.93	5.98	5.88	0.1	0.961	0.973
Chr 7	49450567	49451110	DiffBind	0	.	5.59	5.63	5.54	0.1	0.963	0.973
Chr 1	132143742	132144507	DiffBind	0	.	6.36	6.41	6.3	0.11	0.963	0.973
Chr 1	162037544	162038451	DiffBind	0	.	6.48	6.53	6.43	0.11	0.963	0.973
Chr 11	82472774	82473390	DiffBind	0	.	4.99	5.05	4.94	0.11	0.963	0.973
Chr 3	27607293	27608202	DiffBind	0	.	6.09	6.14	6.03	0.11	0.963	0.973
Chr 6	25766742	25767630	DiffBind	0	.	7.18	7.12	7.24	-0.12	0.96	0.972
Chr 13	115743089	115743577	DiffBind	0	.	6.17	6.11	6.22	-0.11	0.96	0.972
Chr 11	101790919	101791639	DiffBind	0	.	6.72	6.68	6.75	-0.07	0.96	0.972
Chr 1	62933635	62934880	DiffBind	0	.	7.41	7.38	7.45	-0.07	0.96	0.972
Chr 12	86244722	86245737	DiffBind	0	.	7.18	7.14	7.21	-0.07	0.96	0.972
Chr 16	85807317	85807696	DiffBind	0	.	6.04	6	6.07	-0.07	0.96	0.972
Chr 11	29788800	29789438	DiffBind	0	.	5.52	5.48	5.56	-0.07	0.961	0.972
Chr 13	72301547	72302420	DiffBind	0	.	6.86	6.83	6.89	-0.06	0.961	0.972
Chr 6	3340852	3341506	DiffBind	0	.	6.41	6.44	6.37	0.07	0.96	0.972
Chr 6	44099915	44100324	DiffBind	0	.	5.59	5.63	5.56	0.07	0.96	0.972
Chr 6	28572731	28573228	DiffBind	0	.	5.36	5.39	5.32	0.07	0.961	0.972
Chr 10	20018315	20019399	DiffBind	0	.	7.96	7.99	7.92	0.07	0.961	0.972
Chr 11	112155063	112155874	DiffBind	0	.	7.14	7.19	7.08	0.11	0.96	0.972
Chr 9	41302917	41303684	DiffBind	0	.	6.5	6.55	6.44	0.11	0.96	0.972
Chr 3	125900078	125900526	DiffBind	0	.	5.83	5.88	5.78	0.11	0.96	0.972
Chr 14	121147868	121148310	DiffBind	0	.	5.84	5.89	5.79	0.11	0.961	0.972
Chr 2	181719874	181720286	DiffBind	0	.	5.36	5.42	5.31	0.11	0.961	0.972
Chr 8	54864009	54865046	DiffBind	0	.	7.03	7.09	6.97	0.12	0.96	0.972
Chr 7	67672441	67672990	DiffBind	0	.	6.58	6.52	6.64	-0.12	0.959	0.971
Chr 17	10279692	10280078	DiffBind	0	.	5.02	4.96	5.08	-0.12	0.959	0.971
Chr 5	34182772	34183354	DiffBind	0	.	5.59	5.53	5.64	-0.11	0.959	0.971
Chr 19	58952650	58953380	DiffBind	0	.	6.11	6.06	6.17	-0.11	0.96	0.971
Chr 16	38724443	38725268	DiffBind	0	.	6.37	6.33	6.41	-0.08	0.958	0.971
Chr 18	66510404	66510773	DiffBind	0	.	4.7	4.66	4.74	-0.08	0.959	0.971
Chr 4	127549426	127549932	DiffBind	0	.	6.09	6.05	6.13	-0.07	0.958	0.971
Chr 3	29812650	29813175	DiffBind	0	.	6.72	6.68	6.76	-0.07	0.959	0.971
Chr 2	128428284	128429360	DiffBind	0	.	6.61	6.58	6.65	-0.07	0.959	0.971
Chr 8	108466828	108467514	DiffBind	0	.	5.78	5.81	5.74	0.07	0.958	0.971
Chr 7	35729528	35730213	DiffBind	0	.	5.97	6.01	5.93	0.07	0.958	0.971
Chr 12	53915656	53916372	DiffBind	0	.	6.31	6.34	6.28	0.07	0.959	0.971
Chr 13	46587729	46588153	DiffBind	0	.	5.79	5.84	5.73	0.11	0.959	0.971
Chr 15	25406981	25407428	DiffBind	0	.	5.52	5.57	5.47	0.11	0.959	0.971
Chr 9	79720888	79721365	DiffBind	0	.	6	5.94	6.06	-0.12	0.957	0.97
Chr 8	78232873	78233685	DiffBind	0	.	6.07	6.01	6.13	-0.12	0.957	0.97
Chr 9	65793149	65794115	DiffBind	0	.	6.37	6.31	6.43	-0.12	0.957	0.97
Chr 10	109864534	109865297	DiffBind	0	.	6.54	6.48	6.6	-0.12	0.958	0.97
Chr 9	118389346	118389780	DiffBind	0	.	5.89	5.85	5.93	-0.08	0.957	0.97
Chr 3	34266062	34266933	DiffBind	0	.	6.01	5.97	6.05	-0.08	0.958	0.97
Chr 1	179059830	179060715	DiffBind	0	.	6.45	6.41	6.49	-0.07	0.957	0.97
Chr 5	134304550	134305080	DiffBind	0	.	5.49	5.45	5.53	-0.07	0.957	0.97
Chr 9	45981184	45981966	DiffBind	0	.	5.73	5.69	5.76	-0.07	0.958	0.97
Chr 15	22969468	22969721	DiffBind	0	.	5.78	5.75	5.82	-0.07	0.958	0.97
Chr 6	93802384	93802902	DiffBind	0	.	5.32	5.35	5.28	0.07	0.957	0.97
Chr 17	26239672	26240294	DiffBind	0	.	6.49	6.52	6.46	0.07	0.958	0.97
Chr 13	115210492	115211125	DiffBind	0	.	6.7	6.74	6.67	0.07	0.958	0.97
Chr 3	94464103	94464722	DiffBind	0	.	5.94	5.98	5.91	0.07	0.958	0.97
Chr 11	28681613	28682637	DiffBind	0	.	6.53	6.58	6.48	0.1	0.958	0.97
Chr 11	53796415	53797008	DiffBind	0	.	5.61	5.67	5.56	0.11	0.957	0.97
Chr 17	35638645	35639316	DiffBind	0	.	5.57	5.62	5.51	0.11	0.958	0.97
Chr 6	30526614	30527227	DiffBind	0	.	5.65	5.7	5.59	0.11	0.958	0.97
Chr 17	59688519	59689001	DiffBind	0	.	6.04	6.1	5.98	0.12	0.957	0.97
Chr 15	68937043	68937504	DiffBind	0	.	5.82	5.87	5.75	0.12	0.958	0.97
Chr 7	79278920	79279267	DiffBind	0	.	5.31	5.25	5.38	-0.13	0.956	0.969
Chr 2	10216762	10217137	DiffBind	0	.	5.14	5.08	5.2	-0.12	0.955	0.969
Chr 1	168354482	168355258	DiffBind	0	.	6.32	6.26	6.38	-0.12	0.956	0.969
Chr 6	54652495	54653079	DiffBind	0	.	5.86	5.8	5.92	-0.12	0.956	0.969
Chr 11	87448833	87449173	DiffBind	0	.	5.26	5.2	5.32	-0.12	0.956	0.969
Chr 15	87726672	87727200	DiffBind	0	.	4.91	4.86	4.97	-0.11	0.955	0.969
Chr 17	74159388	74159907	DiffBind	0	.	6.3	6.27	6.34	-0.08	0.955	0.969
Chr 7	74323624	74323948	DiffBind	0	.	5.54	5.5	5.58	-0.08	0.956	0.969
Chr 14	79290727	79291246	DiffBind	0	.	5.51	5.46	5.55	-0.08	0.956	0.969
Chr 3	126722787	126723733	DiffBind	0	.	7.31	7.27	7.35	-0.08	0.957	0.969
Chr 1	51719975	51720408	DiffBind	0	.	5.85	5.82	5.89	-0.07	0.956	0.969
Chr 1	133658709	133659182	DiffBind	0	.	5.83	5.8	5.87	-0.07	0.956	0.969
Chr 1	138328461	138328874	DiffBind	0	.	6.41	6.38	6.45	-0.07	0.957	0.969
Chr 6	136985751	136986239	DiffBind	0	.	5.5	5.53	5.46	0.07	0.956	0.969
Chr 14	55071417	55072196	DiffBind	0	.	5.93	5.97	5.89	0.07	0.956	0.969
Chr 2	92043046	92044278	DiffBind	0	.	7.23	7.26	7.19	0.07	0.956	0.969
Chr 15	81199359	81199742	DiffBind	0	.	5.51	5.55	5.47	0.08	0.956	0.969
Chr 9	57281485	57281896	DiffBind	0	.	5.29	5.33	5.25	0.08	0.956	0.969
Chr 3	55284406	55285071	DiffBind	0	.	5.93	5.99	5.87	0.12	0.956	0.969
Chr 1	132168042	132168313	DiffBind	0	.	5.02	5.08	4.96	0.13	0.956	0.969
Chr 15	75085518	75085900	DiffBind	0	.	7.21	7.14	7.29	-0.15	0.953	0.968
Chr 4	34900061	34900921	DiffBind	0	.	7.18	7.11	7.25	-0.14	0.953	0.968
Chr 6	136541374	136542325	DiffBind	0	.	6.49	6.42	6.56	-0.14	0.954	0.968
Chr 12	50479721	50480088	DiffBind	0	.	5.25	5.19	5.31	-0.13	0.953	0.968
Chr 5	150069898	150070327	DiffBind	0	.	5.75	5.68	5.81	-0.13	0.954	0.968
Chr 11	117081407	117082532	DiffBind	0	.	6.86	6.8	6.91	-0.11	0.954	0.968
Chr 10	106622987	106623739	DiffBind	0	.	6.9	6.86	6.94	-0.08	0.954	0.968
Chr 11	24742245	24742991	DiffBind	0	.	7.18	7.14	7.22	-0.08	0.954	0.968
Chr 10	37724860	37725863	DiffBind	0	.	6.95	6.91	6.99	-0.08	0.954	0.968
Chr 10	122715696	122716628	DiffBind	0	.	6.32	6.28	6.37	-0.08	0.954	0.968
Chr 4	138084493	138085399	DiffBind	0	.	6.22	6.17	6.26	-0.08	0.955	0.968
Chr 6	8178175	8179005	DiffBind	0	.	7.01	6.97	7.05	-0.07	0.953	0.968
Chr 8	127128590	127129243	DiffBind	0	.	7	6.96	7.03	-0.07	0.955	0.968
Chr 8	128528597	128529479	DiffBind	0	.	6.78	6.81	6.74	0.07	0.954	0.968
Chr 7	88130028	88130542	DiffBind	0	.	6.11	6.14	6.07	0.07	0.954	0.968
Chr 7	141955889	141957357	DiffBind	0	.	6.7	6.73	6.66	0.07	0.954	0.968
Chr 1	155091587	155092522	DiffBind	0	.	6.32	6.35	6.28	0.07	0.955	0.968
Chr 1	13244580	13245470	DiffBind	0	.	6.34	6.38	6.3	0.08	0.953	0.968
Chr 11	115334311	115335149	DiffBind	0	.	7.01	7.05	6.96	0.08	0.954	0.968
Chr 3	28814202	28814565	DiffBind	0	.	4.95	4.99	4.9	0.09	0.954	0.968
Chr 3	72928474	72928716	DiffBind	0	.	5.19	5.25	5.14	0.11	0.955	0.968
Chr 10	80048027	80049260	DiffBind	0	.	7.24	7.17	7.31	-0.14	0.952	0.967
Chr 2	165885950	165886341	DiffBind	0	.	5.6	5.53	5.66	-0.13	0.952	0.967
Chr 16	66969330	66970328	DiffBind	0	.	6.61	6.54	6.68	-0.13	0.953	0.967
Chr 1	106231642	106232808	DiffBind	0	.	6.32	6.26	6.39	-0.13	0.953	0.967
Chr 2	12896563	12897062	DiffBind	0	.	5.18	5.14	5.23	-0.09	0.952	0.967
Chr 5	100231468	100232168	DiffBind	0	.	6.3	6.25	6.35	-0.09	0.952	0.967
Chr 4	119460526	119461840	DiffBind	0	.	7.74	7.69	7.78	-0.09	0.952	0.967
Chr 8	50160485	50161061	DiffBind	0	.	6.52	6.47	6.56	-0.08	0.952	0.967
Chr 19	41693547	41694163	DiffBind	0	.	6.06	6.02	6.1	-0.08	0.952	0.967
Chr 11	75936974	75937727	DiffBind	0	.	6.02	5.99	6.06	-0.08	0.953	0.967
Chr 5	54100916	54101606	DiffBind	0	.	6.07	6.03	6.12	-0.08	0.953	0.967
Chr 6	98970673	98971250	DiffBind	0	.	6.39	6.43	6.35	0.07	0.953	0.967
Chr 6	94800887	94801511	DiffBind	0	.	5.75	5.79	5.71	0.08	0.953	0.967
Chr 10	96646333	96647182	DiffBind	0	.	7.24	7.28	7.2	0.08	0.953	0.967
Chr 7	59995511	59996110	DiffBind	0	.	5.76	5.8	5.71	0.09	0.952	0.967
Chr 4	127174356	127174978	DiffBind	0	.	6.01	6.05	5.96	0.09	0.952	0.967
Chr 15	83902106	83902565	DiffBind	0	.	5.19	5.25	5.13	0.12	0.952	0.967
Chr 11	97523810	97524267	DiffBind	0	.	5.01	5.07	4.94	0.12	0.953	0.967
Chr 2	121621770	121622307	DiffBind	0	.	5.5	5.44	5.57	-0.13	0.951	0.966
Chr 14	105015998	105016561	DiffBind	0	.	6.53	6.48	6.57	-0.09	0.951	0.966
Chr 2	74704818	74705243	DiffBind	0	.	5.35	5.3	5.4	-0.09	0.951	0.966
Chr 1	6760740	6761258	DiffBind	0	.	5.89	5.97	5.82	0.15	0.952	0.966
Chr 16	35110663	35111019	DiffBind	0	.	5.22	5.15	5.29	-0.14	0.949	0.965
Chr 8	54594487	54595073	DiffBind	0	.	5.64	5.57	5.71	-0.14	0.95	0.965
Chr 6	70714356	70714736	DiffBind	0	.	5.53	5.45	5.6	-0.14	0.95	0.965
Chr 16	44302176	44302719	DiffBind	0	.	5.8	5.74	5.86	-0.12	0.95	0.965
Chr 7	34759495	34759964	DiffBind	0	.	4.94	4.88	5	-0.12	0.95	0.965
Chr 14	51265881	51266321	DiffBind	0	.	6.12	6.07	6.16	-0.09	0.949	0.965
Chr 19	52922541	52923636	DiffBind	0	.	7.39	7.34	7.44	-0.09	0.949	0.965
Chr 7	83382290	83383436	DiffBind	0	.	7.13	7.08	7.17	-0.09	0.95	0.965
Chr 17	50171273	50171797	DiffBind	0	.	5.83	5.79	5.87	-0.08	0.95	0.965
Chr 10	126755919	126756496	DiffBind	0	.	6.32	6.37	6.27	0.09	0.95	0.965
Chr 19	8944549	8945256	DiffBind	0	.	6.05	6.12	5.98	0.14	0.95	0.965
Chr X	169927134	169927784	DiffBind	0	.	6.26	6.33	6.19	0.14	0.95	0.965
Chr 14	78087757	78088901	DiffBind	0	.	6.79	6.71	6.86	-0.15	0.948	0.964
Chr 8	69891251	69891571	DiffBind	0	.	4.92	4.85	4.99	-0.14	0.949	0.964
Chr 12	74230568	74230974	DiffBind	0	.	5.66	5.61	5.71	-0.1	0.948	0.964
Chr 4	119462656	119463151	DiffBind	0	.	5.18	5.13	5.22	-0.09	0.948	0.964
Chr 9	56200869	56201146	DiffBind	0	.	4.83	4.79	4.88	-0.09	0.949	0.964
Chr 1	121180062	121180424	DiffBind	0	.	5.32	5.27	5.36	-0.09	0.949	0.964
Chr 3	109584538	109584918	DiffBind	0	.	5.74	5.78	5.69	0.08	0.948	0.964
Chr 9	65524128	65524608	DiffBind	0	.	6.15	6.2	6.11	0.08	0.949	0.964
Chr 2	5730469	5731153	DiffBind	0	.	5.07	5.12	5.03	0.09	0.948	0.964
Chr 15	77192093	77192583	DiffBind	0	.	5.61	5.66	5.57	0.09	0.948	0.964
Chr 13	42792344	42793349	DiffBind	0	.	7.88	7.92	7.84	0.09	0.948	0.964
Chr 14	78203825	78204626	DiffBind	0	.	7.22	7.27	7.17	0.09	0.949	0.964
Chr 10	4105984	4106511	DiffBind	0	.	6.09	6.16	6.02	0.14	0.948	0.964
Chr 14	66494493	66495347	DiffBind	0	.	6.2	6.26	6.12	0.14	0.949	0.964
Chr 19	14314083	14314624	DiffBind	0	.	6.6	6.67	6.53	0.15	0.949	0.964
Chr 14	59867886	59868273	DiffBind	0	.	4.98	5.07	4.9	0.17	0.949	0.964
Chr 16	21664548	21665651	DiffBind	0	.	6.72	6.64	6.79	-0.15	0.947	0.963
Chr 12	53338138	53338817	DiffBind	0	.	6.44	6.37	6.51	-0.15	0.948	0.963
Chr 1	136550999	136551436	DiffBind	0	.	5.01	4.94	5.08	-0.14	0.947	0.963
Chr 3	45681302	45681805	DiffBind	0	.	5.52	5.57	5.48	0.09	0.947	0.963
Chr 16	76291232	76291713	DiffBind	0	.	5.79	5.84	5.75	0.09	0.947	0.963
Chr 4	122909035	122910125	DiffBind	0	.	7.48	7.52	7.43	0.09	0.947	0.963
Chr 10	127755914	127756635	DiffBind	0	.	6.12	6.17	6.08	0.09	0.947	0.963
Chr 13	98120241	98120526	DiffBind	0	.	4.51	4.56	4.46	0.1	0.947	0.963
Chr 12	40464518	40464968	DiffBind	0	.	5.85	5.91	5.77	0.14	0.947	0.963
Chr 6	136467785	136468732	DiffBind	0	.	6.1	6.18	6.03	0.15	0.947	0.963
Chr 1	184729179	184730148	DiffBind	0	.	5.86	5.78	5.93	-0.15	0.945	0.962
Chr 10	118248988	118249547	DiffBind	0	.	6.22	6.15	6.29	-0.14	0.945	0.962
Chr 10	99136546	99136915	DiffBind	0	.	5.17	5.1	5.24	-0.14	0.946	0.962
Chr 14	61175785	61176644	DiffBind	0	.	6.32	6.27	6.37	-0.1	0.945	0.962
Chr 12	104857507	104859037	DiffBind	0	.	7.26	7.21	7.31	-0.1	0.946	0.962
Chr 13	91430751	91431878	DiffBind	0	.	7.04	6.99	7.09	-0.1	0.946	0.962
Chr 17	56109141	56109864	DiffBind	0	.	6.37	6.33	6.42	-0.09	0.945	0.962
Chr 3	119778215	119778927	DiffBind	0	.	5.75	5.83	5.67	0.16	0.946	0.962
Chr 9	46315365	46316574	DiffBind	0	.	6.71	6.62	6.79	-0.17	0.944	0.961
Chr 5	134006540	134006934	DiffBind	0	.	5.2	5.12	5.28	-0.16	0.944	0.961
Chr 1	55438081	55438666	DiffBind	0	.	6.37	6.29	6.45	-0.15	0.944	0.961
Chr 3	144531177	144531509	DiffBind	0	.	5.21	5.14	5.28	-0.14	0.945	0.961
Chr 12	69485664	69486502	DiffBind	0	.	7.34	7.27	7.41	-0.14	0.945	0.961
Chr 8	120168119	120168362	DiffBind	0	.	4.57	4.51	4.62	-0.11	0.944	0.961
Chr 19	7566309	7566657	DiffBind	0	.	5.17	5.12	5.22	-0.1	0.945	0.961
Chr 8	84737738	84738165	DiffBind	0	.	5.71	5.67	5.76	-0.09	0.945	0.961
Chr 17	70817797	70818451	DiffBind	0	.	6.75	6.8	6.71	0.09	0.944	0.961
Chr 19	38097107	38097864	DiffBind	0	.	6.54	6.59	6.5	0.09	0.944	0.961
Chr 15	83258015	83258465	DiffBind	0	.	5.76	5.68	5.83	-0.16	0.944	0.96
Chr 9	122732867	122733786	DiffBind	0	.	6.78	6.7	6.86	-0.16	0.944	0.96
Chr 8	9220714	9221294	DiffBind	0	.	6.21	6.17	6.26	-0.1	0.943	0.96
Chr 5	62762964	62763776	DiffBind	0	.	6.62	6.57	6.67	-0.09	0.943	0.96
Chr 8	71741725	71742139	DiffBind	0	.	5.59	5.54	5.64	-0.09	0.943	0.96
Chr 10	96479804	96480769	DiffBind	0	.	7.01	7.05	6.96	0.1	0.943	0.96
Chr 8	69121356	69122076	DiffBind	0	.	6.8	6.72	6.89	-0.17	0.942	0.959
Chr 11	36302094	36302734	DiffBind	0	.	6.08	6	6.16	-0.16	0.942	0.959
Chr 15	95075263	95075996	DiffBind	0	.	6.17	6.08	6.24	-0.16	0.942	0.959
Chr 19	44067450	44067828	DiffBind	0	.	5.12	5.05	5.19	-0.15	0.942	0.959
Chr 3	86883172	86883721	DiffBind	0	.	5.46	5.38	5.53	-0.15	0.942	0.959
Chr 15	25854190	25854839	DiffBind	0	.	5.49	5.44	5.54	-0.1	0.942	0.959
Chr 14	72158669	72159241	DiffBind	0	.	5.93	5.97	5.88	0.09	0.942	0.959
Chr 4	121230899	121232032	DiffBind	0	.	7.54	7.59	7.49	0.1	0.942	0.959
Chr 5	48058527	48059174	DiffBind	0	.	6.45	6.5	6.4	0.1	0.942	0.959
Chr X	7372543	7373412	DiffBind	0	.	6.53	6.59	6.48	0.11	0.942	0.959
Chr 1	152750586	152751216	DiffBind	0	.	5.96	5.87	6.04	-0.17	0.94	0.958
Chr 3	136369560	136370374	DiffBind	0	.	6.62	6.53	6.7	-0.17	0.941	0.958
Chr 3	144749567	144750057	DiffBind	0	.	5.56	5.51	5.62	-0.11	0.941	0.958
Chr 2	169881912	169882755	DiffBind	0	.	6.73	6.68	6.78	-0.1	0.94	0.958
Chr 7	27685355	27685935	DiffBind	0	.	5.98	6.03	5.93	0.1	0.94	0.958
Chr 17	45545250	45545672	DiffBind	0	.	5.11	5.16	5.07	0.1	0.94	0.958
Chr 7	45451395	45452536	DiffBind	0	.	7.2	7.25	7.14	0.1	0.941	0.958
Chr 6	122259073	122259399	DiffBind	0	.	4.93	5.01	4.86	0.15	0.94	0.958
Chr 1	80630154	80630968	DiffBind	0	.	6.02	6.1	5.93	0.17	0.941	0.958
Chr 10	69925921	69926448	DiffBind	0	.	5.45	5.55	5.34	0.21	0.941	0.958
Chr 1	62728821	62729224	DiffBind	0	.	5.03	4.96	5.11	-0.15	0.94	0.957
Chr 8	68514723	68515552	DiffBind	0	.	6.7	6.62	6.77	-0.15	0.94	0.957
Chr 2	113019659	113020285	DiffBind	0	.	6.65	6.6	6.7	-0.11	0.94	0.957
Chr 11	94054330	94055476	DiffBind	0	.	6.84	6.79	6.89	-0.1	0.94	0.957
Chr 2	102464382	102464791	DiffBind	0	.	5.53	5.58	5.48	0.1	0.939	0.957
Chr 7	46348764	46349136	DiffBind	0	.	5.41	5.46	5.36	0.1	0.94	0.957
Chr 1	78745184	78745746	DiffBind	0	.	5.14	5.19	5.09	0.11	0.94	0.957
Chr 5	77211007	77211654	DiffBind	0	.	6.48	6.55	6.4	0.15	0.939	0.957
Chr 9	46914352	46914975	DiffBind	0	.	5.44	5.52	5.36	0.16	0.939	0.957
Chr 17	62823813	62824525	DiffBind	0	.	6.08	6.17	6	0.17	0.94	0.957
Chr 10	69499943	69500855	DiffBind	0	.	6.52	6.42	6.6	-0.18	0.939	0.956
Chr 3	54984087	54984520	DiffBind	0	.	5.54	5.45	5.62	-0.17	0.938	0.956
Chr 12	70714145	70714705	DiffBind	0	.	5.98	5.89	6.07	-0.17	0.939	0.956
Chr X	139230928	139231703	DiffBind	0	.	7.29	7.21	7.36	-0.16	0.938	0.956
Chr 3	97811398	97812299	DiffBind	0	.	6.77	6.69	6.85	-0.16	0.939	0.956
Chr 8	81767624	81768418	DiffBind	0	.	6.65	6.59	6.71	-0.12	0.937	0.956
Chr X	7733960	7734456	DiffBind	0	.	5.61	5.55	5.67	-0.12	0.938	0.956
Chr 15	81104461	81105996	DiffBind	0	.	7.04	6.98	7.09	-0.11	0.939	0.956
Chr 13	51752780	51753164	DiffBind	0	.	4.92	4.86	4.97	-0.11	0.939	0.956
Chr 12	34495888	34496917	DiffBind	0	.	7.77	7.72	7.82	-0.1	0.938	0.956
Chr 16	42444385	42445491	DiffBind	0	.	7.84	7.79	7.89	-0.1	0.938	0.956
Chr 12	56387725	56388392	DiffBind	0	.	6.04	6.09	5.98	0.11	0.938	0.956
Chr 1	153669023	153669644	DiffBind	0	.	5.72	5.77	5.67	0.11	0.938	0.956
Chr 11	117824207	117824780	DiffBind	0	.	5.92	5.97	5.86	0.11	0.938	0.956
Chr 4	48601146	48601626	DiffBind	0	.	5.65	5.71	5.59	0.12	0.937	0.956
Chr 5	114323876	114324368	DiffBind	0	.	5.22	5.28	5.16	0.12	0.938	0.956
Chr 1	85999877	86000572	DiffBind	0	.	6.62	6.67	6.56	0.12	0.938	0.956
Chr 5	129283156	129283676	DiffBind	0	.	5.81	5.89	5.73	0.15	0.938	0.956
Chr 15	102935024	102935395	DiffBind	0	.	5.35	5.43	5.26	0.16	0.938	0.956
Chr 1	137966196	137966858	DiffBind	0	.	6.98	6.93	7.03	-0.1	0.937	0.955
Chr 2	90964640	90965809	DiffBind	0	.	7.55	7.6	7.5	0.11	0.936	0.955
Chr 8	57939624	57940099	DiffBind	0	.	6.61	6.67	6.56	0.11	0.937	0.955
Chr 16	92435538	92435961	DiffBind	0	.	5.32	5.23	5.4	-0.17	0.935	0.954
Chr 17	62722200	62722892	DiffBind	0	.	6.61	6.53	6.68	-0.16	0.935	0.954
Chr 19	40349868	40350308	DiffBind	0	.	5.47	5.41	5.52	-0.12	0.935	0.954
Chr 18	52746660	52747360	DiffBind	0	.	7.06	7	7.12	-0.12	0.935	0.954
Chr 7	89998087	89998793	DiffBind	0	.	7.84	7.78	7.89	-0.12	0.935	0.954
Chr 16	89874320	89874677	DiffBind	0	.	5.47	5.41	5.53	-0.12	0.936	0.954
Chr 19	40487178	40488298	DiffBind	0	.	6.91	6.86	6.97	-0.11	0.936	0.954
Chr 10	108365110	108365829	DiffBind	0	.	7.74	7.69	7.79	-0.11	0.936	0.954
Chr 13	42149362	42150088	DiffBind	0	.	5.78	5.84	5.71	0.13	0.935	0.954
Chr 10	17827385	17827955	DiffBind	0	.	6	6.08	5.91	0.16	0.935	0.954
Chr 7	84594653	84595024	DiffBind	0	.	5	5.08	4.92	0.16	0.935	0.954
Chr 14	19417237	19419040	DiffBind	0	.	-0.21	-0.13	-0.29	0.16	0.936	0.954
Chr 9	3000250	3001029	DiffBind	0	.	-0.21	-0.13	-0.29	0.16	0.936	0.954
Chr 15	84898175	84898781	DiffBind	0	.	5.94	6.03	5.85	0.18	0.935	0.954
Chr 8	104028422	104028826	DiffBind	0	.	4.58	4.49	4.67	-0.18	0.934	0.953
Chr 18	38429374	38429908	DiffBind	0	.	6.02	5.92	6.1	-0.18	0.934	0.953
Chr 10	8843327	8844266	DiffBind	0	.	6.28	6.18	6.37	-0.18	0.934	0.953
Chr 19	41081366	41081728	DiffBind	0	.	5.4	5.31	5.48	-0.17	0.933	0.953
Chr 12	87183895	87184272	DiffBind	0	.	5.38	5.3	5.46	-0.17	0.934	0.953
Chr 4	44712046	44712653	DiffBind	0	.	4.96	4.88	5.04	-0.17	0.934	0.953
Chr 17	48771631	48771951	DiffBind	0	.	5.15	5.07	5.23	-0.17	0.935	0.953
Chr 7	135614949	135615337	DiffBind	0	.	4.55	4.48	4.62	-0.14	0.933	0.953
Chr 7	67961746	67962052	DiffBind	0	.	5.26	5.19	5.32	-0.13	0.933	0.953
Chr 14	31798795	31799424	DiffBind	0	.	6.26	6.2	6.32	-0.12	0.933	0.953
Chr 10	69888284	69888598	DiffBind	0	.	5.65	5.59	5.7	-0.11	0.933	0.953
Chr 13	102945904	102947166	DiffBind	0	.	7.9	7.85	7.95	-0.1	0.934	0.953
Chr 3	28383549	28384266	DiffBind	0	.	6.08	6.14	6.02	0.11	0.934	0.953
Chr 16	52034141	52035101	DiffBind	0	.	6.1	6.16	6.05	0.11	0.934	0.953
Chr 9	115261387	115261784	DiffBind	0	.	5.68	5.73	5.62	0.11	0.934	0.953
Chr 2	73280119	73281789	DiffBind	0	.	7.03	7.08	6.97	0.12	0.934	0.953
Chr 6	50802448	50803018	DiffBind	0	.	5.88	5.93	5.82	0.12	0.934	0.953
Chr 15	62137176	62137536	DiffBind	0	.	5.37	5.44	5.31	0.13	0.934	0.953
Chr 9	13918570	13919430	DiffBind	0	.	6.63	6.71	6.55	0.16	0.934	0.953
Chr 17	5943610	5943912	DiffBind	0	.	5.15	5.23	5.07	0.17	0.934	0.953
Chr 14	20607398	20607820	DiffBind	0	.	6.05	6.13	5.96	0.18	0.935	0.953
Chr 19	32358868	32359819	DiffBind	0	.	6.76	6.85	6.66	0.19	0.933	0.953
Chr 10	63582672	63583169	DiffBind	0	.	6.09	5.99	6.18	-0.19	0.932	0.952
Chr 2	135711433	135712889	DiffBind	0	.	7.93	7.83	8.02	-0.19	0.932	0.952
Chr 7	16028338	16028797	DiffBind	0	.	5.49	5.4	5.58	-0.18	0.932	0.952
Chr 8	60466723	60467154	DiffBind	0	.	6.15	6.06	6.23	-0.18	0.932	0.952
Chr 8	99234210	99235071	DiffBind	0	.	6.06	5.96	6.15	-0.18	0.932	0.952
Chr 8	119585864	119586358	DiffBind	0	.	6.26	6.2	6.32	-0.13	0.932	0.952
Chr 6	139589370	139589799	DiffBind	0	.	5.82	5.76	5.89	-0.13	0.932	0.952
Chr 2	28917511	28918210	DiffBind	0	.	6.47	6.41	6.53	-0.12	0.932	0.952
Chr 3	141936704	141937285	DiffBind	0	.	6.53	6.47	6.59	-0.12	0.932	0.952
Chr 4	45270893	45271662	DiffBind	0	.	6.25	6.19	6.31	-0.12	0.932	0.952
Chr 11	32330865	32331398	DiffBind	0	.	6.12	6.05	6.18	-0.12	0.932	0.952
Chr 11	81634783	81635381	DiffBind	0	.	7.87	7.81	7.93	-0.12	0.933	0.952
Chr 10	110477580	110478164	DiffBind	0	.	6.34	6.39	6.28	0.11	0.932	0.952
Chr 2	65235990	65236414	DiffBind	0	.	5.2	5.25	5.14	0.11	0.933	0.952
Chr 6	92641582	92642220	DiffBind	0	.	5.87	5.93	5.81	0.12	0.932	0.952
Chr 7	91431614	91432080	DiffBind	0	.	5.92	5.98	5.86	0.12	0.933	0.952
Chr 9	30300822	30301490	DiffBind	0	.	6.21	6.3	6.11	0.19	0.932	0.952
Chr 12	75732075	75732663	DiffBind	0	.	5.61	5.7	5.52	0.19	0.932	0.952
Chr 8	108827446	108827989	DiffBind	0	.	6.29	6.38	6.19	0.2	0.931	0.952
Chr 4	132958773	132959933	DiffBind	0	.	6.39	6.29	6.48	-0.19	0.93	0.951
Chr 12	102521595	102522076	DiffBind	0	.	5.36	5.27	5.44	-0.18	0.931	0.951
Chr 12	50120250	50121103	DiffBind	0	.	6.59	6.53	6.65	-0.13	0.931	0.951
Chr 3	148945358	148946014	DiffBind	0	.	6.66	6.6	6.72	-0.12	0.93	0.951
Chr 15	78154970	78155291	DiffBind	0	.	5.62	5.68	5.57	0.11	0.931	0.951
Chr 6	145585278	145586167	DiffBind	0	.	6.71	6.77	6.65	0.12	0.931	0.951
Chr 8	90708736	90709139	DiffBind	0	.	5.85	5.92	5.79	0.13	0.931	0.951
Chr 10	97159088	97159406	DiffBind	0	.	4.56	4.65	4.47	0.17	0.931	0.951
Chr 9	119382297	119382900	DiffBind	0	.	5.53	5.63	5.43	0.2	0.93	0.951
Chr 14	58867647	58868280	DiffBind	0	.	6.42	6.32	6.51	-0.2	0.93	0.95
Chr 1	180808938	180809604	DiffBind	0	.	6.33	6.27	6.39	-0.12	0.929	0.95
Chr X	106171254	106171976	DiffBind	0	.	6.9	6.84	6.96	-0.12	0.93	0.95
Chr 14	123512968	123513974	DiffBind	0	.	6.83	6.89	6.77	0.12	0.929	0.95
Chr 6	31522850	31523997	DiffBind	0	.	6.38	6.28	6.48	-0.2	0.928	0.949
Chr 11	113101312	113101891	DiffBind	0	.	5.18	5.08	5.26	-0.18	0.929	0.949
Chr 19	24017541	24017963	DiffBind	0	.	5.31	5.25	5.37	-0.13	0.928	0.949
Chr 5	124900058	124900626	DiffBind	0	.	6.46	6.4	6.52	-0.13	0.929	0.949
Chr 11	69934321	69934843	DiffBind	0	.	6.35	6.29	6.41	-0.12	0.928	0.949
Chr 11	50456959	50458042	DiffBind	0	.	6.54	6.48	6.6	-0.12	0.928	0.949
Chr 9	100606169	100606661	DiffBind	0	.	5.49	5.55	5.43	0.12	0.928	0.949
Chr 5	122925568	122925980	DiffBind	0	.	6.11	6.17	6.05	0.12	0.928	0.949
Chr 10	9569242	9569854	DiffBind	0	.	6.1	6.16	6.03	0.13	0.928	0.949
Chr 5	129049340	129049826	DiffBind	0	.	5.3	5.2	5.4	-0.2	0.927	0.948
Chr 12	70036493	70036850	DiffBind	0	.	5.44	5.34	5.54	-0.2	0.927	0.948
Chr 6	6459366	6459713	DiffBind	0	.	4.99	4.9	5.08	-0.19	0.927	0.948
Chr 18	37686803	37687641	DiffBind	0	.	5.45	5.38	5.52	-0.14	0.926	0.948
Chr 7	112807177	112807952	DiffBind	0	.	6.21	6.14	6.27	-0.13	0.927	0.948
Chr 3	9203705	9204223	DiffBind	0	.	6.36	6.29	6.42	-0.13	0.927	0.948
Chr 1	106199009	106200601	DiffBind	0	.	7.56	7.49	7.62	-0.13	0.927	0.948
Chr 17	85023761	85024143	DiffBind	0	.	5.27	5.21	5.33	-0.13	0.928	0.948
Chr 3	97824036	97824896	DiffBind	0	.	6.49	6.43	6.55	-0.12	0.927	0.948
Chr 1	176835209	176836201	DiffBind	0	.	7.09	7.03	7.15	-0.12	0.927	0.948
Chr 18	19603812	19604645	DiffBind	0	.	7.56	7.5	7.62	-0.12	0.927	0.948
Chr 3	130616961	130620234	DiffBind	0	.	9.32	9.26	9.38	-0.12	0.927	0.948
Chr 10	41294512	41295600	DiffBind	0	.	7.98	8.04	7.92	0.12	0.926	0.948
Chr 9	111285215	111286226	DiffBind	0	.	6.91	6.97	6.85	0.12	0.927	0.948
Chr 2	94045188	94045609	DiffBind	0	.	5.32	5.37	5.25	0.12	0.928	0.948
Chr 1	77545720	77546583	DiffBind	0	.	6.27	6.33	6.2	0.13	0.926	0.948
Chr 13	99018572	99019079	DiffBind	0	.	5.96	6.06	5.85	0.2	0.926	0.948
Chr 6	93770682	93771403	DiffBind	0	.	6.44	6.54	6.33	0.21	0.926	0.948
Chr 5	44654033	44654840	DiffBind	0	.	7.01	6.89	7.11	-0.22	0.925	0.947
Chr 16	52417909	52418937	DiffBind	0	.	6.28	6.18	6.38	-0.21	0.925	0.947
Chr 1	83275235	83275660	DiffBind	0	.	5.81	5.7	5.9	-0.2	0.925	0.947
Chr 8	31454894	31455681	DiffBind	0	.	6.23	6.13	6.32	-0.19	0.926	0.947
Chr 3	82995245	82995668	DiffBind	0	.	5.21	5.14	5.28	-0.13	0.925	0.947
Chr 14	30455858	30456595	DiffBind	0	.	6.72	6.66	6.78	-0.13	0.926	0.947
Chr 10	39266953	39267255	DiffBind	0	.	5.61	5.54	5.67	-0.13	0.926	0.947
Chr 3	79930285	79930660	DiffBind	0	.	5.32	5.26	5.38	-0.12	0.925	0.947
Chr 11	57599786	57600592	DiffBind	0	.	6.23	6.29	6.17	0.12	0.925	0.947
Chr 10	83037117	83037692	DiffBind	0	.	5.59	5.69	5.47	0.21	0.926	0.947
Chr 2	24182229	24182515	DiffBind	0	.	5.23	5.34	5.11	0.23	0.925	0.947
Chr 4	23753787	23754137	DiffBind	0	.	5.43	5.33	5.52	-0.2	0.924	0.946
Chr 18	29362640	29363413	DiffBind	0	.	7.26	7.2	7.32	-0.13	0.924	0.946
Chr 11	26806475	26807366	DiffBind	0	.	7.56	7.5	7.63	-0.13	0.924	0.946
Chr 2	49719560	49720513	DiffBind	0	.	6.51	6.57	6.44	0.13	0.924	0.946
Chr 7	113259852	113261008	DiffBind	0	.	6.75	6.81	6.68	0.14	0.924	0.946
Chr 4	139611473	139611931	DiffBind	0	.	5.77	5.86	5.66	0.2	0.924	0.946
Chr 5	125171489	125172150	DiffBind	0	.	5.37	5.47	5.25	0.22	0.925	0.946
Chr 4	150964750	150965409	DiffBind	0	.	6.19	6.07	6.29	-0.22	0.922	0.945
Chr 12	117174697	117175197	DiffBind	0	.	5.68	5.57	5.78	-0.21	0.922	0.945
Chr 12	93151524	93152108	DiffBind	0	.	6.1	5.99	6.21	-0.21	0.923	0.945
Chr 7	74367551	74367990	DiffBind	0	.	5.94	5.83	6.04	-0.21	0.923	0.945
Chr 1	160184722	160185196	DiffBind	0	.	5.04	4.94	5.13	-0.2	0.923	0.945
Chr 13	60110261	60110941	DiffBind	0	.	6.27	6.2	6.33	-0.14	0.923	0.945
Chr 5	125408992	125409851	DiffBind	0	.	7.52	7.45	7.6	-0.14	0.923	0.945
Chr 5	75800140	75800686	DiffBind	0	.	5.52	5.45	5.59	-0.13	0.922	0.945
Chr 7	98729359	98730542	DiffBind	0	.	8.15	8.09	8.21	-0.13	0.922	0.945
Chr 11	17045603	17046320	DiffBind	0	.	6.22	6.16	6.28	-0.13	0.923	0.945
Chr 13	113735150	113736036	DiffBind	0	.	6.69	6.62	6.75	-0.13	0.923	0.945
Chr 9	36944772	36945427	DiffBind	0	.	6.14	6.07	6.2	-0.13	0.923	0.945
Chr 4	57320701	57321059	DiffBind	0	.	5.05	5.11	4.99	0.12	0.922	0.945
Chr 2	30725317	30726356	DiffBind	0	.	6.37	6.44	6.3	0.14	0.922	0.945
Chr 3	15194279	15194517	DiffBind	0	.	5.43	5.5	5.36	0.14	0.923	0.945
Chr 5	73248044	73248737	DiffBind	0	.	5.88	5.95	5.81	0.14	0.923	0.945
Chr 13	29555391	29555744	DiffBind	0	.	5.04	5.14	4.94	0.19	0.923	0.945
Chr 7	132805534	132806144	DiffBind	0	.	5.59	5.69	5.49	0.2	0.923	0.945
Chr 15	101134555	101135602	DiffBind	0	.	6.23	6.34	6.12	0.22	0.923	0.945
Chr 4	148415476	148415740	DiffBind	0	.	4.96	4.84	5.08	-0.24	0.921	0.944
Chr 7	138850196	138850596	DiffBind	0	.	5.15	5.05	5.25	-0.2	0.921	0.944
Chr 11	119187348	119187701	DiffBind	0	.	4.71	4.61	4.81	-0.2	0.921	0.944
Chr 11	69613461	69614168	DiffBind	0	.	6.28	6.21	6.36	-0.15	0.921	0.944
Chr 8	127190564	127190886	DiffBind	0	.	5.17	5.1	5.24	-0.14	0.921	0.944
Chr 5	63766971	63768339	DiffBind	0	.	8.06	8	8.13	-0.13	0.921	0.944
Chr 6	13601510	13602149	DiffBind	0	.	6.14	6.07	6.2	-0.13	0.921	0.944
Chr 2	164949247	164949677	DiffBind	0	.	5.07	5	5.13	-0.13	0.921	0.944
Chr 8	84912904	84913897	DiffBind	0	.	7.15	7.22	7.09	0.13	0.921	0.944
Chr 3	28404893	28405397	DiffBind	0	.	5.63	5.7	5.56	0.13	0.921	0.944
Chr 11	121518127	121518610	DiffBind	0	.	5.47	5.57	5.36	0.21	0.921	0.944
Chr 11	50206258	50206529	DiffBind	0	.	4.73	4.83	4.62	0.21	0.922	0.944
Chr 13	31408776	31409078	DiffBind	0	.	5.55	5.66	5.44	0.22	0.921	0.944
Chr 14	48453762	48454342	DiffBind	0	.	5.6	5.72	5.47	0.24	0.921	0.944
Chr 12	11178410	11178957	DiffBind	0	.	6.41	6.52	6.28	0.24	0.921	0.944
Chr 7	46376951	46378525	DiffBind	0	.	6.65	6.53	6.76	-0.23	0.92	0.943
Chr 3	16466469	16467096	DiffBind	0	.	7.67	7.55	7.77	-0.22	0.919	0.943
Chr 12	29083526	29084588	DiffBind	0	.	5.98	5.86	6.08	-0.22	0.92	0.943
Chr 2	10300600	10301335	DiffBind	0	.	7.33	7.23	7.43	-0.2	0.919	0.943
Chr 3	34837884	34838716	DiffBind	0	.	6.33	6.24	6.43	-0.19	0.92	0.943
Chr 3	60516081	60516581	DiffBind	0	.	5.38	5.28	5.48	-0.19	0.92	0.943
Chr 11	101337676	101338818	DiffBind	0	.	8.22	8.15	8.29	-0.14	0.92	0.943
Chr 17	29213420	29213963	DiffBind	0	.	5.82	5.75	5.89	-0.14	0.92	0.943
Chr 1	83276814	83277530	DiffBind	0	.	6.15	6.07	6.22	-0.14	0.92	0.943
Chr 9	74960814	74961414	DiffBind	0	.	6	5.93	6.06	-0.13	0.92	0.943
Chr 10	39646165	39647081	DiffBind	0	.	6.47	6.41	6.54	-0.13	0.92	0.943
Chr 12	98216420	98216841	DiffBind	0	.	5.88	5.94	5.81	0.13	0.919	0.943
Chr 6	8996330	8997063	DiffBind	0	.	6.08	6.15	6.01	0.13	0.92	0.943
Chr 17	7927504	7928012	DiffBind	0	.	5.44	5.33	5.54	-0.21	0.918	0.942
Chr 10	59974427	59974920	DiffBind	0	.	5.17	5.07	5.28	-0.21	0.918	0.942
Chr 5	103174690	103175073	DiffBind	0	.	5.31	5.2	5.41	-0.21	0.918	0.942
Chr 15	25933180	25933768	DiffBind	0	.	5.22	5.14	5.3	-0.16	0.918	0.942
Chr 18	63924793	63925201	DiffBind	0	.	4.81	4.73	4.89	-0.16	0.919	0.942
Chr 2	79047711	79048583	DiffBind	0	.	6.99	6.92	7.07	-0.15	0.919	0.942
Chr 19	41016175	41016547	DiffBind	0	.	6.05	5.97	6.12	-0.15	0.919	0.942
Chr 16	56023770	56024589	DiffBind	0	.	6.38	6.31	6.45	-0.14	0.918	0.942
Chr 11	45007897	45008353	DiffBind	0	.	6.79	6.72	6.86	-0.14	0.918	0.942
Chr 4	128134298	128135016	DiffBind	0	.	5.64	5.57	5.71	-0.13	0.918	0.942
Chr 5	120023938	120024563	DiffBind	0	.	5.94	5.88	6.01	-0.13	0.918	0.942
Chr 14	8460352	8460662	DiffBind	0	.	5.46	5.52	5.39	0.13	0.919	0.942
Chr 11	23954214	23954627	DiffBind	0	.	5.48	5.55	5.4	0.14	0.917	0.942
Chr 14	48852784	48853382	DiffBind	0	.	5.99	6.06	5.92	0.14	0.918	0.942
Chr 19	6443145	6443548	DiffBind	0	.	4.83	4.9	4.76	0.14	0.918	0.942
Chr 3	51603732	51604298	DiffBind	0	.	6.14	6.21	6.07	0.14	0.919	0.942
Chr 14	99067761	99068613	DiffBind	0	.	6.85	6.93	6.78	0.15	0.919	0.942
Chr 2	164994518	164995447	DiffBind	0	.	6.25	6.33	6.18	0.15	0.919	0.942
Chr 1	140182706	140183331	DiffBind	0	.	6.08	6.15	6	0.15	0.919	0.942
Chr 1	161687745	161688131	DiffBind	0	.	5.07	5.14	4.99	0.16	0.918	0.942
Chr 10	45373002	45373494	DiffBind	0	.	6.14	6.24	6.02	0.22	0.918	0.942
Chr 4	138548031	138548730	DiffBind	0	.	5.28	5.39	5.16	0.24	0.918	0.942
Chr 13	19035228	19035582	DiffBind	0	.	4.81	4.94	4.67	0.27	0.919	0.942
Chr 10	70120996	70121501	DiffBind	0	.	5.12	5.25	4.97	0.28	0.918	0.942
Chr 12	38853984	38854683	DiffBind	0	.	5.42	5.31	5.53	-0.22	0.917	0.941
Chr 13	48276628	48277652	DiffBind	0	.	6.63	6.51	6.73	-0.22	0.917	0.941
Chr 4	89129419	89129718	DiffBind	0	.	6.06	5.98	6.14	-0.16	0.916	0.941
Chr 1	74748650	74749259	DiffBind	0	.	6.1	6.01	6.18	-0.16	0.917	0.941
Chr 14	78531646	78532224	DiffBind	0	.	6.23	6.16	6.31	-0.15	0.916	0.941
Chr 16	28668992	28669581	DiffBind	0	.	6.57	6.49	6.64	-0.15	0.917	0.941
Chr 2	76655666	76656205	DiffBind	0	.	6.05	5.98	6.13	-0.15	0.917	0.941
Chr 3	97942357	97942966	DiffBind	0	.	5.62	5.69	5.54	0.15	0.917	0.941
Chr 5	54349178	54349752	DiffBind	0	.	6.19	6.3	6.07	0.23	0.916	0.941
Chr 6	112902919	112903684	DiffBind	0	.	5.82	5.66	5.96	-0.3	0.916	0.94
Chr 2	50165155	50166421	DiffBind	0	.	6.66	6.54	6.78	-0.24	0.916	0.94
Chr 17	67133230	67134020	DiffBind	0	.	5.62	5.49	5.73	-0.24	0.916	0.94
Chr 1	54898608	54899153	DiffBind	0	.	5.75	5.63	5.86	-0.23	0.915	0.94
Chr 15	91754132	91754726	DiffBind	0	.	6.06	5.94	6.17	-0.23	0.915	0.94
Chr 11	47250376	47250691	DiffBind	0	.	4.98	4.88	5.08	-0.21	0.916	0.94
Chr 18	25553118	25554796	DiffBind	0	.	7.39	7.31	7.47	-0.16	0.916	0.94
Chr 9	86725860	86726637	DiffBind	0	.	6.21	6.13	6.28	-0.15	0.915	0.94
Chr 17	44623788	44624187	DiffBind	0	.	5.53	5.46	5.6	-0.14	0.915	0.94
Chr 2	34129891	34130489	DiffBind	0	.	5.91	5.98	5.82	0.16	0.915	0.94
Chr 3	108166875	108167156	DiffBind	0	.	4.86	4.97	4.74	0.23	0.915	0.94
Chr 3	152483940	152484466	DiffBind	0	.	5.63	5.74	5.51	0.23	0.916	0.94
Chr 3	96719221	96719695	DiffBind	0	.	6.41	6.28	6.52	-0.24	0.913	0.939
Chr 10	90834391	90834982	DiffBind	0	.	5.51	5.38	5.62	-0.24	0.913	0.939
Chr 7	112233167	112234235	DiffBind	0	.	6.51	6.38	6.62	-0.24	0.914	0.939
Chr 11	94716666	94717353	DiffBind	0	.	6.17	6.05	6.28	-0.24	0.915	0.939
Chr 15	80615693	80616085	DiffBind	0	.	5.02	4.9	5.12	-0.23	0.914	0.939
Chr 4	150496128	150496497	DiffBind	0	.	5.6	5.48	5.71	-0.23	0.914	0.939
Chr 6	88942918	88943241	DiffBind	0	.	5.42	5.3	5.53	-0.23	0.915	0.939
Chr 7	64920849	64921516	DiffBind	0	.	5.94	5.86	6.02	-0.16	0.913	0.939
Chr 14	31197996	31199070	DiffBind	0	.	6.87	6.79	6.95	-0.16	0.913	0.939
Chr 1	41897990	41898352	DiffBind	0	.	5.89	5.8	5.96	-0.16	0.914	0.939
Chr 13	78446110	78446971	DiffBind	0	.	7.23	7.15	7.3	-0.15	0.914	0.939
Chr 11	108857360	108858366	DiffBind	0	.	6.48	6.4	6.55	-0.15	0.914	0.939
Chr 18	57817142	57817863	DiffBind	0	.	6.44	6.37	6.52	-0.15	0.914	0.939
Chr 11	70543367	70544068	DiffBind	0	.	5.98	5.91	6.06	-0.15	0.914	0.939
Chr 1	172216734	172217313	DiffBind	0	.	7.1	7.02	7.16	-0.14	0.914	0.939
Chr 15	6564964	6565431	DiffBind	0	.	6.02	6.09	5.95	0.14	0.914	0.939
Chr 4	74016242	74016736	DiffBind	0	.	5.65	5.73	5.57	0.15	0.913	0.939
Chr 19	40663176	40663864	DiffBind	0	.	6.07	6.14	5.99	0.15	0.914	0.939
Chr 16	22358631	22359221	DiffBind	0	.	6.68	6.75	6.61	0.15	0.914	0.939
Chr 10	70766623	70767371	DiffBind	0	.	5.88	5.96	5.8	0.16	0.913	0.939
Chr 1	66692613	66693355	DiffBind	0	.	5.13	4.99	5.25	-0.26	0.913	0.938
Chr 13	44055699	44056613	DiffBind	0	.	7.73	7.61	7.84	-0.23	0.913	0.938
Chr 13	40890273	40890875	DiffBind	0	.	6.29	6.37	6.21	0.15	0.912	0.938
Chr 1	152556162	152557109	DiffBind	0	.	6.46	6.33	6.58	-0.25	0.912	0.937
Chr 4	40301214	40301736	DiffBind	0	.	6.8	6.67	6.93	-0.25	0.912	0.937
Chr 4	130865948	130866556	DiffBind	0	.	5.8	5.68	5.92	-0.24	0.911	0.937
Chr 11	90382626	90383054	DiffBind	0	.	5.94	5.81	6.05	-0.24	0.911	0.937
Chr 5	149362122	149362650	DiffBind	0	.	5.83	5.7	5.94	-0.24	0.912	0.937
Chr 12	5219949	5220554	DiffBind	0	.	6.18	6.06	6.3	-0.24	0.912	0.937
Chr 4	155710345	155711156	DiffBind	0	.	6.22	6.09	6.33	-0.24	0.912	0.937
Chr 2	80293351	80294291	DiffBind	0	.	6.88	6.77	6.99	-0.22	0.91	0.937
Chr 12	78055688	78056431	DiffBind	0	.	7.15	7.07	7.23	-0.17	0.911	0.937
Chr 18	38915683	38916178	DiffBind	0	.	5.62	5.53	5.7	-0.17	0.911	0.937
Chr 13	51617735	51618664	DiffBind	0	.	6.32	6.24	6.4	-0.16	0.912	0.937
Chr 9	95442085	95442938	DiffBind	0	.	7.26	7.18	7.33	-0.15	0.911	0.937
Chr 17	49560215	49560618	DiffBind	0	.	5.05	4.97	5.12	-0.15	0.911	0.937
Chr 3	51597789	51598433	DiffBind	0	.	6.11	6.04	6.18	-0.15	0.911	0.937
Chr 10	13866567	13866934	DiffBind	0	.	5.86	5.78	5.93	-0.15	0.912	0.937
Chr 14	116938017	116938323	DiffBind	0	.	5.3	5.36	5.22	0.14	0.911	0.937
Chr 13	84571152	84571542	DiffBind	0	.	5.28	5.35	5.21	0.14	0.912	0.937
Chr 16	87507421	87508103	DiffBind	0	.	7.31	7.4	7.23	0.17	0.911	0.937
Chr 9	25260423	25260884	DiffBind	0	.	5.88	5.99	5.75	0.24	0.911	0.937
Chr 5	118293825	118294372	DiffBind	0	.	5.32	5.2	5.43	-0.23	0.91	0.936
Chr 4	13875177	13875875	DiffBind	0	.	6.3	6.19	6.41	-0.22	0.909	0.936
Chr 17	22426318	22426988	DiffBind	0	.	5.67	5.58	5.74	-0.16	0.91	0.936
Chr 5	23359504	23359916	DiffBind	0	.	5.93	5.85	6.01	-0.16	0.91	0.936
Chr 8	107696753	107697486	DiffBind	0	.	7.07	6.99	7.15	-0.16	0.91	0.936
Chr 5	74792061	74792611	DiffBind	0	.	6.09	6.01	6.16	-0.16	0.91	0.936
Chr 10	70861004	70861932	DiffBind	0	.	6.12	6.04	6.19	-0.15	0.91	0.936
Chr 13	48658619	48659384	DiffBind	0	.	6.44	6.36	6.51	-0.15	0.91	0.936
Chr 18	34719996	34720579	DiffBind	0	.	6.51	6.44	6.58	-0.14	0.91	0.936
Chr 13	113898054	113898721	DiffBind	0	.	6.18	6.11	6.25	-0.14	0.91	0.936
Chr 3	53630909	53631562	DiffBind	0	.	7.13	7.2	7.05	0.15	0.909	0.936
Chr 13	93855857	93856187	DiffBind	0	.	5.15	5.24	5.06	0.17	0.91	0.936
Chr 2	136980990	136981539	DiffBind	0	.	5.54	5.67	5.4	0.27	0.91	0.936
Chr 1	182484116	182485159	DiffBind	0	.	6.69	6.56	6.82	-0.26	0.908	0.935
Chr 14	114567608	114568176	DiffBind	0	.	6.35	6.22	6.47	-0.25	0.908	0.935
Chr 13	56986068	56986817	DiffBind	0	.	6.4	6.27	6.52	-0.25	0.909	0.935
Chr 2	22985648	22986824	DiffBind	0	.	6.64	6.55	6.72	-0.17	0.908	0.935
Chr 12	82166001	82166666	DiffBind	0	.	6.24	6.16	6.32	-0.16	0.908	0.935
Chr 19	24006949	24007580	DiffBind	0	.	6.31	6.22	6.38	-0.16	0.909	0.935
Chr 5	24484991	24486100	DiffBind	0	.	5.37	5.29	5.45	-0.16	0.909	0.935
Chr 5	66261347	66262327	DiffBind	0	.	6.61	6.53	6.69	-0.15	0.908	0.935
Chr 5	37414411	37415134	DiffBind	0	.	6.61	6.53	6.68	-0.15	0.908	0.935
Chr 3	131084678	131085736	DiffBind	0	.	8.2	8.13	8.27	-0.15	0.908	0.935
Chr X	93296837	93297633	DiffBind	0	.	6.68	6.61	6.75	-0.14	0.909	0.935
Chr 3	69238726	69239501	DiffBind	0	.	6.21	6.28	6.13	0.15	0.908	0.935
Chr 17	85679836	85680225	DiffBind	0	.	5.87	5.95	5.79	0.16	0.908	0.935
Chr 13	113587604	113587992	DiffBind	0	.	5.53	5.65	5.41	0.24	0.908	0.935
Chr 5	111684049	111684830	DiffBind	0	.	6.01	5.87	6.14	-0.27	0.907	0.934
Chr 17	44075814	44076527	DiffBind	0	.	6.07	5.93	6.19	-0.25	0.908	0.934
Chr 18	77806427	77807004	DiffBind	0	.	6.67	6.58	6.75	-0.17	0.907	0.934
Chr 3	137341173	137342302	DiffBind	0	.	6.64	6.71	6.56	0.16	0.907	0.934
Chr 9	120653511	120653914	DiffBind	0	.	5.58	5.66	5.5	0.17	0.907	0.934
Chr 1	151045887	151046374	DiffBind	0	.	5.76	5.88	5.62	0.26	0.907	0.934
Chr 10	126861784	126862609	DiffBind	0	.	6.97	6.83	7.11	-0.28	0.905	0.933
Chr 3	131019157	131019925	DiffBind	0	.	6.24	6.09	6.37	-0.28	0.905	0.933
Chr 12	105935224	105935850	DiffBind	0	.	6.3	6.17	6.43	-0.26	0.906	0.933
Chr 8	13490237	13490623	DiffBind	0	.	4.83	4.69	4.95	-0.26	0.906	0.933
Chr 8	69119050	69119372	DiffBind	0	.	5.41	5.28	5.52	-0.24	0.906	0.933
Chr 7	118592440	118592848	DiffBind	0	.	5.38	5.25	5.49	-0.24	0.906	0.933
Chr 9	75599775	75600448	DiffBind	0	.	5.97	5.85	6.08	-0.23	0.906	0.933
Chr 11	54112522	54113763	DiffBind	0	.	7.18	7.09	7.26	-0.17	0.905	0.933
Chr 2	63117114	63117892	DiffBind	0	.	5.96	5.87	6.04	-0.17	0.905	0.933
Chr 11	8915950	8916655	DiffBind	0	.	6.36	6.28	6.45	-0.17	0.906	0.933
Chr 13	51902594	51903703	DiffBind	0	.	6.52	6.44	6.6	-0.16	0.906	0.933
Chr 14	76076886	76077581	DiffBind	0	.	6.84	6.76	6.92	-0.16	0.906	0.933
Chr 1	180021754	180022554	DiffBind	0	.	6	5.92	6.08	-0.16	0.906	0.933
Chr 7	129662464	129662950	DiffBind	0	.	6.16	6.07	6.24	-0.16	0.906	0.933
Chr 12	87407796	87408382	DiffBind	0	.	5.82	5.75	5.9	-0.15	0.906	0.933
Chr 2	14823874	14824283	DiffBind	0	.	5.26	5.34	5.18	0.16	0.905	0.933
Chr 1	153656237	153656712	DiffBind	0	.	5.69	5.77	5.61	0.16	0.906	0.933
Chr 14	65326035	65326765	DiffBind	0	.	6.03	5.88	6.17	-0.29	0.904	0.932
Chr 16	50717346	50717971	DiffBind	0	.	6.16	6.03	6.29	-0.26	0.904	0.932
Chr 9	56843925	56844356	DiffBind	0	.	5.23	5.1	5.35	-0.25	0.904	0.932
Chr 7	129778748	129779470	DiffBind	0	.	5.44	5.31	5.56	-0.25	0.904	0.932
Chr 5	9261040	9261612	DiffBind	0	.	5.86	5.73	5.98	-0.25	0.904	0.932
Chr 1	66394783	66396064	DiffBind	0	.	7.26	7.14	7.38	-0.25	0.904	0.932
Chr 8	48940269	48940796	DiffBind	0	.	5.74	5.61	5.86	-0.25	0.905	0.932
Chr 7	139299319	139299608	DiffBind	0	.	5.06	4.94	5.18	-0.24	0.904	0.932
Chr 14	113182667	113183022	DiffBind	0	.	5.28	5.19	5.36	-0.17	0.904	0.932
Chr 8	47026915	47027418	DiffBind	0	.	5.7	5.61	5.78	-0.17	0.904	0.932
Chr 2	150525749	150526378	DiffBind	0	.	6.81	6.73	6.9	-0.17	0.905	0.932
Chr 13	107600535	107601182	DiffBind	0	.	5.93	5.84	6.01	-0.17	0.905	0.932
Chr 11	35985287	35986424	DiffBind	0	.	8.52	8.43	8.59	-0.16	0.904	0.932
Chr 8	70816490	70817342	DiffBind	0	.	7.11	7.18	7.04	0.15	0.904	0.932
Chr 4	36186479	36186904	DiffBind	0	.	5.46	5.54	5.38	0.16	0.904	0.932
Chr 9	100580365	100580798	DiffBind	0	.	5.38	5.46	5.29	0.17	0.904	0.932
Chr 6	16977668	16978240	DiffBind	0	.	6.16	6.24	6.07	0.18	0.905	0.932
Chr 18	61506667	61507163	DiffBind	0	.	4.92	4.75	5.08	-0.33	0.903	0.931
Chr 4	107340986	107341556	DiffBind	0	.	6.29	6.15	6.42	-0.27	0.902	0.931
Chr 3	86110231	86110622	DiffBind	0	.	5.87	5.74	6	-0.26	0.902	0.931
Chr 10	119161975	119162286	DiffBind	0	.	5.46	5.33	5.58	-0.25	0.903	0.931
Chr 13	107461237	107461630	DiffBind	0	.	5.71	5.62	5.8	-0.18	0.903	0.931
Chr 9	48733798	48734448	DiffBind	0	.	5.69	5.6	5.77	-0.17	0.903	0.931
Chr 8	108903580	108904065	DiffBind	0	.	5.61	5.52	5.69	-0.17	0.903	0.931
Chr 9	27023809	27024232	DiffBind	0	.	5.84	5.76	5.92	-0.15	0.902	0.931
Chr 18	72022938	72023739	DiffBind	0	.	7.11	7.19	7.02	0.17	0.903	0.931
Chr 19	57969987	57970443	DiffBind	0	.	5.85	5.97	5.71	0.26	0.903	0.931
Chr 8	91170856	91171484	DiffBind	0	.	6.55	6.4	6.68	-0.28	0.902	0.93
Chr 15	17195635	17196066	DiffBind	0	.	6.14	6	6.27	-0.27	0.901	0.93
Chr 7	45682442	45683042	DiffBind	0	.	6.28	6.14	6.41	-0.27	0.902	0.93
Chr 15	94769200	94769597	DiffBind	0	.	5.64	5.51	5.76	-0.26	0.902	0.93
Chr 10	60893280	60893939	DiffBind	0	.	6.71	6.58	6.83	-0.26	0.902	0.93
Chr 12	72853776	72855454	DiffBind	0	.	7.62	7.5	7.74	-0.23	0.901	0.93
Chr 13	109053101	109053717	DiffBind	0	.	6.93	6.84	7.02	-0.17	0.901	0.93
Chr 17	5138637	5139786	DiffBind	0	.	7.31	7.22	7.39	-0.17	0.901	0.93
Chr 10	27133456	27133884	DiffBind	0	.	6.13	6.04	6.21	-0.17	0.902	0.93
Chr 2	75776748	75777317	DiffBind	0	.	6.19	6.1	6.26	-0.16	0.901	0.93
Chr 18	37307325	37308326	DiffBind	0	.	7.32	7.24	7.4	-0.16	0.901	0.93
Chr 16	77028406	77028928	DiffBind	0	.	5.05	4.9	5.19	-0.3	0.9	0.929
Chr 4	56708155	56708596	DiffBind	0	.	5.03	4.88	5.16	-0.29	0.9	0.929
Chr X	135922030	135922628	DiffBind	0	.	6.32	6.18	6.45	-0.28	0.9	0.929
Chr 10	26857729	26858776	DiffBind	0	.	6.04	5.89	6.18	-0.28	0.901	0.929
Chr 1	181852660	181853000	DiffBind	0	.	4.65	4.51	4.78	-0.27	0.9	0.929
Chr 12	55983664	55984016	DiffBind	0	.	5.62	5.48	5.74	-0.26	0.901	0.929
Chr 8	124780288	124780716	DiffBind	0	.	5.03	4.9	5.14	-0.25	0.9	0.929
Chr 19	49860596	49861237	DiffBind	0	.	7.02	6.9	7.13	-0.23	0.9	0.929
Chr 14	51738730	51739142	DiffBind	0	.	5.33	5.22	5.42	-0.2	0.899	0.929
Chr 1	165616812	165617307	DiffBind	0	.	5.93	5.84	6.02	-0.18	0.899	0.929
Chr 6	34994974	34995507	DiffBind	0	.	5.79	5.69	5.88	-0.18	0.9	0.929
Chr 11	3646374	3647002	DiffBind	0	.	6.07	5.98	6.16	-0.18	0.9	0.929
Chr 14	16572617	16573190	DiffBind	0	.	6.02	5.93	6.11	-0.18	0.901	0.929
Chr 17	49029633	49030884	DiffBind	0	.	6.72	6.63	6.81	-0.18	0.901	0.929
Chr 1	176836794	176837191	DiffBind	0	.	5.69	5.61	5.77	-0.17	0.9	0.929
Chr 11	100814408	100814838	DiffBind	0	.	5.36	5.44	5.27	0.17	0.9	0.929
Chr 18	32366344	32366917	DiffBind	0	.	6.58	6.66	6.49	0.17	0.9	0.929
Chr 15	93643195	93643571	DiffBind	0	.	5.26	5.38	5.13	0.26	0.9	0.929
Chr 13	98222856	98223177	DiffBind	0	.	5.75	5.87	5.61	0.27	0.9	0.929
Chr 2	10968908	10969552	DiffBind	0	.	6.27	6.4	6.12	0.28	0.9	0.929
Chr 13	113911858	113912382	DiffBind	0	.	6.61	6.74	6.46	0.29	0.9	0.929
Chr 19	24166541	24167220	DiffBind	0	.	6.24	6.09	6.38	-0.29	0.899	0.928
Chr 2	161339096	161340055	DiffBind	0	.	6.53	6.38	6.67	-0.28	0.899	0.928
Chr 8	10794284	10794757	DiffBind	0	.	5.56	5.43	5.69	-0.26	0.899	0.928
Chr 4	140679571	140679964	DiffBind	0	.	5.16	5.03	5.28	-0.25	0.898	0.928
Chr 13	113858982	113859729	DiffBind	0	.	6.9	6.81	6.99	-0.19	0.898	0.928
Chr X	94794300	94794763	DiffBind	0	.	6.14	6.04	6.23	-0.19	0.898	0.928
Chr X	159508076	159508625	DiffBind	0	.	5.1	5	5.19	-0.19	0.898	0.928
Chr 3	154222010	154222762	DiffBind	0	.	5.85	5.75	5.94	-0.19	0.899	0.928
Chr 9	89913299	89913894	DiffBind	0	.	5.61	5.51	5.69	-0.18	0.899	0.928
Chr 2	26088040	26089328	DiffBind	0	.	7.16	7.08	7.24	-0.16	0.898	0.928
Chr 10	5507274	5508296	DiffBind	0	.	6.4	6.48	6.32	0.16	0.899	0.928
Chr 19	57473186	57473709	DiffBind	0	.	5.98	6.06	5.89	0.17	0.898	0.928
Chr 15	102920663	102921001	DiffBind	0	.	4.82	4.9	4.73	0.17	0.899	0.928
Chr 19	31199200	31199886	DiffBind	0	.	6.53	6.62	6.43	0.18	0.899	0.928
Chr 18	54982756	54983322	DiffBind	0	.	5.34	5.47	5.19	0.27	0.898	0.928
Chr 12	33497513	33498022	DiffBind	0	.	5.52	5.65	5.37	0.28	0.898	0.928
Chr 2	167219149	167219557	DiffBind	0	.	6.05	6.18	5.89	0.29	0.898	0.928
Chr 8	121382552	121383332	DiffBind	0	.	6.32	6.17	6.45	-0.29	0.897	0.927
Chr 19	50419263	50419825	DiffBind	0	.	6.03	5.88	6.17	-0.28	0.896	0.927
Chr 1	73826081	73826459	DiffBind	0	.	5.73	5.58	5.86	-0.28	0.897	0.927
Chr 5	122102642	122103190	DiffBind	0	.	5.59	5.44	5.72	-0.28	0.897	0.927
Chr 17	24557065	24557530	DiffBind	0	.	5.75	5.61	5.88	-0.27	0.896	0.927
Chr 10	107932055	107932532	DiffBind	0	.	5.69	5.55	5.82	-0.27	0.897	0.927
Chr 8	86385161	86385507	DiffBind	0	.	5.07	4.94	5.19	-0.26	0.897	0.927
Chr 8	54989159	54990114	DiffBind	0	.	6.45	6.35	6.54	-0.18	0.896	0.927
Chr 1	87467060	87467461	DiffBind	0	.	6.1	6	6.18	-0.18	0.897	0.927
Chr 4	136104880	136105242	DiffBind	0	.	4.89	4.79	4.98	-0.18	0.897	0.927
Chr 2	45776457	45777009	DiffBind	0	.	6.2	6.11	6.28	-0.17	0.896	0.927
Chr 19	3413816	3414945	DiffBind	0	.	7.17	7.08	7.25	-0.17	0.897	0.927
Chr 6	94225611	94226659	DiffBind	0	.	7.15	7.06	7.24	-0.17	0.898	0.927
Chr 7	57594425	57594901	DiffBind	0	.	6.04	6.12	5.95	0.17	0.896	0.927
Chr 14	84477066	84478259	DiffBind	0	.	7.71	7.79	7.62	0.17	0.898	0.927
Chr 1	64918836	64919702	DiffBind	0	.	6.24	6.08	6.38	-0.3	0.895	0.926
Chr 18	65921664	65922349	DiffBind	0	.	5.87	5.71	6.01	-0.29	0.895	0.926
Chr 12	54353049	54353418	DiffBind	0	.	5.43	5.28	5.56	-0.28	0.896	0.926
Chr 2	77059410	77059874	DiffBind	0	.	5.94	5.79	6.07	-0.28	0.896	0.926
Chr 11	32182708	32183015	DiffBind	0	.	4.95	4.81	5.07	-0.26	0.895	0.926
Chr 3	86862501	86863858	DiffBind	0	.	7.25	7.16	7.34	-0.18	0.895	0.926
Chr 6	83930055	83930518	DiffBind	0	.	5.93	5.84	6.01	-0.17	0.896	0.926
Chr 7	46551705	46552182	DiffBind	0	.	5.85	5.94	5.75	0.19	0.895	0.926
Chr 6	144477245	144477955	DiffBind	0	.	6.69	6.78	6.59	0.19	0.895	0.926
Chr 13	101233288	101234551	DiffBind	0	.	7.37	7.21	7.52	-0.32	0.894	0.925
Chr 9	72449191	72450062	DiffBind	0	.	6.95	6.79	7.1	-0.31	0.893	0.925
Chr 18	57059245	57059847	DiffBind	0	.	6.84	6.68	6.99	-0.3	0.894	0.925
Chr 3	16938469	16939180	DiffBind	0	.	6.64	6.48	6.78	-0.3	0.895	0.925
Chr 6	67532820	67533463	DiffBind	0	.	5.73	5.58	5.87	-0.29	0.894	0.925
Chr 5	135923553	135924384	DiffBind	0	.	5.93	5.78	6.07	-0.29	0.894	0.925
Chr 7	62367438	62367889	DiffBind	0	.	5.64	5.49	5.77	-0.28	0.894	0.925
Chr 1	60625512	60626648	DiffBind	0	.	7.4	7.26	7.53	-0.27	0.893	0.925
Chr 2	84637706	84638196	DiffBind	0	.	5.34	5.2	5.47	-0.27	0.894	0.925
Chr 11	34374379	34374810	DiffBind	0	.	5.67	5.57	5.77	-0.2	0.894	0.925
Chr 7	68369787	68370271	DiffBind	0	.	5.97	5.87	6.06	-0.2	0.894	0.925
Chr 8	57879412	57879911	DiffBind	0	.	5.79	5.69	5.88	-0.19	0.894	0.925
Chr 11	69265578	69266862	DiffBind	0	.	7.82	7.73	7.91	-0.18	0.894	0.925
Chr 4	33843071	33843519	DiffBind	0	.	5.63	5.54	5.71	-0.18	0.894	0.925
Chr 14	86261426	86262341	DiffBind	0	.	6.98	6.89	7.07	-0.18	0.895	0.925
Chr 4	136223448	136224025	DiffBind	0	.	6.02	5.93	6.11	-0.18	0.895	0.925
Chr X	11887499	11888158	DiffBind	0	.	6.71	6.62	6.8	-0.17	0.894	0.925
Chr 10	68800376	68800848	DiffBind	0	.	5.52	5.61	5.41	0.2	0.894	0.925
Chr 9	30649386	30649979	DiffBind	0	.	5.77	5.91	5.61	0.31	0.894	0.925
Chr 17	83287921	83288638	DiffBind	0	.	5.58	5.76	5.38	0.38	0.894	0.925
Chr 5	8364797	8365675	DiffBind	0	.	6.53	6.37	6.67	-0.3	0.892	0.924
Chr 18	37497008	37497964	DiffBind	0	.	7.02	6.92	7.12	-0.2	0.893	0.924
Chr 10	74052915	74053816	DiffBind	0	.	6.88	6.78	6.97	-0.19	0.892	0.924
Chr 15	89815940	89816615	DiffBind	0	.	6.43	6.33	6.52	-0.19	0.893	0.924
Chr 9	22416980	22418288	DiffBind	0	.	7.2	7.11	7.29	-0.18	0.892	0.924
Chr 11	86961702	86963066	DiffBind	0	.	6.71	6.61	6.79	-0.18	0.893	0.924
Chr 2	32648885	32649770	DiffBind	0	.	6.22	6.13	6.31	-0.18	0.893	0.924
Chr 17	80433429	80434246	DiffBind	0	.	6.15	6.27	6.02	0.26	0.893	0.924
Chr 5	51868351	51868754	DiffBind	0	.	5.01	5.14	4.86	0.27	0.892	0.924
Chr 8	119061737	119062264	DiffBind	0	.	5.69	5.82	5.54	0.28	0.893	0.924
Chr 17	84877607	84878405	DiffBind	0	.	7.01	6.85	7.16	-0.31	0.892	0.923
Chr 19	46509688	46511339	DiffBind	0	.	7.27	7.16	7.36	-0.21	0.891	0.923
Chr 6	93819526	93820822	DiffBind	0	.	7.01	6.9	7.11	-0.21	0.892	0.923
Chr 8	50292365	50293940	DiffBind	0	.	8.16	8.06	8.26	-0.2	0.892	0.923
Chr 2	17839323	17839806	DiffBind	0	.	5.14	5.04	5.23	-0.19	0.891	0.923
Chr 9	47752219	47753037	DiffBind	0	.	6.66	6.57	6.74	-0.18	0.891	0.923
Chr 13	84063652	84064639	DiffBind	0	.	6.9	6.81	6.99	-0.18	0.891	0.923
Chr 8	107871877	107872729	DiffBind	0	.	7.04	6.95	7.13	-0.18	0.892	0.923
Chr 13	94544029	94544440	DiffBind	0	.	5.5	5.41	5.59	-0.18	0.892	0.923
Chr 1	85703112	85704204	DiffBind	0	.	7.71	7.62	7.8	-0.18	0.892	0.923
Chr 1	69118426	69118702	DiffBind	0	.	5.37	5.28	5.46	-0.18	0.892	0.923
Chr 13	117311678	117312025	DiffBind	0	.	5.64	5.74	5.54	0.2	0.892	0.923
Chr 10	26327687	26328457	DiffBind	0	.	6.25	6.06	6.41	-0.35	0.89	0.922
Chr 18	73183086	73183505	DiffBind	0	.	5.29	5.13	5.44	-0.31	0.891	0.922
Chr 8	47370499	47370913	DiffBind	0	.	6.05	5.89	6.19	-0.3	0.89	0.922
Chr 10	29354081	29354645	DiffBind	0	.	5.62	5.47	5.75	-0.29	0.89	0.922
Chr 4	106026182	106026478	DiffBind	0	.	5.33	5.19	5.46	-0.28	0.891	0.922
Chr 11	82970651	82971682	DiffBind	0	.	7.52	7.42	7.61	-0.19	0.891	0.922
Chr 18	39867209	39867499	DiffBind	0	.	5.35	5.44	5.25	0.18	0.89	0.922
Chr 14	31891417	31891882	DiffBind	0	.	5.76	5.89	5.6	0.29	0.89	0.922
Chr 13	43806182	43807291	DiffBind	0	.	6.75	6.9	6.59	0.32	0.89	0.922
Chr 2	99237172	99237466	DiffBind	0	.	4.42	4.59	4.24	0.35	0.891	0.922
Chr 8	61261656	61262226	DiffBind	0	.	6.42	6.26	6.56	-0.31	0.889	0.921
Chr 16	77636274	77637066	DiffBind	0	.	6.47	6.31	6.62	-0.31	0.889	0.921
Chr 17	65939708	65940373	DiffBind	0	.	6.02	5.86	6.17	-0.3	0.888	0.921
Chr 13	70217624	70218446	DiffBind	0	.	6.88	6.72	7.02	-0.3	0.888	0.921
Chr 11	113951741	113952232	DiffBind	0	.	5.15	4.99	5.3	-0.3	0.889	0.921
Chr 6	92383262	92383857	DiffBind	0	.	6.02	5.86	6.16	-0.3	0.889	0.921
Chr 12	74013571	74013912	DiffBind	0	.	5.34	5.19	5.48	-0.29	0.889	0.921
Chr 11	115649914	115650327	DiffBind	0	.	5.43	5.28	5.56	-0.28	0.889	0.921
Chr 10	99524461	99524877	DiffBind	0	.	5.75	5.65	5.85	-0.21	0.889	0.921
Chr 11	96133381	96133759	DiffBind	0	.	5.24	5.13	5.34	-0.21	0.889	0.921
Chr 7	144908479	144909290	DiffBind	0	.	6.54	6.44	6.64	-0.2	0.889	0.921
Chr 15	102981598	102982146	DiffBind	0	.	5.94	5.84	6.04	-0.2	0.889	0.921
Chr 2	74451203	74451921	DiffBind	0	.	6.55	6.44	6.65	-0.2	0.889	0.921
Chr 2	71749254	71750647	DiffBind	0	.	7.82	7.73	7.91	-0.19	0.889	0.921
Chr 1	171319648	171320196	DiffBind	0	.	6.37	6.46	6.28	0.18	0.889	0.921
Chr 2	59407892	59408202	DiffBind	0	.	4.58	4.72	4.42	0.29	0.889	0.921
Chr 1	179975244	179976157	DiffBind	0	.	6.8	6.63	6.95	-0.32	0.888	0.92
Chr 1	179261781	179262316	DiffBind	0	.	4.86	4.7	5.01	-0.31	0.888	0.92
Chr 11	4984055	4984500	DiffBind	0	.	5.88	5.73	6.03	-0.3	0.887	0.92
Chr 9	60616817	60617351	DiffBind	0	.	5.46	5.31	5.6	-0.29	0.888	0.92
Chr 8	55034032	55034342	DiffBind	0	.	5.09	4.94	5.22	-0.28	0.888	0.92
Chr 9	120027606	120027926	DiffBind	0	.	5.23	5.08	5.36	-0.28	0.888	0.92
Chr X	103288730	103289537	DiffBind	0	.	6.62	6.5	6.72	-0.22	0.887	0.92
Chr 11	43685642	43686077	DiffBind	0	.	5.6	5.49	5.7	-0.22	0.888	0.92
Chr 17	32753977	32754333	DiffBind	0	.	5.47	5.36	5.57	-0.21	0.887	0.92
Chr 3	79441087	79441538	DiffBind	0	.	5.04	4.94	5.14	-0.2	0.886	0.92
Chr 2	55818169	55818626	DiffBind	0	.	5.97	5.86	6.06	-0.2	0.887	0.92
Chr 1	170998146	170998859	DiffBind	0	.	6.41	6.31	6.51	-0.2	0.888	0.92
Chr 15	31324392	31325281	DiffBind	0	.	6.81	6.71	6.9	-0.19	0.887	0.92
Chr 8	71562586	71563353	DiffBind	0	.	7.11	7.01	7.2	-0.19	0.887	0.92
Chr 4	63982500	63982948	DiffBind	0	.	5.64	5.74	5.53	0.2	0.887	0.92
Chr 8	122943063	122943665	DiffBind	0	.	5.79	5.88	5.68	0.2	0.887	0.92
Chr 13	6985198	6985949	DiffBind	0	.	6.11	6.21	6	0.2	0.888	0.92
Chr 17	71139132	71139464	DiffBind	0	.	5.03	5.17	4.88	0.29	0.887	0.92
Chr 12	100639511	100640216	DiffBind	0	.	6.42	6.25	6.57	-0.32	0.885	0.919
Chr 9	87431747	87432371	DiffBind	0	.	6.19	6.03	6.34	-0.31	0.886	0.919
Chr 15	58323782	58324439	DiffBind	0	.	6	5.85	6.13	-0.28	0.886	0.919
Chr 11	88455080	88455601	DiffBind	0	.	5.84	5.74	5.94	-0.2	0.886	0.919
Chr 3	51042310	51042869	DiffBind	0	.	5.65	5.55	5.75	-0.2	0.886	0.919
Chr 4	33586601	33587549	DiffBind	0	.	7.53	7.43	7.62	-0.19	0.886	0.919
Chr 3	96579670	96580852	DiffBind	0	.	7.39	7.29	7.48	-0.19	0.886	0.919
Chr 19	30117633	30118131	DiffBind	0	.	5.65	5.74	5.55	0.19	0.885	0.919
Chr 6	40439731	40440289	DiffBind	0	.	5.77	5.86	5.67	0.19	0.885	0.919
Chr 10	90081466	90081861	DiffBind	0	.	5.29	5.39	5.18	0.21	0.885	0.919
Chr 3	128990446	128991131	DiffBind	0	.	7.01	7.11	6.89	0.22	0.885	0.919
Chr 14	99748160	99748666	DiffBind	0	.	5.82	5.96	5.65	0.31	0.885	0.919
Chr 15	5155433	5156162	DiffBind	0	.	6.37	6.52	6.2	0.32	0.885	0.919
Chr 11	56159690	56160057	DiffBind	0	.	4.94	5.12	4.73	0.39	0.885	0.919
Chr 4	138517124	138517657	DiffBind	0	.	5.02	5.2	4.82	0.39	0.886	0.919
Chr 6	88200895	88201657	DiffBind	0	.	5.73	5.54	5.9	-0.36	0.885	0.918
Chr 5	20358048	20358987	DiffBind	0	.	6.63	6.45	6.79	-0.34	0.885	0.918
Chr 8	114452629	114453425	DiffBind	0	.	7.23	7.05	7.39	-0.34	0.885	0.918
Chr 14	19962280	19962648	DiffBind	0	.	4.95	4.78	5.11	-0.33	0.884	0.918
Chr 11	19929089	19930049	DiffBind	0	.	6.72	6.54	6.87	-0.33	0.884	0.918
Chr 16	90946130	90946743	DiffBind	0	.	6.5	6.32	6.65	-0.32	0.885	0.918
Chr 11	115358735	115359557	DiffBind	0	.	5.95	5.79	6.1	-0.31	0.884	0.918
Chr 17	29668238	29668950	DiffBind	0	.	5.9	5.74	6.04	-0.31	0.884	0.918
Chr 10	69858929	69859472	DiffBind	0	.	5.05	4.9	5.19	-0.29	0.884	0.918
Chr 12	107931991	107932664	DiffBind	0	.	6.2	6.09	6.31	-0.22	0.884	0.918
Chr 15	25237645	25238574	DiffBind	0	.	6.72	6.61	6.82	-0.21	0.885	0.918
Chr 11	110463810	110464167	DiffBind	0	.	4.5	4.39	4.59	-0.2	0.884	0.918
Chr 14	21533657	21534937	DiffBind	0	.	7.23	7.13	7.33	-0.2	0.884	0.918
Chr 2	102030055	102030752	DiffBind	0	.	6.28	6.18	6.38	-0.2	0.885	0.918
Chr 14	119852165	119852643	DiffBind	0	.	6.08	5.97	6.17	-0.2	0.885	0.918
Chr 4	31454724	31455480	DiffBind	0	.	7.1	7	7.2	-0.2	0.885	0.918
Chr 4	106319897	106321128	DiffBind	0	.	7.53	7.44	7.62	-0.19	0.884	0.918
Chr 14	29410981	29411537	DiffBind	0	.	5.74	5.84	5.63	0.21	0.884	0.918
Chr 19	46645513	46646069	DiffBind	0	.	5.64	5.79	5.46	0.33	0.884	0.918
Chr 7	68084960	68085613	DiffBind	0	.	5.33	5.14	5.5	-0.37	0.883	0.917
Chr 1	173349815	173350544	DiffBind	0	.	6.33	6.16	6.48	-0.32	0.883	0.917
Chr 10	56059025	56059593	DiffBind	0	.	5.92	5.76	6.07	-0.31	0.882	0.917
Chr 8	22275542	22276142	DiffBind	0	.	5.97	5.8	6.12	-0.31	0.883	0.917
Chr 6	137872047	137872614	DiffBind	0	.	6.57	6.41	6.7	-0.29	0.882	0.917
Chr 14	121062098	121063077	DiffBind	0	.	6.6	6.48	6.71	-0.23	0.882	0.917
Chr 2	32667797	32668471	DiffBind	0	.	5.79	5.68	5.9	-0.22	0.882	0.917
Chr 18	9554743	9555492	DiffBind	0	.	6.94	6.83	7.04	-0.21	0.882	0.917
Chr 14	101841326	101841634	DiffBind	0	.	5.4	5.29	5.5	-0.21	0.883	0.917
Chr 8	83907872	83908395	DiffBind	0	.	5.95	5.85	6.04	-0.2	0.882	0.917
Chr 19	53198418	53198976	DiffBind	0	.	5.69	5.59	5.78	-0.2	0.883	0.917
Chr 16	96275273	96275936	DiffBind	0	.	6.41	6.31	6.51	-0.19	0.882	0.917
Chr 12	53123922	53124800	DiffBind	0	.	7.61	7.51	7.7	-0.19	0.883	0.917
Chr 5	146824498	146825057	DiffBind	0	.	6	6.09	5.91	0.18	0.883	0.917
Chr 8	78577801	78578241	DiffBind	0	.	5.52	5.62	5.42	0.19	0.883	0.917
Chr 14	33797460	33798072	DiffBind	0	.	5.9	6	5.79	0.2	0.882	0.917
Chr 4	97871539	97872469	DiffBind	0	.	6.57	6.67	6.47	0.2	0.883	0.917
Chr 5	111074064	111074643	DiffBind	0	.	6.5	6.63	6.35	0.28	0.883	0.917
Chr 6	54759965	54760341	DiffBind	0	.	4.56	4.71	4.4	0.3	0.883	0.917
Chr 8	35606385	35606854	DiffBind	0	.	5.27	5.08	5.45	-0.37	0.881	0.916
Chr 6	51463169	51463715	DiffBind	0	.	6.54	6.37	6.7	-0.33	0.881	0.916
Chr 10	86947005	86947424	DiffBind	0	.	5.5	5.34	5.65	-0.31	0.881	0.916
Chr 18	58080939	58081313	DiffBind	0	.	5.5	5.34	5.65	-0.31	0.881	0.916
Chr 5	67400145	67400703	DiffBind	0	.	5.57	5.45	5.68	-0.23	0.881	0.916
Chr 15	74667305	74668188	DiffBind	0	.	5.65	5.54	5.75	-0.22	0.881	0.916
Chr 15	96936382	96936951	DiffBind	0	.	7.17	7.07	7.27	-0.21	0.881	0.916
Chr 11	113045845	113046698	DiffBind	0	.	6.71	6.59	6.81	-0.21	0.881	0.916
Chr 6	114931221	114931863	DiffBind	0	.	6.9	6.8	7	-0.2	0.881	0.916
Chr 4	42946159	42947455	DiffBind	0	.	7.32	7.22	7.41	-0.2	0.882	0.916
Chr 16	81250082	81250575	DiffBind	0	.	5.47	5.57	5.36	0.21	0.881	0.916
Chr 4	125644779	125645165	DiffBind	0	.	5.76	5.91	5.58	0.33	0.881	0.916
Chr 18	37504221	37504959	DiffBind	0	.	6.94	6.76	7.11	-0.35	0.88	0.915
Chr 15	81513944	81514717	DiffBind	0	.	6.81	6.63	6.97	-0.34	0.88	0.915
Chr 18	62365576	62366302	DiffBind	0	.	6.59	6.4	6.75	-0.34	0.88	0.915
Chr 2	9331693	9332523	DiffBind	0	.	6.81	6.63	6.97	-0.34	0.88	0.915
Chr 9	62137357	62137748	DiffBind	0	.	5.54	5.37	5.69	-0.32	0.879	0.915
Chr 7	63911849	63912376	DiffBind	0	.	5.86	5.69	6.01	-0.32	0.88	0.915
Chr 15	100686621	100687143	DiffBind	0	.	5.87	5.7	6.02	-0.32	0.88	0.915
Chr 1	77929446	77930000	DiffBind	0	.	5.97	5.8	6.11	-0.31	0.88	0.915
Chr 8	127410434	127411431	DiffBind	0	.	7.73	7.62	7.84	-0.22	0.88	0.915
Chr 4	41683942	41684585	DiffBind	0	.	6.5	6.39	6.61	-0.22	0.88	0.915
Chr 4	108059687	108060883	DiffBind	0	.	7.8	7.69	7.9	-0.21	0.879	0.915
Chr 14	86490185	86490796	DiffBind	0	.	5.84	5.73	5.95	-0.21	0.879	0.915
Chr 13	42101051	42102216	DiffBind	0	.	7.38	7.27	7.48	-0.21	0.88	0.915
Chr 13	22014277	22015805	DiffBind	0	.	7.2	7.09	7.29	-0.21	0.88	0.915
Chr 14	63244917	63245617	DiffBind	0	.	6.73	6.62	6.83	-0.2	0.879	0.915
Chr 6	94075062	94075610	DiffBind	0	.	5.99	5.88	6.08	-0.2	0.879	0.915
Chr 14	46941215	46942490	DiffBind	0	.	7.02	6.92	7.12	-0.2	0.88	0.915
Chr 15	58976961	58977783	DiffBind	0	.	6.3	6.19	6.39	-0.2	0.88	0.915
Chr 2	93646979	93647606	DiffBind	0	.	6.33	6.22	6.42	-0.19	0.879	0.915
Chr 12	17036847	17037546	DiffBind	0	.	6.71	6.81	6.62	0.19	0.88	0.915
Chr 1	184664027	184664301	DiffBind	0	.	5.46	5.56	5.35	0.21	0.879	0.915
Chr 3	96113121	96113642	DiffBind	0	.	5.81	5.91	5.69	0.22	0.88	0.915
Chr 13	44307965	44308792	DiffBind	0	.	7.24	7.35	7.12	0.23	0.879	0.915
Chr 2	68214482	68214802	DiffBind	0	.	3.7	3.81	3.58	0.24	0.879	0.915
Chr 13	56151362	56152130	DiffBind	0	.	6.29	6.43	6.14	0.29	0.88	0.915
Chr 4	119936881	119937468	DiffBind	0	.	5.06	4.84	5.25	-0.42	0.878	0.914
Chr 2	94043049	94044706	DiffBind	0	.	7.96	7.79	8.11	-0.33	0.878	0.914
Chr 11	78973033	78973539	DiffBind	0	.	5.68	5.51	5.84	-0.33	0.879	0.914
Chr 16	44058537	44059019	DiffBind	0	.	6.08	5.96	6.2	-0.23	0.878	0.914
Chr 10	26752221	26754628	DiffBind	0	.	8.98	8.88	9.08	-0.21	0.878	0.914
Chr 12	29547222	29548222	DiffBind	0	.	6.96	6.86	7.05	-0.2	0.878	0.914
Chr 10	68132122	68133190	DiffBind	0	.	7.14	7.24	7.03	0.21	0.878	0.914
Chr 5	73431414	73431885	DiffBind	0	.	5.85	5.68	6	-0.32	0.877	0.913
Chr 13	58825972	58826748	DiffBind	0	.	6.39	6.22	6.54	-0.32	0.878	0.913
Chr 18	34162669	34163625	DiffBind	0	.	7.6	7.44	7.74	-0.3	0.877	0.913
Chr 9	32311799	32312308	DiffBind	0	.	6.49	6.37	6.61	-0.24	0.877	0.913
Chr 17	27480347	27480773	DiffBind	0	.	6	5.88	6.12	-0.24	0.877	0.913
Chr 3	121699917	121701202	DiffBind	0	.	7.71	7.6	7.82	-0.23	0.876	0.913
Chr 4	85162558	85163209	DiffBind	0	.	5.8	5.68	5.9	-0.22	0.878	0.913
Chr 6	97993243	97993854	DiffBind	0	.	6.26	6.15	6.36	-0.21	0.877	0.913
Chr 3	154570127	154571079	DiffBind	0	.	7.33	7.22	7.43	-0.2	0.877	0.913
Chr 17	50099702	50100200	DiffBind	0	.	6.05	6.16	5.93	0.22	0.877	0.913
Chr 6	31803541	31804478	DiffBind	0	.	6.82	6.93	6.7	0.22	0.877	0.913
Chr 4	133073378	133074215	DiffBind	0	.	5.74	5.49	5.94	-0.45	0.876	0.912
Chr 10	105020470	105021324	DiffBind	0	.	7.16	6.96	7.33	-0.37	0.875	0.912
Chr 1	25165824	25166909	DiffBind	0	.	7.29	7.1	7.47	-0.37	0.875	0.912
Chr 18	41861035	41861733	DiffBind	0	.	6.72	6.53	6.88	-0.35	0.876	0.912
Chr 6	38871553	38872416	DiffBind	0	.	6.13	5.95	6.29	-0.34	0.876	0.912
Chr 9	78121993	78122273	DiffBind	0	.	4.89	4.73	5.03	-0.3	0.876	0.912
Chr 19	22554341	22555298	DiffBind	0	.	6.74	6.61	6.85	-0.24	0.876	0.912
Chr 17	30347001	30347599	DiffBind	0	.	5.75	5.63	5.86	-0.23	0.875	0.912
Chr 5	81524246	81524876	DiffBind	0	.	6.25	6.14	6.35	-0.22	0.875	0.912
Chr 9	77594888	77596434	DiffBind	0	.	7.59	7.48	7.69	-0.22	0.876	0.912
Chr 13	75488037	75488598	DiffBind	0	.	6.79	6.68	6.89	-0.21	0.876	0.912
Chr 11	75165663	75166353	DiffBind	0	.	6.3	6.4	6.19	0.21	0.876	0.912
Chr 9	108401360	108401869	DiffBind	0	.	5.92	6.03	5.8	0.23	0.876	0.912
Chr 1	135158262	135158637	DiffBind	0	.	4.69	4.84	4.52	0.32	0.875	0.912
Chr 3	32537297	32538360	DiffBind	0	.	6.1	6.29	5.87	0.43	0.876	0.912
Chr X	93284130	93285311	DiffBind	0	.	7.27	7.07	7.44	-0.37	0.874	0.911
Chr 15	80290818	80291633	DiffBind	0	.	5.99	5.8	6.15	-0.35	0.875	0.911
Chr 5	67796938	67797560	DiffBind	0	.	5.98	5.8	6.14	-0.34	0.874	0.911
Chr 11	16264740	16265136	DiffBind	0	.	5.8	5.62	5.95	-0.33	0.874	0.911
Chr 5	134785882	134786493	DiffBind	0	.	5.72	5.55	5.88	-0.33	0.875	0.911
Chr 12	35038363	35039523	DiffBind	0	.	8.02	7.91	8.12	-0.21	0.874	0.911
Chr 10	123084211	123085511	DiffBind	0	.	7.06	6.96	7.15	-0.2	0.874	0.911
Chr 3	34576397	34577341	DiffBind	0	.	6.42	6.52	6.3	0.22	0.874	0.911
Chr 2	31067767	31068208	DiffBind	0	.	5.03	5.19	4.85	0.33	0.874	0.911
Chr 4	148383937	148384738	DiffBind	0	.	5.46	5.25	5.65	-0.4	0.873	0.91
Chr 1	39440091	39440670	DiffBind	0	.	4.86	4.66	5.03	-0.37	0.873	0.91
Chr 17	51393686	51394419	DiffBind	0	.	6.27	6.08	6.44	-0.35	0.873	0.91
Chr 2	77683913	77684219	DiffBind	0	.	5.39	5.22	5.55	-0.33	0.872	0.91
Chr 2	164141982	164142465	DiffBind	0	.	5.5	5.33	5.65	-0.32	0.873	0.91
Chr 3	150245517	150246300	DiffBind	0	.	6.73	6.57	6.87	-0.31	0.873	0.91
Chr 3	120214694	120215236	DiffBind	0	.	5.98	5.85	6.09	-0.24	0.872	0.91
Chr 2	179824720	179825407	DiffBind	0	.	6.45	6.32	6.57	-0.24	0.873	0.91
Chr 13	53201683	53202146	DiffBind	0	.	4.97	4.85	5.09	-0.23	0.872	0.91
Chr 15	82070018	82070356	DiffBind	0	.	5.7	5.58	5.81	-0.23	0.873	0.91
Chr X	150486385	150487190	DiffBind	0	.	6.66	6.55	6.76	-0.22	0.874	0.91
Chr 19	50440343	50441510	DiffBind	0	.	7.36	7.25	7.47	-0.21	0.873	0.91
Chr 10	119544718	119545573	DiffBind	0	.	6.98	6.87	7.08	-0.21	0.873	0.91
Chr 9	65109105	65109737	DiffBind	0	.	5.96	5.86	6.07	-0.21	0.873	0.91
Chr 7	64950129	64950625	DiffBind	0	.	6.1	6.2	5.99	0.21	0.872	0.91
Chr 1	121177921	121178384	DiffBind	0	.	5.38	5.48	5.27	0.21	0.872	0.91
Chr 6	147717765	147719209	DiffBind	0	.	7.35	7.45	7.24	0.21	0.873	0.91
Chr 5	91074375	91075067	DiffBind	0	.	6.11	6.22	5.99	0.22	0.872	0.91
Chr 2	153496683	153497538	DiffBind	0	.	5.66	5.82	5.49	0.34	0.873	0.91
Chr 2	71294486	71294979	DiffBind	0	.	5.09	5.27	4.88	0.39	0.873	0.91
Chr 14	124195308	124196076	DiffBind	0	.	7.45	7.24	7.62	-0.38	0.872	0.909
Chr 3	46489963	46490760	DiffBind	0	.	6.86	6.66	7.03	-0.37	0.872	0.909
Chr 2	128278514	128279095	DiffBind	0	.	6.54	6.35	6.71	-0.36	0.871	0.909
Chr 10	69924938	69925616	DiffBind	0	.	5.86	5.68	6.01	-0.33	0.871	0.909
Chr 2	83791464	83792665	DiffBind	0	.	8.25	8.1	8.39	-0.3	0.871	0.909
Chr 4	150147461	150147880	DiffBind	0	.	5.56	5.44	5.67	-0.23	0.871	0.909
Chr 5	105762151	105762602	DiffBind	0	.	6.07	5.96	6.17	-0.21	0.871	0.909
Chr 4	138361096	138362411	DiffBind	0	.	7.42	7.31	7.53	-0.21	0.872	0.909
Chr 5	76778997	76779485	DiffBind	0	.	5.72	5.82	5.6	0.23	0.871	0.909
Chr 15	27178198	27178687	DiffBind	0	.	6.43	6.54	6.31	0.23	0.872	0.909
Chr 2	169360508	169360873	DiffBind	0	.	5.01	5.19	4.8	0.39	0.872	0.909
Chr 14	24617059	24617392	DiffBind	0	.	3.58	3.38	3.76	-0.38	0.871	0.908
Chr 13	52236200	52236594	DiffBind	0	.	5.21	5.01	5.38	-0.37	0.87	0.908
Chr 18	64331944	64332454	DiffBind	0	.	5.69	5.51	5.85	-0.34	0.87	0.908
Chr 8	12688949	12689278	DiffBind	0	.	4.96	4.79	5.11	-0.32	0.869	0.908
Chr 5	110867776	110870128	DiffBind	0	.	8.33	8.16	8.48	-0.32	0.869	0.908
Chr X	169799125	169799560	DiffBind	0	.	6.56	6.39	6.71	-0.32	0.87	0.908
Chr 16	90915862	90916458	DiffBind	0	.	6.56	6.43	6.67	-0.24	0.87	0.908
Chr 2	29046163	29046718	DiffBind	0	.	6.01	5.89	6.13	-0.24	0.87	0.908
Chr 15	85208250	85208824	DiffBind	0	.	5.98	5.86	6.09	-0.23	0.87	0.908
Chr 19	46908463	46909030	DiffBind	0	.	6.24	6.12	6.35	-0.23	0.87	0.908
Chr 11	76472212	76473620	DiffBind	0	.	7.34	7.23	7.44	-0.22	0.87	0.908
Chr 11	79610602	79611772	DiffBind	0	.	6.78	6.66	6.88	-0.22	0.87	0.908
Chr 10	20290478	20291128	DiffBind	0	.	7.81	7.69	7.91	-0.21	0.871	0.908
Chr 2	56109559	56110175	DiffBind	0	.	6.55	6.66	6.44	0.22	0.87	0.908
Chr 13	107493889	107494244	DiffBind	0	.	5.11	5.22	5	0.22	0.87	0.908
Chr 11	25697633	25698227	DiffBind	0	.	6.92	7.02	6.8	0.22	0.87	0.908
Chr 17	90809412	90809812	DiffBind	0	.	5.55	5.67	5.43	0.24	0.871	0.908
Chr 1	168364412	168364808	DiffBind	0	.	5.44	5.6	5.26	0.34	0.87	0.908
Chr 1	129688634	129689491	DiffBind	0	.	7.45	7.24	7.63	-0.39	0.869	0.907
Chr 8	40426600	40427269	DiffBind	0	.	5.51	5.31	5.68	-0.37	0.868	0.907
Chr 10	108831874	108832568	DiffBind	0	.	6.32	6.13	6.49	-0.36	0.868	0.907
Chr 5	48038064	48038551	DiffBind	0	.	5.53	5.34	5.7	-0.35	0.868	0.907
Chr 12	107928428	107929162	DiffBind	0	.	5.89	5.7	6.06	-0.35	0.868	0.907
Chr 8	70001516	70002039	DiffBind	0	.	5.37	5.19	5.53	-0.35	0.869	0.907
Chr 17	11093183	11093917	DiffBind	0	.	6.48	6.3	6.64	-0.34	0.869	0.907
Chr 12	119352507	119352846	DiffBind	0	.	4.79	4.61	4.95	-0.34	0.869	0.907
Chr 12	76954730	76955067	DiffBind	0	.	5.18	5.01	5.34	-0.33	0.869	0.907
Chr 1	133329107	133329899	DiffBind	0	.	6.7	6.58	6.82	-0.23	0.869	0.907
Chr 9	77251939	77252378	DiffBind	0	.	5.91	5.79	6.03	-0.23	0.869	0.907
Chr 17	85084732	85085809	DiffBind	0	.	6.65	6.53	6.76	-0.23	0.869	0.907
Chr 10	99130662	99131476	DiffBind	0	.	6.54	6.42	6.65	-0.23	0.869	0.907
Chr 1	39029372	39030323	DiffBind	0	.	6.62	6.51	6.73	-0.22	0.869	0.907
Chr 13	99839368	99840022	DiffBind	0	.	6.25	6.15	6.35	-0.21	0.868	0.907
Chr 8	9895613	9896231	DiffBind	0	.	6.48	6.63	6.31	0.33	0.869	0.907
Chr 5	34242263	34242721	DiffBind	0	.	5.18	4.94	5.39	-0.46	0.867	0.906
Chr 1	69656851	69657474	DiffBind	0	.	6.36	6.17	6.53	-0.37	0.867	0.906
Chr 19	54040875	54041342	DiffBind	0	.	4.73	4.54	4.9	-0.37	0.867	0.906
Chr 17	88938009	88938297	DiffBind	0	.	5.3	5.12	5.45	-0.34	0.867	0.906
Chr 11	57651359	57651872	DiffBind	0	.	5.68	5.49	5.84	-0.34	0.868	0.906
Chr 4	11123339	11124226	DiffBind	0	.	6.93	6.8	7.05	-0.24	0.867	0.906
Chr 6	88732719	88733289	DiffBind	0	.	6.03	5.9	6.15	-0.24	0.867	0.906
Chr 4	97784936	97786252	DiffBind	0	.	7.06	6.94	7.17	-0.23	0.867	0.906
Chr 7	4460201	4461726	DiffBind	0	.	8.46	8.35	8.57	-0.21	0.867	0.906
Chr 7	49425823	49426187	DiffBind	0	.	5.5	5.61	5.39	0.23	0.867	0.906
Chr X	10489156	10489610	DiffBind	0	.	6.23	6.35	6.1	0.25	0.868	0.906
Chr 10	81302177	81303664	DiffBind	0	.	6.86	6.65	7.04	-0.39	0.866	0.905
Chr 3	55755720	55756690	DiffBind	0	.	6.61	6.4	6.78	-0.38	0.865	0.905
Chr 18	61562617	61563501	DiffBind	0	.	6.34	6.13	6.51	-0.38	0.866	0.905
Chr 15	81476561	81477240	DiffBind	0	.	6.14	5.94	6.31	-0.37	0.865	0.905
Chr 15	31542247	31542820	DiffBind	0	.	6.21	6.01	6.38	-0.37	0.865	0.905
Chr 6	60555938	60556389	DiffBind	0	.	6.24	6.04	6.41	-0.37	0.865	0.905
Chr 5	137720786	137721398	DiffBind	0	.	5.91	5.71	6.07	-0.36	0.865	0.905
Chr 14	55028181	55028910	DiffBind	0	.	6.2	6.01	6.37	-0.36	0.866	0.905
Chr 1	130576117	130576644	DiffBind	0	.	5.67	5.48	5.83	-0.35	0.865	0.905
Chr 6	116140952	116141380	DiffBind	0	.	5.54	5.36	5.71	-0.35	0.865	0.905
Chr 13	36295759	36296323	DiffBind	0	.	5.41	5.22	5.57	-0.35	0.865	0.905
Chr 9	79829651	79830544	DiffBind	0	.	7.3	7.11	7.47	-0.35	0.866	0.905
Chr 17	56185844	56186278	DiffBind	0	.	5.76	5.57	5.92	-0.35	0.866	0.905
Chr 18	37341646	37342646	DiffBind	0	.	7.28	7.11	7.43	-0.32	0.865	0.905
Chr 13	69559462	69559942	DiffBind	0	.	5.69	5.55	5.82	-0.26	0.865	0.905
Chr 1	152287924	152288399	DiffBind	0	.	5.1	4.97	5.23	-0.26	0.865	0.905
Chr 10	88500281	88501235	DiffBind	0	.	6.54	6.41	6.66	-0.25	0.865	0.905
Chr 7	115615560	115616461	DiffBind	0	.	8.01	7.88	8.13	-0.25	0.865	0.905
Chr 16	43557255	43557929	DiffBind	0	.	6.33	6.21	6.44	-0.23	0.865	0.905
Chr 2	146279166	146280600	DiffBind	0	.	7.64	7.53	7.75	-0.23	0.865	0.905
Chr 4	126601763	126602411	DiffBind	0	.	6.07	5.96	6.18	-0.23	0.865	0.905
Chr 6	33992089	33992953	DiffBind	0	.	7.09	6.97	7.2	-0.23	0.865	0.905
Chr 12	9580840	9581353	DiffBind	0	.	6.1	5.98	6.21	-0.23	0.865	0.905
Chr 1	54578181	54579218	DiffBind	0	.	7.15	7.03	7.26	-0.23	0.865	0.905
Chr 13	83529518	83529913	DiffBind	0	.	5.39	5.27	5.49	-0.23	0.865	0.905
Chr 18	66653827	66654334	DiffBind	0	.	6.18	6.07	6.29	-0.22	0.865	0.905
Chr 5	123109289	123110555	DiffBind	0	.	7.75	7.64	7.86	-0.22	0.866	0.905
Chr 6	136793532	136794697	DiffBind	0	.	7.34	7.22	7.45	-0.22	0.866	0.905
Chr 6	136542704	136543978	DiffBind	0	.	7.7	7.59	7.81	-0.22	0.866	0.905
Chr 12	112329412	112330457	DiffBind	0	.	7.25	7.14	7.35	-0.21	0.866	0.905
Chr 15	96684533	96684947	DiffBind	0	.	5.6	5.71	5.48	0.23	0.865	0.905
Chr 1	84286658	84286944	DiffBind	0	.	4.86	4.98	4.74	0.24	0.866	0.905
Chr 13	52139045	52139819	DiffBind	0	.	6.62	6.73	6.5	0.24	0.866	0.905
Chr 8	83089561	83089949	DiffBind	0	.	5.77	5.89	5.64	0.25	0.866	0.905
Chr 14	47086655	47087514	DiffBind	0	.	7.43	7.21	7.62	-0.41	0.863	0.904
Chr 16	15723607	15724649	DiffBind	0	.	6.94	6.72	7.13	-0.41	0.864	0.904
Chr 17	29883138	29884155	DiffBind	0	.	5.84	5.63	6.03	-0.39	0.864	0.904
Chr 1	132640859	132641393	DiffBind	0	.	5.31	5.12	5.47	-0.35	0.864	0.904
Chr 4	94090508	94090855	DiffBind	0	.	5.13	4.96	5.29	-0.34	0.864	0.904
Chr 11	118754696	118755406	DiffBind	0	.	5.75	5.62	5.87	-0.25	0.864	0.904
Chr 5	120714102	120714565	DiffBind	0	.	5.77	5.65	5.88	-0.23	0.864	0.904
Chr 11	110167312	110168223	DiffBind	0	.	6.94	6.83	7.05	-0.22	0.864	0.904
Chr 12	71503176	71503664	DiffBind	0	.	5.6	5.77	5.41	0.36	0.864	0.904
Chr 8	10881918	10882698	DiffBind	0	.	6.26	6.05	6.45	-0.4	0.863	0.903
Chr 3	69433687	69434486	DiffBind	0	.	7.08	6.94	7.2	-0.26	0.862	0.903
Chr 11	63924911	63925651	DiffBind	0	.	6.66	6.53	6.77	-0.25	0.863	0.903
Chr 7	120670150	120670640	DiffBind	0	.	5.87	5.74	5.99	-0.25	0.863	0.903
Chr 12	80894838	80895407	DiffBind	0	.	6.9	6.78	7.01	-0.23	0.862	0.903
Chr 8	87954557	87955951	DiffBind	0	.	7.49	7.37	7.6	-0.23	0.862	0.903
Chr 19	58469536	58469997	DiffBind	0	.	6.48	6.36	6.6	-0.23	0.863	0.903
Chr 2	71244479	71245172	DiffBind	0	.	6.25	6.12	6.36	-0.23	0.863	0.903
Chr 2	80413091	80413584	DiffBind	0	.	6.31	6.19	6.42	-0.22	0.863	0.903
Chr 19	29373277	29374275	DiffBind	0	.	8.32	8.2	8.42	-0.22	0.863	0.903
Chr 4	58079367	58079950	DiffBind	0	.	7.39	7.5	7.27	0.23	0.863	0.903
Chr 14	66834057	66834766	DiffBind	0	.	5.87	5.6	6.1	-0.51	0.861	0.902
Chr 10	97339720	97340047	DiffBind	0	.	5.25	5.07	5.41	-0.35	0.862	0.902
Chr 2	112541655	112542226	DiffBind	0	.	5.77	5.63	5.89	-0.26	0.861	0.902
Chr 1	76866206	76867075	DiffBind	0	.	7.02	6.89	7.13	-0.24	0.861	0.902
Chr 3	137784949	137785532	DiffBind	0	.	6.27	6.15	6.39	-0.24	0.862	0.902
Chr 10	116760514	116761215	DiffBind	0	.	6.49	6.38	6.6	-0.23	0.861	0.902
Chr 8	12930876	12932057	DiffBind	0	.	6.97	6.85	7.07	-0.22	0.861	0.902
Chr 17	62905494	62906104	DiffBind	0	.	6.31	6.49	6.1	0.39	0.861	0.902
Chr 5	96528182	96528846	DiffBind	0	.	6.42	6.22	6.6	-0.39	0.86	0.901
Chr 5	86190980	86191499	DiffBind	0	.	6.42	6.22	6.61	-0.39	0.86	0.901
Chr 14	67993288	67993741	DiffBind	0	.	6.16	5.95	6.34	-0.38	0.86	0.901
Chr 4	115052570	115053431	DiffBind	0	.	5.92	5.73	6.1	-0.38	0.86	0.901
Chr 17	65405365	65405872	DiffBind	0	.	6.06	5.85	6.24	-0.38	0.86	0.901
Chr 9	25258207	25258723	DiffBind	0	.	5.93	5.74	6.11	-0.37	0.861	0.901
Chr 13	55830002	55830330	DiffBind	0	.	4.87	4.68	5.03	-0.35	0.861	0.901
Chr 2	70097258	70097695	DiffBind	0	.	5.04	4.86	5.2	-0.34	0.86	0.901
Chr 10	95996828	95997873	DiffBind	0	.	6.26	6.12	6.38	-0.26	0.86	0.901
Chr 9	63146201	63147086	DiffBind	0	.	6.69	6.56	6.81	-0.25	0.86	0.901
Chr 3	102379000	102379297	DiffBind	0	.	5.05	4.92	5.17	-0.25	0.86	0.901
Chr 19	47252935	47253916	DiffBind	0	.	7.66	7.54	7.77	-0.24	0.86	0.901
Chr 11	87689442	87689757	DiffBind	0	.	4.97	5.14	4.79	0.35	0.861	0.901
Chr 13	36723755	36725509	DiffBind	0	.	7.49	7.24	7.7	-0.46	0.858	0.9
Chr 8	34814989	34816494	DiffBind	0	.	7.15	6.93	7.35	-0.41	0.858	0.9
Chr 16	85126587	85127584	DiffBind	0	.	6.22	6.01	6.4	-0.39	0.858	0.9
Chr 12	16738442	16739092	DiffBind	0	.	6.34	6.13	6.52	-0.39	0.859	0.9
Chr 16	43998944	43999310	DiffBind	0	.	5.9	5.7	6.08	-0.38	0.859	0.9
Chr 4	41255724	41256337	DiffBind	0	.	6.17	5.96	6.35	-0.38	0.859	0.9
Chr 10	99228547	99229019	DiffBind	0	.	5.7	5.51	5.88	-0.37	0.859	0.9
Chr 10	51590142	51590474	DiffBind	0	.	5.36	5.17	5.53	-0.36	0.859	0.9
Chr 4	8876484	8877148	DiffBind	0	.	6.72	6.58	6.84	-0.26	0.858	0.9
Chr 11	119362923	119363662	DiffBind	0	.	5.89	5.75	6.01	-0.26	0.859	0.9
Chr 14	70592661	70592957	DiffBind	0	.	5.2	5.06	5.32	-0.26	0.859	0.9
Chr 14	60686982	60687772	DiffBind	0	.	6.85	6.73	6.97	-0.25	0.858	0.9
Chr 17	88251618	88252245	DiffBind	0	.	7.34	7.21	7.46	-0.24	0.859	0.9
Chr 19	29044298	29045108	DiffBind	0	.	6.42	6.3	6.53	-0.23	0.858	0.9
Chr 13	91128601	91129375	DiffBind	0	.	6.36	6.24	6.47	-0.23	0.858	0.9
Chr 10	18462967	18463952	DiffBind	0	.	7.78	7.66	7.9	-0.23	0.859	0.9
Chr 1	138448819	138449472	DiffBind	0	.	6.88	7	6.75	0.26	0.859	0.9
Chr 14	41424940	41425602	DiffBind	0	.	4.83	4.96	4.69	0.27	0.858	0.9
Chr 3	120341950	120342714	DiffBind	0	.	6.19	6.36	5.99	0.36	0.859	0.9
Chr 9	44873667	44874678	DiffBind	0	.	7.05	6.83	7.25	-0.41	0.857	0.899
Chr 16	31617964	31619051	DiffBind	0	.	6.51	6.3	6.7	-0.4	0.858	0.899
Chr 7	51928852	51929594	DiffBind	0	.	5.98	5.77	6.16	-0.39	0.857	0.899
Chr 7	133967674	133968165	DiffBind	0	.	5.81	5.61	5.98	-0.38	0.858	0.899
Chr 4	54045232	54045906	DiffBind	0	.	6.47	6.28	6.65	-0.37	0.857	0.899
Chr 17	34564403	34564885	DiffBind	0	.	5.35	5.22	5.48	-0.26	0.857	0.899
Chr 2	155778967	155780195	DiffBind	0	.	6.31	6.18	6.43	-0.25	0.857	0.899
Chr 3	129835867	129836422	DiffBind	0	.	5.59	5.46	5.71	-0.24	0.858	0.899
Chr 5	102905383	102906093	DiffBind	0	.	5.97	6.09	5.84	0.25	0.857	0.899
Chr 6	143190706	143191447	DiffBind	0	.	6.23	6.35	6.1	0.25	0.858	0.899
Chr 11	98673003	98673339	DiffBind	0	.	4.66	4.4	4.88	-0.48	0.855	0.898
Chr X	36816829	36817696	DiffBind	0	.	7.09	6.86	7.28	-0.42	0.856	0.898
Chr 17	66276661	66277219	DiffBind	0	.	6.02	5.8	6.21	-0.41	0.856	0.898
Chr 9	32107773	32108374	DiffBind	0	.	5.61	5.47	5.74	-0.27	0.855	0.898
Chr 4	102855650	102856650	DiffBind	0	.	6.65	6.51	6.78	-0.27	0.856	0.898
Chr 16	7148863	7150684	DiffBind	0	.	8.21	8.08	8.33	-0.26	0.855	0.898
Chr 10	79936910	79937530	DiffBind	0	.	6.23	6.1	6.35	-0.26	0.855	0.898
Chr 17	12371531	12372248	DiffBind	0	.	7.33	7.2	7.45	-0.25	0.856	0.898
Chr 10	20944371	20945021	DiffBind	0	.	6.45	6.32	6.57	-0.25	0.856	0.898
Chr 16	45653445	45654446	DiffBind	0	.	6.79	6.67	6.91	-0.25	0.856	0.898
Chr 1	153531776	153533011	DiffBind	0	.	7.3	7.17	7.42	-0.25	0.856	0.898
Chr 1	38847715	38848526	DiffBind	0	.	7.57	7.44	7.69	-0.24	0.855	0.898
Chr 10	105369337	105370502	DiffBind	0	.	7.84	7.71	7.96	-0.24	0.856	0.898
Chr 6	112939184	112940351	DiffBind	0	.	7.11	6.99	7.22	-0.23	0.856	0.898
Chr 5	30762525	30764101	DiffBind	0	.	7.61	7.49	7.72	-0.23	0.856	0.898
Chr 6	55016760	55017418	DiffBind	0	.	6.63	6.75	6.51	0.24	0.856	0.898
Chr 12	65426781	65427263	DiffBind	0	.	6.12	6.24	5.98	0.25	0.855	0.898
Chr 9	39634092	39634600	DiffBind	0	.	6	6.12	5.87	0.25	0.855	0.898
Chr 2	118665765	118666583	DiffBind	0	.	6.03	6.15	5.9	0.25	0.856	0.898
Chr 14	64594750	64595739	DiffBind	0	.	6.15	6.28	6.01	0.27	0.856	0.898
Chr 10	30405580	30406261	DiffBind	0	.	6.17	6.36	5.95	0.41	0.855	0.898
Chr 9	72108641	72109086	DiffBind	0	.	5.43	5.62	5.21	0.41	0.856	0.898
Chr 18	63950131	63951240	DiffBind	0	.	6.9	6.67	7.09	-0.42	0.854	0.897
Chr 14	72371740	72372276	DiffBind	0	.	6.43	6.22	6.62	-0.41	0.854	0.897
Chr 3	84665906	84666471	DiffBind	0	.	5.97	5.76	6.15	-0.39	0.855	0.897
Chr 5	46023300	46024017	DiffBind	0	.	6.82	6.63	6.99	-0.35	0.854	0.897
Chr 14	19859247	19859730	DiffBind	0	.	6.72	6.54	6.88	-0.35	0.854	0.897
Chr X	153038665	153039050	DiffBind	0	.	5.19	5.04	5.32	-0.28	0.854	0.897
Chr 6	4719310	4719788	DiffBind	0	.	5.73	5.6	5.85	-0.26	0.854	0.897
Chr 16	70568604	70569283	DiffBind	0	.	7	6.87	7.13	-0.26	0.854	0.897
Chr 14	103835892	103836644	DiffBind	0	.	6.4	6.26	6.52	-0.26	0.855	0.897
Chr 12	25033775	25034953	DiffBind	0	.	7.66	7.52	7.78	-0.26	0.855	0.897
Chr 13	46819414	46820323	DiffBind	0	.	7.38	7.25	7.5	-0.25	0.855	0.897
Chr 7	16557467	16558332	DiffBind	0	.	6.57	6.44	6.68	-0.24	0.854	0.897
Chr 2	77401558	77402192	DiffBind	0	.	5.99	6.11	5.87	0.24	0.855	0.897
Chr 2	172329373	172329769	DiffBind	0	.	5.53	5.65	5.41	0.24	0.855	0.897
Chr 7	55994760	55995149	DiffBind	0	.	4.71	4.84	4.58	0.26	0.854	0.897
Chr 6	120192053	120192501	DiffBind	0	.	5.34	5.52	5.14	0.38	0.854	0.897
Chr 3	121790337	121791065	DiffBind	0	.	6.04	6.22	5.82	0.4	0.854	0.897
Chr 10	20005912	20007148	DiffBind	0	.	7.7	7.46	7.91	-0.45	0.853	0.896
Chr 19	46856137	46857348	DiffBind	0	.	7.55	7.32	7.76	-0.44	0.853	0.896
Chr 7	119732908	119734085	DiffBind	0	.	6.91	6.68	7.11	-0.42	0.853	0.896
Chr 10	120850501	120851157	DiffBind	0	.	6.57	6.35	6.76	-0.41	0.853	0.896
Chr 16	79168393	79169024	DiffBind	0	.	6.69	6.47	6.89	-0.41	0.853	0.896
Chr 16	10374443	10375059	DiffBind	0	.	5.9	5.69	6.09	-0.39	0.853	0.896
Chr 11	6000076	6001137	DiffBind	0	.	6.13	5.93	6.31	-0.38	0.853	0.896
Chr 11	60384806	60385800	DiffBind	0	.	6.77	6.63	6.89	-0.26	0.852	0.896
Chr 16	18591483	18592134	DiffBind	0	.	6.28	6.15	6.4	-0.25	0.852	0.896
Chr 17	48582420	48583056	DiffBind	0	.	6.95	6.82	7.07	-0.25	0.853	0.896
Chr 10	106932537	106933126	DiffBind	0	.	6.91	6.78	7.02	-0.25	0.853	0.896
Chr 11	19554630	19555285	DiffBind	0	.	5.7	5.57	5.82	-0.25	0.853	0.896
Chr 17	30808925	30809435	DiffBind	0	.	5.9	5.78	6.01	-0.24	0.853	0.896
Chr 19	42126275	42126877	DiffBind	0	.	6.04	6.15	5.91	0.24	0.852	0.896
Chr 11	82746936	82747234	DiffBind	0	.	4.89	5.02	4.74	0.27	0.853	0.896
Chr 5	81072128	81072522	DiffBind	0	.	5.6	5.74	5.46	0.28	0.853	0.896
Chr 11	25862263	25863080	DiffBind	0	.	6.99	6.76	7.19	-0.44	0.851	0.895
Chr 14	74047604	74048218	DiffBind	0	.	6.26	6.03	6.46	-0.43	0.85	0.895
Chr 15	5045832	5046731	DiffBind	0	.	7.24	7	7.44	-0.43	0.852	0.895
Chr 9	77534894	77535652	DiffBind	0	.	5.75	5.54	5.94	-0.4	0.85	0.895
Chr 8	11417748	11418248	DiffBind	0	.	5.03	4.81	5.22	-0.4	0.851	0.895
Chr 16	84558282	84558884	DiffBind	0	.	6.08	5.86	6.27	-0.4	0.852	0.895
Chr 1	135736965	135737438	DiffBind	0	.	5.7	5.49	5.88	-0.39	0.851	0.895
Chr 18	85962309	85962821	DiffBind	0	.	5.67	5.47	5.85	-0.38	0.852	0.895
Chr 19	53364853	53365732	DiffBind	0	.	6.36	6.17	6.53	-0.36	0.852	0.895
Chr 6	90713835	90714357	DiffBind	0	.	5.57	5.42	5.7	-0.29	0.852	0.895
Chr 4	107819802	107820571	DiffBind	0	.	6.27	6.12	6.4	-0.28	0.851	0.895
Chr 18	6472002	6472993	DiffBind	0	.	6.42	6.27	6.55	-0.28	0.851	0.895
Chr 14	54064679	54064989	DiffBind	0	.	4.82	4.67	4.96	-0.28	0.851	0.895
Chr 15	92136885	92137418	DiffBind	0	.	5.89	5.75	6.03	-0.28	0.852	0.895
Chr 16	50841810	50842499	DiffBind	0	.	7.46	7.32	7.59	-0.28	0.852	0.895
Chr 16	89943830	89944217	DiffBind	0	.	6	5.86	6.13	-0.27	0.851	0.895
Chr 18	37005167	37006039	DiffBind	0	.	7.32	7.18	7.44	-0.26	0.851	0.895
Chr 9	22131521	22132112	DiffBind	0	.	6.18	6.04	6.3	-0.26	0.852	0.895
Chr 17	67499923	67500765	DiffBind	0	.	7.38	7.25	7.5	-0.25	0.85	0.895
Chr 10	91967849	91968262	DiffBind	0	.	5.92	5.79	6.04	-0.25	0.851	0.895
Chr 15	85625294	85626382	DiffBind	0	.	8.71	8.59	8.83	-0.24	0.85	0.895
Chr 12	56829488	56829900	DiffBind	0	.	5.6	5.47	5.71	-0.24	0.852	0.895
Chr 2	43722624	43723372	DiffBind	0	.	7.33	7.2	7.44	-0.24	0.852	0.895
Chr 12	54197591	54198004	DiffBind	0	.	6.22	6.33	6.09	0.24	0.851	0.895
Chr 17	5886951	5887729	DiffBind	0	.	6.78	6.9	6.64	0.26	0.85	0.895
Chr 5	114279326	114279968	DiffBind	0	.	6.92	7.05	6.79	0.26	0.851	0.895
Chr 1	156710505	156711204	DiffBind	0	.	5.69	5.82	5.53	0.29	0.85	0.895
Chr 7	108966897	108967128	DiffBind	0	.	4.56	4.31	4.78	-0.46	0.849	0.894
Chr 8	108754731	108756576	DiffBind	0	.	8.08	7.83	8.29	-0.46	0.85	0.894
Chr 9	51779784	51780524	DiffBind	0	.	5.3	5.07	5.5	-0.43	0.85	0.894
Chr 17	10493278	10493820	DiffBind	0	.	5.36	5.14	5.56	-0.42	0.849	0.894
Chr 10	59898940	59899656	DiffBind	0	.	6.48	6.26	6.68	-0.42	0.85	0.894
Chr 3	137952596	137953352	DiffBind	0	.	5.9	5.68	6.09	-0.41	0.849	0.894
Chr 4	142694886	142695375	DiffBind	0	.	5.78	5.62	5.92	-0.3	0.849	0.894
Chr 13	97247629	97248099	DiffBind	0	.	5.63	5.48	5.77	-0.29	0.849	0.894
Chr 7	49762459	49762785	DiffBind	0	.	5.74	5.6	5.87	-0.28	0.849	0.894
Chr 2	165371244	165371751	DiffBind	0	.	6.15	6	6.28	-0.28	0.849	0.894
Chr 6	83087373	83088192	DiffBind	0	.	6.17	6.03	6.29	-0.27	0.849	0.894
Chr 13	98912999	98913676	DiffBind	0	.	5.96	5.82	6.09	-0.27	0.85	0.894
Chr 10	93700652	93701297	DiffBind	0	.	7.03	6.89	7.16	-0.27	0.85	0.894
Chr 11	101265206	101265466	DiffBind	0	.	4.84	4.7	4.96	-0.26	0.849	0.894
Chr 2	158153519	158154371	DiffBind	0	.	7.12	6.99	7.25	-0.26	0.85	0.894
Chr 19	44639898	44640434	DiffBind	0	.	5.77	5.64	5.89	-0.25	0.849	0.894
Chr 13	29482301	29482760	DiffBind	0	.	5.72	5.59	5.84	-0.25	0.85	0.894
Chr 13	19437900	19439018	DiffBind	0	.	7.94	7.81	8.05	-0.24	0.849	0.894
Chr 15	101053193	101053585	DiffBind	0	.	5.35	5.46	5.22	0.24	0.849	0.894
Chr 5	124234023	124234733	DiffBind	0	.	6.27	6.38	6.14	0.24	0.85	0.894
Chr 6	86400883	86401224	DiffBind	0	.	4.77	4.89	4.64	0.25	0.85	0.894
Chr 19	30156834	30157656	DiffBind	0	.	7.06	7.19	6.92	0.27	0.849	0.894
Chr 11	96284188	96284851	DiffBind	0	.	6.46	6.59	6.32	0.27	0.85	0.894
Chr 13	41583510	41584113	DiffBind	0	.	6.75	6.88	6.6	0.28	0.849	0.894
Chr 13	96011138	96011657	DiffBind	0	.	5.52	5.71	5.3	0.41	0.849	0.894
Chr 7	79130369	79131389	DiffBind	0	.	6.6	6.37	6.79	-0.43	0.848	0.893
Chr 10	22163463	22163889	DiffBind	0	.	6.2	5.97	6.39	-0.42	0.848	0.893
Chr 2	125685087	125685947	DiffBind	0	.	6.37	6.15	6.57	-0.42	0.848	0.893
Chr 6	144961489	144961933	DiffBind	0	.	5.86	5.64	6.05	-0.41	0.848	0.893
Chr 5	44537505	44538593	DiffBind	0	.	7.53	7.38	7.67	-0.29	0.848	0.893
Chr 15	64023914	64024526	DiffBind	0	.	6.44	6.29	6.56	-0.27	0.847	0.893
Chr 7	80652365	80653274	DiffBind	0	.	6.16	6.02	6.29	-0.27	0.848	0.893
Chr 12	80273294	80273940	DiffBind	0	.	6.59	6.45	6.71	-0.26	0.848	0.893
Chr 5	41761682	41762186	DiffBind	0	.	5.83	5.7	5.96	-0.26	0.848	0.893
Chr 7	28298825	28299381	DiffBind	0	.	6.31	6.18	6.43	-0.26	0.848	0.893
Chr 11	86851552	86853211	DiffBind	0	.	7.3	7.17	7.42	-0.25	0.848	0.893
Chr 13	69933287	69934373	DiffBind	0	.	7.66	7.53	7.78	-0.25	0.848	0.893
Chr 1	165091311	165092522	DiffBind	0	.	7.89	7.76	8.01	-0.24	0.848	0.893
Chr 4	86924018	86924537	DiffBind	0	.	5.46	5.58	5.32	0.26	0.847	0.893
Chr 8	64843631	64844302	DiffBind	0	.	6.4	6.52	6.26	0.26	0.848	0.893
Chr 5	73993996	73994480	DiffBind	0	.	5.15	5.33	4.94	0.39	0.848	0.893
Chr 4	134035823	134036391	DiffBind	0	.	4.96	5.15	4.73	0.42	0.847	0.893
Chr 7	44452985	44453566	DiffBind	0	.	5.7	5.9	5.47	0.42	0.848	0.893
Chr 3	50300041	50300736	DiffBind	0	.	5.52	5.72	5.28	0.44	0.848	0.893
Chr 15	98928345	98929151	DiffBind	0	.	6.01	5.78	6.21	-0.43	0.846	0.892
Chr 3	154269913	154270332	DiffBind	0	.	6.54	6.31	6.74	-0.43	0.846	0.892
Chr 4	5701117	5701826	DiffBind	0	.	5.87	5.64	6.06	-0.42	0.846	0.892
Chr 10	6916480	6917053	DiffBind	0	.	6.11	5.88	6.3	-0.41	0.847	0.892
Chr 19	50087236	50087680	DiffBind	0	.	5.76	5.55	5.95	-0.4	0.847	0.892
Chr 12	31374511	31375145	DiffBind	0	.	6	5.84	6.14	-0.3	0.846	0.892
Chr 11	94413355	94414708	DiffBind	0	.	6.81	6.66	6.95	-0.29	0.846	0.892
Chr 3	130337672	130338353	DiffBind	0	.	6.54	6.39	6.68	-0.29	0.846	0.892
Chr 16	49937597	49938053	DiffBind	0	.	5.67	5.52	5.81	-0.29	0.846	0.892
Chr 19	10722788	10723398	DiffBind	0	.	5.3	5.15	5.44	-0.29	0.847	0.892
Chr 15	16158197	16158719	DiffBind	0	.	6.11	5.96	6.24	-0.28	0.847	0.892
Chr 12	105960673	105961219	DiffBind	0	.	6.48	6.34	6.61	-0.27	0.846	0.892
Chr 13	94645228	94645597	DiffBind	0	.	5.32	5.18	5.45	-0.27	0.847	0.892
Chr 2	73991805	73992203	DiffBind	0	.	5.71	5.57	5.83	-0.26	0.846	0.892
Chr 14	99583148	99583518	DiffBind	0	.	5.24	5.1	5.36	-0.26	0.847	0.892
Chr 19	17354872	17356880	DiffBind	0	.	8.19	8.06	8.31	-0.25	0.846	0.892
Chr 15	59617629	59619044	DiffBind	0	.	8.15	8.01	8.27	-0.25	0.846	0.892
Chr 3	36531988	36532512	DiffBind	0	.	6.29	6.41	6.16	0.26	0.847	0.892
Chr 2	67756528	67757129	DiffBind	0	.	5.84	6.06	5.59	0.46	0.846	0.892
Chr 13	55327206	55327813	DiffBind	0	.	5.54	5.23	5.79	-0.55	0.845	0.891
Chr 2	26570313	26570769	DiffBind	0	.	4.79	4.51	5.02	-0.51	0.845	0.891
Chr 7	124990643	124990959	DiffBind	0	.	4.41	4.16	4.62	-0.47	0.845	0.891
Chr 11	75012799	75013654	DiffBind	0	.	6.61	6.38	6.81	-0.44	0.845	0.891
Chr 4	123787841	123788585	DiffBind	0	.	6.38	6.15	6.58	-0.43	0.844	0.891
Chr 9	108789392	108790258	DiffBind	0	.	6.56	6.32	6.76	-0.43	0.845	0.891
Chr 3	27582813	27583385	DiffBind	0	.	5.55	5.33	5.74	-0.42	0.844	0.891
Chr 19	27066557	27067133	DiffBind	0	.	5.95	5.73	6.14	-0.42	0.845	0.891
Chr 13	109616033	109616392	DiffBind	0	.	5.89	5.67	6.08	-0.41	0.844	0.891
Chr 5	98976131	98976563	DiffBind	0	.	5.81	5.6	6.01	-0.41	0.845	0.891
Chr 19	41669628	41670287	DiffBind	0	.	5.63	5.41	5.81	-0.4	0.844	0.891
Chr 11	93829049	93830248	DiffBind	0	.	6.61	6.46	6.75	-0.28	0.844	0.891
Chr 9	47738930	47739917	DiffBind	0	.	6.93	6.78	7.06	-0.28	0.845	0.891
Chr 3	135443985	135444420	DiffBind	0	.	5.86	5.72	5.99	-0.27	0.845	0.891
Chr 3	60615056	60615974	DiffBind	0	.	7.06	6.92	7.19	-0.27	0.845	0.891
Chr X	102178414	102178767	DiffBind	0	.	5.15	5.01	5.28	-0.26	0.845	0.891
Chr 18	69124614	69125369	DiffBind	0	.	7.3	7.17	7.42	-0.25	0.845	0.891
Chr 11	83191416	83191803	DiffBind	0	.	5.46	5.59	5.32	0.27	0.845	0.891
Chr 16	4374596	4375138	DiffBind	0	.	5.97	6.1	5.81	0.29	0.845	0.891
Chr 14	54935619	54935864	DiffBind	0	.	4.41	4.59	4.21	0.37	0.845	0.891
Chr 5	142857698	142858188	DiffBind	0	.	5.4	5.61	5.15	0.46	0.844	0.891
Chr 7	49437663	49438120	DiffBind	0	.	5.82	5.6	6.02	-0.42	0.844	0.89
Chr 17	7189573	7190174	DiffBind	0	.	5.65	5.43	5.84	-0.41	0.843	0.89
Chr 18	37411550	37412685	DiffBind	0	.	7.61	7.41	7.79	-0.37	0.844	0.89
Chr 3	96938874	96939323	DiffBind	0	.	6.42	6.26	6.57	-0.31	0.843	0.89
Chr 13	18824103	18825489	DiffBind	0	.	7.5	7.35	7.64	-0.3	0.844	0.89
Chr 3	28170965	28171719	DiffBind	0	.	6.89	6.73	7.03	-0.29	0.843	0.89
Chr 14	93827197	93827781	DiffBind	0	.	6.45	6.3	6.59	-0.29	0.844	0.89
Chr 3	129204200	129204999	DiffBind	0	.	7.66	7.52	7.79	-0.26	0.843	0.89
Chr 3	62349002	62349894	DiffBind	0	.	6.74	6.87	6.59	0.28	0.843	0.89
Chr 13	5714012	5714736	DiffBind	0	.	6.74	6.88	6.59	0.29	0.843	0.89
Chr 5	20196809	20197616	DiffBind	0	.	6.45	6.19	6.66	-0.47	0.842	0.889
Chr 5	142761224	142762747	DiffBind	0	.	7.02	6.77	7.23	-0.46	0.842	0.889
Chr 12	109749437	109750367	DiffBind	0	.	6.75	6.51	6.95	-0.45	0.842	0.889
Chr 1	72141979	72142477	DiffBind	0	.	6.26	6.03	6.46	-0.43	0.842	0.889
Chr 9	64230928	64231808	DiffBind	0	.	5.96	5.74	6.16	-0.42	0.841	0.889
Chr 3	138077592	138078071	DiffBind	0	.	5.92	5.69	6.11	-0.42	0.842	0.889
Chr 15	73716426	73716783	DiffBind	0	.	5.09	4.88	5.28	-0.4	0.842	0.889
Chr 11	98738732	98739187	DiffBind	0	.	5.2	4.99	5.39	-0.39	0.842	0.889
Chr 6	53612348	53613096	DiffBind	0	.	6.56	6.39	6.7	-0.31	0.841	0.889
Chr 13	105247929	105248327	DiffBind	0	.	5.58	5.43	5.72	-0.3	0.841	0.889
Chr 1	93083977	93085778	DiffBind	0	.	7.64	7.49	7.78	-0.29	0.842	0.889
Chr 4	152192665	152193548	DiffBind	0	.	6.7	6.55	6.84	-0.29	0.842	0.889
Chr 1	37477921	37478583	DiffBind	0	.	6.64	6.49	6.77	-0.28	0.841	0.889
Chr 4	32357592	32358422	DiffBind	0	.	6.65	6.51	6.79	-0.28	0.842	0.889
Chr 3	19406072	19407042	DiffBind	0	.	7.61	7.46	7.74	-0.28	0.842	0.889
Chr 3	51083201	51083664	DiffBind	0	.	5.85	5.71	5.98	-0.28	0.842	0.889
Chr 2	152724035	152724655	DiffBind	0	.	6.01	5.87	6.13	-0.27	0.842	0.889
Chr 4	107440259	107441151	DiffBind	0	.	6.92	6.78	7.05	-0.27	0.842	0.889
Chr 11	78924702	78925812	DiffBind	0	.	7.44	7.3	7.56	-0.27	0.843	0.889
Chr 13	110557706	110558488	DiffBind	0	.	7.08	6.94	7.21	-0.27	0.843	0.889
Chr 11	96407393	96408358	DiffBind	0	.	6.59	6.46	6.71	-0.26	0.842	0.889
Chr 2	80266944	80267483	DiffBind	0	.	6.1	5.97	6.22	-0.25	0.842	0.889
Chr 5	104339864	104340494	DiffBind	0	.	5.63	5.76	5.48	0.28	0.842	0.889
Chr 15	6238270	6238664	DiffBind	0	.	5.09	5.28	4.87	0.41	0.842	0.889
Chr 2	70629127	70629961	DiffBind	0	.	7.47	7.21	7.69	-0.48	0.84	0.888
Chr 10	68238599	68239458	DiffBind	0	.	7.1	6.85	7.31	-0.46	0.841	0.888
Chr 13	23306927	23307986	DiffBind	0	.	6.56	6.32	6.77	-0.45	0.84	0.888
Chr 19	23036783	23037390	DiffBind	0	.	6.2	5.96	6.4	-0.44	0.84	0.888
Chr 13	51636738	51637454	DiffBind	0	.	5.53	5.3	5.73	-0.43	0.84	0.888
Chr 11	22376760	22377086	DiffBind	0	.	5.24	5.03	5.43	-0.4	0.841	0.888
Chr 12	39956128	39957175	DiffBind	0	.	8.17	7.95	8.35	-0.4	0.841	0.888
Chr 4	137739221	137739708	DiffBind	0	.	5.87	5.72	6.01	-0.3	0.841	0.888
Chr 12	44390518	44391148	DiffBind	0	.	6.78	6.64	6.91	-0.27	0.84	0.888
Chr 11	36220776	36222046	DiffBind	0	.	7.45	7.31	7.57	-0.27	0.84	0.888
Chr 15	93567394	93567999	DiffBind	0	.	5.94	5.79	6.07	-0.27	0.84	0.888
Chr 16	41510620	41511177	DiffBind	0	.	5.9	5.76	6.03	-0.26	0.84	0.888
Chr 11	74847912	74848558	DiffBind	0	.	5.55	5.69	5.39	0.3	0.841	0.888
Chr 18	57230304	57230719	DiffBind	0	.	5.8	6	5.56	0.44	0.841	0.888
Chr 3	105521161	105521711	DiffBind	0	.	5.09	4.86	5.29	-0.44	0.839	0.887
Chr 4	57867058	57867593	DiffBind	0	.	5.52	5.3	5.72	-0.43	0.839	0.887
Chr 10	60957799	60958414	DiffBind	0	.	5.59	5.37	5.79	-0.42	0.839	0.887
Chr 12	54067753	54068771	DiffBind	0	.	7.1	6.88	7.29	-0.41	0.839	0.887
Chr 3	146711303	146711680	DiffBind	0	.	5.25	5.03	5.43	-0.4	0.839	0.887
Chr 10	111389981	111390393	DiffBind	0	.	5.19	5.03	5.33	-0.3	0.838	0.887
Chr 18	72235044	72235939	DiffBind	0	.	7.19	7.04	7.33	-0.29	0.838	0.887
Chr 1	63573178	63573704	DiffBind	0	.	5.47	5.32	5.61	-0.29	0.839	0.887
Chr 1	50933717	50934692	DiffBind	0	.	6.31	6.17	6.44	-0.27	0.838	0.887
Chr 15	83204985	83205407	DiffBind	0	.	6.3	6.16	6.43	-0.27	0.838	0.887
Chr 8	48300195	48301432	DiffBind	0	.	8.38	8.24	8.51	-0.27	0.839	0.887
Chr 14	48665903	48666597	DiffBind	0	.	5.77	5.63	5.9	-0.27	0.84	0.887
Chr 2	74152863	74153523	DiffBind	0	.	6.03	5.89	6.15	-0.26	0.838	0.887
Chr 2	91429792	91431282	DiffBind	0	.	7.86	7.73	7.99	-0.26	0.839	0.887
Chr 16	38958859	38959500	DiffBind	0	.	6.17	6.3	6.03	0.27	0.839	0.887
Chr 9	48760632	48761121	DiffBind	0	.	5.4	5.53	5.25	0.28	0.839	0.887
Chr 16	84514827	84515301	DiffBind	0	.	5.85	5.98	5.7	0.29	0.839	0.887
Chr 14	12530106	12530656	DiffBind	0	.	5.99	5.74	6.21	-0.48	0.837	0.886
Chr 18	25621524	25622184	DiffBind	0	.	6.39	6.15	6.6	-0.45	0.838	0.886
Chr 11	50501578	50501967	DiffBind	0	.	5.1	4.88	5.29	-0.41	0.838	0.886
Chr 4	41050841	41051347	DiffBind	0	.	5.34	5.12	5.53	-0.41	0.838	0.886
Chr 19	19104451	19105455	DiffBind	0	.	6.62	6.41	6.8	-0.39	0.838	0.886
Chr 15	43195543	43196172	DiffBind	0	.	6.79	6.64	6.93	-0.29	0.837	0.886
Chr 3	16817041	16817872	DiffBind	0	.	6.93	6.77	7.06	-0.29	0.838	0.886
Chr 12	44345341	44345998	DiffBind	0	.	6.16	6.01	6.3	-0.29	0.838	0.886
Chr 5	44304103	44304871	DiffBind	0	.	7.14	7	7.27	-0.27	0.837	0.886
Chr 10	69762689	69763279	DiffBind	0	.	6.08	5.94	6.21	-0.27	0.837	0.886
Chr 13	108041327	108041660	DiffBind	0	.	5.56	5.28	5.79	-0.51	0.837	0.885
Chr 9	83797408	83798786	DiffBind	0	.	7.57	7.3	7.8	-0.49	0.836	0.885
Chr 2	11099970	11100701	DiffBind	0	.	7.31	7.05	7.53	-0.48	0.836	0.885
Chr 13	52976449	52976892	DiffBind	0	.	5.27	5.01	5.48	-0.47	0.836	0.885
Chr 2	140763172	140763631	DiffBind	0	.	4.93	4.68	5.13	-0.45	0.836	0.885
Chr 8	93237991	93238400	DiffBind	0	.	5.9	5.67	6.1	-0.44	0.836	0.885
Chr 10	62100877	62101512	DiffBind	0	.	6.2	5.96	6.41	-0.44	0.836	0.885
Chr 1	72764586	72765199	DiffBind	0	.	5.88	5.64	6.08	-0.43	0.836	0.885
Chr 12	102638773	102639598	DiffBind	0	.	5.84	5.61	6.04	-0.43	0.836	0.885
Chr 15	76769725	76771386	DiffBind	0	.	7.73	7.53	7.91	-0.38	0.836	0.885
Chr 6	39424554	39425684	DiffBind	0	.	6.61	6.45	6.75	-0.3	0.836	0.885
Chr 3	116113565	116114741	DiffBind	0	.	7.43	7.27	7.57	-0.3	0.836	0.885
Chr 8	11418833	11419655	DiffBind	0	.	5.32	5.18	5.46	-0.28	0.835	0.885
Chr X	136269815	136270273	DiffBind	0	.	6.27	6.12	6.41	-0.28	0.836	0.885
Chr 16	52060444	52061164	DiffBind	0	.	6.46	6.32	6.59	-0.28	0.836	0.885
Chr 7	92806465	92807289	DiffBind	0	.	7.1	6.95	7.23	-0.28	0.837	0.885
Chr 15	102583505	102584713	DiffBind	0	.	7.91	7.77	8.04	-0.27	0.836	0.885
Chr 15	98897922	98898678	DiffBind	0	.	6.61	6.47	6.74	-0.27	0.836	0.885
Chr 12	99343495	99344679	DiffBind	0	.	6.58	6.44	6.71	-0.27	0.837	0.885
Chr 17	11664194	11665266	DiffBind	0	.	8.49	8.36	8.62	-0.26	0.836	0.885
Chr 13	94912844	94913286	DiffBind	0	.	5.88	6.01	5.74	0.28	0.836	0.885
Chr 6	81660536	81661378	DiffBind	0	.	6.45	6.58	6.31	0.28	0.837	0.885
Chr X	145541525	145541941	DiffBind	0	.	5.9	6.04	5.75	0.3	0.836	0.885
Chr 14	116882802	116883298	DiffBind	0	.	5.9	6.11	5.66	0.45	0.837	0.885
Chr 10	69452283	69452948	DiffBind	0	.	7.43	7.16	7.65	-0.49	0.834	0.884
Chr 7	63986794	63988088	DiffBind	0	.	7.34	7.08	7.57	-0.49	0.834	0.884
Chr 11	31694384	31695333	DiffBind	0	.	6.99	6.74	7.21	-0.48	0.834	0.884
Chr 18	54091619	54092372	DiffBind	0	.	7.04	6.78	7.26	-0.48	0.834	0.884
Chr 7	25191982	25192263	DiffBind	0	.	5.1	4.88	5.3	-0.42	0.834	0.884
Chr 14	79330978	79331968	DiffBind	0	.	7.5	7.29	7.69	-0.39	0.834	0.884
Chr 12	53298337	53298849	DiffBind	0	.	6.24	6.08	6.38	-0.3	0.834	0.884
Chr 13	4771141	4771800	DiffBind	0	.	6.52	6.37	6.66	-0.29	0.834	0.884
Chr 2	73263641	73264079	DiffBind	0	.	5.31	5.16	5.45	-0.29	0.834	0.884
Chr 6	134537471	134538470	DiffBind	0	.	6.95	6.8	7.08	-0.28	0.834	0.884
Chr 5	105962004	105962379	DiffBind	0	.	5.02	4.87	5.15	-0.28	0.834	0.884
Chr 9	7913832	7915240	DiffBind	0	.	8.39	8.24	8.52	-0.28	0.835	0.884
Chr 11	21996144	21997313	DiffBind	0	.	7.08	6.94	7.21	-0.27	0.834	0.884
Chr 18	59081882	59082378	DiffBind	0	.	6.78	6.65	6.91	-0.27	0.835	0.884
Chr 13	52048070	52048726	DiffBind	0	.	6	5.86	6.13	-0.27	0.835	0.884
Chr 17	26839152	26839484	DiffBind	0	.	4.95	4.81	5.08	-0.27	0.835	0.884
Chr 17	67451414	67452510	DiffBind	0	.	7.22	7.35	7.09	0.26	0.835	0.884
Chr 10	61079995	61080783	DiffBind	0	.	7.23	7.37	7.08	0.29	0.835	0.884
Chr 6	91718183	91719398	DiffBind	0	.	6.24	6.49	5.93	0.55	0.834	0.884
Chr 12	113040514	113042246	DiffBind	0	.	7.52	7.25	7.74	-0.5	0.834	0.883
Chr 5	111843294	111844162	DiffBind	0	.	6.33	6.08	6.54	-0.46	0.833	0.883
Chr 11	117385055	117385551	DiffBind	0	.	5.73	5.49	5.93	-0.44	0.833	0.883
Chr 3	79196980	79197352	DiffBind	0	.	5.89	5.66	6.1	-0.44	0.833	0.883
Chr 6	34013501	34013906	DiffBind	0	.	5.39	5.15	5.59	-0.43	0.833	0.883
Chr 17	69396070	69396491	DiffBind	0	.	5.9	5.68	6.09	-0.4	0.832	0.883
Chr 4	41684858	41685336	DiffBind	0	.	5.32	5.15	5.46	-0.31	0.833	0.883
Chr 1	97760700	97761721	DiffBind	0	.	6.71	6.55	6.86	-0.3	0.832	0.883
Chr 4	123612415	123613811	DiffBind	0	.	7.18	7.03	7.32	-0.3	0.833	0.883
Chr 13	112196560	112197204	DiffBind	0	.	6.8	6.65	6.95	-0.3	0.833	0.883
Chr 11	80577381	80578802	DiffBind	0	.	7.86	7.71	8	-0.29	0.833	0.883
Chr 1	153659401	153660540	DiffBind	0	.	6.73	6.58	6.87	-0.29	0.834	0.883
Chr 10	24235531	24236068	DiffBind	0	.	6.34	6.48	6.19	0.29	0.832	0.883
Chr 7	6753103	6753577	DiffBind	0	.	5.67	5.81	5.52	0.3	0.833	0.883
Chr 6	144711550	144711948	DiffBind	0	.	5.14	5.34	4.9	0.44	0.832	0.883
Chr 10	74992009	74992654	DiffBind	0	.	6.02	6.23	5.76	0.47	0.833	0.883
Chr 15	88408676	88409312	DiffBind	0	.	5.49	5.19	5.73	-0.55	0.832	0.882
Chr 8	123786895	123788100	DiffBind	0	.	7.01	6.73	7.24	-0.51	0.832	0.882
Chr 10	81416581	81417775	DiffBind	0	.	7.05	6.79	7.28	-0.49	0.831	0.882
Chr 18	36973611	36974510	DiffBind	0	.	7.09	6.82	7.31	-0.49	0.832	0.882
Chr 4	14621261	14622171	DiffBind	0	.	6.72	6.46	6.94	-0.48	0.832	0.882
Chr 5	102515280	102515881	DiffBind	0	.	5.86	5.61	6.07	-0.46	0.832	0.882
Chr 8	93728977	93730221	DiffBind	0	.	6.74	6.49	6.94	-0.45	0.831	0.882
Chr 10	24630481	24630863	DiffBind	0	.	5.85	5.61	6.05	-0.45	0.832	0.882
Chr 5	135914162	135915018	DiffBind	0	.	5.72	5.48	5.92	-0.44	0.831	0.882
Chr 7	113901846	113902418	DiffBind	0	.	5.81	5.57	6.01	-0.44	0.832	0.882
Chr 14	105920626	105921649	DiffBind	0	.	6.92	6.75	7.07	-0.33	0.831	0.882
Chr 8	4241193	4241811	DiffBind	0	.	6.28	6.11	6.42	-0.31	0.832	0.882
Chr 2	51610044	51610944	DiffBind	0	.	7.77	7.61	7.91	-0.3	0.831	0.882
Chr 16	30283032	30283503	DiffBind	0	.	5.79	5.63	5.92	-0.29	0.831	0.882
Chr 5	137268197	137268811	DiffBind	0	.	6.05	5.9	6.18	-0.28	0.831	0.882
Chr 11	96872748	96873809	DiffBind	0	.	6.85	6.7	6.98	-0.28	0.831	0.882
Chr 13	43531039	43531994	DiffBind	0	.	6.96	6.81	7.09	-0.28	0.832	0.882
Chr 12	54191642	54192628	DiffBind	0	.	8.09	7.94	8.22	-0.27	0.832	0.882
Chr 18	16436087	16436395	DiffBind	0	.	5.68	5.81	5.54	0.27	0.831	0.882
Chr 7	13124003	13124440	DiffBind	0	.	5.12	5.26	4.97	0.29	0.831	0.882
Chr 9	86746073	86746407	DiffBind	0	.	5.39	5.53	5.23	0.31	0.832	0.882
Chr 13	117235509	117235955	DiffBind	0	.	5.84	5.99	5.67	0.32	0.831	0.882
Chr 8	35882912	35883559	DiffBind	0	.	6.26	6.49	5.98	0.51	0.832	0.882
Chr 14	98072857	98073791	DiffBind	0	.	6.94	6.67	7.16	-0.49	0.83	0.881
Chr 12	81844740	81845435	DiffBind	0	.	6.81	6.54	7.03	-0.48	0.829	0.881
Chr 12	71891454	71892004	DiffBind	0	.	6.13	5.88	6.34	-0.46	0.83	0.881
Chr 4	135709178	135709527	DiffBind	0	.	5.33	5.1	5.53	-0.43	0.83	0.881
Chr 12	75362432	75363094	DiffBind	0	.	5.58	5.41	5.73	-0.32	0.83	0.881
Chr X	36833571	36834020	DiffBind	0	.	6.23	6.07	6.38	-0.31	0.83	0.881
Chr 13	104937178	104938357	DiffBind	0	.	7.59	7.44	7.72	-0.29	0.83	0.881
Chr 9	61902436	61902835	DiffBind	0	.	5.54	5.4	5.67	-0.28	0.83	0.881
Chr 19	12475545	12476147	DiffBind	0	.	6.7	6.56	6.83	-0.27	0.83	0.881
Chr 13	19474036	19474353	DiffBind	0	.	5.29	5.49	5.05	0.44	0.83	0.881
Chr 2	117312228	117313069	DiffBind	0	.	7.8	7.55	8.02	-0.47	0.828	0.88
Chr 10	62101845	62102275	DiffBind	0	.	5.8	5.56	6.01	-0.46	0.829	0.88
Chr 8	121717584	121718030	DiffBind	0	.	5.65	5.41	5.86	-0.45	0.829	0.88
Chr 1	152578121	152578534	DiffBind	0	.	5.4	5.17	5.6	-0.43	0.829	0.88
Chr 1	60935865	60936769	DiffBind	0	.	7.12	6.95	7.26	-0.31	0.828	0.88
Chr 6	47749507	47749920	DiffBind	0	.	5.75	5.59	5.9	-0.31	0.829	0.88
Chr 4	77050404	77051195	DiffBind	0	.	6.83	6.66	6.97	-0.31	0.829	0.88
Chr 2	30783281	30784158	DiffBind	0	.	6.78	6.63	6.92	-0.3	0.828	0.88
Chr 8	96308844	96309955	DiffBind	0	.	7.71	7.55	7.86	-0.3	0.828	0.88
Chr 3	5090292	5090718	DiffBind	0	.	6.16	6	6.31	-0.3	0.828	0.88
Chr 16	55863024	55863545	DiffBind	0	.	6.43	6.27	6.57	-0.3	0.829	0.88
Chr 6	4721974	4723030	DiffBind	0	.	7.06	6.9	7.2	-0.3	0.829	0.88
Chr 5	77058149	77059103	DiffBind	0	.	7.68	7.53	7.82	-0.29	0.828	0.88
Chr 19	50374237	50375386	DiffBind	0	.	7.71	7.56	7.85	-0.29	0.829	0.88
Chr 6	116650808	116651692	DiffBind	0	.	6.26	6.11	6.4	-0.29	0.829	0.88
Chr 3	119431192	119431592	DiffBind	0	.	5.56	5.41	5.69	-0.28	0.828	0.88
Chr 6	49331927	49332570	DiffBind	0	.	6.69	6.54	6.82	-0.28	0.829	0.88
Chr 9	48537819	48539385	DiffBind	0	.	8.5	8.35	8.63	-0.28	0.829	0.88
Chr 19	32726539	32727400	DiffBind	0	.	6.13	5.99	6.27	-0.28	0.829	0.88
Chr 9	46814662	46815193	DiffBind	0	.	6.42	6.27	6.55	-0.28	0.829	0.88
Chr 1	105880869	105881357	DiffBind	0	.	5.72	5.57	5.85	-0.27	0.828	0.88
Chr 7	19117991	19118904	DiffBind	0	.	7.46	7.31	7.58	-0.27	0.828	0.88
Chr 4	114925085	114926078	DiffBind	0	.	7.52	7.38	7.65	-0.27	0.829	0.88
Chr 1	189107869	189108320	DiffBind	0	.	5.84	5.98	5.69	0.29	0.828	0.88
Chr 1	132883103	132883768	DiffBind	0	.	6.11	6.26	5.95	0.31	0.828	0.88
Chr 7	19876083	19876476	DiffBind	0	.	5.36	5.5	5.19	0.31	0.829	0.88
Chr 2	154353396	154354907	DiffBind	0	.	7.15	7.3	6.98	0.32	0.828	0.88
Chr 3	107679745	107681731	DiffBind	0	.	7.93	7.65	8.17	-0.53	0.827	0.879
Chr 11	117610897	117611935	DiffBind	0	.	7.31	7.03	7.54	-0.51	0.827	0.879
Chr 12	29723417	29724253	DiffBind	0	.	6.76	6.52	6.96	-0.44	0.827	0.879
Chr 17	67340589	67340940	DiffBind	0	.	5.07	4.84	5.26	-0.43	0.828	0.879
Chr 4	135439311	135439652	DiffBind	0	.	4.56	4.37	4.72	-0.34	0.827	0.879
Chr 10	58800907	58801536	DiffBind	0	.	6.27	6.09	6.42	-0.34	0.827	0.879
Chr 7	101394730	101395228	DiffBind	0	.	5.91	5.75	6.06	-0.31	0.827	0.879
Chr 4	140380613	140381223	DiffBind	0	.	6.16	6.01	6.3	-0.29	0.827	0.879
Chr 9	57861747	57862546	DiffBind	0	.	6.54	6.39	6.68	-0.29	0.827	0.879
Chr 2	140237036	140237614	DiffBind	0	.	6.31	6.17	6.45	-0.28	0.828	0.879
Chr 6	86064543	86066029	DiffBind	0	.	6.87	7.02	6.7	0.31	0.827	0.879
Chr 4	120869824	120871546	DiffBind	0	.	8.26	7.96	8.5	-0.55	0.825	0.878
Chr 7	61877492	61879276	DiffBind	0	.	7.84	7.55	8.08	-0.53	0.826	0.878
Chr 15	63768533	63769405	DiffBind	0	.	7.31	7.03	7.54	-0.52	0.825	0.878
Chr 6	89008275	89009395	DiffBind	0	.	7.24	6.96	7.48	-0.52	0.825	0.878
Chr 11	116194123	116196070	DiffBind	0	.	7.62	7.34	7.86	-0.52	0.826	0.878
Chr 7	135617777	135618839	DiffBind	0	.	7.24	6.96	7.47	-0.51	0.825	0.878
Chr 2	57919132	57919562	DiffBind	0	.	5.83	5.57	6.04	-0.47	0.826	0.878
Chr 11	113477390	113477797	DiffBind	0	.	5.1	4.86	5.31	-0.46	0.825	0.878
Chr 2	28792472	28793672	DiffBind	0	.	8.34	8.09	8.55	-0.45	0.826	0.878
Chr 13	99837549	99838293	DiffBind	0	.	6.48	6.25	6.68	-0.43	0.826	0.878
Chr 2	148902244	148902575	DiffBind	0	.	5.61	5.44	5.76	-0.32	0.825	0.878
Chr 15	85016960	85017496	DiffBind	0	.	5.37	5.2	5.52	-0.32	0.826	0.878
Chr 9	103207874	103208407	DiffBind	0	.	6.44	6.28	6.59	-0.31	0.825	0.878
Chr 9	37358666	37359657	DiffBind	0	.	6.35	6.19	6.49	-0.3	0.825	0.878
Chr 16	8538815	8539150	DiffBind	0	.	5.16	5	5.3	-0.3	0.825	0.878
Chr 8	47764011	47764714	DiffBind	0	.	6.47	6.3	6.61	-0.3	0.825	0.878
Chr 4	45208500	45208826	DiffBind	0	.	5.38	5.22	5.52	-0.3	0.826	0.878
Chr 7	72047708	72048759	DiffBind	0	.	6.89	6.73	7.04	-0.3	0.826	0.878
Chr 2	145832001	145833304	DiffBind	0	.	8.2	8.05	8.33	-0.29	0.825	0.878
Chr 13	112152787	112153499	DiffBind	0	.	6.71	6.56	6.85	-0.29	0.826	0.878
Chr 2	72093215	72093972	DiffBind	0	.	6.59	6.45	6.73	-0.28	0.826	0.878
Chr 14	66450201	66450786	DiffBind	0	.	5.91	6.04	5.77	0.27	0.826	0.878
Chr 10	120272082	120272779	DiffBind	0	.	6.61	6.75	6.46	0.29	0.825	0.878
Chr 7	114419600	114420014	DiffBind	0	.	5.35	5.5	5.19	0.3	0.825	0.878
Chr 17	66097630	66098078	DiffBind	0	.	5.53	5.67	5.36	0.31	0.825	0.878
Chr 10	75704492	75705089	DiffBind	0	.	5.61	5.27	5.9	-0.63	0.824	0.877
Chr 11	87425999	87426868	DiffBind	0	.	7.89	7.6	8.14	-0.54	0.823	0.877
Chr 9	57946816	57948236	DiffBind	0	.	5.97	5.68	6.22	-0.54	0.824	0.877
Chr 7	68275634	68276431	DiffBind	0	.	7.2	6.91	7.44	-0.53	0.824	0.877
Chr 5	37050745	37051565	DiffBind	0	.	5.65	5.36	5.89	-0.53	0.824	0.877
Chr 15	40166443	40168107	DiffBind	0	.	7.41	7.12	7.65	-0.52	0.823	0.877
Chr 5	32302993	32303847	DiffBind	0	.	7.1	6.82	7.34	-0.51	0.823	0.877
Chr 15	12120884	12122011	DiffBind	0	.	6.73	6.46	6.96	-0.5	0.824	0.877
Chr 16	94631933	94632760	DiffBind	0	.	6.76	6.49	6.99	-0.5	0.825	0.877
Chr 13	42781902	42782616	DiffBind	0	.	6.3	6.04	6.52	-0.48	0.823	0.877
Chr 7	31097739	31098311	DiffBind	0	.	6.04	5.78	6.26	-0.48	0.824	0.877
Chr 13	23366217	23366993	DiffBind	0	.	5.99	5.73	6.21	-0.48	0.824	0.877
Chr 5	121115966	121116421	DiffBind	0	.	5.8	5.55	6.01	-0.47	0.824	0.877
Chr 14	19904752	19905492	DiffBind	0	.	5.9	5.64	6.11	-0.47	0.824	0.877
Chr 14	25481116	25481705	DiffBind	0	.	5.23	4.97	5.44	-0.46	0.823	0.877
Chr 15	82856483	82857073	DiffBind	0	.	5.44	5.2	5.65	-0.45	0.824	0.877
Chr 12	86956227	86956637	DiffBind	0	.	5.29	5.05	5.49	-0.44	0.824	0.877
Chr 14	45984426	45984816	DiffBind	0	.	5.03	4.79	5.23	-0.44	0.824	0.877
Chr 16	6882635	6883401	DiffBind	0	.	6.77	6.59	6.93	-0.34	0.823	0.877
Chr 16	38708537	38709147	DiffBind	0	.	5.45	5.28	5.6	-0.33	0.823	0.877
Chr 5	72796067	72796600	DiffBind	0	.	5.45	5.29	5.6	-0.32	0.823	0.877
Chr 10	67458501	67459391	DiffBind	0	.	6.93	6.76	7.08	-0.32	0.823	0.877
Chr 12	69976803	69978020	DiffBind	0	.	7.16	6.99	7.31	-0.32	0.824	0.877
Chr 14	106608206	106608882	DiffBind	0	.	6.59	6.42	6.74	-0.32	0.824	0.877
Chr 16	95831514	95832050	DiffBind	0	.	5.58	5.42	5.72	-0.3	0.823	0.877
Chr 8	78063520	78064847	DiffBind	0	.	7.94	7.79	8.08	-0.3	0.823	0.877
Chr 5	76836594	76837157	DiffBind	0	.	6.37	6.21	6.51	-0.3	0.823	0.877
Chr 3	146583539	146584326	DiffBind	0	.	6.21	6.06	6.36	-0.3	0.824	0.877
Chr 7	28218912	28219743	DiffBind	0	.	6.88	6.73	7.02	-0.3	0.825	0.877
Chr 15	13287433	13288581	DiffBind	0	.	8.65	8.5	8.79	-0.29	0.823	0.877
Chr 16	42172600	42173180	DiffBind	0	.	6.27	6.11	6.41	-0.29	0.823	0.877
Chr X	143086885	143088936	DiffBind	0	.	8.41	8.26	8.55	-0.29	0.823	0.877
Chr 1	88705480	88706980	DiffBind	0	.	8.06	7.9	8.19	-0.29	0.824	0.877
Chr 7	134673649	134674066	DiffBind	0	.	5.44	5.58	5.29	0.29	0.823	0.877
Chr 10	92170622	92171275	DiffBind	0	.	6.71	6.85	6.56	0.29	0.824	0.877
Chr 5	135926828	135927543	DiffBind	0	.	5.94	6.09	5.78	0.3	0.824	0.877
Chr 1	168326046	168326652	DiffBind	0	.	5.41	5.55	5.25	0.31	0.824	0.877
Chr 1	89139427	89139750	DiffBind	0	.	5.44	5.59	5.28	0.31	0.824	0.877
Chr 2	130826682	130827550	DiffBind	0	.	6.08	6.23	5.91	0.32	0.824	0.877
Chr 6	89000342	89000802	DiffBind	0	.	6.69	6.84	6.51	0.33	0.824	0.877
Chr X	72908193	72908466	DiffBind	0	.	5.38	5.54	5.2	0.34	0.824	0.877
Chr 10	118056686	118057309	DiffBind	0	.	5.63	5.84	5.37	0.47	0.825	0.877
Chr 18	23868150	23869685	DiffBind	0	.	7.21	6.92	7.45	-0.53	0.821	0.876
Chr 12	109591643	109592155	DiffBind	0	.	5.03	4.75	5.27	-0.52	0.822	0.876
Chr 9	82971114	82972016	DiffBind	0	.	7.03	6.75	7.27	-0.51	0.822	0.876
Chr 9	92174374	92175202	DiffBind	0	.	6.81	6.53	7.04	-0.51	0.822	0.876
Chr 3	138629462	138629933	DiffBind	0	.	5.25	5.01	5.46	-0.45	0.822	0.876
Chr 11	63834662	63834940	DiffBind	0	.	5.11	4.88	5.32	-0.44	0.822	0.876
Chr 15	78579488	78580595	DiffBind	0	.	7.56	7.33	7.76	-0.43	0.822	0.876
Chr 16	77300443	77301112	DiffBind	0	.	6.6	6.42	6.76	-0.34	0.821	0.876
Chr 2	152824101	152824830	DiffBind	0	.	6.59	6.41	6.75	-0.34	0.822	0.876
Chr 2	180725051	180726120	DiffBind	0	.	7.45	7.27	7.61	-0.34	0.822	0.876
Chr 5	63920155	63920626	DiffBind	0	.	5.55	5.37	5.7	-0.32	0.822	0.876
Chr 5	102719464	102719790	DiffBind	0	.	5.37	5.2	5.51	-0.31	0.821	0.876
Chr 7	113672930	113673532	DiffBind	0	.	6.24	6.07	6.38	-0.31	0.822	0.876
Chr 11	59289927	59291293	DiffBind	0	.	6.85	6.99	6.7	0.3	0.821	0.876
Chr 3	142309974	142310759	DiffBind	0	.	6.56	6.7	6.4	0.31	0.822	0.876
Chr 13	46980141	46980564	DiffBind	0	.	5.52	5.67	5.35	0.32	0.822	0.876
Chr 17	9023092	9023846	DiffBind	0	.	5.7	5.92	5.44	0.48	0.822	0.876
Chr 18	65805425	65806029	DiffBind	0	.	5.86	6.11	5.57	0.54	0.822	0.876
Chr 2	165316229	165318037	DiffBind	0	.	7.83	7.53	8.08	-0.55	0.82	0.875
Chr 19	11915854	11916544	DiffBind	0	.	6.47	6.2	6.7	-0.5	0.821	0.875
Chr 10	71857425	71857857	DiffBind	0	.	6.31	6.05	6.54	-0.49	0.82	0.875
Chr 17	67006781	67007276	DiffBind	0	.	6.3	6.03	6.52	-0.49	0.82	0.875
Chr 17	70967286	70967941	DiffBind	0	.	5.58	5.33	5.8	-0.47	0.82	0.875
Chr 17	86150569	86150891	DiffBind	0	.	5.44	5.19	5.66	-0.47	0.82	0.875
Chr 16	62861497	62862087	DiffBind	0	.	6.64	6.39	6.86	-0.47	0.82	0.875
Chr 11	80614663	80615048	DiffBind	0	.	5.53	5.28	5.75	-0.47	0.821	0.875
Chr 18	77737961	77738224	DiffBind	0	.	5.14	4.9	5.35	-0.45	0.82	0.875
Chr 7	81653712	81654760	DiffBind	0	.	7.19	6.96	7.38	-0.42	0.821	0.875
Chr 18	70533789	70534335	DiffBind	0	.	6.01	5.83	6.18	-0.35	0.82	0.875
Chr 6	125271230	125272038	DiffBind	0	.	7.19	7.01	7.34	-0.33	0.82	0.875
Chr 2	160368805	160369517	DiffBind	0	.	6.2	6.03	6.35	-0.33	0.821	0.875
Chr 9	113796610	113797289	DiffBind	0	.	6.49	6.32	6.65	-0.33	0.821	0.875
Chr 6	99265657	99266398	DiffBind	0	.	6.52	6.35	6.67	-0.32	0.82	0.875
Chr 11	116643452	116644610	DiffBind	0	.	7.51	7.34	7.66	-0.32	0.82	0.875
Chr 4	123322755	123323905	DiffBind	0	.	7.62	7.46	7.76	-0.3	0.82	0.875
Chr 7	112228510	112229568	DiffBind	0	.	7.03	6.88	7.17	-0.3	0.82	0.875
Chr 11	117782761	117783849	DiffBind	0	.	7.39	7.24	7.53	-0.3	0.82	0.875
Chr 3	123115737	123117025	DiffBind	0	.	7.85	7.69	7.99	-0.3	0.821	0.875
Chr 9	113507356	113508131	DiffBind	0	.	6.08	5.93	6.22	-0.29	0.821	0.875
Chr 11	58800758	58802602	DiffBind	0	.	9	8.85	9.14	-0.29	0.821	0.875
Chr 8	15496337	15496820	DiffBind	0	.	6.27	6.41	6.1	0.31	0.819	0.875
Chr 5	98863740	98864336	DiffBind	0	.	5.96	6.11	5.79	0.32	0.821	0.875
Chr 2	120338325	120338898	DiffBind	0	.	5.7	5.86	5.52	0.34	0.82	0.875
Chr 5	144923126	144923705	DiffBind	0	.	5.84	6.07	5.55	0.52	0.82	0.875
Chr 1	135659576	135660218	DiffBind	0	.	5.27	4.92	5.55	-0.63	0.818	0.874
Chr 15	103506364	103507983	DiffBind	0	.	7.88	7.6	8.12	-0.53	0.818	0.874
Chr 2	180488051	180488762	DiffBind	0	.	6.85	6.57	7.09	-0.52	0.818	0.874
Chr 4	48754713	48755283	DiffBind	0	.	5.58	5.33	5.8	-0.47	0.819	0.874
Chr 5	130967895	130968215	DiffBind	0	.	4.67	4.43	4.88	-0.45	0.819	0.874
Chr 4	55757075	55757796	DiffBind	0	.	6.76	6.58	6.92	-0.35	0.818	0.874
Chr 17	47712901	47713654	DiffBind	0	.	6.68	6.5	6.84	-0.34	0.818	0.874
Chr 18	43277507	43278103	DiffBind	0	.	5.65	5.48	5.8	-0.32	0.818	0.874
Chr 10	92296510	92297022	DiffBind	0	.	6.15	5.99	6.3	-0.32	0.819	0.874
Chr 8	34215066	34216363	DiffBind	0	.	8.14	7.97	8.29	-0.32	0.819	0.874
Chr 8	45614958	45616137	DiffBind	0	.	7.87	7.7	8.02	-0.32	0.819	0.874
Chr 16	85548102	85548721	DiffBind	0	.	6.11	5.95	6.26	-0.31	0.819	0.874
Chr 17	35320441	35321262	DiffBind	0	.	7.39	7.22	7.53	-0.31	0.819	0.874
Chr 18	14502692	14503476	DiffBind	0	.	7.38	7.22	7.53	-0.31	0.819	0.874
Chr 18	47153863	47155121	DiffBind	0	.	8.05	7.89	8.2	-0.31	0.819	0.874
Chr 6	104707116	104707881	DiffBind	0	.	6.55	6.26	6.8	-0.55	0.817	0.873
Chr 9	96543464	96544645	DiffBind	0	.	7.66	7.36	7.91	-0.55	0.817	0.873
Chr X	141473424	141474324	DiffBind	0	.	6.28	6.1	6.44	-0.34	0.817	0.873
Chr 17	66890860	66891391	DiffBind	0	.	5.82	5.65	5.98	-0.33	0.817	0.873
Chr 15	85947757	85948072	DiffBind	0	.	5.39	5.22	5.54	-0.32	0.817	0.873
Chr 3	52029500	52030360	DiffBind	0	.	7.18	7.01	7.33	-0.32	0.817	0.873
Chr 12	20815191	20815932	DiffBind	0	.	6.52	6.35	6.67	-0.32	0.817	0.873
Chr 4	156227784	156228714	DiffBind	0	.	7.01	6.84	7.16	-0.32	0.818	0.873
Chr 18	7702298	7702900	DiffBind	0	.	7.2	7.04	7.35	-0.3	0.818	0.873
Chr 4	47881446	47882481	DiffBind	0	.	6.96	7.11	6.8	0.31	0.817	0.873
Chr 1	35869389	35870415	DiffBind	0	.	7.71	7.41	7.96	-0.56	0.816	0.872
Chr 6	39445849	39446651	DiffBind	0	.	6.66	6.38	6.9	-0.52	0.816	0.872
Chr 11	110478182	110478818	DiffBind	0	.	5.86	5.6	6.08	-0.49	0.816	0.872
Chr 2	17861515	17862129	DiffBind	0	.	6.99	6.73	7.21	-0.49	0.816	0.872
Chr 1	46970325	46970678	DiffBind	0	.	5.83	5.57	6.06	-0.48	0.815	0.872
Chr 11	5612048	5612669	DiffBind	0	.	4.94	4.68	5.16	-0.48	0.816	0.872
Chr 12	52911058	52911389	DiffBind	0	.	5.37	5.12	5.58	-0.47	0.816	0.872
Chr 13	99488889	99489172	DiffBind	0	.	5.39	5.14	5.61	-0.47	0.816	0.872
Chr 16	78170751	78171065	DiffBind	0	.	5.13	4.95	5.28	-0.33	0.815	0.872
Chr 15	51899314	51899684	DiffBind	0	.	5.59	5.42	5.75	-0.33	0.816	0.872
Chr 9	37576404	37577126	DiffBind	0	.	6.46	6.28	6.61	-0.33	0.816	0.872
Chr 9	106664167	106665148	DiffBind	0	.	6.46	6.29	6.61	-0.32	0.815	0.872
Chr 14	66378004	66378500	DiffBind	0	.	6.63	6.46	6.78	-0.31	0.816	0.872
Chr 5	123094413	123095103	DiffBind	0	.	6.68	6.52	6.83	-0.31	0.816	0.872
Chr 10	52274850	52275377	DiffBind	0	.	5.95	5.79	6.1	-0.31	0.816	0.872
Chr 9	96758798	96759772	DiffBind	0	.	8.02	7.86	8.17	-0.3	0.815	0.872
Chr 19	28662966	28663344	DiffBind	0	.	4.74	4.59	4.89	-0.3	0.816	0.872
Chr 9	104289075	104289456	DiffBind	0	.	5.33	5.47	5.17	0.3	0.816	0.872
Chr 11	57018703	57019608	DiffBind	0	.	6.02	6.26	5.74	0.52	0.816	0.872
Chr 13	100846902	100847885	DiffBind	0	.	7.63	7.32	7.88	-0.56	0.815	0.871
Chr 14	34373618	34374918	DiffBind	0	.	7.35	7.04	7.6	-0.55	0.815	0.871
Chr 2	84481678	84482153	DiffBind	0	.	6.68	6.39	6.92	-0.53	0.814	0.871
Chr 7	109165624	109166298	DiffBind	0	.	6.26	5.98	6.49	-0.51	0.814	0.871
Chr 18	21185604	21186265	DiffBind	0	.	5.68	5.41	5.9	-0.49	0.814	0.871
Chr 8	35837551	35838071	DiffBind	0	.	5.9	5.63	6.12	-0.49	0.815	0.871
Chr 4	133707256	133707691	DiffBind	0	.	5.61	5.36	5.83	-0.48	0.815	0.871
Chr 15	91369877	91370160	DiffBind	0	.	5.16	4.92	5.38	-0.46	0.814	0.871
Chr 10	20176318	20176955	DiffBind	0	.	5.76	5.58	5.92	-0.34	0.815	0.871
Chr 4	141291478	141292158	DiffBind	0	.	6.97	6.79	7.12	-0.33	0.814	0.871
Chr 3	104434064	104434690	DiffBind	0	.	6.14	5.96	6.29	-0.33	0.815	0.871
Chr 4	45418144	45419063	DiffBind	0	.	7.24	7.07	7.39	-0.32	0.814	0.871
Chr 7	100817131	100818002	DiffBind	0	.	6.54	6.37	6.69	-0.32	0.814	0.871
Chr 11	76147476	76149348	DiffBind	0	.	8.18	8.01	8.33	-0.32	0.814	0.871
Chr 18	21728633	21728954	DiffBind	0	.	5.65	5.47	5.8	-0.32	0.814	0.871
Chr 10	120872249	120873004	DiffBind	0	.	7.13	6.96	7.28	-0.32	0.815	0.871
Chr 15	12010237	12011183	DiffBind	0	.	7.5	7.34	7.64	-0.31	0.813	0.871
Chr 6	52290993	52291760	DiffBind	0	.	5.95	5.79	6.09	-0.31	0.814	0.871
Chr 12	21289709	21290102	DiffBind	0	.	5.8	5.64	5.95	-0.31	0.814	0.871
Chr 17	86329326	86330259	DiffBind	0	.	6.49	6.32	6.64	-0.31	0.814	0.871
Chr 11	94332065	94332377	DiffBind	0	.	5.42	5.25	5.56	-0.31	0.815	0.871
Chr 11	75340176	75340799	DiffBind	0	.	5.62	5.46	5.77	-0.3	0.814	0.871
Chr X	157731815	157732527	DiffBind	0	.	6.41	6.25	6.56	-0.3	0.814	0.871
Chr 6	137437781	137438299	DiffBind	0	.	5.85	5.69	5.99	-0.3	0.815	0.871
Chr 6	140961993	140963165	DiffBind	0	.	7.62	7.47	7.76	-0.3	0.815	0.871
Chr 9	21220639	21221460	DiffBind	0	.	8.62	8.47	8.76	-0.29	0.815	0.871
Chr 11	78272065	78272802	DiffBind	0	.	5.69	5.31	5.99	-0.68	0.812	0.87
Chr 14	121153019	121153779	DiffBind	0	.	5.01	4.66	5.3	-0.64	0.813	0.87
Chr 9	105488444	105489178	DiffBind	0	.	6.06	5.73	6.33	-0.6	0.812	0.87
Chr 11	42177656	42178865	DiffBind	0	.	7.31	7	7.57	-0.57	0.813	0.87
Chr 16	30821176	30821923	DiffBind	0	.	7.09	6.78	7.34	-0.55	0.812	0.87
Chr 11	119007623	119008690	DiffBind	0	.	7.38	7.07	7.63	-0.55	0.813	0.87
Chr 9	102423575	102424604	DiffBind	0	.	6.66	6.38	6.9	-0.53	0.812	0.87
Chr 13	47273258	47273689	DiffBind	0	.	6.06	5.78	6.29	-0.51	0.812	0.87
Chr 5	22153955	22154233	DiffBind	0	.	5.04	4.79	5.25	-0.46	0.812	0.87
Chr 4	56492717	56493200	DiffBind	0	.	6.28	6.09	6.45	-0.36	0.813	0.87
Chr 8	23886409	23887250	DiffBind	0	.	6.75	6.57	6.92	-0.34	0.813	0.87
Chr 3	58372218	58372967	DiffBind	0	.	6.55	6.37	6.71	-0.33	0.813	0.87
Chr 11	18930471	18931748	DiffBind	0	.	8.03	7.87	8.18	-0.32	0.812	0.87
Chr 10	93051029	93051737	DiffBind	0	.	7.49	7.32	7.64	-0.32	0.813	0.87
Chr 16	28593146	28593770	DiffBind	0	.	7.54	7.37	7.7	-0.32	0.813	0.87
Chr 15	75997516	75999161	DiffBind	0	.	7.2	7.04	7.35	-0.31	0.812	0.87
Chr 4	141997936	141998978	DiffBind	0	.	7.77	7.6	7.91	-0.31	0.812	0.87
Chr 13	96983167	96983966	DiffBind	0	.	6.95	6.79	7.1	-0.31	0.813	0.87
Chr 10	24835515	24836757	DiffBind	0	.	8.38	8.22	8.52	-0.3	0.813	0.87
Chr 5	65348008	65349069	DiffBind	0	.	8.04	7.88	8.19	-0.3	0.813	0.87
Chr 6	34252142	34252918	DiffBind	0	.	6.96	6.8	7.1	-0.3	0.813	0.87
Chr 13	6998559	6999131	DiffBind	0	.	5.66	5.82	5.49	0.33	0.812	0.87
Chr 14	93380969	93381481	DiffBind	0	.	5.5	5.71	5.26	0.46	0.812	0.87
Chr 9	47616528	47618591	DiffBind	0	.	7.93	7.61	8.2	-0.58	0.811	0.869
Chr 4	56643828	56644853	DiffBind	0	.	7.17	6.87	7.42	-0.55	0.811	0.869
Chr 1	18106364	18106953	DiffBind	0	.	6.71	6.42	6.95	-0.53	0.811	0.869
Chr 14	59205326	59206163	DiffBind	0	.	6.6	6.31	6.84	-0.53	0.811	0.869
Chr 19	22847459	22848183	DiffBind	0	.	6.43	6.14	6.67	-0.52	0.81	0.869
Chr 8	47947685	47948344	DiffBind	0	.	6.21	5.93	6.45	-0.51	0.811	0.869
Chr 14	23989286	23989599	DiffBind	0	.	5.22	4.96	5.44	-0.48	0.811	0.869
Chr 10	70637415	70638205	DiffBind	0	.	7.04	6.86	7.21	-0.36	0.811	0.869
Chr 6	53641944	53642305	DiffBind	0	.	5.41	5.22	5.57	-0.36	0.811	0.869
Chr 13	45571931	45572397	DiffBind	0	.	6.44	6.25	6.6	-0.35	0.811	0.869
Chr 3	28384829	28385394	DiffBind	0	.	5.73	5.54	5.89	-0.35	0.812	0.869
Chr 9	89211429	89211974	DiffBind	0	.	7.17	6.99	7.32	-0.33	0.811	0.869
Chr 11	6187511	6187868	DiffBind	0	.	5.19	5.01	5.34	-0.33	0.811	0.869
Chr 5	76682756	76684269	DiffBind	0	.	7.75	7.58	7.9	-0.33	0.811	0.869
Chr 17	5007188	5007767	DiffBind	0	.	6.48	6.31	6.62	-0.31	0.811	0.869
Chr 11	90417253	90418851	DiffBind	0	.	9.2	9.04	9.34	-0.31	0.811	0.869
Chr 13	40606088	40607203	DiffBind	0	.	7.87	7.71	8.01	-0.3	0.811	0.869
Chr 6	128058602	128058911	DiffBind	0	.	4.58	4.75	4.38	0.37	0.811	0.869
Chr 12	52895370	52895909	DiffBind	0	.	6.46	6.16	6.71	-0.55	0.81	0.868
Chr 6	35380743	35381202	DiffBind	0	.	6.42	6.13	6.66	-0.53	0.809	0.868
Chr 8	9228015	9228540	DiffBind	0	.	5.9	5.62	6.13	-0.51	0.809	0.868
Chr 3	98895415	98895818	DiffBind	0	.	6.58	6.32	6.81	-0.49	0.81	0.868
Chr 11	20133001	20133505	DiffBind	0	.	6.43	6.25	6.59	-0.35	0.81	0.868
Chr 6	135377475	135378061	DiffBind	0	.	7.58	7.4	7.74	-0.34	0.81	0.868
Chr 10	80509491	80510100	DiffBind	0	.	6.91	6.74	7.06	-0.33	0.81	0.868
Chr 17	49528483	49529140	DiffBind	0	.	5.99	5.82	6.14	-0.32	0.809	0.868
Chr 11	76577014	76577922	DiffBind	0	.	6.54	6.37	6.69	-0.32	0.81	0.868
Chr 12	27247625	27248908	DiffBind	0	.	7.05	6.89	7.2	-0.31	0.809	0.868
Chr 15	97680261	97680726	DiffBind	0	.	4.95	4.59	5.24	-0.65	0.808	0.867
Chr 3	52197805	52199009	DiffBind	0	.	7.41	7.09	7.66	-0.57	0.808	0.867
Chr 7	68978358	68979281	DiffBind	0	.	6.34	6.04	6.58	-0.55	0.808	0.867
Chr 11	116574563	116575263	DiffBind	0	.	6.52	6.22	6.76	-0.54	0.808	0.867
Chr 5	120630991	120631735	DiffBind	0	.	6.46	6.17	6.7	-0.53	0.809	0.867
Chr 9	56891612	56891977	DiffBind	0	.	5.43	5.15	5.67	-0.52	0.808	0.867
Chr 16	45690247	45690806	DiffBind	0	.	5.21	4.94	5.44	-0.5	0.808	0.867
Chr 7	126248376	126249060	DiffBind	0	.	5.76	5.49	5.99	-0.5	0.809	0.867
Chr 6	7562273	7562900	DiffBind	0	.	5.35	5.08	5.58	-0.5	0.809	0.867
Chr 8	47324138	47324615	DiffBind	0	.	6.18	5.92	6.39	-0.48	0.808	0.867
Chr 4	89273464	89274276	DiffBind	0	.	5.99	5.74	6.2	-0.47	0.808	0.867
Chr 8	119437028	119437596	DiffBind	0	.	5.46	5.27	5.62	-0.35	0.808	0.867
Chr 14	104039068	104039394	DiffBind	0	.	5.82	5.64	5.97	-0.33	0.808	0.867
Chr 10	69719641	69721070	DiffBind	0	.	7.93	7.75	8.08	-0.33	0.808	0.867
Chr 1	73640610	73640925	DiffBind	0	.	5.32	5.14	5.47	-0.33	0.808	0.867
Chr 1	13494525	13495159	DiffBind	0	.	6.48	6.31	6.64	-0.33	0.809	0.867
Chr 3	133876475	133877144	DiffBind	0	.	7.46	7.29	7.61	-0.32	0.809	0.867
Chr 13	58090443	58091280	DiffBind	0	.	6.42	6.26	6.57	-0.31	0.809	0.867
Chr 2	84475946	84476892	DiffBind	0	.	6.4	6.24	6.55	-0.31	0.809	0.867
Chr 7	133571566	133572146	DiffBind	0	.	6.7	6.86	6.52	0.34	0.809	0.867
Chr 2	102745180	102745647	DiffBind	0	.	5.49	5.65	5.31	0.35	0.808	0.867
Chr 13	25451438	25451868	DiffBind	0	.	5.24	5.47	4.97	0.5	0.808	0.867
Chr 12	117989180	117989820	DiffBind	0	.	6.08	6.32	5.78	0.54	0.808	0.867
Chr 2	145383292	145383729	DiffBind	0	.	5.71	5.96	5.41	0.56	0.808	0.867
Chr 15	102735873	102736768	DiffBind	0	.	7.47	7.15	7.73	-0.58	0.806	0.866
Chr 10	112400216	112401251	DiffBind	0	.	7.39	7.08	7.65	-0.57	0.807	0.866
Chr 13	100871316	100872145	DiffBind	0	.	6.86	6.56	7.11	-0.56	0.807	0.866
Chr 17	78223703	78224366	DiffBind	0	.	6.42	6.12	6.66	-0.55	0.807	0.866
Chr 2	102675628	102676663	DiffBind	0	.	6.57	6.27	6.81	-0.54	0.806	0.866
Chr 14	33632863	33633558	DiffBind	0	.	6.37	6.08	6.61	-0.53	0.807	0.866
Chr 8	107815060	107815788	DiffBind	0	.	5.95	5.67	6.19	-0.52	0.807	0.866
Chr 17	5238589	5239210	DiffBind	0	.	5.92	5.64	6.16	-0.51	0.807	0.866
Chr 14	29442885	29443177	DiffBind	0	.	5.43	5.17	5.66	-0.49	0.807	0.866
Chr 1	165589109	165589523	DiffBind	0	.	4.84	4.63	5.02	-0.39	0.806	0.866
Chr 11	46065079	46065917	DiffBind	0	.	6.07	5.88	6.24	-0.36	0.807	0.866
[truncated: 27,183 more rows]

## Sheet: C
Chrom	Start	End	Name	Score	Strand	Conc	Conc_ZT15XSCNXH3K27ac	Conc_ZT3XSCNXH3K27ac	Fold	p.value	FDR	annotation	geneChr	geneStart	geneEnd	geneLength	geneStrand	transcriptId	distanceToTSS
Chr 5	119057711	119058419	DiffBind	0	.	5.64	6.63	-0.26	6.89	9.02e-08	0.000478	Distal Intergenic	5	119108236	119114543	6308	1	NR_040693	-49817
Chr 5	105442784	105443365	DiffBind	0	.	5.37	6.35	-0.26	6.61	1.21e-06	0.00221	Intron (NM_001033550/Lrrc8b, intron 1 of 4)	5	105415775	105486189	70415	1	NM_001033550	27010
Chr 16	89765021	89765618	DiffBind	0	.	5.31	6.29	-0.26	6.55	1.83e-06	0.00288	Distal Intergenic	16	89787111	89818352	31242	2	NM_001145887	52734
Chr 11	105347413	105348057	DiffBind	0	.	5.29	6.27	-0.26	6.53	2.28e-06	0.00317	Exon (NM_008626/Mrc2, exon 24 of 30)	11	105292646	105351145	58500	1	NM_008626	54768
Chr 18	70598213	70598813	DiffBind	0	.	5.29	6.27	-0.26	6.53	2.52e-06	0.00336	Intron (NM_010773/Mbd2, intron 3 of 6)	18	70568292	70626131	57840	1	NM_010773	29922
Chr 14	31215742	31216073	DiffBind	0	.	5.23	6.22	-0.26	6.48	4.11e-06	0.00485	Promoter (1-2kb)	14	31217873	31229511	11639	1	NM_001025379	-1800
Chr 16	95708804	95709916	DiffBind	0	.	5.99	6.97	0.83	6.13	5.11e-10	7.45e-06	Exon (NM_011809/Ets2, exon 3 of 10)	16	95702407	95721049	18643	1	NM_011809	6398
Chr 4	44156225	44156807	DiffBind	0	.	4.89	5.87	-0.26	6.13	7.96e-05	0.0255	Intron (NM_175201/Rnf38, intron 1 of 10)	4	44126212	44167538	41327	2	NM_175201	10731
Chr 2	144397766	144399997	DiffBind	0	.	7.1	8.07	2.21	5.86	9.91e-18	5.78e-13	Intron (NM_001166640/Csrp2bp, intron 7 of 10)	2	144369035	144407675	38641	1	NM_181417	28732
Chr 11	121810108	121811215	DiffBind	0	.	6.38	7.34	2.21	5.13	7.62e-10	8.88e-06	Distal Intergenic	11	121830218	121843436	13219	1	NM_029049	-19003
Chr 8	15592288	15592623	DiffBind	0	.	5.14	6.09	1.19	4.9	7.47e-05	0.0242	Distal Intergenic	8	15057653	15133419	75767	1	NM_008664	534636
Chr 7	64331442	64332064	DiffBind	0	.	5.89	6.83	2.29	4.53	1.55e-08	0.000113	Intron (NM_172742/Mtmr10, intron 13 of 15)	7	64346758	64374095	27338	2	NM_177893	42031
Chr 8	94358749	94359309	DiffBind	0	.	5.64	6.57	2.16	4.42	1.75e-05	0.0115	Intron (NM_001205311/Slc12a3, intron 24 of 24)	8	94386500	94395358	8859	1	NM_022331	-27191
Chr 6	51586237	51586869	DiffBind	0	.	5.43	6.36	2.01	4.35	4.43e-05	0.0187	Intron (NM_001127349/Snx10, intron 5 of 6)	6	51544523	51590670	46148	1	NM_028035	41715
Chr 7	65354189	65354742	DiffBind	0	.	5.69	6.62	2.35	4.27	0.000109	0.0311	Intron (NM_001163574/Tjp1, intron 2 of 26)	7	65296165	65371244	75080	2	NM_001163574	16502
Chr 10	96581174	96581664	DiffBind	0	.	5.69	6.62	2.4	4.22	6.81e-07	0.00159	Distal Intergenic	10	96617001	96622811	5811	1	NM_007569	-35337
Chr 14	71331568	71332328	DiffBind	0	.	5.86	6.77	2.86	3.92	1.77e-05	0.0115	Distal Intergenic	14	71251273	71271059	19787	1	NR_046076	80296
Chr 5	105670301	105670686	DiffBind	0	.	5.55	6.44	2.85	3.59	0.000219	0.0474	Distal Intergenic	5	105699969	105815215	115247	1	NM_001122768	-29283
Chr 9	74981604	74982624	DiffBind	0	.	5.63	6.5	3.06	3.44	3.01e-05	0.0149	Intron (NM_001113283/Fam214a, intron 2 of 12)	9	74976111	75032468	56358	1	NM_153584	5494
Chr 4	58496919	58497307	DiffBind	0	.	5.54	6.41	3.03	3.38	0.000196	0.0442	Promoter (2-3kb)	4	58435252	58499403	64152	2	NM_001290486	2096
Chr 11	4822356	4823280	DiffBind	0	.	6.27	7.13	3.78	3.35	2.24e-06	0.00317	Intron (NM_001252250/Nf2, intron 1 of 16)	11	4782105	4833135	51031	2	NM_001252253	9855
Chr 5	49854019	49854577	DiffBind	0	.	6	6.85	3.63	3.22	7.16e-06	0.00662	Distal Intergenic	5	49959951	50058996	99046	2	NM_133911	204419
Chr 5	38168477	38169045	DiffBind	0	.	6.21	7.06	3.84	3.22	7.02e-05	0.0233	Distal Intergenic	5	38137193	38159467	22275	2	NM_010942	-9011
Chr 7	55845943	55846982	DiffBind	0	.	6.16	7.01	3.85	3.16	6.76e-05	0.023	Intron (NM_001164661/Cyfip1, intron 1 of 31)	7	55842071	55932633	90563	1	NM_011370	3873
Chr 4	25483107	25483928	DiffBind	0	.	6.23	7.07	3.99	3.08	6.75e-07	0.00159	Distal Intergenic	4	25248586	25281821	33236	2	NM_026194	-201287
Chr 10	95715964	95716581	DiffBind	0	.	5.85	6.69	3.62	3.07	9.57e-05	0.028	Distal Intergenic	10	95547007	95564167	17161	2	NM_027722	-151798
Chr 1	149211895	149212451	DiffBind	0	.	5.96	6.76	3.97	2.8	6.54e-05	0.0226	Distal Intergenic	1	149829619	149922439	92821	2	NM_001305632	709988
Chr 18	33447858	33448434	DiffBind	0	.	6.09	6.89	4.14	2.75	5.01e-05	0.0195	Intron (NM_001267717/Nrep, intron 3 of 4)	18	33437019	33463634	26616	2	NM_001267717	15200
Chr 14	49127089	49127650	DiffBind	0	.	6.65	7.44	4.77	2.68	2.51e-05	0.0135	Distal Intergenic	14	49172227	49191031	18805	1	NM_001081430	-44577
Chr 18	30507087	30507936	DiffBind	0	.	6.52	7.31	4.64	2.67	2.62e-05	0.0139	Distal Intergenic	18	30272896	30348120	75225	1	NM_181414	234192
Chr 1	162402817	162404072	DiffBind	0	.	7.01	7.75	5.37	2.38	6.05e-07	0.00159	Intron (NM_001038619/Dnm3, intron 2 of 20)	1	161987302	162478030	490729	2	NM_001038619	73958
Chr 8	114286467	114287176	DiffBind	0	.	6.28	7.02	4.65	2.38	9.04e-05	0.0273	Intron (NM_173016/Vat1l, intron 6 of 8)	8	114341161	114351478	10318	2	NR_045831	64302
Chr 18	63893531	63894098	DiffBind	0	.	6.52	7.25	4.97	2.28	0.000225	0.0479	Intron (NM_001014981/Wdr7, intron 21 of 27)	18	63708695	63989759	281065	1	NM_001014981	184837
Chr 4	62767234	62768607	DiffBind	0	.	7.03	7.76	5.5	2.26	3.77e-05	0.0169	Distal Intergenic	4	62619672	62703019	83348	1	NM_134257	147563
Chr 10	20065302	20066518	DiffBind	0	.	7.1	7.82	5.59	2.23	8.12e-07	0.00182	Intron (NM_008580/Map3k5, intron 10 of 29)	10	20148920	20281590	132671	1	NM_001198635	-82402
Chr 5	139038304	139039487	DiffBind	0	.	6.94	7.66	5.43	2.23	4.48e-05	0.0188	Intron (NM_008923/Prkar1b, intron 8 of 10)	5	138976972	138994953	17982	2	NM_008808	-43352
Chr 11	71814066	71815144	DiffBind	0	.	6.8	7.5	5.35	2.15	1.55e-05	0.0109	Distal Intergenic	11	71750703	71789646	38944	1	NM_177618	63364
Chr 7	74213056	74213740	DiffBind	0	.	6.35	7.05	4.92	2.14	0.000204	0.0456	Distal Intergenic	7	73939120	74013682	74563	2	NM_009181	-199375
Chr 5	70748034	70749113	DiffBind	0	.	6.7	7.4	5.28	2.12	0.000161	0.0397	Downstream (1-2kb)	5	70751047	70842617	91571	2	NM_010252	93504
Chr 15	80322239	80323837	DiffBind	0	.	7.21	7.9	5.83	2.07	3.29e-07	0.00106	Intron (NM_001044308/Cacna1i, intron 4 of 36)	15	80287238	80398292	111055	1	NM_001044308	35002
Chr 12	12827247	12828811	DiffBind	0	.	7.22	7.9	5.9	2	3.15e-05	0.015	Distal Intergenic	12	12936093	12941836	5744	2	NM_008709	113025
Chr 5	66821854	66822529	DiffBind	0	.	6.7	7.35	5.47	1.88	0.00025	0.0499	Intron (NM_001001980/Limch1, intron 1 of 25)	5	66745840	67057159	311320	1	NM_001001980	76015
Chr 1	181996778	181997897	DiffBind	0	.	6.83	7.47	5.67	1.8	0.000131	0.0346	Intron (NM_001083120/Enah, intron 1 of 13)	1	181896386	182019980	123595	2	NM_001083120	22083
Chr 2	158343138	158344323	DiffBind	0	.	7.38	8.02	6.22	1.8	2.44e-05	0.0134	Distal Intergenic	2	158353700	158361509	7810	2	NR_015463	17186
Chr 11	59959069	59960524	DiffBind	0	.	7.73	8.36	6.57	1.79	9.36e-07	0.00195	Intron (NM_138675/Med9, intron 1 of 1)	11	59963181	59964942	1762	2	NM_009026	4418
Chr 15	79386026	79387271	DiffBind	0	.	7.71	8.34	6.57	1.76	3.25e-05	0.0153	Intron (NM_001253817/Tmem184b, intron 1 of 8)	15	79375228	79375300	73	2	NR_035464	-10727
Chr 7	79335999	79337102	DiffBind	0	.	6.85	7.47	5.75	1.73	0.00014	0.0365	Intron (NM_018811/Abhd2, intron 5 of 10)	7	79374870	79387027	12158	2	NM_001173483	49925
Chr 16	8706931	8708493	DiffBind	0	.	7.4	8.01	6.33	1.68	1.05e-05	0.00846	Exon (NM_001003918/Usp7, exon 6 of 31)	16	8688722	8738342	49621	2	NM_001003918	29849
Chr 10	76321925	76323790	DiffBind	0	.	7.66	8.24	6.65	1.59	2.54e-06	0.00336	Intron (NM_001081419/Dip2a, intron 2 of 37)	10	76263049	76345291	82243	2	NM_001081419	21501
Chr 12	26115160	26116555	DiffBind	0	.	7.17	7.76	6.18	1.57	5.74e-05	0.021	Intron (NR_131149/Gm29687, intron 3 of 4)	12	26091962	26210505	118544	2	NR_131149	93950
Chr 15	66913904	66916229	DiffBind	0	.	8.01	8.59	7.02	1.57	1.44e-07	0.000559	Intron (NM_018865/Wisp1, intron 3 of 4)	15	66891393	66923199	31807	1	NM_018865	22512
Chr 8	82937324	82938725	DiffBind	0	.	7.15	7.73	6.17	1.56	0.000235	0.0495	Intron (NM_177378/Rnf150, intron 1 of 6)	8	82863356	83091271	227916	1	NM_177378	73969
Chr 19	25276634	25277755	DiffBind	0	.	7.14	7.71	6.16	1.55	0.000226	0.0479	Intron (NM_181404/Kank1, intron 2 of 13)	19	25237202	25434496	197295	1	NM_181404	39433
Chr 5	137651833	137653168	DiffBind	0	.	8.16	8.73	7.2	1.53	4.21e-05	0.018	Exon (NM_001303266/Agfg2, exon 12 of 13)	5	137643032	137645714	2683	2	NM_010571	-6120
Chr 8	13656890	13658343	DiffBind	0	.	7.55	8.12	6.59	1.53	9.88e-05	0.0288	Intron (NM_009025/Rasa3, intron 1 of 23)	8	13567218	13677587	110370	2	NM_009025	19244
Chr 9	123334375	123335717	DiffBind	0	.	7.1	7.67	6.16	1.51	0.000246	0.0499	Distal Intergenic	9	123366940	123462664	95725	1	NM_153168	-31223
Chr 2	158754802	158757599	DiffBind	0	.	7.88	8.44	6.95	1.49	3.11e-05	0.015	Exon (NM_153089/Ppp1r16b, exon 7 of 11)	2	158768099	158786637	18539	1	NM_027975	-10500
Chr 12	112981446	112983473	DiffBind	0	.	8.23	8.78	7.31	1.48	2.68e-05	0.0139	Exon (NM_028193/Brf1, exon 4 of 18)	12	112976563	112978940	2378	1	NM_201646	4884
Chr 16	39284126	39285284	DiffBind	0	.	7.29	7.83	6.42	1.41	0.000208	0.0459	Distal Intergenic	16	38902345	39027157	124813	1	NM_170599	381782
Chr 3	98266269	98268526	DiffBind	0	.	8.06	8.59	7.21	1.39	8.02e-06	0.00703	Distal Intergenic	3	98280431	98310738	30308	1	NM_008256	-11905
Chr 16	94588159	94589303	DiffBind	0	.	7.49	8.01	6.65	1.36	8.31e-05	0.0262	Intron (NM_007890/Dyrk1a, intron 1 of 11)	16	94570907	94695519	124613	1	NM_001113389	17253
Chr 14	75874779	75876950	DiffBind	0	.	7.79	8.32	6.97	1.35	7.35e-05	0.024	Distal Intergenic	14	75847923	75848034	112	1	NR_028481	26857
Chr 15	58705903	58707379	DiffBind	0	.	7.37	7.89	6.56	1.34	0.00025	0.0499	Distal Intergenic	15	58782269	58823427	41159	2	NM_175212	116048
Chr 12	16869215	16870951	DiffBind	0	.	8.29	8.77	7.58	1.2	3.82e-05	0.0169	Distal Intergenic	12	16894978	16988274	93297	1	NM_009072	-24027
Chr 8	50292395	50294164	DiffBind	0	.	7.84	8.31	7.12	1.19	0.000222	0.0477	Distal Intergenic	8	50368112	50416089	47978	1	NR_046067	-73948
Chr 1	52672467	52675217	DiffBind	0	.	8.5	8.96	7.8	1.16	2.24e-05	0.0128	Intron (NM_133829/Mfsd6, intron 3 of 6)	1	52630705	52651919	21215	1	NR_024590	41763
Chr 2	117332652	117335547	DiffBind	0	.	8.59	9.06	7.89	1.16	8.32e-06	0.00703	Intron (NM_011246/Rasgrp1, intron 2 of 16)	2	117279993	117342877	62885	2	NM_011246	7330
Chr 10	57127479	57128559	DiffBind	0	.	8.02	8.48	7.34	1.15	0.000175	0.0416	Distal Intergenic	10	57478383	57486353	7971	2	NR_045353	357794
Chr 2	25021430	25023220	DiffBind	0	.	8.24	8.69	7.58	1.11	3.41e-05	0.0158	Exon (NM_146251/Pnpla7, exon 20 of 35)	2	25054379	25062881	8503	1	NM_001039386	-31159
Chr 5	32926536	32929100	DiffBind	0	.	8.31	8.76	7.65	1.11	4.63e-05	0.019	Exon (NM_177786/Depdc5, exon 23 of 33)	5	32863721	32994233	130513	1	NM_001170567	62816
Chr 15	73595376	73598283	DiffBind	0	.	8.26	8.71	7.61	1.1	2.86e-05	0.0145	Promoter (<=1kb)	15	73580291	73596526	16236	2	NM_001168255	0
Chr 10	75699467	75701976	DiffBind	0	.	8.54	8.98	7.91	1.07	6.96e-05	0.0233	Exon (NM_172549/Cabin1, exon 27 of 37)	10	75636619	75644008	7390	2	NM_027890	-55460
Chr 11	107375042	107378430	DiffBind	0	.	8.99	9.41	8.39	1.02	1.63e-05	0.0111	Intron (NM_145823/Pitpnc1, intron 1 of 9)	11	107207892	107470720	262829	2	NM_145823	92290
Chr 13	54873587	54875771	DiffBind	0	.	8.94	9.34	8.37	0.97	0.000182	0.0422	Distal Intergenic	13	54949432	55006018	56587	1	NM_153131	-73661
Chr 12	98733295	98735574	DiffBind	0	.	9.11	9.51	8.55	0.96	2.53e-05	0.0135	Promoter (<=1kb)	12	98676741	98734645	57905	2	NM_011877	0
Chr 13	43181740	43184232	DiffBind	0	.	9.38	9.78	8.82	0.95	1.13e-06	0.0022	Distal Intergenic	13	43151742	43171501	19760	2	NM_025935	-10240
Chr 15	87348655	87350834	DiffBind	0	.	8.81	9.2	8.26	0.95	0.000191	0.0438	Distal Intergenic	15	87544299	87759364	215066	1	NM_001252310	-193465
Chr 17	24556883	24561514	DiffBind	0	.	9.81	10.18	9.3	0.88	1.72e-09	1.67e-05	Intron (NM_013630/Pkd1, intron 1 of 45)	17	24549950	24596514	46565	1	NM_013630	6934
Chr 2	85251904	85254391	DiffBind	0	.	9.26	9.62	8.79	0.83	5.66e-06	0.00571	Distal Intergenic	2	85188071	85196699	8629	2	NM_001033346	-55206
Chr 11	106266916	106269614	DiffBind	0	.	9.2	9.54	8.74	0.8	1.54e-05	0.0109	Promoter (<=1kb)	11	106263171	106267632	4462	2	NM_031878	0
Chr 2	174342061	174345209	DiffBind	0	.	9.29	9.61	8.89	0.72	0.000166	0.0402	3' UTR	2	174330089	174346742	16654	1	NM_001077510	11973
Chr 4	122921301	122924187	DiffBind	0	.	9.32	9.62	8.93	0.69	8.98e-05	0.0273	Distal Intergenic	4	122859048	122886057	27010	2	NM_007598	-35245
Chr 7	66245817	66249369	DiffBind	0	.	9.87	10.15	9.52	0.63	2.51e-05	0.0135	Distal Intergenic	7	66381667	66381724	58	2	NR_106024	132355
Chr 7	17055684	17063050	DiffBind	0	.	11.38	11.65	11.04	0.61	1.93e-05	0.0119	Promoter (<=1kb)	7	17030993	17056679	25687	2	NM_016868	0
Chr 7	63894525	63906857	DiffBind	0	.	11.94	12.19	11.64	0.55	5.78e-06	0.00571	Intron (NM_021366/Klf13, intron 1 of 1)	7	63916857	63920539	3683	1	NM_001256311	-10000
Chr 5	149378546	149382730	DiffBind	0	.	10.41	10.66	10.11	0.54	8.22e-06	0.00703	Distal Intergenic	5	149411806	149431703	19898	1	NM_027519	-29076
Chr 8	14966360	14971090	DiffBind	0	.	10.27	10.51	9.98	0.53	4.89e-05	0.0195	Intron (NM_001037736/Arhgef10, intron 17 of 27)	8	15011025	15033332	22308	1	NM_029116	-39935
Chr 2	160801265	160808305	DiffBind	0	.	11.15	11.35	10.91	0.44	8.37e-05	0.0262	Intron (NM_177263/Zhx3, intron 2 of 3)	2	160770447	160872990	102544	2	NM_177263	64685
Chr 1	106224704	106244964	DiffBind	0	.	12.59	12.42	12.75	-0.33	5.63e-05	0.0208	Intron (NM_133821/Phlpp1, intron 1 of 16)	1	106171869	106394245	222377	1	NM_133821	52836
Chr 13	55209288	55214275	DiffBind	0	.	11.66	11.47	11.83	-0.35	9.19e-05	0.0274	Promoter (<=1kb)	13	55209782	55318325	108544	1	NM_008739	0
Chr 4	46725785	46732508	DiffBind	0	.	11.27	11.06	11.46	-0.39	6.26e-05	0.0222	Intron (NM_001081141/Gabbr2, intron 11 of 18)	4	46604390	46650199	45810	2	NM_198664	-75587
Chr 11	38190950	38196554	DiffBind	0	.	10.72	10.5	10.92	-0.42	0.000177	0.0416	Distal Intergenic	11	38491548	38520045	28498	2	NR_040295	323491
Chr 7	16930083	16935557	DiffBind	0	.	11.27	11.05	11.47	-0.42	1.82e-05	0.0115	Distal Intergenic	7	16915379	16924032	8654	2	NM_007590	-6052
Chr 14	18237120	18240091	DiffBind	0	.	10.94	10.7	11.14	-0.44	3.75e-05	0.0169	Promoter (<=1kb)	14	18204056	18239106	35051	2	NM_011584	0
Chr 16	91009304	91012823	DiffBind	0	.	10.83	10.59	11.04	-0.45	6.28e-05	0.0222	Promoter (<=1kb)	16	91011249	91016503	5255	1	NR_028368	0
Chr 3	89771337	89775533	DiffBind	0	.	10.75	10.51	10.95	-0.45	0.00016	0.0397	Promoter (<=1kb)	3	89767511	89773400	5890	2	NR_130957	0
Chr 12	108177292	108180542	DiffBind	0	.	10.31	10.06	10.52	-0.46	0.000206	0.0457	Promoter (<=1kb)	12	108179738	108203359	23622	1	NM_009832	0
Chr 10	80701109	80704798	DiffBind	0	.	10.46	10.21	10.68	-0.47	0.000108	0.0311	Promoter (<=1kb)	10	80702693	80705382	2690	1	NM_027829	0
Chr 12	108791661	108795490	DiffBind	0	.	11.05	10.79	11.27	-0.47	2.64e-05	0.0139	Promoter (<=1kb)	12	108793311	108816632	23322	1	NM_009537	0
Chr 2	119476182	119479059	DiffBind	0	.	11	10.74	11.22	-0.48	4.06e-06	0.00485	Promoter (<=1kb)	2	119373042	119477629	104588	2	NM_026574	0
Chr 13	102571265	102575092	DiffBind	0	.	10.33	10.07	10.55	-0.49	0.000211	0.0462	Distal Intergenic	13	102693558	102706631	13074	1	NM_008533	-118466
Chr 1	156426478	156430432	DiffBind	0	.	10.43	10.15	10.66	-0.52	6.53e-05	0.0226	3' UTR	1	156428108	156474328	46221	2	NM_009230	43896
Chr 4	153216039	153222119	DiffBind	0	.	10.29	9.99	10.53	-0.54	4.25e-05	0.0181	Distal Intergenic	4	153373221	153482830	109610	2	NM_001099299	260711
Chr 1	13186950	13190281	DiffBind	0	.	10.4	10.09	10.65	-0.56	0.000195	0.0442	Exon (NM_001302702/Ncoa2, exon 5 of 22)	1	13113428	13127163	13736	2	NM_001081209	-59788
Chr 10	75920476	75924137	DiffBind	0	.	10.53	10.22	10.78	-0.56	6.15e-05	0.022	Promoter (<=1kb)	10	75896769	75921614	24846	2	NM_001161853	0
Chr 16	31363331	31369049	DiffBind	0	.	10.81	10.51	11.07	-0.56	1e-05	0.00823	Distal Intergenic	16	31296192	31314808	18617	2	NM_007470	-48524
Chr 9	24340197	24345906	DiffBind	0	.	10.17	9.86	10.42	-0.56	2.26e-05	0.0128	Distal Intergenic	9	24411779	24503140	91362	2	NM_172920	157234
Chr 14	21749773	21752393	DiffBind	0	.	10.11	9.8	10.36	-0.57	0.000143	0.0373	Promoter (<=1kb)	14	21750531	21798725	48195	1	NM_026283	0
Chr 5	92802508	92806268	DiffBind	0	.	10.47	10.16	10.73	-0.57	0.000156	0.0392	Intron (NM_015756/Shroom3, intron 2 of 10)	5	92809382	92965759	156378	1	NM_001077595	-3114
Chr 2	39007129	39010116	DiffBind	0	.	10.28	9.96	10.54	-0.59	6.15e-05	0.022	Promoter (<=1kb)	2	39008139	39015872	7734	1	NM_028809	0
Chr 1	55450561	55456727	DiffBind	0	.	10.57	10.24	10.84	-0.6	3.07e-05	0.015	Intron (NM_001114663/Plcl1, intron 1 of 5)	1	55405946	55754285	348340	1	NM_001114663	44616
Chr 11	75630125	75632780	DiffBind	0	.	9.47	9.14	9.74	-0.6	0.000249	0.0499	Promoter (<=1kb)	11	75631020	75648865	17846	1	NM_008916	0
Chr 16	17926793	17930092	DiffBind	0	.	10.15	9.82	10.42	-0.6	1.64e-05	0.0111	Promoter (<=1kb)	16	17925211	17928219	3009	2	NM_153150	0
Chr 2	162990839	162993180	DiffBind	0	.	9.48	9.15	9.75	-0.61	0.000233	0.0493	Promoter (<=1kb)	2	162991415	163014139	22725	1	NM_001291152	0
Chr 18	67722808	67725241	DiffBind	0	.	9.81	9.47	10.09	-0.63	4.62e-05	0.019	Promoter (<=1kb)	18	67665501	67724621	59121	2	NM_001127177	0
Chr 19	4168780	4170808	DiffBind	0	.	9.82	9.48	10.1	-0.63	2.25e-05	0.0128	Exon (NM_134148/Carns1, exon 8 of 10)	19	4164324	4175479	11156	2	NM_134148	4671
Chr 7	139246950	139250196	DiffBind	0	.	9.57	9.21	9.86	-0.64	0.000126	0.034	Promoter (<=1kb)	7	139248482	139267253	18772	1	NM_001033206	0
Chr 19	44387537	44390181	DiffBind	0	.	10.35	9.99	10.63	-0.65	3.01e-05	0.0149	Distal Intergenic	19	44394450	44407709	13260	2	NM_009127	17528
Chr 2	155825803	155828112	DiffBind	0	.	9.74	9.38	10.03	-0.65	3.72e-05	0.0169	Promoter (<=1kb)	2	155819837	155826925	7089	2	NM_010579	0
Chr 8	11311284	11314046	DiffBind	0	.	9.43	9.07	9.72	-0.65	8.68e-05	0.0271	Promoter (<=1kb)	8	11198423	11312826	114404	2	NM_009931	0
Chr 11	62279845	62282576	DiffBind	0	.	9.91	9.54	10.2	-0.66	1.06e-05	0.00846	Promoter (<=1kb)	11	62281473	62316424	34952	1	NM_028360	0
Chr 12	95734543	95739506	DiffBind	0	.	10	9.63	10.3	-0.67	5.87e-06	0.00571	Intron (NM_201518/Flrt2, intron 1 of 1)	12	95692226	95785213	92988	1	NM_201518	42318
Chr 7	43311814	43314061	DiffBind	0	.	9.74	9.37	10.04	-0.67	0.000112	0.0316	Promoter (<=1kb)	7	43296523	43313261	16739	2	NM_027264	0
Chr 4	141505675	141508032	DiffBind	0	.	9.6	9.2	9.91	-0.7	4.98e-05	0.0195	Intron (NM_019763/Spen, intron 3 of 15)	4	141467890	141538597	70708	2	NM_019763	30565
Chr 14	63175360	63179251	DiffBind	0	.	10.98	10.57	11.29	-0.72	3.63e-10	7.06e-06	Promoter (<=1kb)	14	63145151	63179578	34428	2	NM_010191	327
Chr 14	76110015	76111838	DiffBind	0	.	9.18	8.78	9.5	-0.73	0.000225	0.0479	Promoter (<=1kb)	14	76086232	76110815	24584	2	NM_026177	0
Chr 1	134528810	134532029	DiffBind	0	.	9.23	8.81	9.55	-0.74	0.000213	0.0464	Distal Intergenic	1	134540941	134549682	8742	2	NM_001145300	17653
Chr X	103562481	103564971	DiffBind	0	.	9.39	8.98	9.72	-0.74	0.000163	0.0399	Exon (NR_028381/Ftx, exon 10 of 11)	20	103572921	103572996	76	2	NR_030558	8025
Chr 2	10215587	10218110	DiffBind	0	.	9.53	9.11	9.86	-0.75	3.61e-05	0.0166	Intron (NM_172471/Itih5, intron 7 of 13)	2	10153543	10256529	102987	1	NM_172471	62045
Chr 9	99138940	99141089	DiffBind	0	.	9.16	8.73	9.5	-0.76	7.09e-05	0.0233	Promoter (<=1kb)	9	99038402	99140211	101810	2	NM_029094	0
Chr 15	68068817	68074143	DiffBind	0	.	10.89	10.45	11.22	-0.77	8.44e-13	2.46e-08	Distal Intergenic	15	68083738	68258856	175119	2	NM_001145888	184713
Chr 7	87924181	87926922	DiffBind	0	.	9.34	8.88	9.68	-0.8	5.26e-06	0.00571	Intron (NM_001081414/Grm5, intron 4 of 9)	7	87584168	88135063	550896	1	NM_001143834	340014
Chr 2	4097935	4100418	DiffBind	0	.	8.86	8.4	9.21	-0.81	0.000148	0.0379	Distal Intergenic	2	4132065	4141141	9077	2	NR_040500	40723
Chr 8	78339901	78342216	DiffBind	0	.	9.45	8.99	9.8	-0.81	2.7e-05	0.0139	Intron (NM_183096/Ttc29, intron 12 of 13)	8	78433009	78436652	3644	2	NM_138944	94436
Chr 13	58089868	58092084	DiffBind	0	.	8.86	8.38	9.22	-0.83	8.97e-05	0.0273	Intron (NM_001195075/Klhl3, intron 4 of 16)	13	58004957	58102428	97472	2	NM_001195075	10344
Chr 14	67768749	67770822	DiffBind	0	.	8.8	8.32	9.16	-0.83	0.000164	0.0399	Exon (NM_177780/Dock5, exon 44 of 52)	14	67745229	67749436	4208	1	NM_008145	23521
Chr 19	42408509	42412125	DiffBind	0	.	9.5	9.02	9.85	-0.83	2.05e-06	0.00306	Intron (NM_145123/Crtac1, intron 2 of 14)	19	42283037	42431783	148747	2	NM_145123	19658
Chr 6	53800511	53803722	DiffBind	0	.	9.54	9.05	9.91	-0.86	0.000146	0.0377	Distal Intergenic	6	53815468	53820825	5358	2	NM_025817	17103
Chr 5	67751419	67754598	DiffBind	0	.	9.2	8.7	9.58	-0.88	0.00024	0.0499	Intron (NM_001038999/Atp8a1, intron 15 of 36)	5	67618139	67847431	229293	2	NM_001038999	92833
Chr 4	103576987	103578832	DiffBind	0	.	8.49	7.96	8.87	-0.91	0.000178	0.0416	Distal Intergenic	4	103382500	103492188	109689	1	NR_040673	194488
Chr 2	91689012	91690995	DiffBind	0	.	8.72	8.19	9.11	-0.92	6.92e-05	0.0233	Exon (NM_145528/Atg13, exon 5 of 16)	2	91674612	91710592	35981	2	NM_145528	19597
Chr 6	31329711	31333292	DiffBind	0	.	8.97	8.43	9.37	-0.93	0.000222	0.0477	Intron (NR_040257/2210408F21Rik, intron 5 of 7)	6	31366885	31398773	31889	2	NR_040300	65481
Chr 8	106051200	106053522	DiffBind	0	.	9.2	8.65	9.59	-0.93	0.000148	0.0379	Exon (NM_001301176/Dus2, exon 13 of 15)	8	106059603	106130537	70935	1	NM_010901	-6081
Chr 9	40805679	40809248	DiffBind	0	.	9.15	8.6	9.54	-0.93	2.59e-06	0.00336	Distal Intergenic	9	40801273	40805199	3927	1	NM_031165	4407
Chr 9	47733503	47735478	DiffBind	0	.	8.33	7.78	8.72	-0.94	0.000251	0.0499	Intron (NM_001025600/Cadm1, intron 1 of 8)	9	47799160	47818208	19049	2	NR_046048	82730
Chr 11	88496590	88498549	DiffBind	0	.	8.41	7.84	8.81	-0.97	9.51e-05	0.028	Intron (NM_054043/Msi2, intron 6 of 13)	11	88619251	88623426	4176	1	NR_131025	-120702
Chr 12	106029882	106032309	DiffBind	0	.	8.57	8	8.97	-0.97	8.02e-05	0.0255	Intron (NM_001029843/Vrk1, intron 1 of 13)	12	106010263	106077410	67148	1	NM_011705	19620
Chr 10	57000423	57001898	DiffBind	0	.	8.29	7.71	8.71	-0.99	0.000211	0.0462	Distal Intergenic	10	57478383	57486353	7971	2	NR_045353	484455
Chr 6	89643340	89645179	DiffBind	0	.	8.16	7.58	8.57	-0.99	0.000191	0.0438	Promoter (<=1kb)	6	89643988	89675529	31542	1	NM_001178058	0
Chr 5	25085601	25087647	DiffBind	0	.	8.51	7.92	8.92	-1	2.03e-05	0.0121	Intron (NM_145401/Prkag2, intron 1 of 15)	5	24862735	25100642	237908	2	NM_145401	12995
Chr 7	97427299	97430443	DiffBind	0	.	8.48	7.89	8.89	-1	0.000114	0.0319	Distal Intergenic	7	97412957	97417510	4554	2	NM_009381	-9790
Chr 2	165396599	165398181	DiffBind	0	.	8.17	7.59	8.59	-1.01	0.000244	0.0499	Promoter (2-3kb)	2	165395450	165400394	4945	2	NM_029021	2213
Chr 2	131274909	131276719	DiffBind	0	.	8.08	7.48	8.5	-1.02	0.00021	0.0462	Intron (NM_153501/Pank2, intron 2 of 6)	2	131288052	131288137	86	1	NR_029755	-11333
Chr 8	102676664	102678330	DiffBind	0	.	8.32	7.72	8.74	-1.03	0.000109	0.0311	Intron (NM_009866/Cdh11, intron 3 of 12)	8	102632995	102785111	152117	2	NM_009866	106781
Chr 12	99302367	99304646	DiffBind	0	.	8.35	7.71	8.79	-1.08	0.000247	0.0499	Intron (NM_183186/Foxn3, intron 3 of 5)	12	99161277	99162808	1532	2	NR_038130	-139560
Chr 15	37666396	37668235	DiffBind	0	.	8.31	7.67	8.75	-1.08	0.000121	0.033	Intron (NM_001170866/Ncald, intron 1 of 6)	15	37366175	37792000	425826	2	NM_001170866	123765
Chr 15	72860943	72863211	DiffBind	0	.	8.73	8.1	9.17	-1.08	3.11e-05	0.015	Intron (NM_029640/Trappc9, intron 16 of 21)	15	72805600	72810324	4725	2	NR_002864	-50620
Chr 2	174232639	174234494	DiffBind	0	.	8.02	7.37	8.47	-1.1	0.000106	0.0308	Distal Intergenic	2	174267047	174267125	79	2	NR_029646	32631
Chr 11	55957719	55958994	DiffBind	0	.	8.02	7.36	8.48	-1.12	8.87e-05	0.0273	Distal Intergenic	11	56024990	56040987	15998	2	NM_153079	81993
Chr 17	78618873	78621319	DiffBind	0	.	7.89	7.22	8.35	-1.13	0.000128	0.0343	Exon (NM_001197028/Vit, exon 10 of 13)	17	78508063	78627409	119347	1	NM_028813	110811
Chr 17	29155531	29156994	DiffBind	0	.	8.03	7.35	8.49	-1.14	0.000241	0.0499	3' UTR	17	29135056	29148976	13921	1	NM_001002786	20476
Chr 2	68301414	68303001	DiffBind	0	.	8.11	7.44	8.57	-1.14	5.03e-05	0.0195	Intron (NM_016866/Stk39, intron 14 of 17)	2	68210447	68471981	261535	2	NM_016866	168980
Chr 13	110236941	110238532	DiffBind	0	.	7.85	7.16	8.31	-1.15	0.000197	0.0443	Intron (NM_023852/Rab3c, intron 2 of 4)	13	110054187	110280206	226020	2	NM_023852	41674
Chr 18	44379818	44381489	DiffBind	0	.	8.05	7.36	8.52	-1.16	9.31e-05	0.0276	Promoter (<=1kb)	18	44380500	44424969	44470	1	NM_027490	0
Chr 3	34311439	34314129	DiffBind	0	.	8.06	7.37	8.53	-1.16	7.03e-05	0.0233	Distal Intergenic	3	34077351	34081354	4004	2	NM_001286972	-230086
Chr 3	154221513	154223239	DiffBind	0	.	8.56	7.86	9.02	-1.16	2.28e-06	0.00317	Exon (NM_001081263/Slc44a5, exon 4 of 22)	3	154306294	154330560	24267	2	NM_010713	107321
Chr 2	65222609	65224334	DiffBind	0	.	8.15	7.44	8.62	-1.17	0.000237	0.0496	Intron (NM_027225/Cobll1, intron 1 of 12)	2	65088339	65238626	150288	2	NM_027225	14292
Chr 13	59668413	59670124	DiffBind	0	.	8.07	7.35	8.54	-1.19	2.44e-05	0.0134	Intron (NM_001035122/Golm1, intron 1 of 9)	13	59634996	59675784	40789	2	NM_001035122	5660
Chr 7	48777294	48778683	DiffBind	0	.	7.96	7.24	8.44	-1.2	0.000185	0.0429	Distal Intergenic	7	48789003	48827437	38435	1	NM_028031	-10320
Chr X	104670059	104671738	DiffBind	0	.	7.91	7.19	8.39	-1.2	6.68e-05	0.0229	Promoter (<=1kb)	20	104536970	104671064	134095	2	NM_175358	0
Chr X	71433999	71436019	DiffBind	0	.	8.29	7.56	8.78	-1.22	1.48e-06	0.00247	Intron (NM_001199349/Cd99l2, intron 6 of 9)	20	71420060	71492849	72790	2	NM_001199349	56830
Chr 9	115604717	115605866	DiffBind	0	.	8.06	7.32	8.55	-1.23	1.78e-05	0.0115	Distal Intergenic	9	115381819	115381939	121	1	NR_130329	222899
Chr 4	47771980	47773511	DiffBind	0	.	8.16	7.41	8.65	-1.24	0.000245	0.0499	Distal Intergenic	4	48045305	48086446	41142	1	NM_015743	-271794
Chr 4	118281140	118283029	DiffBind	0	.	7.8	7.05	8.29	-1.25	0.000205	0.0456	Intron (NM_011213/Ptprf, intron 2 of 32)	4	118208213	118291397	83185	2	NM_011213	8368
Chr 17	27586778	27588413	DiffBind	0	.	7.74	6.95	8.25	-1.31	0.000115	0.0321	Intron (NM_001291046/Nudt3, intron 2 of 4)	17	27563769	27565727	1959	2	NM_001002895	-21052
Chr 11	69008078	69008894	DiffBind	0	.	7.5	6.68	8.02	-1.34	0.000118	0.0326	Promoter (<=1kb)	11	68985701	69008460	22760	2	NM_001159519	0
Chr 6	92439543	92441876	DiffBind	0	.	7.72	6.9	8.24	-1.34	5.53e-05	0.0208	Intron (NM_001134460/Prickle2, intron 2 of 7)	6	92370892	92481392	110501	2	NM_001134460	39516
Chr 19	55747816	55749393	DiffBind	0	.	7.48	6.65	8.01	-1.35	0.000153	0.0389	Intron (NM_001142918/Tcf7l2, intron 3 of 14)	19	55741810	55933655	191846	1	NM_009333	6007
Chr 12	72740897	72741883	DiffBind	0	.	7.49	6.66	8.01	-1.36	0.000196	0.0442	Distal Intergenic	12	72761211	72794940	33730	1	NM_008910	-19328
Chr 2	180455770	180457133	DiffBind	0	.	7.42	6.56	7.95	-1.39	0.000195	0.0442	Distal Intergenic	2	180460978	180474853	13876	1	NM_148933	-3845
Chr 15	25404500	25406601	DiffBind	0	.	8.08	7.22	8.62	-1.4	4.67e-05	0.0191	Intron (NM_027395/Basp1, intron 1 of 1)	15	25363277	25413764	50488	2	NM_027395	7163
Chr 2	52942663	52944019	DiffBind	0	.	7.43	6.55	7.97	-1.41	9.03e-05	0.0273	Intron (NM_172409/Fmnl2, intron 1 of 26)	2	52857868	53134202	276335	1	NM_172409	84796
Chr 10	68908800	68909654	DiffBind	0	.	7.42	6.53	7.96	-1.43	0.000146	0.0377	Distal Intergenic	10	68723746	68782654	58909	1	NM_177794	185055
Chr 11	101478488	101480107	DiffBind	0	.	7.96	7.07	8.5	-1.43	0.00025	0.0499	Distal Intergenic	11	101468338	101471306	2969	1	NM_009708	10151
Chr 8	106760920	106762151	DiffBind	0	.	7.55	6.66	8.1	-1.44	2e-05	0.0121	Intron (NM_173037/Tango6, intron 14 of 17)	8	106683068	106851439	168372	1	NM_173037	77853
Chr 5	54158924	54159982	DiffBind	0	.	7.54	6.63	8.09	-1.46	0.000243	0.0499	Distal Intergenic	5	53998523	54121057	122535	1	NM_001081103	160402
Chr 19	38506421	38508137	DiffBind	0	.	7.68	6.74	8.25	-1.5	1.31e-05	0.01	Distal Intergenic	19	38524197	38785100	260904	1	NM_019588	-16060
Chr 11	60290195	60291157	DiffBind	0	.	7.54	6.6	8.11	-1.51	9.76e-06	0.00812	Intron (NM_001039092/Tom1l2, intron 1 of 13)	11	60226714	60352905	126192	2	NM_001039092	61748
Chr 3	136892625	136893716	DiffBind	0	.	7.34	6.39	7.91	-1.53	5.1e-05	0.0197	Intron (NM_001293622/Ppp3ca, intron 8 of 12)	3	136670066	136937727	267662	1	NM_008913	222560
Chr 5	112496650	112498126	DiffBind	0	.	7.65	6.68	8.22	-1.54	1.47e-05	0.0107	Intron (NM_001253916/Sez6l, intron 1 of 16)	5	112449426	112451738	2313	1	NM_001177504	47225
Chr 14	121207616	121209051	DiffBind	0	.	7.57	6.59	8.15	-1.57	4.16e-06	0.00485	Intron (NM_134082/Farp1, intron 3 of 26)	14	121286341	121379230	92890	2	NM_145465	170179
Chr 15	96692952	96694606	DiffBind	0	.	7.5	6.51	8.08	-1.57	2.01e-05	0.0121	Exon (NM_175121/Slc38a2, exon 8 of 16)	15	96687392	96699698	12307	2	NM_175121	5092
Chr 11	117316920	117318130	DiffBind	0	.	7.07	6.06	7.65	-1.59	0.000169	0.0407	Intron (NM_001113486/Sept9, intron 3 of 11)	11	117331715	117362325	30611	1	NM_017380	-13585
Chr 16	5985985	5987235	DiffBind	0	.	7.22	6.19	7.81	-1.61	0.000153	0.0389	Intron (NM_021477/Rbfox1, intron 1 of 16)	16	5975587	5998496	22910	1	NR_045799	10399
Chr 17	84003743	84004707	DiffBind	0	.	7.37	6.35	7.96	-1.61	0.00012	0.033	Intron (NR_130994/8430430B14Rik, intron 1 of 1)	17	83998552	84013408	14857	1	NR_130994	5192
Chr 3	127133989	127135355	DiffBind	0	.	7.33	6.29	7.93	-1.64	5.33e-05	0.0203	Distal Intergenic	3	127161305	127168290	6986	1	NR_105029	-25950
Chr 8	124404020	124405834	DiffBind	0	.	7.78	6.72	8.38	-1.66	5.72e-07	0.00159	Intron (NM_171824/Pgbd5, intron 1 of 6)	8	124369049	124433936	64888	2	NM_171824	28102
Chr 9	107707105	107708768	DiffBind	0	.	7.18	6.12	7.78	-1.66	0.000161	0.0397	Promoter (1-2kb)	9	107681502	107710475	28974	2	NM_011349	1707
Chr 14	34935562	34936981	DiffBind	0	.	7.14	6.05	7.75	-1.7	7.05e-05	0.0233	Intron (NM_008166/Grid1, intron 2 of 15)	14	34894609	34894706	98	1	NR_029774	40954
Chr 12	46808824	46809860	DiffBind	0	.	7.08	5.98	7.7	-1.71	3.82e-05	0.0169	Intron (NM_021361/Nova1, intron 2 of 4)	12	46694517	46818775	124259	2	NM_021361	8915
Chr 3	69289605	69290639	DiffBind	0	.	7.66	6.56	8.28	-1.72	1.79e-05	0.0115	Distal Intergenic	3	69316918	69555396	238479	1	NM_178726	-26279
Chr 7	122370102	122371270	DiffBind	0	.	7.03	5.92	7.65	-1.72	8.76e-05	0.0272	Intron (NM_008855/Prkcb, intron 2 of 16)	7	122289125	122634401	345277	1	NM_008855	80978
Chr 8	79145176	79146423	DiffBind	0	.	6.94	5.84	7.56	-1.72	0.000178	0.0416	Intron (NM_001294279/Zfp827, intron 8 of 14)	8	79210430	79248583	38154	2	NM_026315	102160
Chr 3	8520985	8522138	DiffBind	0	.	7.03	5.91	7.65	-1.75	0.000113	0.0319	Intron (NM_025285/Stmn2, intron 1 of 4)	3	8509527	8561604	52078	1	NM_025285	11459
Chr 3	82123784	82124616	DiffBind	0	.	6.89	5.76	7.52	-1.76	0.000138	0.0362	Intron (NM_021896/Gucy1a3, intron 1 of 8)	3	82106247	82106309	63	2	NR_105977	-17476
Chr 5	92197058	92198219	DiffBind	0	.	6.82	5.68	7.45	-1.76	0.000202	0.0454	Intron (NM_019490/Uso1, intron 20 of 23)	5	92209895	92215408	5514	2	NR_033483	17189
Chr 9	48618390	48619728	DiffBind	0	.	7.56	6.41	8.19	-1.78	8.2e-05	0.026	Distal Intergenic	9	48591890	48605077	13188	2	NM_010924	-13314
Chr 18	60901342	60902420	DiffBind	0	.	7.17	6	7.8	-1.8	5.62e-05	0.0208	Distal Intergenic	18	60912240	60917768	5529	1	NM_001038499	-9820
Chr 15	43940386	43941037	DiffBind	0	.	6.85	5.66	7.49	-1.82	0.00025	0.0499	Distal Intergenic	15	43866695	43870029	3335	2	NM_175502	-70358
Chr 5	137051185	137052197	DiffBind	0	.	7.04	5.86	7.68	-1.82	1.43e-05	0.0107	Distal Intergenic	5	137034994	137046060	11067	2	NM_007457	-5126
Chr 5	125636137	125637010	DiffBind	0	.	6.92	5.73	7.56	-1.83	5.99e-05	0.0217	Intron (NM_001190352/Tmem132b, intron 2 of 8)	5	125532418	125792583	260166	1	NM_001190352	103720
Chr 1	62909100	62910703	DiffBind	0	.	7.7	6.48	8.36	-1.87	1.79e-05	0.0115	Distal Intergenic	1	62790918	62794732	3815	2	NR_040601	-114369
Chr 4	96797151	96798111	DiffBind	0	.	7.09	5.86	7.74	-1.89	4.73e-06	0.0054	Distal Intergenic	4	96723887	96785160	61274	2	NM_001081284	-11992
Chr 18	42603201	42604323	DiffBind	0	.	7.12	5.86	7.78	-1.91	5.97e-06	0.00571	Distal Intergenic	18	42578020	42579652	1633	2	NM_181543	-23550
Chr 1	154577724	154578596	DiffBind	0	.	6.77	5.5	7.43	-1.93	4.11e-05	0.0179	Intron (NM_009782/Cacna1e, intron 6 of 46)	1	154392519	154725920	333402	2	NM_009782	147324
Chr 15	79347170	79348178	DiffBind	0	.	6.94	5.67	7.61	-1.94	0.000221	0.0477	Promoter (<=1kb)	15	79347520	79359076	11557	1	NM_010755	0
Chr 1	35879537	35880444	DiffBind	0	.	6.94	5.65	7.61	-1.96	1.46e-05	0.0107	Distal Intergenic	1	36068400	36106446	38047	1	NM_015818	-187956
Chr 19	31200143	31200818	DiffBind	0	.	6.57	5.28	7.24	-1.96	0.000248	0.0499	Intron (NM_011160/Prkg1, intron 3 of 17)	19	31213543	31216396	2854	2	NR_002849	15578
Chr 12	104742929	104744089	DiffBind	0	.	6.88	5.58	7.55	-1.98	2.03e-05	0.0121	Intron (NM_148948/Dicer1, intron 1 of 26)	12	104687742	104751952	64211	2	NM_148948	7863
Chr 17	29595265	29596660	DiffBind	0	.	7.23	5.93	7.9	-1.98	2.19e-05	0.0128	Promoter (<=1kb)	17	29578816	29596305	17490	2	NR_045447	0
Chr 18	47314162	47314960	DiffBind	0	.	6.41	5.08	7.09	-2.01	0.000239	0.0499	Intron (NM_018744/Sema6a, intron 1 of 18)	18	47245254	47368868	123615	2	NM_018744	53908
Chr 12	79503955	79504927	DiffBind	0	.	7	5.65	7.69	-2.04	4.21e-05	0.018	Intron (NM_009014/Rad51b, intron 7 of 10)	12	79297351	79508654	211304	1	NM_001252562	206605
Chr 11	107965767	107966595	DiffBind	0	.	6.67	5.3	7.36	-2.06	4.85e-05	0.0195	Intron (NM_011101/Prkca, intron 13 of 16)	11	107996848	107996916	69	1	NR_106082	-30253
Chr 12	102645276	102646632	DiffBind	0	.	7.37	5.98	8.06	-2.09	9.22e-05	0.0274	Intron (NM_172584/Itpk1, intron 2 of 9)	12	102684928	102685020	93	2	NR_035457	38388
Chr 19	32252336	32253488	DiffBind	0	.	6.65	5.26	7.35	-2.09	4.82e-05	0.0195	Intron (NM_001168525/Sgms1, intron 3 of 9)	19	32122727	32211013	88287	2	NM_001168526	-41324
Chr 19	48238244	48238977	DiffBind	0	.	7.14	5.73	7.84	-2.1	1.35e-06	0.00231	Intron (NM_025696/Sorcs3, intron 1 of 26)	19	48206025	48805505	599481	1	NM_025696	32220
Chr 10	70863469	70864604	DiffBind	0	.	6.86	5.41	7.56	-2.15	7.99e-05	0.0255	Distal Intergenic	10	70601049	70655963	54915	2	NR_045292	-207507
Chr 10	80085180	80085882	DiffBind	0	.	6.51	5.02	7.23	-2.21	6.51e-05	0.0226	Intron (NR_038088_1/Bc1, intron 1 of 4)	10	80057014	80102702	45689	2	NM_183426	16820
Chr 11	105530041	105531346	DiffBind	0	.	7.06	5.55	7.78	-2.23	6.57e-07	0.00159	Distal Intergenic	11	105589986	105929303	339318	1	NM_181071	-58640
Chr 3	25733018	25733676	DiffBind	0	.	6.39	4.83	7.12	-2.29	0.000181	0.0422	Intron (NM_001163387/Nlgn1, intron 3 of 5)	3	25431841	26153307	721467	2	NM_001163387	419631
Chr 5	125671818	125672635	DiffBind	0	.	6.51	4.95	7.25	-2.3	0.000171	0.0409	Intron (NM_001190352/Tmem132b, intron 3 of 8)	5	125532418	125792583	260166	1	NM_001190352	139401
Chr 6	144876605	144877571	DiffBind	0	.	6.3	4.68	7.04	-2.36	0.000171	0.0409	Distal Intergenic	6	144993835	145048812	54978	2	NM_001024468	171241
Chr 1	126654951	126655826	DiffBind	0	.	6.83	5.17	7.59	-2.42	3.63e-06	0.0046	Intron (NM_001081756/Nckap5, intron 2 of 16)	1	125913636	126492927	579292	2	NM_172484	-162025
Chr 13	112810577	112811570	DiffBind	0	.	6.63	4.95	7.38	-2.43	3.17e-05	0.015	Intron (NM_008247/Ppap2a, intron 1 of 5)	13	112800777	112867894	67118	1	NM_008903	9801
Chr 18	37925786	37926484	DiffBind	0	.	6.64	4.97	7.4	-2.43	0.000157	0.0394	Intron (NM_001305980/Diap1, intron 1 of 27)	18	37843601	37935423	91823	2	NM_001305980	8939
Chr 1	33494609	33495270	DiffBind	0	.	6.39	4.68	7.15	-2.46	1.48e-05	0.0107	Intron (NM_008922/Prim2, intron 10 of 13)	1	33453808	33669794	215987	2	NM_008922	174524
Chr 3	108780896	108781634	DiffBind	0	.	7.05	5.32	7.81	-2.49	2.96e-07	0.00102	Exon (NM_177859/Aknad1, exon 11 of 12)	3	108739658	108782309	42652	1	NM_177859	41239
Chr 17	5637320	5637891	DiffBind	0	.	6.11	4.37	6.87	-2.5	0.000129	0.0345	Intron (NM_146073/Zdhhc14, intron 1 of 8)	17	5492600	5753891	261292	1	NM_146073	144721
Chr 14	60987332	60987960	DiffBind	0	.	6.13	4.38	6.89	-2.51	7.37e-05	0.024	Intron (NM_001164155/Tnfrsf19, intron 5 of 9)	14	60963834	61037987	74154	2	NM_001164155	50027
Chr 1	138448879	138449525	DiffBind	0	.	6.41	4.66	7.18	-2.52	3.32e-05	0.0155	Distal Intergenic	1	138484714	138619696	134983	2	NM_021605	170171
Chr 14	103826564	103827056	DiffBind	0	.	6.14	4.37	6.91	-2.54	0.000167	0.0404	Intron (NM_001276296/Ednrb, intron 1 of 7)	14	103814615	103843701	29087	2	NM_001276296	16645
Chr 5	81621013	81621480	DiffBind	0	.	6.29	4.49	7.07	-2.58	3e-05	0.0149	Intron (NM_198702/Adgrl3, intron 10 of 27)	5	81021593	81795730	774138	1	NM_198702	599421
Chr 8	83667632	83668730	DiffBind	0	.	6.85	5.02	7.63	-2.61	1.15e-06	0.0022	Promoter (<=1kb)	8	83666640	83670103	3464	1	NM_013641	993
Chr 7	132236841	132237510	DiffBind	0	.	6.34	4.43	7.13	-2.7	3.81e-06	0.00472	3' UTR	7	132315664	132318291	2628	1	NR_028578	-78154
Chr 5	8573530	8574142	DiffBind	0	.	5.96	3.99	6.76	-2.78	5.41e-05	0.0205	Intron (NM_198620/Rundc3b, intron 3 of 9)	5	8490336	8622952	132617	2	NM_198620	48810
Chr 4	124658781	124659669	DiffBind	0	.	6.45	4.41	7.26	-2.84	8.83e-07	0.00191	Promoter (1-2kb)	4	124657646	124660655	3010	1	NM_011141	1136
Chr 6	25276999	25277867	DiffBind	0	.	6.01	3.97	6.82	-2.85	4.56e-05	0.019	Distal Intergenic	6	24951141	24956125	4985	2	NM_177013	-320875
Chr 17	90677298	90677762	DiffBind	0	.	5.95	3.88	6.76	-2.89	4.09e-05	0.0179	Intron (NM_020252/Nrxn1, intron 8 of 22)	17	90861169	90867102	5934	1	NR_045463	-183407
Chr 1	179232261	179232707	DiffBind	0	.	6.01	3.91	6.83	-2.91	0.000176	0.0416	Intron (NM_027188/Smyd3, intron 5 of 11)	1	178955039	179518003	562965	2	NM_027188	285296
Chr 13	42683749	42684340	DiffBind	0	.	6.25	4.16	7.07	-2.91	1.08e-05	0.00853	Promoter (2-3kb)	13	42680799	43138512	457714	1	NM_001302635	2951
Chr 17	24583752	24584340	DiffBind	0	.	6.28	4.13	7.11	-2.98	1.86e-05	0.0117	Intron (NM_013630/Pkd1, intron 26 of 45)	17	24549950	24596514	46565	1	NM_013630	33803
Chr 2	32667631	32668450	DiffBind	0	.	6.5	4.34	7.32	-2.98	2.5e-07	0.00091	Intron (NM_001146348/Eng, intron 2 of 14)	2	32687630	32687766	137	2	NR_106168	19316
Chr 9	36940595	36941097	DiffBind	0	.	5.73	3.56	6.56	-3	0.000131	0.0346	Intron (NM_001029838/Pknox2, intron 5 of 12)	9	36843659	36878640	34982	1	NM_183171	96937
Chr 12	81616708	81617161	DiffBind	0	.	6.22	4.01	7.05	-3.04	2.1e-05	0.0124	Distal Intergenic	12	81631369	81664941	33573	1	NM_001033149	-14208
Chr 15	79824540	79825201	DiffBind	0	.	6.06	3.81	6.89	-3.08	5.75e-06	0.00571	3' UTR	15	79823898	79834333	10436	2	NM_028763	9132
Chr 8	120602548	120603238	DiffBind	0	.	6.34	4.05	7.19	-3.14	1.41e-07	0.000559	Distal Intergenic	8	120581266	120589075	7810	2	NM_178856	-13474
Chr 9	53402136	53402802	DiffBind	0	.	5.63	3.28	6.48	-3.19	0.000161	0.0397	Promoter (1-2kb)	9	53400805	53400886	82	2	NR_105807	-1251
Chr 8	37290759	37291272	DiffBind	0	.	5.89	3.54	6.74	-3.21	2.83e-05	0.0145	Distal Intergenic	8	36985573	37024238	38666	2	NR_126063	-266522
Chr 11	6049695	6050393	DiffBind	0	.	6.16	3.78	7.02	-3.24	5.49e-06	0.00571	Intron (NM_001174053/Camk2b, intron 1 of 19)	11	5969666	6065748	96083	2	NM_001174053	15355
Chr 4	56630013	56630934	DiffBind	0	.	6.56	4.13	7.42	-3.28	1.92e-06	0.00294	Distal Intergenic	4	56740005	56741425	1421	2	NM_025271	110491
Chr 12	17621614	17622773	DiffBind	0	.	6.09	3.66	6.95	-3.29	0.000123	0.0335	Distal Intergenic	12	17690814	17791926	101113	1	NM_016677	-68041
Chr 13	59248973	59249475	DiffBind	0	.	5.67	3.03	6.55	-3.53	0.000124	0.0337	Distal Intergenic	13	59453850	59544451	90602	2	NM_001284221	294976
Chr 18	49596656	49597107	DiffBind	0	.	5.71	3.05	6.59	-3.54	2.4e-05	0.0134	Distal Intergenic	18	49523289	49524441	1153	1	NR_033785	73368
Chr 17	68771722	68772255	DiffBind	0	.	5.78	2.9	6.67	-3.77	5.1e-06	0.00571	Intron (NM_177278/L3mbtl4, intron 19 of 20)	17	68837136	68843138	6003	1	NM_001206661	-64881
Chr 7	96884117	96884673	DiffBind	0	.	6.19	3.31	7.08	-3.78	0.000155	0.0391	Intron (NM_011858/Tenm4, intron 27 of 32)	7	96951527	97064757	113231	1	NM_153591	-66854
Chr 1	185184046	185184438	DiffBind	0	.	5.34	2.28	6.25	-3.97	9.07e-05	0.0273	Distal Intergenic	1	185204168	185286746	82579	1	NM_001163754	-19730
Chr 19	36815742	36816151	DiffBind	0	.	5.43	2.36	6.34	-3.98	5.56e-05	0.0208	Distal Intergenic	19	36834232	36893477	59246	1	NM_001163635	-18081
Chr 9	107421539	107422370	DiffBind	0	.	6.2	3.06	7.12	-4.06	8.21e-06	0.00703	Intron (NM_001174047/Cacna2d2, intron 1 of 38)	9	107436736	107436755	20	1	NR_039580	-14366
Chr 2	79569389	79569772	DiffBind	0	.	5.76	2.44	6.68	-4.24	6.35e-05	0.0223	Distal Intergenic	2	79635425	79672964	37540	1	NM_080558	-65653
Chr 15	77116085	77116807	DiffBind	0	.	5.76	2.44	6.68	-4.25	5.24e-05	0.0201	Intron (NM_001110828/Rbfox2, intron 3 of 12)	15	77084398	77096314	11917	1	NR_108037	31688
Chr 7	44438920	44439566	DiffBind	0	.	5.53	2.14	6.46	-4.32	0.00011	0.0314	Promoter (2-3kb)	7	44442487	44463344	20858	1	NM_198250	-2921
Chr 5	101985452	101985979	DiffBind	0	.	6.12	2.69	7.05	-4.36	4.02e-09	3.35e-05	Intron (NM_172882/Wdfy3, intron 3 of 66)	5	101832953	102069921	236969	2	NM_172882	83942
Chr 7	79715242	79715930	DiffBind	0	.	5.43	1.97	6.36	-4.39	0.000117	0.0326	Promoter (1-2kb)	7	79698098	79714186	16089	2	NM_010626	-1057
Chr 1	180922007	180922393	DiffBind	0	.	5.49	1.97	6.42	-4.46	4.93e-05	0.0195	Distal Intergenic	1	180935039	180938401	3363	1	NM_010094	-12646
Chr 4	145017371	145017945	DiffBind	0	.	5.73	2.14	6.67	-4.53	1.34e-05	0.0102	Intron (NM_001276502/Vps13d, intron 65 of 68)	4	144893137	144927645	34509	1	NM_011303	124235
Chr 13	41703416	41703807	DiffBind	0	.	5.78	2.14	6.72	-4.58	5.83e-06	0.00571	Distal Intergenic	13	41650762	41656777	6016	1	NM_001145878	52655
Chr 7	44888862	44889389	DiffBind	0	.	5.77	1.92	6.72	-4.8	1.34e-06	0.00231	Promoter (2-3kb)	7	44879386	44892366	12981	2	NM_029365	2977
Chr 9	37420959	37421355	DiffBind	0	.	5.07	0.93	6.03	-5.1	5.91e-05	0.0215	Exon (NM_001164767/Robo3, exon 17 of 28)	9	37416045	37433175	17131	2	NM_001164767	11820
Chr 4	43409489	43410394	DiffBind	0	.	5.69	1.54	6.65	-5.11	6.03e-07	0.00159	Promoter (2-3kb)	4	43406502	43427092	20591	1	NM_199057	2988
Chr 15	102192630	102193058	DiffBind	0	.	5.29	0.93	6.26	-5.32	8.2e-06	0.00703	Distal Intergenic	15	102176998	102189043	12046	2	NM_144942	-3588
Chr 11	31923907	31924275	DiffBind	0	.	5.44	0.93	6.41	-5.48	1.53e-06	0.00248	Intron (NM_001290676/Cpeb4, intron 4 of 8)	11	31965633	31979651	14019	1	NM_026262	-41358
Chr 14	32028943	32029411	DiffBind	0	.	5.77	1.1	6.74	-5.64	2.77e-08	0.000179	Promoter (<=1kb)	14	32029103	32058326	29224	1	NM_030166	0
Chr 6	84963234	84963740	DiffBind	0	.	5.29	0.5	6.26	-5.77	5.29e-06	0.00571	Intron (NM_177077/Exoc6b, intron 6 of 21)	6	84618486	85069513	451028	2	NM_177077	105773
Chr 4	149723941	149724352	DiffBind	0	.	4.81	-0.14	5.78	-5.92	0.000132	0.0347	Intron (NM_001284270/Tmem201, intron 6 of 10)	4	149724863	149737770	12908	2	NM_001284273	13418
Chr 12	100252632	100252965	DiffBind	0	.	5.09	-0.14	6.07	-6.21	1.64e-05	0.0111	Distal Intergenic	12	100276609	100300908	24300	1	NR_045741	-23644
Chr 2	141688563	141689139	DiffBind	0	.	5.15	-0.14	6.13	-6.27	1.13e-05	0.00881	Intron (NM_001013802/Macrod2, intron 6 of 18)	2	140658198	140671476	13279	2	NM_178382	-1017088
Chr 12	107516344	107516937	DiffBind	0	.	5.2	-0.14	6.18	-6.32	8.01e-06	0.00703	Distal Intergenic	12	107723743	107735488	11746	2	NR_045973	218551
Chr 6	39352156	39352694	DiffBind	0	.	5.25	-0.14	6.24	-6.37	6.45e-06	0.00606	Exon (NM_028123/Slc37a3, exon 7 of 15)	6	39334771	39377707	42937	2	NM_028123	25013
Chr 7	121694772	121695200	DiffBind	0	.	5.42	-0.14	6.4	-6.54	1.17e-06	0.0022	Intron (NM_001033173/Usp31, intron 1 of 15)	7	121642021	121707253	65233	2	NM_001033173	12053
Chr 10	32184394	32184990	DiffBind	0	.	5.67	-0.14	6.66	-6.8	1.35e-07	0.000559	Intron (NM_001013411/Nkain2, intron 3 of 6)	10	31501887	31609725	107839	2	NM_001146349	-574670
Chr 17	49815686	49816286	DiffBind	0	.	5.68	-0.14	6.67	-6.81	1.09e-07	0.000528	Intron (NM_177052/Kif6, intron 13 of 22)	17	49615172	49909847	294676	1	NM_177052	200515
Chr 2	156189608	156190595	DiffBind	0	.	5.74	-0.14	6.73	-6.87	4.1e-07	0.00126	Distal Intergenic	2	156196647	156309953	113307	1	NM_172674	-6052
Chr 6	111985987	111986469	DiffBind	0	.	5.74	-0.14	6.73	-6.87	6.16e-08	0.000359	Distal Intergenic	6	112210708	112212518	1811	1	NR_027865	-224239

## Sheet: D
Category	Term	Count	%	P-Value	Benjamini
KEGG_PATHWAY	Axon guidance	12	4.3	5.3e-06	0.0012
KEGG_PATHWAY	Calcium signaling pathway	13	4.6	1.4e-05	0.0017
KEGG_PATHWAY	Oxytocin signaling pathway	9	3.2	0.00031	0.024
KEGG_PATHWAY	Ras signaling pathway	10	3.6	0.0013	0.073
KEGG_PATHWAY	Rap1 signaling pathway	9	3.2	0.0027	0.094
KEGG_PATHWAY	Gap junction	6	2.1	0.0027	0.094
KEGG_PATHWAY	Pathways in cancer	15	5.4	0.0029	0.094
KEGG_PATHWAY	GnRH signaling pathway	6	2.1	0.0033	0.096
KEGG_PATHWAY	Circadian entrainment	6	2.1	0.0048	0.12
KEGG_PATHWAY	Melanogenesis	6	2.1	0.0052	0.12
KEGG_PATHWAY	MAPK signaling pathway	10	3.6	0.0057	0.12
KEGG_PATHWAY	Phospholipase D signaling pathway	7	2.5	0.0065	0.12
KEGG_PATHWAY	Long-term potentiation	5	1.8	0.0067	0.12
KEGG_PATHWAY	Amphetamine addiction	5	1.8	0.0074	0.12
KEGG_PATHWAY	Glutamatergic synapse	6	2.1	0.0087	0.13
KEGG_PATHWAY	Glioma	5	1.8	0.0095	0.14
KEGG_PATHWAY	Regulation of actin cytoskeleton	8	2.9	0.012	0.16
KEGG_PATHWAY	Wnt signaling pathway	7	2.5	0.012	0.16
KEGG_PATHWAY	Inflammatory mediator regulation of TRP channels	6	2.1	0.014	0.17
KEGG_PATHWAY	Phosphatidylinositol signaling system	5	1.8	0.023	0.26
KEGG_PATHWAY	Human cytomegalovirus infection	8	2.9	0.025	0.27
KEGG_PATHWAY	VEGF signaling pathway	4	1.4	0.027	0.28
KEGG_PATHWAY	Aldosterone synthesis and secretion	5	1.8	0.028	0.28
KEGG_PATHWAY	Glucagon signaling pathway	5	1.8	0.029	0.28
KEGG_PATHWAY	Longevity regulating pathway - multiple species	4	1.4	0.032	0.29
KEGG_PATHWAY	GnRH secretion	4	1.4	0.034	0.29
KEGG_PATHWAY	Lipid and atherosclerosis	7	2.5	0.034	0.29
KEGG_PATHWAY	cAMP signaling pathway	7	2.5	0.037	0.31
KEGG_PATHWAY	Tight junction	6	2.1	0.04	0.31
KEGG_PATHWAY	cGMP-PKG signaling pathway	6	2.1	0.045	0.34
KEGG_PATHWAY	Hepatocellular carcinoma	6	2.1	0.046	0.34
KEGG_PATHWAY	Inositol phosphate metabolism	4	1.4	0.047	0.34
KEGG_PATHWAY	Platelet activation	5	1.8	0.051	0.35
KEGG_PATHWAY	Gastric acid secretion	4	1.4	0.052	0.35
KEGG_PATHWAY	FoxO signaling pathway	5	1.8	0.06	0.39
KEGG_PATHWAY	B cell receptor signaling pathway	4	1.4	0.063	0.4
KEGG_PATHWAY	Dopaminergic synapse	5	1.8	0.065	0.41
KEGG_PATHWAY	Insulin signaling pathway	5	1.8	0.071	0.43
KEGG_PATHWAY	PD-L1 expression and PD-1 checkpoint pathway in cancer	4	1.4	0.076	0.43
KEGG_PATHWAY	GABAergic synapse	4	1.4	0.078	0.43
KEGG_PATHWAY	Vascular smooth muscle contraction	5	1.8	0.079	0.43
KEGG_PATHWAY	Longevity regulating pathway	4	1.4	0.08	0.43
KEGG_PATHWAY	Proteoglycans in cancer	6	2.1	0.081	0.43
KEGG_PATHWAY	Fc gamma R-mediated phagocytosis	4	1.4	0.085	0.44
KEGG_PATHWAY	Choline metabolism in cancer	4	1.4	0.098	0.5
GOTERM_BP_DIRECT	axon guidance	11	3.9	3.8e-05	0.062
GOTERM_BP_DIRECT	peptidyl-serine phosphorylation	9	3.2	0.00084	0.38
GOTERM_BP_DIRECT	calcium ion transport	8	2.9	0.0011	0.38
GOTERM_BP_DIRECT	negative regulation of insulin receptor signaling pathway	5	1.8	0.0012	0.38
GOTERM_BP_DIRECT	positive regulation of synapse assembly	6	2.1	0.0012	0.38
GOTERM_BP_DIRECT	actin cytoskeleton organization	9	3.2	0.0014	0.38
GOTERM_BP_DIRECT	lipid metabolic process	18	6.4	0.0023	0.54
GOTERM_BP_DIRECT	regulation of neuron migration	4	1.4	0.003	0.6
GOTERM_BP_DIRECT	synaptic membrane adhesion	4	1.4	0.0033	0.6
GOTERM_BP_DIRECT	positive regulation of osteoclast differentiation	4	1.4	0.0048	0.65
GOTERM_BP_DIRECT	protein autophosphorylation	8	2.9	0.005	0.65
GOTERM_BP_DIRECT	cell morphogenesis	6	2.1	0.0053	0.65
GOTERM_BP_DIRECT	actomyosin structure organization	4	1.4	0.0057	0.65
GOTERM_BP_DIRECT	protein dephosphorylation	7	2.5	0.0059	0.65
GOTERM_BP_DIRECT	negative regulation of vascular endothelial growth factor signaling pathway	3	1.1	0.0059	0.65
GOTERM_BP_DIRECT	negative chemotaxis	4	1.4	0.0067	0.69
GOTERM_BP_DIRECT	positive regulation of cell migration	9	3.2	0.0079	0.76
GOTERM_BP_DIRECT	cell-cell adhesion via plasma-membrane adhesion molecules	4	1.4	0.0084	0.77
GOTERM_BP_DIRECT	dephosphorylation	6	2.1	0.0096	0.83
GOTERM_BP_DIRECT	positive regulation of transcription, DNA-templated	16	5.7	0.01	0.85
GOTERM_BP_DIRECT	phosphatidylinositol-mediated signaling	4	1.4	0.012	0.97
GOTERM_BP_DIRECT	negative regulation of transcription from RNA polymerase II promoter	19	6.8	0.018	1
GOTERM_BP_DIRECT	neural crest cell migration	4	1.4	0.018	1
GOTERM_BP_DIRECT	nervous system development	11	3.9	0.021	1
GOTERM_BP_DIRECT	positive regulation of transcription from RNA polymerase II promoter	22	7.9	0.022	1
GOTERM_BP_DIRECT	signal transduction	24	8.6	0.022	1
GOTERM_BP_DIRECT	positive regulation of gluconeogenesis	3	1.1	0.023	1
GOTERM_BP_DIRECT	response to pain	3	1.1	0.023	1
GOTERM_BP_DIRECT	intracellular signal transduction	11	3.9	0.024	1
GOTERM_BP_DIRECT	regulation of inflammatory response	5	1.8	0.024	1
GOTERM_BP_DIRECT	regulation of G1/S transition of mitotic cell cycle	4	1.4	0.025	1
GOTERM_BP_DIRECT	positive regulation of stress fiber assembly	4	1.4	0.025	1
GOTERM_BP_DIRECT	protein palmitoylation	3	1.1	0.025	1
GOTERM_BP_DIRECT	protein phosphorylation	14	5	0.025	1
GOTERM_BP_DIRECT	fibroblast growth factor receptor signaling pathway	4	1.4	0.026	1
GOTERM_BP_DIRECT	synapse assembly	4	1.4	0.027	1
GOTERM_BP_DIRECT	skin development	4	1.4	0.027	1
GOTERM_BP_DIRECT	regulation of dendritic spine morphogenesis	3	1.1	0.027	1
GOTERM_BP_DIRECT	multicellular organism development	20	7.1	0.027	1
GOTERM_BP_DIRECT	positive regulation of endothelial cell migration	4	1.4	0.029	1
GOTERM_BP_DIRECT	positive regulation of cardiac muscle hypertrophy	3	1.1	0.029	1
GOTERM_BP_DIRECT	regulation of insulin secretion involved in cellular response to glucose stimulus	3	1.1	0.032	1
GOTERM_BP_DIRECT	negative regulation of axon extension involved in axon guidance	3	1.1	0.034	1
GOTERM_BP_DIRECT	synapse organization	4	1.4	0.04	1
GOTERM_BP_DIRECT	regulation of myelination	3	1.1	0.041	1
GOTERM_BP_DIRECT	multinuclear osteoclast differentiation	2	0.7	0.042	1
GOTERM_BP_DIRECT	positive regulation of connective tissue replacement	2	0.7	0.042	1
GOTERM_BP_DIRECT	neuron projection development	6	2.1	0.043	1
GOTERM_BP_DIRECT	positive regulation of cell differentiation	4	1.4	0.044	1
GOTERM_BP_DIRECT	negative regulation of protein kinase activity	4	1.4	0.049	1
GOTERM_BP_DIRECT	regulation of cell cycle	8	2.9	0.049	1
GOTERM_BP_DIRECT	neuron projection extension	3	1.1	0.049	1
GOTERM_BP_DIRECT	cholesterol esterification	2	0.7	0.053	1
GOTERM_BP_DIRECT	negative regulation of glucose transport	2	0.7	0.053	1
GOTERM_BP_DIRECT	secretory granule localization	2	0.7	0.053	1
GOTERM_BP_DIRECT	cellular response to catecholamine stimulus	2	0.7	0.053	1
GOTERM_BP_DIRECT	positive regulation of DNA primase activity	2	0.7	0.053	1
GOTERM_BP_DIRECT	digestive tract development	3	1.1	0.054	1
GOTERM_BP_DIRECT	branching morphogenesis of an epithelial tube	3	1.1	0.054	1
GOTERM_BP_DIRECT	regulation of ERK1 and ERK2 cascade	3	1.1	0.057	1
GOTERM_BP_DIRECT	semaphorin-plexin signaling pathway	3	1.1	0.06	1
GOTERM_BP_DIRECT	cellular response to oxygen levels	2	0.7	0.063	1
GOTERM_BP_DIRECT	cellular response to amino acid stimulus	5	1.8	0.067	1
GOTERM_BP_DIRECT	double-strand break repair via homologous recombination	4	1.4	0.067	1
GOTERM_BP_DIRECT	mast cell degranulation	3	1.1	0.069	1
GOTERM_BP_DIRECT	regulation of heart rate	3	1.1	0.072	1
GOTERM_BP_DIRECT	regulation of cell junction assembly	2	0.7	0.073	1
GOTERM_BP_DIRECT	regulation of peptidyl-serine phosphorylation	2	0.7	0.073	1
GOTERM_BP_DIRECT	myotube cell development	2	0.7	0.073	1
GOTERM_BP_DIRECT	calcium-mediated signaling	4	1.4	0.073	1
GOTERM_BP_DIRECT	positive regulation of protein binding	4	1.4	0.077	1
GOTERM_BP_DIRECT	phosphorylation	12	4.3	0.077	1
GOTERM_BP_DIRECT	regulation of neuron differentiation	3	1.1	0.078	1
GOTERM_BP_DIRECT	cell proliferation	8	2.9	0.083	1
GOTERM_BP_DIRECT	regulation of oligodendrocyte differentiation	2	0.7	0.083	1
GOTERM_BP_DIRECT	negative regulation of Schwann cell proliferation	2	0.7	0.083	1
GOTERM_BP_DIRECT	positive regulation of protein deacetylation	2	0.7	0.083	1
GOTERM_BP_DIRECT	negative regulation of dendritic spine morphogenesis	2	0.7	0.083	1
GOTERM_BP_DIRECT	negative regulation of protein kinase B signaling	3	1.1	0.088	1
GOTERM_BP_DIRECT	regulation of cell shape	5	1.8	0.088	1
GOTERM_BP_DIRECT	genitalia development	2	0.7	0.093	1
GOTERM_BP_DIRECT	regulation of modification of postsynaptic actin cytoskeleton	2	0.7	0.093	1
GOTERM_BP_DIRECT	establishment of protein localization	3	1.1	0.094	1
GOTERM_BP_DIRECT	chromatin remodeling	5	1.8	0.096	1
GOTERM_BP_DIRECT	gene expression	6	2.1	0.1	1
