# Supplementary material for: Dynamic modulation of genomic enhancer elements in the suprachiasmatic nucleus, the site of the mammalian circadian clock
Source: Genome Res. 2023 May;33(5):673–88. doi: 10.1101/gr.277581.122 (PMC10317116; doi:10.1101/gr.277581.122)
Supplement: Supplemental Material [file supp_gr.277581.122_Supplemental_Table_S4.xlsx]

## Sheet: Sheet1
Supplemental Table S4: Differential H3K27ac sites between anti-phasic timepoints
A) Differential H3K27ac sites between ZT3 and ZT15
B) Differential H3K27ac sites between ZT7 and ZT19
C) Differential H3K27ac sites between ZT11 and ZT23

## Sheet: A(ZT3 Vs ZT15 H3K27ac)
Chrom	Start	End	Name	Conc	Conc_ZT15XSCNXH3K27ac	Conc_ZT3XSCNXH3K27ac	Fold	p.value	FDR
Chr 2	144397766	144399997	DiffBind	7.1	8.07	2.21	5.86	9.91e-18	5.78e-13
Chr 15	68068817	68074143	DiffBind	10.89	10.45	11.22	-0.77	8.44e-13	2.46e-08
Chr 14	63175360	63179251	DiffBind	10.98	10.57	11.29	-0.72	3.63e-10	7.06e-06
Chr 16	95708804	95709916	DiffBind	5.99	6.97	0.83	6.13	5.11e-10	7.45e-06
Chr 11	121810108	121811215	DiffBind	6.38	7.34	2.21	5.13	7.62e-10	8.88e-06
Chr 17	24556883	24561514	DiffBind	9.81	10.18	9.3	0.88	1.72e-09	1.67e-05
Chr 5	101985452	101985979	DiffBind	6.12	2.69	7.05	-4.36	4.02e-09	3.35e-05
Chr 7	64331442	64332064	DiffBind	5.89	6.83	2.29	4.53	1.55e-08	0.000113
Chr 14	32028943	32029411	DiffBind	5.77	1.1	6.74	-5.64	2.77e-08	0.000179
Chr 6	111985987	111986469	DiffBind	5.74	-0.14	6.73	-6.87	6.16e-08	0.000359
Chr 5	119057711	119058419	DiffBind	5.64	6.63	-0.26	6.89	9.02e-08	0.000478
Chr 17	49815686	49816286	DiffBind	5.68	-0.14	6.67	-6.81	1.09e-07	0.000528
Chr 10	32184394	32184990	DiffBind	5.67	-0.14	6.66	-6.8	1.35e-07	0.000559
Chr 8	120602548	120603238	DiffBind	6.34	4.05	7.19	-3.14	1.41e-07	0.000559
Chr 15	66913904	66916229	DiffBind	8.01	8.59	7.02	1.57	1.44e-07	0.000559
Chr 2	32667631	32668450	DiffBind	6.5	4.34	7.32	-2.98	2.5e-07	0.00091
Chr 3	108780896	108781634	DiffBind	7.05	5.32	7.81	-2.49	2.96e-07	0.00102
Chr 15	80322239	80323837	DiffBind	7.21	7.9	5.83	2.07	3.29e-07	0.00106
Chr 2	156189608	156190595	DiffBind	5.74	-0.14	6.73	-6.87	4.1e-07	0.00126
Chr 8	124404020	124405834	DiffBind	7.78	6.72	8.38	-1.66	5.72e-07	0.00159
Chr 4	43409489	43410394	DiffBind	5.69	1.54	6.65	-5.11	6.03e-07	0.00159
Chr 1	162402817	162404072	DiffBind	7.01	7.75	5.37	2.38	6.05e-07	0.00159
Chr 11	105530041	105531346	DiffBind	7.06	5.55	7.78	-2.23	6.57e-07	0.00159
Chr 4	25483107	25483928	DiffBind	6.23	7.07	3.99	3.08	6.75e-07	0.00159
Chr 10	96581174	96581664	DiffBind	5.69	6.62	2.4	4.22	6.81e-07	0.00159
Chr 10	20065302	20066518	DiffBind	7.1	7.82	5.59	2.23	8.12e-07	0.00182
Chr 4	124658781	124659669	DiffBind	6.45	4.41	7.26	-2.84	8.83e-07	0.00191
Chr 11	59959069	59960524	DiffBind	7.73	8.36	6.57	1.79	9.36e-07	0.00195
Chr 13	43181740	43184232	DiffBind	9.38	9.78	8.82	0.95	1.13e-06	0.0022
Chr 8	83667632	83668730	DiffBind	6.85	5.02	7.63	-2.61	1.15e-06	0.0022
Chr 7	121694772	121695200	DiffBind	5.42	-0.14	6.4	-6.54	1.17e-06	0.0022
Chr 5	105442784	105443365	DiffBind	5.37	6.35	-0.26	6.61	1.21e-06	0.00221
Chr 7	44888862	44889389	DiffBind	5.77	1.92	6.72	-4.8	1.34e-06	0.00231
Chr 19	48238244	48238977	DiffBind	7.14	5.73	7.84	-2.1	1.35e-06	0.00231
Chr X	71433999	71436019	DiffBind	8.29	7.56	8.78	-1.22	1.48e-06	0.00247
Chr 11	31923907	31924275	DiffBind	5.44	0.93	6.41	-5.48	1.53e-06	0.00248
Chr 16	89765021	89765618	DiffBind	5.31	6.29	-0.26	6.55	1.83e-06	0.00288
Chr 4	56630013	56630934	DiffBind	6.56	4.13	7.42	-3.28	1.92e-06	0.00294
Chr 19	42408509	42412125	DiffBind	9.5	9.02	9.85	-0.83	2.05e-06	0.00306
Chr 11	4822356	4823280	DiffBind	6.27	7.13	3.78	3.35	2.24e-06	0.00317
Chr 3	154221513	154223239	DiffBind	8.56	7.86	9.02	-1.16	2.28e-06	0.00317
Chr 11	105347413	105348057	DiffBind	5.29	6.27	-0.26	6.53	2.28e-06	0.00317
Chr 18	70598213	70598813	DiffBind	5.29	6.27	-0.26	6.53	2.52e-06	0.00336
Chr 10	76321925	76323790	DiffBind	7.66	8.24	6.65	1.59	2.54e-06	0.00336
Chr 9	40805679	40809248	DiffBind	9.15	8.6	9.54	-0.93	2.59e-06	0.00336
Chr 1	126654951	126655826	DiffBind	6.83	5.17	7.59	-2.42	3.63e-06	0.0046
Chr 7	132236841	132237510	DiffBind	6.34	4.43	7.13	-2.7	3.81e-06	0.00472
Chr 2	119476182	119479059	DiffBind	11	10.74	11.22	-0.48	4.06e-06	0.00485
Chr 14	31215742	31216073	DiffBind	5.23	6.22	-0.26	6.48	4.11e-06	0.00485
Chr 14	121207616	121209051	DiffBind	7.57	6.59	8.15	-1.57	4.16e-06	0.00485
Chr 4	96797151	96798111	DiffBind	7.09	5.86	7.74	-1.89	4.73e-06	0.0054
Chr 17	68771722	68772255	DiffBind	5.78	2.9	6.67	-3.77	5.1e-06	0.00571
Chr 7	87924181	87926922	DiffBind	9.34	8.88	9.68	-0.8	5.26e-06	0.00571
Chr 6	84963234	84963740	DiffBind	5.29	0.5	6.26	-5.77	5.29e-06	0.00571
Chr 11	6049695	6050393	DiffBind	6.16	3.78	7.02	-3.24	5.49e-06	0.00571
Chr 2	85251904	85254391	DiffBind	9.26	9.62	8.79	0.83	5.66e-06	0.00571
Chr 15	79824540	79825201	DiffBind	6.06	3.81	6.89	-3.08	5.75e-06	0.00571
Chr 7	63894525	63906857	DiffBind	11.94	12.19	11.64	0.55	5.78e-06	0.00571
Chr 13	41703416	41703807	DiffBind	5.78	2.14	6.72	-4.58	5.83e-06	0.00571
Chr 12	95734543	95739506	DiffBind	10	9.63	10.3	-0.67	5.87e-06	0.00571
Chr 18	42603201	42604323	DiffBind	7.12	5.86	7.78	-1.91	5.97e-06	0.00571
Chr 6	39352156	39352694	DiffBind	5.25	-0.14	6.24	-6.37	6.45e-06	0.00606
Chr 5	49854019	49854577	DiffBind	6	6.85	3.63	3.22	7.16e-06	0.00662
Chr 12	107516344	107516937	DiffBind	5.2	-0.14	6.18	-6.32	8.01e-06	0.00703
Chr 3	98266269	98268526	DiffBind	8.06	8.59	7.21	1.39	8.02e-06	0.00703
Chr 15	102192630	102193058	DiffBind	5.29	0.93	6.26	-5.32	8.2e-06	0.00703
Chr 9	107421539	107422370	DiffBind	6.2	3.06	7.12	-4.06	8.21e-06	0.00703
Chr 5	149378546	149382730	DiffBind	10.41	10.66	10.11	0.54	8.22e-06	0.00703
Chr 2	117332652	117335547	DiffBind	8.59	9.06	7.89	1.16	8.32e-06	0.00703
Chr 11	60290195	60291157	DiffBind	7.54	6.6	8.11	-1.51	9.76e-06	0.00812
Chr 16	31363331	31369049	DiffBind	10.81	10.51	11.07	-0.56	1e-05	0.00823
Chr 16	8706931	8708493	DiffBind	7.4	8.01	6.33	1.68	1.05e-05	0.00846
Chr 11	62279845	62282576	DiffBind	9.91	9.54	10.2	-0.66	1.06e-05	0.00846
Chr 13	42683749	42684340	DiffBind	6.25	4.16	7.07	-2.91	1.08e-05	0.00853
Chr 2	141688563	141689139	DiffBind	5.15	-0.14	6.13	-6.27	1.13e-05	0.00881
Chr 19	38506421	38508137	DiffBind	7.68	6.74	8.25	-1.5	1.31e-05	0.01
Chr 4	145017371	145017945	DiffBind	5.73	2.14	6.67	-4.53	1.34e-05	0.0102
Chr 5	137051185	137052197	DiffBind	7.04	5.86	7.68	-1.82	1.43e-05	0.0107
Chr 1	35879537	35880444	DiffBind	6.94	5.65	7.61	-1.96	1.46e-05	0.0107
Chr 5	112496650	112498126	DiffBind	7.65	6.68	8.22	-1.54	1.47e-05	0.0107
Chr 1	33494609	33495270	DiffBind	6.39	4.68	7.15	-2.46	1.48e-05	0.0107
Chr 11	106266916	106269614	DiffBind	9.2	9.54	8.74	0.8	1.54e-05	0.0109
Chr 11	71814066	71815144	DiffBind	6.8	7.5	5.35	2.15	1.55e-05	0.0109
Chr 11	107375042	107378430	DiffBind	8.99	9.41	8.39	1.02	1.63e-05	0.0111
Chr 16	17926793	17930092	DiffBind	10.15	9.82	10.42	-0.6	1.64e-05	0.0111
Chr 12	100252632	100252965	DiffBind	5.09	-0.14	6.07	-6.21	1.64e-05	0.0111
Chr 8	94358749	94359309	DiffBind	5.64	6.57	2.16	4.42	1.75e-05	0.0115
Chr 14	71331568	71332328	DiffBind	5.86	6.77	2.86	3.92	1.77e-05	0.0115
Chr 9	115604717	115605866	DiffBind	8.06	7.32	8.55	-1.23	1.78e-05	0.0115
Chr 3	69289605	69290639	DiffBind	7.66	6.56	8.28	-1.72	1.79e-05	0.0115
Chr 1	62909100	62910703	DiffBind	7.7	6.48	8.36	-1.87	1.79e-05	0.0115
Chr 7	16930083	16935557	DiffBind	11.27	11.05	11.47	-0.42	1.82e-05	0.0115
Chr 17	24583752	24584340	DiffBind	6.28	4.13	7.11	-2.98	1.86e-05	0.0117
Chr 7	17055684	17063050	DiffBind	11.38	11.65	11.04	0.61	1.93e-05	0.0119
Chr 8	106760920	106762151	DiffBind	7.55	6.66	8.1	-1.44	2e-05	0.0121
Chr 15	96692952	96694606	DiffBind	7.5	6.51	8.08	-1.57	2.01e-05	0.0121
Chr 5	25085601	25087647	DiffBind	8.51	7.92	8.92	-1	2.03e-05	0.0121
Chr 12	104742929	104744089	DiffBind	6.88	5.58	7.55	-1.98	2.03e-05	0.0121
Chr 12	81616708	81617161	DiffBind	6.22	4.01	7.05	-3.04	2.1e-05	0.0124
Chr 17	29595265	29596660	DiffBind	7.23	5.93	7.9	-1.98	2.19e-05	0.0128
Chr 1	52672467	52675217	DiffBind	8.5	8.96	7.8	1.16	2.24e-05	0.0128
Chr 19	4168780	4170808	DiffBind	9.82	9.48	10.1	-0.63	2.25e-05	0.0128
Chr 9	24340197	24345906	DiffBind	10.17	9.86	10.42	-0.56	2.26e-05	0.0128
Chr 18	49596656	49597107	DiffBind	5.71	3.05	6.59	-3.54	2.4e-05	0.0134
Chr 2	158343138	158344323	DiffBind	7.38	8.02	6.22	1.8	2.44e-05	0.0134
Chr 13	59668413	59670124	DiffBind	8.07	7.35	8.54	-1.19	2.44e-05	0.0134
Chr 7	66245817	66249369	DiffBind	9.87	10.15	9.52	0.63	2.51e-05	0.0135
Chr 14	49127089	49127650	DiffBind	6.65	7.44	4.77	2.68	2.51e-05	0.0135
Chr 12	98733295	98735574	DiffBind	9.11	9.51	8.55	0.96	2.53e-05	0.0135
Chr 18	30507087	30507936	DiffBind	6.52	7.31	4.64	2.67	2.62e-05	0.0139
Chr 12	108791661	108795490	DiffBind	11.05	10.79	11.27	-0.47	2.64e-05	0.0139
Chr 12	112981446	112983473	DiffBind	8.23	8.78	7.31	1.48	2.68e-05	0.0139
Chr 8	78339901	78342216	DiffBind	9.45	8.99	9.8	-0.81	2.7e-05	0.0139
Chr 8	37290759	37291272	DiffBind	5.89	3.54	6.74	-3.21	2.83e-05	0.0145
Chr 15	73595376	73598283	DiffBind	8.26	8.71	7.61	1.1	2.86e-05	0.0145
Chr 5	81621013	81621480	DiffBind	6.29	4.49	7.07	-2.58	3e-05	0.0149
Chr 19	44387537	44390181	DiffBind	10.35	9.99	10.63	-0.65	3.01e-05	0.0149
Chr 9	74981604	74982624	DiffBind	5.63	6.5	3.06	3.44	3.01e-05	0.0149
Chr 1	55450561	55456727	DiffBind	10.57	10.24	10.84	-0.6	3.07e-05	0.015
Chr 2	158754802	158757599	DiffBind	7.88	8.44	6.95	1.49	3.11e-05	0.015
Chr 15	72860943	72863211	DiffBind	8.73	8.1	9.17	-1.08	3.11e-05	0.015
Chr 12	12827247	12828811	DiffBind	7.22	7.9	5.9	2	3.15e-05	0.015
Chr 13	112810577	112811570	DiffBind	6.63	4.95	7.38	-2.43	3.17e-05	0.015
Chr 15	79386026	79387271	DiffBind	7.71	8.34	6.57	1.76	3.25e-05	0.0153
Chr 1	138448879	138449525	DiffBind	6.41	4.66	7.18	-2.52	3.32e-05	0.0155
Chr 2	25021430	25023220	DiffBind	8.24	8.69	7.58	1.11	3.41e-05	0.0158
Chr 2	10215587	10218110	DiffBind	9.53	9.11	9.86	-0.75	3.61e-05	0.0166
Chr 2	155825803	155828112	DiffBind	9.74	9.38	10.03	-0.65	3.72e-05	0.0169
Chr 14	18237120	18240091	DiffBind	10.94	10.7	11.14	-0.44	3.75e-05	0.0169
Chr 4	62767234	62768607	DiffBind	7.03	7.76	5.5	2.26	3.77e-05	0.0169
Chr 12	16869215	16870951	DiffBind	8.29	8.77	7.58	1.2	3.82e-05	0.0169
Chr 12	46808824	46809860	DiffBind	7.08	5.98	7.7	-1.71	3.82e-05	0.0169
Chr 17	90677298	90677762	DiffBind	5.95	3.88	6.76	-2.89	4.09e-05	0.0179
Chr 1	154577724	154578596	DiffBind	6.77	5.5	7.43	-1.93	4.11e-05	0.0179
Chr 5	137651833	137653168	DiffBind	8.16	8.73	7.2	1.53	4.21e-05	0.018
Chr 12	79503955	79504927	DiffBind	7	5.65	7.69	-2.04	4.21e-05	0.018
Chr 4	153216039	153222119	DiffBind	10.29	9.99	10.53	-0.54	4.25e-05	0.0181
Chr 6	51586237	51586869	DiffBind	5.43	6.36	2.01	4.35	4.43e-05	0.0187
Chr 5	139038304	139039487	DiffBind	6.94	7.66	5.43	2.23	4.48e-05	0.0188
Chr 6	25276999	25277867	DiffBind	6.01	3.97	6.82	-2.85	4.56e-05	0.019
Chr 18	67722808	67725241	DiffBind	9.81	9.47	10.09	-0.63	4.62e-05	0.019
Chr 5	32926536	32929100	DiffBind	8.31	8.76	7.65	1.11	4.63e-05	0.019
Chr 15	25404500	25406601	DiffBind	8.08	7.22	8.62	-1.4	4.67e-05	0.0191
Chr 19	32252336	32253488	DiffBind	6.65	5.26	7.35	-2.09	4.82e-05	0.0195
Chr 11	107965767	107966595	DiffBind	6.67	5.3	7.36	-2.06	4.85e-05	0.0195
Chr 8	14966360	14971090	DiffBind	10.27	10.51	9.98	0.53	4.89e-05	0.0195
Chr 1	180922007	180922393	DiffBind	5.49	1.97	6.42	-4.46	4.93e-05	0.0195
Chr 4	141505675	141508032	DiffBind	9.6	9.2	9.91	-0.7	4.98e-05	0.0195
Chr 18	33447858	33448434	DiffBind	6.09	6.89	4.14	2.75	5.01e-05	0.0195
Chr 2	68301414	68303001	DiffBind	8.11	7.44	8.57	-1.14	5.03e-05	0.0195
Chr 3	136892625	136893716	DiffBind	7.34	6.39	7.91	-1.53	5.1e-05	0.0197
Chr 15	77116085	77116807	DiffBind	5.76	2.44	6.68	-4.25	5.24e-05	0.0201
Chr 3	127133989	127135355	DiffBind	7.33	6.29	7.93	-1.64	5.33e-05	0.0203
Chr 5	8573530	8574142	DiffBind	5.96	3.99	6.76	-2.78	5.41e-05	0.0205
Chr 6	92439543	92441876	DiffBind	7.72	6.9	8.24	-1.34	5.53e-05	0.0208
Chr 19	36815742	36816151	DiffBind	5.43	2.36	6.34	-3.98	5.56e-05	0.0208
Chr 18	60901342	60902420	DiffBind	7.17	6	7.8	-1.8	5.62e-05	0.0208
Chr 1	106224704	106244964	DiffBind	12.59	12.42	12.75	-0.33	5.63e-05	0.0208
Chr 12	26115160	26116555	DiffBind	7.17	7.76	6.18	1.57	5.74e-05	0.021
Chr 9	37420959	37421355	DiffBind	5.07	0.93	6.03	-5.1	5.91e-05	0.0215
Chr 5	125636137	125637010	DiffBind	6.92	5.73	7.56	-1.83	5.99e-05	0.0217
Chr 2	39007129	39010116	DiffBind	10.28	9.96	10.54	-0.59	6.15e-05	0.022
Chr 10	75920476	75924137	DiffBind	10.53	10.22	10.78	-0.56	6.15e-05	0.022
Chr 4	46725785	46732508	DiffBind	11.27	11.06	11.46	-0.39	6.26e-05	0.0222
Chr 16	91009304	91012823	DiffBind	10.83	10.59	11.04	-0.45	6.28e-05	0.0222
Chr 2	79569389	79569772	DiffBind	5.76	2.44	6.68	-4.24	6.35e-05	0.0223
Chr 10	80085180	80085882	DiffBind	6.51	5.02	7.23	-2.21	6.51e-05	0.0226
Chr 1	156426478	156430432	DiffBind	10.43	10.15	10.66	-0.52	6.53e-05	0.0226
Chr 1	149211895	149212451	DiffBind	5.96	6.76	3.97	2.8	6.54e-05	0.0226
Chr X	104670059	104671738	DiffBind	7.91	7.19	8.39	-1.2	6.68e-05	0.0229
Chr 7	55845943	55846982	DiffBind	6.16	7.01	3.85	3.16	6.76e-05	0.023
Chr 2	91689012	91690995	DiffBind	8.72	8.19	9.11	-0.92	6.92e-05	0.0233
Chr 10	75699467	75701976	DiffBind	8.54	8.98	7.91	1.07	6.96e-05	0.0233
Chr 5	38168477	38169045	DiffBind	6.21	7.06	3.84	3.22	7.02e-05	0.0233
Chr 3	34311439	34314129	DiffBind	8.06	7.37	8.53	-1.16	7.03e-05	0.0233
Chr 14	34935562	34936981	DiffBind	7.14	6.05	7.75	-1.7	7.05e-05	0.0233
Chr 9	99138940	99141089	DiffBind	9.16	8.73	9.5	-0.76	7.09e-05	0.0233
Chr 14	75874779	75876950	DiffBind	7.79	8.32	6.97	1.35	7.35e-05	0.024
Chr 14	60987332	60987960	DiffBind	6.13	4.38	6.89	-2.51	7.37e-05	0.024
Chr 8	15592288	15592623	DiffBind	5.14	6.09	1.19	4.9	7.47e-05	0.0242
Chr 4	44156225	44156807	DiffBind	4.89	5.87	-0.26	6.13	7.96e-05	0.0255
Chr 10	70863469	70864604	DiffBind	6.86	5.41	7.56	-2.15	7.99e-05	0.0255
Chr 12	106029882	106032309	DiffBind	8.57	8	8.97	-0.97	8.02e-05	0.0255
Chr 9	48618390	48619728	DiffBind	7.56	6.41	8.19	-1.78	8.2e-05	0.026
Chr 16	94588159	94589303	DiffBind	7.49	8.01	6.65	1.36	8.31e-05	0.0262
Chr 2	160801265	160808305	DiffBind	11.15	11.35	10.91	0.44	8.37e-05	0.0262
Chr 8	11311284	11314046	DiffBind	9.43	9.07	9.72	-0.65	8.68e-05	0.0271
Chr 7	122370102	122371270	DiffBind	7.03	5.92	7.65	-1.72	8.76e-05	0.0272
Chr 11	55957719	55958994	DiffBind	8.02	7.36	8.48	-1.12	8.87e-05	0.0273
Chr 13	58089868	58092084	DiffBind	8.86	8.38	9.22	-0.83	8.97e-05	0.0273
Chr 4	122921301	122924187	DiffBind	9.32	9.62	8.93	0.69	8.98e-05	0.0273
Chr 2	52942663	52944019	DiffBind	7.43	6.55	7.97	-1.41	9.03e-05	0.0273
Chr 8	114286467	114287176	DiffBind	6.28	7.02	4.65	2.38	9.04e-05	0.0273
Chr 1	185184046	185184438	DiffBind	5.34	2.28	6.25	-3.97	9.07e-05	0.0273
Chr 13	55209288	55214275	DiffBind	11.66	11.47	11.83	-0.35	9.19e-05	0.0274
Chr 12	102645276	102646632	DiffBind	7.37	5.98	8.06	-2.09	9.22e-05	0.0274
Chr 18	44379818	44381489	DiffBind	8.05	7.36	8.52	-1.16	9.31e-05	0.0276
Chr 11	88496590	88498549	DiffBind	8.41	7.84	8.81	-0.97	9.51e-05	0.028
Chr 10	95715964	95716581	DiffBind	5.85	6.69	3.62	3.07	9.57e-05	0.028
Chr 8	13656890	13658343	DiffBind	7.55	8.12	6.59	1.53	9.88e-05	0.0288
Chr 2	174232639	174234494	DiffBind	8.02	7.37	8.47	-1.1	0.000106	0.0308
Chr 10	80701109	80704798	DiffBind	10.46	10.21	10.68	-0.47	0.000108	0.0311
Chr 7	65354189	65354742	DiffBind	5.69	6.62	2.35	4.27	0.000109	0.0311
Chr 8	102676664	102678330	DiffBind	8.32	7.72	8.74	-1.03	0.000109	0.0311
Chr 7	44438920	44439566	DiffBind	5.53	2.14	6.46	-4.32	0.00011	0.0314
Chr 7	43311814	43314061	DiffBind	9.74	9.37	10.04	-0.67	0.000112	0.0316
Chr 3	8520985	8522138	DiffBind	7.03	5.91	7.65	-1.75	0.000113	0.0319
Chr 7	97427299	97430443	DiffBind	8.48	7.89	8.89	-1	0.000114	0.0319
Chr 17	27586778	27588413	DiffBind	7.74	6.95	8.25	-1.31	0.000115	0.0321
Chr 7	79715242	79715930	DiffBind	5.43	1.97	6.36	-4.39	0.000117	0.0326
Chr 11	69008078	69008894	DiffBind	7.5	6.68	8.02	-1.34	0.000118	0.0326
Chr 17	84003743	84004707	DiffBind	7.37	6.35	7.96	-1.61	0.00012	0.033
Chr 15	37666396	37668235	DiffBind	8.31	7.67	8.75	-1.08	0.000121	0.033
Chr 12	17621614	17622773	DiffBind	6.09	3.66	6.95	-3.29	0.000123	0.0335
Chr 13	59248973	59249475	DiffBind	5.67	3.03	6.55	-3.53	0.000124	0.0337
Chr 7	139246950	139250196	DiffBind	9.57	9.21	9.86	-0.64	0.000126	0.034
Chr 17	78618873	78621319	DiffBind	7.89	7.22	8.35	-1.13	0.000128	0.0343
Chr 17	5637320	5637891	DiffBind	6.11	4.37	6.87	-2.5	0.000129	0.0345
Chr 9	36940595	36941097	DiffBind	5.73	3.56	6.56	-3	0.000131	0.0346
Chr 1	181996778	181997897	DiffBind	6.83	7.47	5.67	1.8	0.000131	0.0346
Chr 4	149723941	149724352	DiffBind	4.81	-0.14	5.78	-5.92	0.000132	0.0347
Chr 3	82123784	82124616	DiffBind	6.89	5.76	7.52	-1.76	0.000138	0.0362
Chr 7	79335999	79337102	DiffBind	6.85	7.47	5.75	1.73	0.00014	0.0365
Chr 14	21749773	21752393	DiffBind	10.11	9.8	10.36	-0.57	0.000143	0.0373
Chr 10	68908800	68909654	DiffBind	7.42	6.53	7.96	-1.43	0.000146	0.0377
Chr 6	53800511	53803722	DiffBind	9.54	9.05	9.91	-0.86	0.000146	0.0377
Chr 8	106051200	106053522	DiffBind	9.2	8.65	9.59	-0.93	0.000148	0.0379
Chr 2	4097935	4100418	DiffBind	8.86	8.4	9.21	-0.81	0.000148	0.0379
Chr 19	55747816	55749393	DiffBind	7.48	6.65	8.01	-1.35	0.000153	0.0389
Chr 16	5985985	5987235	DiffBind	7.22	6.19	7.81	-1.61	0.000153	0.0389
Chr 7	96884117	96884673	DiffBind	6.19	3.31	7.08	-3.78	0.000155	0.0391
Chr 5	92802508	92806268	DiffBind	10.47	10.16	10.73	-0.57	0.000156	0.0392
Chr 18	37925786	37926484	DiffBind	6.64	4.97	7.4	-2.43	0.000157	0.0394
Chr 3	89771337	89775533	DiffBind	10.75	10.51	10.95	-0.45	0.00016	0.0397
Chr 5	70748034	70749113	DiffBind	6.7	7.4	5.28	2.12	0.000161	0.0397
Chr 9	107707105	107708768	DiffBind	7.18	6.12	7.78	-1.66	0.000161	0.0397
Chr 9	53402136	53402802	DiffBind	5.63	3.28	6.48	-3.19	0.000161	0.0397
Chr X	103562481	103564971	DiffBind	9.39	8.98	9.72	-0.74	0.000163	0.0399
Chr 14	67768749	67770822	DiffBind	8.8	8.32	9.16	-0.83	0.000164	0.0399
Chr 2	174342061	174345209	DiffBind	9.29	9.61	8.89	0.72	0.000166	0.0402
Chr 14	103826564	103827056	DiffBind	6.14	4.37	6.91	-2.54	0.000167	0.0404
Chr 11	117316920	117318130	DiffBind	7.07	6.06	7.65	-1.59	0.000169	0.0407
Chr 5	125671818	125672635	DiffBind	6.51	4.95	7.25	-2.3	0.000171	0.0409
Chr 6	144876605	144877571	DiffBind	6.3	4.68	7.04	-2.36	0.000171	0.0409
Chr 10	57127479	57128559	DiffBind	8.02	8.48	7.34	1.15	0.000175	0.0416
Chr 1	179232261	179232707	DiffBind	6.01	3.91	6.83	-2.91	0.000176	0.0416
Chr 11	38190950	38196554	DiffBind	10.72	10.5	10.92	-0.42	0.000177	0.0416
Chr 4	103576987	103578832	DiffBind	8.49	7.96	8.87	-0.91	0.000178	0.0416
Chr 8	79145176	79146423	DiffBind	6.94	5.84	7.56	-1.72	0.000178	0.0416
Chr 3	25733018	25733676	DiffBind	6.39	4.83	7.12	-2.29	0.000181	0.0422
Chr 13	54873587	54875771	DiffBind	8.94	9.34	8.37	0.97	0.000182	0.0422
Chr 7	48777294	48778683	DiffBind	7.96	7.24	8.44	-1.2	0.000185	0.0429
Chr 15	87348655	87350834	DiffBind	8.81	9.2	8.26	0.95	0.000191	0.0438
Chr 6	89643340	89645179	DiffBind	8.16	7.58	8.57	-0.99	0.000191	0.0438
Chr 2	180455770	180457133	DiffBind	7.42	6.56	7.95	-1.39	0.000195	0.0442
Chr 1	13186950	13190281	DiffBind	10.4	10.09	10.65	-0.56	0.000195	0.0442
Chr 4	58496919	58497307	DiffBind	5.54	6.41	3.03	3.38	0.000196	0.0442
Chr 12	72740897	72741883	DiffBind	7.49	6.66	8.01	-1.36	0.000196	0.0442
Chr 13	110236941	110238532	DiffBind	7.85	7.16	8.31	-1.15	0.000197	0.0443
Chr 5	92197058	92198219	DiffBind	6.82	5.68	7.45	-1.76	0.000202	0.0454
Chr 7	74213056	74213740	DiffBind	6.35	7.05	4.92	2.14	0.000204	0.0456
Chr 4	118281140	118283029	DiffBind	7.8	7.05	8.29	-1.25	0.000205	0.0456
Chr 12	108177292	108180542	DiffBind	10.31	10.06	10.52	-0.46	0.000206	0.0457
Chr 16	39284126	39285284	DiffBind	7.29	7.83	6.42	1.41	0.000208	0.0459
Chr 2	131274909	131276719	DiffBind	8.08	7.48	8.5	-1.02	0.00021	0.0462
Chr 13	102571265	102575092	DiffBind	10.33	10.07	10.55	-0.49	0.000211	0.0462
Chr 10	57000423	57001898	DiffBind	8.29	7.71	8.71	-0.99	0.000211	0.0462
Chr 1	134528810	134532029	DiffBind	9.23	8.81	9.55	-0.74	0.000213	0.0464
Chr 5	105670301	105670686	DiffBind	5.55	6.44	2.85	3.59	0.000219	0.0474
Chr 15	79347170	79348178	DiffBind	6.94	5.67	7.61	-1.94	0.000221	0.0477
Chr 6	31329711	31333292	DiffBind	8.97	8.43	9.37	-0.93	0.000222	0.0477
Chr 8	50292395	50294164	DiffBind	7.84	8.31	7.12	1.19	0.000222	0.0477
Chr 14	76110015	76111838	DiffBind	9.18	8.78	9.5	-0.73	0.000225	0.0479
Chr 18	63893531	63894098	DiffBind	6.52	7.25	4.97	2.28	0.000225	0.0479
Chr 19	25276634	25277755	DiffBind	7.14	7.71	6.16	1.55	0.000226	0.0479
Chr 2	162990839	162993180	DiffBind	9.48	9.15	9.75	-0.61	0.000233	0.0493
Chr 8	82937324	82938725	DiffBind	7.15	7.73	6.17	1.56	0.000235	0.0495
Chr 2	65222609	65224334	DiffBind	8.15	7.44	8.62	-1.17	0.000237	0.0496
Chr 18	47314162	47314960	DiffBind	6.41	5.08	7.09	-2.01	0.000239	0.0499
Chr 5	67751419	67754598	DiffBind	9.2	8.7	9.58	-0.88	0.00024	0.0499
Chr 17	29155531	29156994	DiffBind	8.03	7.35	8.49	-1.14	0.000241	0.0499
Chr 5	54158924	54159982	DiffBind	7.54	6.63	8.09	-1.46	0.000243	0.0499
Chr 2	165396599	165398181	DiffBind	8.17	7.59	8.59	-1.01	0.000244	0.0499
Chr 4	47771980	47773511	DiffBind	8.16	7.41	8.65	-1.24	0.000245	0.0499
Chr 9	123334375	123335717	DiffBind	7.1	7.67	6.16	1.51	0.000246	0.0499
Chr 12	99302367	99304646	DiffBind	8.35	7.71	8.79	-1.08	0.000247	0.0499
Chr 19	31200143	31200818	DiffBind	6.57	5.28	7.24	-1.96	0.000248	0.0499
Chr 11	75630125	75632780	DiffBind	9.47	9.14	9.74	-0.6	0.000249	0.0499
Chr 5	66821854	66822529	DiffBind	6.7	7.35	5.47	1.88	0.00025	0.0499
Chr 11	101478488	101480107	DiffBind	7.96	7.07	8.5	-1.43	0.00025	0.0499
Chr 15	43940386	43941037	DiffBind	6.85	5.66	7.49	-1.82	0.00025	0.0499
Chr 15	58705903	58707379	DiffBind	7.37	7.89	6.56	1.34	0.00025	0.0499
Chr 9	47733503	47735478	DiffBind	8.33	7.78	8.72	-0.94	0.000251	0.0499

## Sheet: B(ZT7 Vs ZT19 H3K27ac)
Chrom	Start	End	Name	Comment	Conc	Conc_ZT19	Conc_ZT7	Fold	p	FDR
Chr 1	37024459	37025571	DiffBind	1112	5.84	6.83	-0.45	7.28	2.08e-08	0.000276
Chr 10	70564868	70565274	DiffBind	406	5.28	6.26	-0.45	6.71	2.53e-06	0.00418
Chr 9	58618640	58619087	DiffBind	447	5.04	6.03	-0.45	6.48	1.05e-05	0.0105
Chr 13	51767602	51768218	DiffBind	616	4.99	5.97	-0.45	6.42	2.29e-05	0.0166
Chr 5	67008912	67009622	DiffBind	710	4.93	5.91	-0.45	6.36	5.05e-05	0.0278
Chr 16	81329233	81329594	DiffBind	361	4.79	5.78	-0.45	6.23	4.94e-05	0.0275
Chr 1	136160468	136160824	DiffBind	356	4.73	5.71	-0.45	6.16	7.82e-05	0.0357
Chr 11	70569337	70569627	DiffBind	290	4.72	5.7	-0.45	6.15	8.73e-05	0.0378
Chr 10	109843793	109844496	DiffBind	703	5.32	6.3	0.39	5.91	5.5e-05	0.0286
Chr 16	31135328	31135888	DiffBind	560	5.59	6.56	1.32	5.24	4.26e-06	0.0061
Chr 8	111359817	111360508	DiffBind	691	5.36	6.32	1.13	5.19	6.07e-05	0.0297
Chr 4	109858184	109859091	DiffBind	907	5.98	6.93	2.09	4.84	4.64e-06	0.00645
Chr 4	138520356	138520970	DiffBind	614	5.49	6.44	1.75	4.69	0.000104	0.043
Chr 6	72517140	72517761	DiffBind	621	5.89	6.83	2.27	4.56	1.21e-05	0.011
Chr 8	35234767	35235255	DiffBind	488	5.36	6.26	2.44	3.83	0.000121	0.0485
Chr 1	84782640	84783395	DiffBind	755	6.17	7.07	3.27	3.81	1.73e-05	0.0137
Chr 4	57698059	57698894	DiffBind	835	6.33	7.23	3.51	3.71	9.43e-07	0.00227
Chr 14	61645371	61645811	DiffBind	440	5.47	6.36	2.65	3.71	6.05e-05	0.0297
Chr 8	120313597	120314221	DiffBind	624	6.06	6.93	3.59	3.34	8.75e-06	0.00956
Chr 8	84661405	84666306	DiffBind	4901	10.22	9.64	10.63	-0.99	0.000129	0.0496
Chr 10	85182849	85186296	DiffBind	3447	10.5	9.92	10.92	-1	8.31e-05	0.0369
Chr 8	105253645	105256175	DiffBind	2530	9.68	9.01	10.13	-1.12	8.78e-05	0.0378
Chr 8	119574014	119575897	DiffBind	1883	9.69	9.01	10.14	-1.13	5.37e-05	0.0286
Chr 7	141538473	141540750	DiffBind	2277	9.45	8.77	9.92	-1.14	0.000121	0.0485
Chr 13	95374449	95376027	DiffBind	1578	9.26	8.57	9.72	-1.15	6.49e-05	0.031
Chr 12	28749712	28752439	DiffBind	2727	9.8	9.07	10.28	-1.21	3.2e-05	0.0216
Chr 1	23921274	23922977	DiffBind	1703	9.49	8.75	9.97	-1.22	4.47e-05	0.0269
Chr 6	112895857	112898007	DiffBind	2150	8.71	7.94	9.21	-1.27	0.00011	0.0449
Chr 11	120357302	120360060	DiffBind	2758	8.89	8.12	9.39	-1.27	0.000127	0.0496
Chr 5	121087968	121090412	DiffBind	2444	8.11	7.26	8.64	-1.39	0.000129	0.0496
Chr 11	69880480	69881939	DiffBind	1459	8.31	7.43	8.85	-1.42	8.77e-05	0.0378
Chr 1	60042184	60043664	DiffBind	1480	8.75	7.8	9.31	-1.51	1.67e-05	0.0135
Chr 11	6527063	6529470	DiffBind	2407	9.18	8.23	9.75	-1.52	5.2e-06	0.00678
Chr 5	139452462	139454551	DiffBind	2089	8.19	7.21	8.76	-1.55	2.61e-05	0.0184
Chr 14	76657071	76660266	DiffBind	3195	8.33	7.35	8.91	-1.56	4.14e-05	0.0261
Chr 6	88044058	88045788	DiffBind	1730	9.3	8.3	9.88	-1.57	4.12e-06	0.00606
Chr 9	21852103	21853395	DiffBind	1292	8.24	7.24	8.82	-1.59	3.93e-05	0.0254
Chr 11	50601628	50603689	DiffBind	2061	8.24	7.24	8.82	-1.59	4.16e-05	0.0261
Chr 10	126861478	126863538	DiffBind	2060	7.66	6.65	8.24	-1.59	0.00013	0.0496
Chr 15	86835258	86836929	DiffBind	1671	8.15	7.03	8.77	-1.74	1.08e-05	0.0106
Chr 16	13404727	13406492	DiffBind	1765	7.85	6.73	8.47	-1.74	7.16e-05	0.033
Chr 3	139802268	139804464	DiffBind	2196	7.58	6.41	8.22	-1.81	9.73e-05	0.0408
Chr 8	125613643	125615464	DiffBind	1821	7.25	5.95	7.92	-1.97	3.39e-05	0.0222
Chr 8	120033419	120035063	DiffBind	1644	7.45	6.12	8.13	-2.01	7.22e-06	0.00848
Chr 15	99511543	99514584	DiffBind	3041	7.89	6.53	8.57	-2.04	1.98e-07	0.000808
Chr 15	98628159	98629697	DiffBind	1538	7.82	6.45	8.51	-2.06	1.55e-05	0.0133
Chr 5	65908754	65910741	DiffBind	1987	7.89	6.52	8.57	-2.06	2.11e-05	0.0162
Chr 8	125513262	125514829	DiffBind	1567	7.4	5.97	8.1	-2.14	1.46e-05	0.0129
Chr 5	149621619	149624852	DiffBind	3233	7.84	6.4	8.55	-2.15	9.83e-08	0.000808
Chr 16	32009725	32010816	DiffBind	1091	6.86	5.41	7.56	-2.15	5.86e-05	0.0295
Chr 16	11090057	11092224	DiffBind	2167	7.41	5.96	8.11	-2.16	3.31e-06	0.00514
Chr 12	80034439	80035353	DiffBind	914	7.04	5.59	7.75	-2.16	4.7e-05	0.0275
Chr X	11435051	11435879	DiffBind	828	7.01	5.51	7.74	-2.23	4.75e-05	0.0275
Chr 1	72465011	72466319	DiffBind	1308	6.71	5.15	7.45	-2.29	5.41e-05	0.0286
Chr 19	10413441	10415069	DiffBind	1628	7.06	5.44	7.81	-2.37	1.65e-05	0.0135
Chr 8	119959936	119961714	DiffBind	1778	7.83	6.17	8.58	-2.41	1.19e-07	0.000808
Chr 8	120045988	120047504	DiffBind	1516	7.66	6	8.41	-2.41	2.36e-05	0.0168
Chr 10	79780219	79781427	DiffBind	1208	7.69	5.94	8.45	-2.51	1.97e-07	0.000808
Chr 6	119176594	119177695	DiffBind	1101	6.71	4.92	7.48	-2.56	5.95e-05	0.0297
Chr 7	34605803	34607087	DiffBind	1284	6.76	4.96	7.54	-2.58	5.97e-06	0.00752
Chr 4	62366300	62367294	DiffBind	994	6.8	4.93	7.58	-2.65	0.000129	0.0496
Chr 1	154820306	154823182	DiffBind	2876	7.67	5.8	8.46	-2.66	1.09e-06	0.0024
Chr 11	120263065	120264536	DiffBind	1471	6.94	5.07	7.73	-2.66	7.54e-06	0.00867
Chr 16	3976245	3977898	DiffBind	1653	7.38	5.24	8.2	-2.96	7.81e-06	0.00879
Chr 5	142185518	142187617	DiffBind	2099	7.4	5.25	8.23	-2.98	3.56e-06	0.00537
Chr 9	64493962	64495357	DiffBind	1395	6.72	4.55	7.55	-3.01	1.19e-05	0.011
Chr 18	5482160	5483003	DiffBind	843	6.12	3.87	6.96	-3.09	7.05e-05	0.033
Chr 4	138012119	138013294	DiffBind	1175	6.22	3.9	7.07	-3.17	8.99e-05	0.038
Chr 2	151893310	151894419	DiffBind	1109	5.9	3.35	6.77	-3.42	1.46e-05	0.0129
Chr 16	56677321	56677979	DiffBind	658	5.92	3.35	6.79	-3.45	2.19e-05	0.0164
Chr 9	46058058	46059890	DiffBind	1832	6.62	4.04	7.5	-3.46	0.000105	0.043
Chr 7	143649190	143649663	DiffBind	473	5.69	3.03	6.57	-3.54	6.51e-05	0.031
Chr X	169986473	169987050	DiffBind	577	5.97	3.28	6.85	-3.57	4.44e-05	0.0269
Chr 15	95819743	95820951	DiffBind	1208	6.75	4.05	7.64	-3.58	1.4e-07	0.000808
Chr 8	28870907	28871957	DiffBind	1050	6.16	3.46	7.04	-3.59	6.17e-05	0.03
Chr 1	66328527	66329332	DiffBind	805	5.46	2.66	6.35	-3.68	0.000125	0.0495
Chr 15	95649259	95649976	DiffBind	717	5.88	2.99	6.78	-3.79	0.000102	0.0425
Chr 9	99871612	99872876	DiffBind	1264	6.26	3.32	7.17	-3.84	3.07e-07	0.000955
Chr 11	112757940	112758616	DiffBind	676	5.7	2.7	6.61	-3.91	5.14e-05	0.028
Chr 3	58738349	58739076	DiffBind	727	5.88	2.81	6.8	-3.99	1.32e-06	0.00262
Chr 5	91402169	91403241	DiffBind	1072	6.54	3.31	7.47	-4.16	3.16e-05	0.0216
Chr 4	33827893	33828868	DiffBind	975	6.35	2.99	7.27	-4.28	2.02e-07	0.000808
Chr 1	131181907	131182525	DiffBind	618	5.92	2.56	6.85	-4.28	1.04e-05	0.0105
Chr 17	32165582	32167144	DiffBind	1562	7.05	3.54	7.98	-4.44	2.57e-12	1.36e-07
Chr 15	99516637	99517554	DiffBind	917	5.54	1.96	6.48	-4.52	6.66e-05	0.0314
Chr 12	103376256	103377482	DiffBind	1226	5.97	2.37	6.91	-4.53	8.85e-06	0.00956
Chr 11	94528501	94529069	DiffBind	568	5.64	1.96	6.58	-4.62	7.17e-05	0.033
Chr 1	158578115	158578750	DiffBind	635	5.45	1.69	6.39	-4.7	4.86e-05	0.0275
Chr 13	28720046	28720636	DiffBind	590	5.37	1.53	6.32	-4.79	5.85e-05	0.0295
Chr 11	50768759	50769649	DiffBind	890	6.02	2	6.97	-4.97	2.78e-07	0.000955
Chr 5	48114082	48114580	DiffBind	498	5.55	1.29	6.51	-5.22	4.27e-05	0.0262
Chr 18	82984441	82984840	DiffBind	399	5.22	0.92	6.19	-5.27	4.6e-05	0.0274
Chr 2	32215114	32215529	DiffBind	415	5.4	1.04	6.36	-5.32	4.78e-06	0.00648
Chr 2	64041516	64041966	DiffBind	450	5.31	0.92	6.28	-5.36	3.02e-05	0.021
Chr 10	85467939	85468523	DiffBind	584	5.47	1.04	6.44	-5.4	1.69e-05	0.0135
Chr 3	88406997	88407962	DiffBind	965	5.99	1.53	6.96	-5.43	1.84e-07	0.000808
Chr 5	144724775	144725576	DiffBind	801	4.89	0.36	5.86	-5.5	8.16e-05	0.0366
Chr 4	134998661	134999232	DiffBind	571	5.39	0.74	6.36	-5.62	9.41e-06	0.00995
Chr 5	102149741	102150200	DiffBind	459	5.12	0.36	6.1	-5.74	1.6e-05	0.0134
Chr 1	91251955	91252582	DiffBind	627	5.47	0.47	6.44	-5.97	1.94e-06	0.00332
Chr 7	49298443	49298763	DiffBind	320	4.9	-0.17	5.88	-6.05	7.9e-05	0.0357
Chr 14	123187109	123187744	DiffBind	635	4.92	-0.17	5.9	-6.07	5.22e-05	0.0282
Chr 12	117709170	117709880	DiffBind	710	4.95	-0.17	5.93	-6.09	4.87e-05	0.0275
Chr 6	124854281	124855312	DiffBind	1031	4.95	-0.17	5.93	-6.09	5.56e-05	0.0286
Chr 11	5105071	5106073	DiffBind	1002	4.96	-0.17	5.93	-6.1	8.91e-05	0.038
Chr 9	62369236	62369871	DiffBind	635	4.98	-0.17	5.96	-6.13	5.58e-05	0.0286
Chr 8	93953478	93954285	DiffBind	807	5.56	0.36	6.54	-6.18	1.01e-06	0.00232
Chr 16	35266726	35267526	DiffBind	800	5.05	-0.17	6.03	-6.2	3.27e-05	0.0216
Chr 18	61758368	61758767	DiffBind	399	5.06	-0.17	6.04	-6.21	4.91e-05	0.0275
Chr 5	148254509	148255297	DiffBind	788	5.07	-0.17	6.05	-6.22	2.02e-05	0.0157
Chr 2	117042158	117042687	DiffBind	529	5.08	-0.17	6.06	-6.23	2.27e-05	0.0166
Chr 9	49528717	49528991	DiffBind	274	5.16	-0.17	6.14	-6.31	8.46e-05	0.0373
Chr 9	120988045	120988850	DiffBind	805	5.22	-0.17	6.2	-6.37	1.17e-05	0.011
Chr 15	18932849	18933438	DiffBind	589	5.22	-0.17	6.2	-6.37	1.56e-05	0.0133
Chr 2	169345992	169346351	DiffBind	359	5.21	-0.17	6.2	-6.37	3.27e-05	0.0216
Chr 11	74550365	74550924	DiffBind	559	5.22	-0.17	6.21	-6.38	1.18e-05	0.011
Chr 1	93609587	93610076	DiffBind	489	5.26	-0.17	6.25	-6.41	4.2e-05	0.0261
Chr 6	86127276	86128099	DiffBind	823	5.28	-0.17	6.26	-6.43	6.4e-06	0.00769
Chr 6	82823908	82824432	DiffBind	524	5.29	-0.17	6.28	-6.45	2.2e-05	0.0164
Chr 18	35283586	35284396	DiffBind	810	5.33	-0.17	6.32	-6.49	3.2e-06	0.00513
Chr 6	39236039	39236619	DiffBind	580	5.4	-0.17	6.39	-6.56	1.87e-06	0.00332
Chr 11	118975669	118976322	DiffBind	653	5.4	-0.17	6.39	-6.56	6.34e-06	0.00769
Chr 11	120958104	120958622	DiffBind	518	5.42	-0.17	6.4	-6.57	5.26e-06	0.00678
Chr 7	34924884	34925833	DiffBind	949	5.42	-0.17	6.41	-6.58	1.74e-06	0.00328
Chr 4	104452314	104452705	DiffBind	391	5.53	-0.17	6.52	-6.69	1.33e-06	0.00262
Chr 11	78360172	78360623	DiffBind	451	5.53	-0.17	6.52	-6.69	1.01e-05	0.0105
Chr 6	119340895	119341559	DiffBind	664	5.6	-0.17	6.58	-6.75	1.34e-06	0.00262
Chr 2	169733940	169735050	DiffBind	1110	5.6	-0.17	6.59	-6.76	8.01e-07	0.0021
Chr 8	118455303	118456000	DiffBind	697	5.61	-0.17	6.6	-6.77	1.93e-06	0.00332
Chr 3	69274141	69275093	DiffBind	952	5.66	-0.17	6.65	-6.82	8.34e-07	0.0021
Chr 5	150154354	150155161	DiffBind	807	5.7	-0.17	6.68	-6.85	4.03e-07	0.00118
Chr 2	92904030	92904507	DiffBind	477	5.72	-0.17	6.71	-6.87	2.14e-07	0.000808
Chr 17	29588768	29589757	DiffBind	989	5.71	-0.17	6.7	-6.87	3.05e-07	0.000955
Chr 12	84532681	84533490	DiffBind	809	5.72	-0.17	6.71	-6.88	1.49e-07	0.000808
Chr 11	98968652	98970056	DiffBind	1404	5.77	-0.17	6.76	-6.93	7.6e-07	0.0021
Chr 12	104575541	104576466	DiffBind	925	5.83	-0.17	6.82	-6.99	1.32e-07	0.000808
Chr 5	112424035	112425007	DiffBind	972	6.02	-0.17	7.01	-7.18	1.3e-08	0.000229
Chr 7	24377118	24378244	DiffBind	1126	6.17	-0.17	7.16	-7.33	1.19e-08	0.000229

## Sheet: C(ZT11 Vs ZT23 H3K27ac) 
Chrom	Start	End	Name	Comment	Conc	Conc_ZT23	Conc_ZT11	Fold	p	FDR
Chr 8	118496586	118496904	DiffBind	318	4.95	5.93	-0.19	6.12	0.000125	0.0171
Chr 16	18779293	18779742	DiffBind	449	5.4	6.35	1.68	4.67	0.000168	0.021
Chr 12	98278988	98279461	DiffBind	473	5.29	6.21	2.13	4.08	0.00042	0.037
Chr 8	93981566	93982538	DiffBind	972	5.95	6.79	3.66	3.13	0.000697	0.0499
Chr 5	133482691	133483940	DiffBind	1249	6.85	7.6	5.19	2.41	5.58e-05	0.00992
Chr 6	38726004	38737926	DiffBind	11922	11.79	11.22	12.19	-0.97	0.000304	0.0304
Chr 19	46906041	46912884	DiffBind	6843	10.85	10.28	11.25	-0.97	0.000564	0.0438
Chr 14	69731207	69733683	DiffBind	2476	10.24	9.67	10.65	-0.98	0.000683	0.0493
Chr 18	32359616	32365177	DiffBind	5561	10.08	9.5	10.49	-0.99	0.000599	0.0461
Chr 8	88137464	88139050	DiffBind	1586	10.06	9.46	10.48	-1.01	0.000504	0.0408
Chr 8	14904504	14909551	DiffBind	5047	10.45	9.85	10.87	-1.02	0.000249	0.0268
Chr 1	34187847	34191157	DiffBind	3310	9.93	9.33	10.35	-1.02	0.000647	0.0479
Chr 2	152784166	152790647	DiffBind	6481	10.7	10.09	11.13	-1.04	0.000188	0.0226
Chr 2	160802741	160808910	DiffBind	6169	10.44	9.82	10.87	-1.05	0.000257	0.0271
Chr 2	58048978	58054209	DiffBind	5231	10.03	9.41	10.47	-1.06	0.000502	0.0408
Chr 2	25466326	25472137	DiffBind	5811	10.53	9.9	10.97	-1.07	0.000108	0.0155
Chr 15	27807686	27811996	DiffBind	4310	9.82	9.18	10.25	-1.07	0.000517	0.0415
Chr 13	103012760	103016343	DiffBind	3583	9.54	8.91	9.98	-1.07	0.000602	0.0463
Chr 16	3907540	3910053	DiffBind	2513	10.16	9.53	10.6	-1.07	0.000676	0.049
Chr 15	81834690	81840634	DiffBind	5944	10.91	10.26	11.36	-1.1	8.23e-05	0.0126
Chr 10	59977493	59980166	DiffBind	2673	9.66	9	10.11	-1.1	0.000291	0.0297
Chr 10	59968690	59971798	DiffBind	3108	10.95	10.29	11.39	-1.1	0.000295	0.0298
Chr 11	103807585	103811014	DiffBind	3429	9.76	9.11	10.21	-1.1	0.000399	0.0363
Chr 5	32784870	32786732	DiffBind	1862	9.27	8.62	9.72	-1.1	0.000547	0.043
Chr 3	31149169	31155199	DiffBind	6030	10.33	9.67	10.79	-1.11	0.000152	0.0195
Chr 10	125965626	125969966	DiffBind	4340	10.02	9.36	10.47	-1.11	0.000304	0.0304
Chr 2	28543073	28548295	DiffBind	5222	9.81	9.14	10.26	-1.12	0.000409	0.0366
Chr 1	54126284	54130198	DiffBind	3914	9.67	8.99	10.12	-1.13	0.000227	0.0252
Chr 7	120940682	120943753	DiffBind	3071	9.32	8.64	9.78	-1.14	0.000405	0.0364
Chr 17	28005214	28010402	DiffBind	5188	10.15	9.46	10.61	-1.15	0.000178	0.0218
Chr 8	70796086	70799968	DiffBind	3882	10.56	9.86	11.02	-1.16	7.79e-05	0.0123
Chr 16	55820446	55822850	DiffBind	2404	9.71	9.01	10.18	-1.17	0.000274	0.0286
Chr 17	34647082	34647885	DiffBind	803	9.49	8.8	9.96	-1.17	0.000636	0.0474
Chr 12	28689093	28692446	DiffBind	3353	9.21	8.5	9.69	-1.18	0.000329	0.0321
Chr 1	182474106	182476546	DiffBind	2440	9.47	8.77	9.95	-1.18	0.000479	0.0397
Chr 2	162990809	162993205	DiffBind	2396	8.83	8.12	9.3	-1.18	0.000608	0.0465
Chr 2	19144050	19148032	DiffBind	3982	9.86	9.14	10.34	-1.2	4.23e-05	0.00825
Chr 15	81894599	81900075	DiffBind	5476	9.83	9.1	10.31	-1.21	4.21e-05	0.00825
Chr 7	4110434	4114049	DiffBind	3615	9.26	8.53	9.74	-1.21	0.000149	0.0194
Chr 4	119137524	119139718	DiffBind	2194	9.23	8.51	9.71	-1.21	0.000309	0.0306
Chr 12	72944135	72946858	DiffBind	2723	9.32	8.59	9.8	-1.21	0.000529	0.0421
Chr 4	119232940	119234677	DiffBind	1737	8.83	8.1	9.31	-1.21	0.000631	0.0474
Chr 2	30261628	30271238	DiffBind	9610	11.57	10.84	12.05	-1.22	3.6e-05	0.00748
Chr 16	10544795	10546051	DiffBind	1256	8.88	8.15	9.37	-1.22	0.00063	0.0473
Chr 12	102675140	102686237	DiffBind	11097	10.99	10.25	11.48	-1.23	1.34e-05	0.00425
Chr 15	76154362	76156853	DiffBind	2491	9.11	8.37	9.6	-1.23	0.000252	0.0268
Chr 14	122461798	122466413	DiffBind	4615	10.01	9.27	10.5	-1.24	4.31e-05	0.00835
Chr 16	8668452	8672534	DiffBind	4082	9.78	9.03	10.27	-1.24	4.64e-05	0.00872
Chr 7	139478545	139482262	DiffBind	3717	9.88	9.13	10.37	-1.24	0.000172	0.0214
Chr 11	88637666	88641828	DiffBind	4162	9.3	8.55	9.79	-1.24	0.00022	0.0246
Chr 8	70559917	70563534	DiffBind	3617	9.27	8.52	9.76	-1.24	0.000357	0.0343
Chr 8	70803450	70809837	DiffBind	6387	10.67	9.91	11.16	-1.25	5.55e-05	0.00992
Chr 17	53542641	53545178	DiffBind	2537	8.98	8.23	9.48	-1.25	0.000323	0.0317
Chr 8	70831971	70834604	DiffBind	2633	9.6	8.83	10.1	-1.26	0.000111	0.0157
Chr 1	134098251	134099960	DiffBind	1709	9.09	8.32	9.58	-1.27	0.000228	0.0253
Chr 9	48677903	48680087	DiffBind	2184	8.56	7.79	9.06	-1.27	0.000607	0.0465
Chr 9	120143124	120146453	DiffBind	3329	9.62	8.84	10.12	-1.28	9.53e-05	0.0141
Chr 17	26670608	26673116	DiffBind	2508	8.85	8.08	9.36	-1.28	0.000219	0.0246
Chr 6	83774865	83776882	DiffBind	2017	9.12	8.33	9.62	-1.29	0.00021	0.0241
Chr 10	60079968	60083490	DiffBind	3522	9.61	8.83	10.11	-1.29	0.000317	0.0312
Chr 10	20672979	20675189	DiffBind	2210	8.8	8.02	9.31	-1.29	0.000391	0.036
Chr 17	50054642	50056339	DiffBind	1697	8.5	7.71	9.01	-1.29	0.000539	0.0426
Chr 9	37350555	37352881	DiffBind	2326	8.81	8.03	9.32	-1.29	0.000616	0.0467
Chr 11	101698636	101701905	DiffBind	3269	9.37	8.57	9.88	-1.3	9.76e-05	0.0143
Chr 2	3172447	3174387	DiffBind	1940	8.46	7.66	8.97	-1.31	0.000489	0.0402
Chr 16	34425326	34427459	DiffBind	2133	8.95	8.15	9.47	-1.32	0.00023	0.0254
Chr 5	29434093	29435741	DiffBind	1648	9.05	8.24	9.57	-1.33	0.000251	0.0268
Chr 4	48621023	48623996	DiffBind	2973	8.76	7.95	9.28	-1.33	0.000368	0.0346
Chr 13	30973317	30974682	DiffBind	1365	8.84	8.02	9.35	-1.33	0.000417	0.037
Chr 9	48732881	48742200	DiffBind	9319	12.07	11.25	12.59	-1.33	0.000427	0.0373
Chr 2	135850320	135852893	DiffBind	2573	8.7	7.89	9.22	-1.33	0.000436	0.0375
Chr 12	80573433	80576046	DiffBind	2613	9.01	8.2	9.52	-1.33	0.000584	0.0451
Chr 1	179852845	179855375	DiffBind	2530	9.43	8.61	9.95	-1.34	2.91e-05	0.00659
Chr 2	34772079	34773636	DiffBind	1557	9.24	8.42	9.76	-1.34	0.000147	0.0192
Chr 2	84741871	84744394	DiffBind	2523	9.51	8.69	10.02	-1.34	0.000152	0.0195
Chr 12	71933548	71935881	DiffBind	2333	8.58	7.76	9.1	-1.34	0.000455	0.0385
Chr 18	79048693	79052287	DiffBind	3594	8.86	8.03	9.38	-1.35	0.00028	0.0289
Chr 14	70526332	70528133	DiffBind	1801	8.79	7.96	9.31	-1.35	0.000362	0.0345
Chr 4	118146076	118151038	DiffBind	4962	10.37	9.54	10.89	-1.36	5.04e-05	0.0093
Chr 1	179930265	179932933	DiffBind	2668	9.11	8.27	9.64	-1.36	6.1e-05	0.0104
Chr 5	150337254	150338739	DiffBind	1485	8.23	7.4	8.76	-1.36	0.000525	0.042
Chr 1	182484168	182485997	DiffBind	1829	8.25	7.41	8.77	-1.36	0.000634	0.0474
Chr 9	48673071	48677473	DiffBind	4402	9.16	8.31	9.68	-1.37	0.000102	0.0147
Chr 1	152792287	152794423	DiffBind	2136	8.79	7.95	9.31	-1.37	0.000136	0.0182
Chr 15	89309288	89313353	DiffBind	4065	9.24	8.39	9.77	-1.38	3.35e-05	0.00732
Chr 8	124448527	124450625	DiffBind	2098	8.28	7.43	8.81	-1.38	0.000438	0.0375
Chr 17	65732599	65735348	DiffBind	2749	8.74	7.89	9.27	-1.38	0.000555	0.0435
Chr 13	102597184	102600126	DiffBind	2942	8.82	7.97	9.35	-1.38	0.000563	0.0438
Chr 8	123775545	123779954	DiffBind	4409	9.85	8.99	10.38	-1.39	1.21e-05	0.00394
Chr 4	133863608	133865890	DiffBind	2282	9.35	8.5	9.88	-1.39	2.37e-05	0.00579
Chr 4	142754441	142758481	DiffBind	4040	9.79	8.93	10.32	-1.39	3.15e-05	0.00692
Chr 15	94403213	94404983	DiffBind	1770	8.78	7.93	9.32	-1.39	0.000141	0.0188
Chr 8	119823696	119825813	DiffBind	2117	8.34	7.48	8.87	-1.39	0.000427	0.0373
Chr 17	44029284	44033468	DiffBind	4184	9.83	8.97	10.37	-1.4	1.29e-05	0.00412
Chr 4	70316465	70319056	DiffBind	2591	8.8	7.94	9.34	-1.4	0.000221	0.0246
Chr 10	21991415	22000283	DiffBind	8868	11	10.13	11.53	-1.41	2.62e-06	0.00121
Chr 3	52267430	52270506	DiffBind	3076	9.73	8.86	10.27	-1.41	4.55e-05	0.00863
Chr 4	152038833	152040296	DiffBind	1463	8.42	7.56	8.96	-1.41	0.000166	0.0209
Chr 9	95666605	95668477	DiffBind	1872	8.23	7.36	8.77	-1.41	0.000306	0.0304
Chr 11	119055782	119057256	DiffBind	1474	9.12	8.24	9.66	-1.42	0.000359	0.0344
Chr 11	102578384	102580504	DiffBind	2120	8.19	7.31	8.74	-1.42	0.00039	0.036
Chr 13	107810890	107813245	DiffBind	2355	8.1	7.22	8.64	-1.42	0.000404	0.0364
Chr 4	134930285	134931952	DiffBind	1667	9.27	8.39	9.81	-1.42	0.000507	0.041
Chr 7	28371664	28373471	DiffBind	1807	8.25	7.37	8.79	-1.42	0.000647	0.0479
Chr 2	144206327	144208427	DiffBind	2100	8.82	7.94	9.37	-1.42	0.000663	0.0484
Chr 9	22001955	22002676	DiffBind	721	8.06	7.17	8.6	-1.43	0.000471	0.0396
Chr 13	102588815	102592131	DiffBind	3316	9.25	8.36	9.8	-1.44	1.2e-05	0.00394
Chr 1	55740541	55751808	DiffBind	11267	10.78	9.89	11.32	-1.44	2.24e-05	0.00568
Chr 5	121387998	121390498	DiffBind	2500	8.49	7.6	9.04	-1.44	8.76e-05	0.0133
Chr 2	178303020	178309377	DiffBind	6357	10.57	9.68	11.12	-1.44	0.00027	0.0283
Chr 12	4675439	4677211	DiffBind	1772	7.98	7.08	8.52	-1.44	0.000649	0.0479
Chr 9	14389326	14391331	DiffBind	2005	8.26	7.35	8.82	-1.46	0.000175	0.0216
Chr 9	48834494	48837366	DiffBind	2872	10.2	9.28	10.75	-1.47	4.23e-07	0.000332
Chr 19	10069909	10073240	DiffBind	3331	9.05	8.14	9.61	-1.47	2.2e-05	0.00568
Chr 12	3392597	3395092	DiffBind	2495	8.28	7.36	8.83	-1.47	0.00031	0.0306
Chr 10	75692829	75695779	DiffBind	2950	8.83	7.91	9.38	-1.47	0.000393	0.036
Chr 13	81134949	81138266	DiffBind	3317	8.92	8.01	9.48	-1.48	5.37e-05	0.00973
Chr 6	47740005	47741087	DiffBind	1082	8.35	7.43	8.91	-1.48	0.000124	0.0171
Chr 7	113149993	113151734	DiffBind	1741	8.04	7.11	8.6	-1.48	0.000483	0.0399
Chr 11	101301389	101302511	DiffBind	1122	8.5	7.58	9.06	-1.48	0.000516	0.0415
Chr 2	166817867	166819405	DiffBind	1538	8.05	7.13	8.61	-1.48	0.00065	0.0479
Chr 1	156420472	156421735	DiffBind	1263	8.22	7.3	8.79	-1.49	0.000425	0.0373
Chr 9	55511445	55512450	DiffBind	1005	8.81	7.87	9.37	-1.5	0.000637	0.0474
Chr 7	105727893	105730611	DiffBind	2718	9.4	8.45	9.96	-1.51	1.5e-06	0.000824
Chr 19	29022546	29027578	DiffBind	5032	9.88	8.94	10.45	-1.51	1.96e-05	0.0053
Chr 1	20845838	20847521	DiffBind	1683	8.12	7.18	8.68	-1.51	0.00043	0.0373
Chr 5	37090694	37092190	DiffBind	1496	8.16	7.22	8.73	-1.51	0.000527	0.042
Chr 10	42247784	42252427	DiffBind	4643	9.7	8.75	10.27	-1.52	1.98e-06	0.000991
Chr 17	37055587	37057176	DiffBind	1589	8.06	7.11	8.63	-1.52	0.000219	0.0246
Chr 8	72443298	72444528	DiffBind	1230	8.14	7.19	8.71	-1.52	0.000623	0.0469
Chr 2	128745943	128747563	DiffBind	1620	7.86	6.91	8.43	-1.52	0.000659	0.0484
Chr 9	122022390	122024204	DiffBind	1814	7.99	7.03	8.56	-1.54	0.000367	0.0346
Chr 14	20606397	20609128	DiffBind	2731	8.51	7.55	9.09	-1.54	0.000477	0.0397
Chr 9	14387974	14389133	DiffBind	1159	8.07	7.1	8.64	-1.54	0.000542	0.0428
Chr 11	80973320	80975762	DiffBind	2442	8.75	7.78	9.33	-1.55	5.89e-05	0.0103
Chr 8	18938682	18940590	DiffBind	1908	8.5	7.53	9.07	-1.55	7.33e-05	0.0118
Chr 7	81265028	81266843	DiffBind	1815	8.01	7.04	8.59	-1.55	0.000363	0.0346
Chr 11	60701690	60704524	DiffBind	2834	9.01	8.03	9.58	-1.56	2.99e-06	0.00131
Chr 15	88852752	88855685	DiffBind	2933	8.8	7.82	9.38	-1.56	1.11e-05	0.00376
Chr 16	15636961	15638469	DiffBind	1508	8.84	7.86	9.42	-1.56	2.26e-05	0.00568
Chr 11	3481673	3485561	DiffBind	3888	9.38	8.39	9.96	-1.56	2.63e-05	0.00615
Chr 11	116161190	116162645	DiffBind	1455	7.63	6.65	8.2	-1.56	0.000622	0.0469
Chr 2	164885256	164887152	DiffBind	1896	8.23	7.24	8.81	-1.57	0.000247	0.0268
Chr 15	88848323	88852492	DiffBind	4169	10.07	9.07	10.65	-1.59	3.62e-05	0.00748
Chr 9	20793210	20795446	DiffBind	2236	8.77	7.77	9.35	-1.59	5.51e-05	0.00991
Chr 16	18339096	18340767	DiffBind	1671	8.03	7.02	8.62	-1.6	0.000659	0.0484
Chr 4	43393807	43396221	DiffBind	2414	9.06	8.05	9.65	-1.61	7.54e-05	0.012
Chr 12	74229790	74232265	DiffBind	2475	8.58	7.56	9.17	-1.61	0.000113	0.0158
Chr 9	48722484	48724803	DiffBind	2319	9.04	8.02	9.64	-1.62	0.000252	0.0268
Chr 4	8858627	8860645	DiffBind	2018	7.64	6.62	8.23	-1.62	0.000557	0.0436
Chr 10	21626507	21630866	DiffBind	4359	9.21	8.17	9.81	-1.64	5.28e-05	0.00962
Chr 10	60218064	60219621	DiffBind	1557	7.99	6.95	8.59	-1.64	0.000189	0.0226
Chr 7	35396515	35397635	DiffBind	1120	7.59	6.55	8.18	-1.64	0.000543	0.0428
Chr 4	106797902	106799868	DiffBind	1966	8.72	7.67	9.32	-1.65	0.000404	0.0364
Chr 17	84864245	84866756	DiffBind	2511	8.75	7.69	9.36	-1.66	1.44e-05	0.00436
Chr 8	123759740	123763353	DiffBind	3613	8.56	7.5	9.17	-1.67	4.21e-05	0.00825
Chr 8	120167462	120168912	DiffBind	1450	8.05	6.99	8.66	-1.67	0.000214	0.0242
Chr 17	56106395	56111855	DiffBind	5460	10.6	9.53	11.21	-1.69	2.48e-09	6.88e-06
Chr 4	122957647	122961376	DiffBind	3729	9.81	8.73	10.42	-1.69	1.31e-08	2.38e-05
Chr 7	19078582	19084514	DiffBind	5932	9.77	8.69	10.37	-1.69	3.41e-08	4.74e-05
Chr Un_GL456359	19696	20926	DiffBind	1230	8.05	6.97	8.66	-1.69	3.62e-05	0.00748
Chr 4	65476060	65478075	DiffBind	2015	7.81	6.73	8.42	-1.69	0.000147	0.0192
Chr 2	27699280	27700717	DiffBind	1437	7.88	6.8	8.49	-1.69	0.00016	0.0203
Chr 14	34937432	34940114	DiffBind	2682	8	6.91	8.61	-1.7	0.000258	0.0271
Chr 13	20231612	20233357	DiffBind	1745	7.49	6.41	8.11	-1.7	0.000439	0.0375
Chr 8	24028332	24031017	DiffBind	2685	8.2	7.1	8.82	-1.71	0.000303	0.0304
Chr 5	125052945	125053960	DiffBind	1015	8.3	7.2	8.92	-1.72	2.84e-05	0.00651
Chr 13	33004159	33005420	DiffBind	1261	8.13	7.03	8.75	-1.72	3.79e-05	0.00766
Chr 1	20917155	20918832	DiffBind	1677	7.74	6.64	8.36	-1.72	9.58e-05	0.0141
Chr 1	179923134	179924511	DiffBind	1377	7.52	6.41	8.14	-1.72	0.00069	0.0496
Chr 10	21650407	21655338	DiffBind	4931	10.27	9.15	10.89	-1.73	2.4e-07	0.000213
Chr 2	34026838	34028146	DiffBind	1308	7.67	6.55	8.3	-1.74	0.000212	0.0242
Chr 18	77794256	77796018	DiffBind	1762	8.3	7.18	8.92	-1.75	3.61e-05	0.00748
Chr 7	98155277	98157001	DiffBind	1724	7.81	6.69	8.44	-1.75	0.000142	0.0188
Chr 1	153417393	153419167	DiffBind	1774	7.55	6.43	8.18	-1.75	0.000193	0.0229
Chr 7	17055440	17063036	DiffBind	7596	11.49	10.36	12.11	-1.76	1.6e-08	2.67e-05
Chr 1	91435305	91437390	DiffBind	2085	8.52	7.39	9.14	-1.76	4.47e-05	0.00852
Chr 18	68241497	68243596	DiffBind	2099	8.33	7.2	8.96	-1.76	0.000117	0.0162
Chr 4	57716485	57717956	DiffBind	1471	7.69	6.56	8.32	-1.76	0.000452	0.0383
Chr 2	25476515	25480954	DiffBind	4439	9.5	8.36	10.13	-1.77	2.96e-07	0.000252
Chr 2	90488826	90491840	DiffBind	3014	8.46	7.32	9.09	-1.77	3.38e-05	0.00735
Chr 19	58931013	58932245	DiffBind	1232	7.73	6.59	8.36	-1.77	0.000109	0.0155
Chr 7	130860203	130861894	DiffBind	1691	7.96	6.82	8.6	-1.78	7.23e-05	0.0117
Chr 14	24238442	24239672	DiffBind	1230	7.48	6.33	8.12	-1.78	0.000202	0.0233
Chr 10	59973168	59975609	DiffBind	2441	9.53	8.36	10.16	-1.8	3.89e-08	5.24e-05
Chr 9	110672357	110674148	DiffBind	1791	8.83	7.66	9.46	-1.8	8.28e-07	0.000566
Chr 18	80316108	80317821	DiffBind	1713	8.45	7.28	9.08	-1.81	2.26e-05	0.00568
Chr 1	182662788	182664443	DiffBind	1655	7.94	6.77	8.57	-1.81	7.55e-05	0.012
Chr 4	135246734	135247989	DiffBind	1255	7.6	6.43	8.24	-1.82	0.000386	0.0357
Chr 9	48759959	48761249	DiffBind	1290	7.79	6.61	8.43	-1.82	0.000425	0.0373
Chr 2	13767268	13768903	DiffBind	1635	7.45	6.27	8.08	-1.82	0.000496	0.0406
Chr 8	120656206	120658700	DiffBind	2494	8.35	7.17	9	-1.83	8.99e-06	0.00321
Chr 16	13400697	13402548	DiffBind	1851	7.53	6.34	8.17	-1.83	0.000115	0.016
Chr 7	38216415	38220558	DiffBind	4143	9.72	8.53	10.36	-1.84	4.28e-09	1.11e-05
Chr 8	10811516	10813188	DiffBind	1672	8.11	6.91	8.75	-1.84	9e-06	0.00321
Chr 9	68679049	68681199	DiffBind	2150	8.29	7.09	8.93	-1.85	8.46e-05	0.0129
Chr 6	40431040	40433279	DiffBind	2239	8.15	6.95	8.8	-1.86	0.000135	0.0181
Chr 6	126658319	126659570	DiffBind	1251	7.28	6.06	7.93	-1.86	0.000508	0.041
Chr 9	65576334	65577992	DiffBind	1658	8.25	7.04	8.9	-1.87	2.75e-06	0.00125
Chr 5	149623902	149625230	DiffBind	1328	7.32	6.1	7.97	-1.87	0.000284	0.0292
Chr 13	45809430	45810987	DiffBind	1557	7.5	6.29	8.16	-1.87	0.000607	0.0465
Chr 12	86931430	86933609	DiffBind	2179	7.98	6.76	8.64	-1.88	7.89e-06	0.00296
Chr 11	4215767	4217973	DiffBind	2206	7.8	6.56	8.45	-1.89	1.96e-05	0.0053
Chr 16	85199602	85201391	DiffBind	1789	7.96	6.72	8.61	-1.89	0.000278	0.0288
Chr 9	47386937	47388375	DiffBind	1438	7.14	5.9	7.79	-1.89	0.000354	0.0341
Chr 7	132247274	132248267	DiffBind	993	7.09	5.84	7.75	-1.9	0.000405	0.0364
Chr 17	27799256	27800955	DiffBind	1699	7.56	6.3	8.22	-1.91	0.000288	0.0295
Chr 11	86595573	86597310	DiffBind	1737	7.75	6.49	8.41	-1.92	2.22e-05	0.00568
Chr 14	63435902	63438025	DiffBind	2123	8.3	7.04	8.96	-1.92	2.71e-05	0.00624
Chr 9	48748237	48750329	DiffBind	2092	8.28	7.01	8.94	-1.93	1.27e-05	0.00408
Chr 9	66137596	66139010	DiffBind	1414	7.22	5.95	7.89	-1.93	0.000174	0.0216
Chr 19	59541778	59542871	DiffBind	1093	7.32	6.05	7.99	-1.94	0.000175	0.0216
Chr 10	63429577	63430639	DiffBind	1062	7.36	6.08	8.02	-1.94	0.000433	0.0374
Chr 13	20247786	20251839	DiffBind	4053	9.21	7.92	9.88	-1.96	4.9e-09	1.14e-05
Chr 8	93870381	93872054	DiffBind	1673	7.4	6.11	8.07	-1.97	6.89e-05	0.0113
Chr 8	84649570	84651654	DiffBind	2084	7.64	6.33	8.31	-1.98	4.2e-05	0.00825
Chr 4	141477269	141479139	DiffBind	1870	7.74	6.42	8.41	-1.99	0.000253	0.0268
Chr 8	81360156	81361320	DiffBind	1164	7.19	5.87	7.87	-2	0.000309	0.0306
Chr 6	112924795	112926045	DiffBind	1250	7.57	6.25	8.25	-2.01	4.2e-05	0.00825
Chr 4	58552793	58553916	DiffBind	1123	7.84	6.51	8.52	-2.01	0.000312	0.0307
Chr 8	124584986	124587115	DiffBind	2129	8.32	6.99	9	-2.02	2.22e-07	0.000201
Chr 9	50118325	50119585	DiffBind	1260	7.49	6.15	8.17	-2.02	0.000252	0.0268
Chr 9	57722597	57724264	DiffBind	1667	8.24	6.89	8.92	-2.04	5.06e-05	0.0093
Chr 2	128786145	128787141	DiffBind	996	7.5	6.15	8.19	-2.04	0.000517	0.0415
Chr 14	25736226	25738070	DiffBind	1844	8.15	6.78	8.84	-2.06	7.86e-05	0.0123
Chr 14	30649420	30651084	DiffBind	1664	7.86	6.49	8.55	-2.06	0.000618	0.0468
Chr 5	118258604	118259736	DiffBind	1132	7.28	5.91	7.98	-2.07	7.25e-05	0.0117
Chr 4	149732334	149734570	DiffBind	2236	7.89	6.5	8.59	-2.09	0.000441	0.0376
Chr 9	29231305	29232579	DiffBind	1274	6.71	5.32	7.41	-2.09	0.000668	0.0486
Chr 8	86687058	86688867	DiffBind	1809	8.08	6.68	8.78	-2.1	1.51e-05	0.00439
Chr 2	49724412	49725835	DiffBind	1423	6.87	5.47	7.57	-2.1	0.000435	0.0375
Chr 9	22374263	22375620	DiffBind	1357	6.9	5.5	7.6	-2.11	0.00022	0.0246
Chr 7	101476712	101478174	DiffBind	1462	7.26	5.85	7.96	-2.11	0.000292	0.0297
Chr 7	141952877	141954121	DiffBind	1244	7.08	5.66	7.78	-2.12	0.000294	0.0298
Chr 2	26490288	26491617	DiffBind	1329	7.52	6.09	8.22	-2.13	9.25e-05	0.0138
Chr 14	25663659	25665030	DiffBind	1371	7.25	5.83	7.95	-2.13	0.000154	0.0197
Chr 13	20229770	20230946	DiffBind	1176	7.26	5.84	7.96	-2.13	0.000272	0.0284
Chr 11	30160742	30161674	DiffBind	932	6.85	5.42	7.55	-2.13	0.000584	0.0451
Chr 5	85685756	85686925	DiffBind	1169	7.16	5.72	7.86	-2.14	0.000161	0.0204
Chr 8	120124347	120125630	DiffBind	1283	7.35	5.92	8.06	-2.14	0.000222	0.0247
Chr 2	85223924	85225083	DiffBind	1159	6.98	5.52	7.69	-2.16	0.000635	0.0474
Chr 5	116421944	116423102	DiffBind	1158	7.75	6.29	8.46	-2.17	2.65e-05	0.00615
Chr 16	30597203	30597951	DiffBind	748	6.86	5.39	7.58	-2.19	0.000198	0.0231
Chr 4	125317528	125318458	DiffBind	930	6.82	5.35	7.53	-2.19	0.000248	0.0268
Chr 8	120264595	120266028	DiffBind	1433	7.51	6.03	8.22	-2.19	0.000476	0.0397
Chr 9	106311234	106312390	DiffBind	1156	6.88	5.39	7.6	-2.2	0.000299	0.0301
Chr 9	28539684	28540426	DiffBind	742	7	5.52	7.72	-2.2	0.0004	0.0363
Chr 1	135671657	135672443	DiffBind	786	6.72	5.24	7.44	-2.2	0.00056	0.0438
Chr 11	94454721	94456637	DiffBind	1916	7.62	6.13	8.34	-2.21	1.56e-05	0.00448
Chr 7	48749321	48750094	DiffBind	773	7.15	5.66	7.87	-2.21	9.18e-05	0.0138
Chr 2	60880867	60881450	DiffBind	583	7.15	5.66	7.87	-2.21	0.000179	0.0218
Chr 14	30869746	30871295	DiffBind	1549	7.41	5.9	8.13	-2.23	3.49e-05	0.00746
Chr 6	90465946	90467677	DiffBind	1731	7.65	6.12	8.37	-2.25	4.66e-06	0.00192
Chr 10	59964431	59966469	DiffBind	2038	7.93	6.4	8.66	-2.26	1.38e-05	0.00434
Chr 11	32236019	32236764	DiffBind	745	6.66	5.12	7.38	-2.26	0.000613	0.0466
Chr 12	51118348	51119376	DiffBind	1028	7.14	5.6	7.87	-2.27	0.000132	0.0179
Chr 9	121937423	121938456	DiffBind	1033	7	5.46	7.73	-2.27	0.000142	0.0188
Chr 12	100402360	100403871	DiffBind	1511	6.64	5.1	7.37	-2.27	0.000364	0.0346
Chr 2	164856501	164858015	DiffBind	1514	7.78	6.23	8.51	-2.28	5.2e-07	0.000387
Chr 5	34182020	34184390	DiffBind	2370	8.46	6.91	9.19	-2.28	1.22e-06	0.000728
Chr 3	96112915	96114549	DiffBind	1634	7.58	6.03	8.31	-2.28	9.38e-05	0.014
Chr 5	114537448	114538215	DiffBind	767	6.77	5.22	7.5	-2.28	0.000337	0.0327
Chr 4	152411921	152412981	DiffBind	1060	6.51	4.96	7.24	-2.28	0.00062	0.0468
Chr 18	60766306	60767365	DiffBind	1059	7.35	5.8	8.08	-2.29	0.000125	0.0171
Chr 9	86208394	86209492	DiffBind	1098	6.84	5.28	7.57	-2.29	0.000199	0.0231
Chr 18	61105877	61106736	DiffBind	859	6.62	5.06	7.35	-2.29	0.000642	0.0476
Chr 2	157395239	157396525	DiffBind	1286	7.21	5.64	7.94	-2.3	2.41e-05	0.00581
Chr 8	124386669	124387266	DiffBind	597	6.66	5.09	7.39	-2.3	0.000666	0.0486
Chr X	13525045	13525954	DiffBind	909	6.76	5.17	7.49	-2.32	0.000563	0.0438
Chr 6	126668850	126670524	DiffBind	1674	7.94	6.35	8.68	-2.33	4.79e-08	6.25e-05
Chr 2	12896402	12897603	DiffBind	1201	7.3	5.69	8.04	-2.34	6.29e-06	0.00248
Chr 14	62002967	62003872	DiffBind	905	6.71	5.11	7.45	-2.34	0.000385	0.0357
Chr 3	140149763	140151353	DiffBind	1590	7.3	5.69	8.04	-2.35	2.86e-05	0.00653
Chr 16	40471038	40472102	DiffBind	1064	6.41	4.8	7.15	-2.35	0.000591	0.0456
Chr 4	117276684	117277785	DiffBind	1101	7.42	5.79	8.16	-2.37	1.02e-05	0.00359
Chr 4	133107905	133109360	DiffBind	1455	7.75	6.12	8.5	-2.37	1.91e-05	0.00527
Chr 5	113132576	113133381	DiffBind	805	6.55	4.93	7.29	-2.37	0.000275	0.0286
Chr 2	157345263	157345991	DiffBind	728	6.76	5.12	7.51	-2.38	0.000152	0.0195
Chr 13	48929534	48930252	DiffBind	718	6.54	4.91	7.29	-2.38	0.000377	0.0353
Chr 9	69036626	69037817	DiffBind	1191	6.82	5.18	7.56	-2.38	0.000581	0.045
Chr 4	101565952	101567375	DiffBind	1423	7.29	5.64	8.03	-2.39	3.61e-05	0.00748
Chr 5	103760133	103761166	DiffBind	1033	7.02	5.38	7.77	-2.39	0.000112	0.0157
Chr 4	124817549	124818590	DiffBind	1041	7.06	5.41	7.81	-2.4	0.00015	0.0194
Chr 15	72681556	72682490	DiffBind	934	6.54	4.89	7.29	-2.4	0.00033	0.0321
Chr 5	112305019	112306167	DiffBind	1148	6.54	4.89	7.29	-2.4	0.000692	0.0497
Chr 4	98102743	98103438	DiffBind	695	6.74	5.09	7.49	-2.41	0.00061	0.0465
Chr 1	179875946	179877104	DiffBind	1158	7.14	5.47	7.89	-2.42	1.21e-05	0.00394
Chr 9	118951416	118952939	DiffBind	1523	7.05	5.38	7.81	-2.42	5.75e-05	0.0101
Chr 14	46157987	46158787	DiffBind	800	6.59	4.93	7.34	-2.42	0.000345	0.0333
Chr 12	116923473	116924727	DiffBind	1254	7.21	5.54	7.96	-2.42	0.000451	0.0383
Chr 6	72570999	72572689	DiffBind	1690	7.38	5.7	8.13	-2.43	6.63e-06	0.00256
Chr 4	149364289	149365054	DiffBind	765	7.13	5.46	7.88	-2.43	6.72e-05	0.0111
Chr 4	8077577	8078343	DiffBind	766	6.76	5.09	7.52	-2.43	0.000326	0.0319
Chr X	48139090	48139943	DiffBind	853	6.59	4.9	7.34	-2.44	0.000688	0.0495
Chr 18	68794144	68795309	DiffBind	1165	6.86	5.17	7.62	-2.45	8.06e-05	0.0124
Chr 13	74013602	74014381	DiffBind	779	6.62	4.92	7.37	-2.45	0.000421	0.037
Chr 13	98970602	98971199	DiffBind	597	6.63	4.92	7.39	-2.47	0.000191	0.0228
Chr 2	163413572	163414893	DiffBind	1321	6.84	5.12	7.6	-2.48	2.56e-05	0.00605
Chr 3	130690051	130691436	DiffBind	1385	7.44	5.72	8.2	-2.48	0.000212	0.0242
Chr 7	25379745	25380301	DiffBind	556	6.62	4.89	7.39	-2.49	0.000134	0.0181
Chr 1	31102224	31103379	DiffBind	1155	7.12	5.39	7.89	-2.5	8.35e-06	0.00308
Chr 18	64617728	64618940	DiffBind	1212	7.17	5.43	7.94	-2.51	1.1e-05	0.00374
Chr 14	64281077	64282309	DiffBind	1232	6.98	5.24	7.75	-2.51	3.14e-05	0.00692
Chr 2	156696732	156697537	DiffBind	805	6.63	4.88	7.4	-2.52	6.45e-05	0.011
Chr 10	43276677	43277516	DiffBind	839	6.58	4.83	7.34	-2.52	0.000459	0.0387
Chr 3	153593192	153594289	DiffBind	1097	6.52	4.76	7.29	-2.53	0.000206	0.0237
Chr 9	59070994	59071723	DiffBind	729	6.41	4.64	7.18	-2.53	0.000245	0.0268
Chr 2	102347950	102348569	DiffBind	619	6.54	4.78	7.31	-2.53	0.000391	0.036
Chr 7	97642210	97643396	DiffBind	1186	7.22	5.45	7.99	-2.54	1.4e-06	0.000799
Chr 6	31260860	31262485	DiffBind	1625	7.31	5.54	8.08	-2.55	2.11e-06	0.00103
Chr 5	21680695	21681765	DiffBind	1070	6.76	4.98	7.53	-2.55	4.46e-05	0.00852
Chr 8	111796172	111797549	DiffBind	1377	7.08	5.3	7.85	-2.55	0.000196	0.023
Chr 14	70570219	70573260	DiffBind	3041	8.19	6.41	8.97	-2.56	1.79e-06	0.000924
Chr 6	119334536	119335315	DiffBind	779	6.7	4.92	7.48	-2.56	5.78e-05	0.0101
Chr 3	138963022	138963884	DiffBind	862	6.44	4.65	7.21	-2.56	0.00061	0.0465
Chr 4	99941797	99945142	DiffBind	3345	8.78	6.98	9.55	-2.57	1.95e-12	4.07e-08
Chr 2	30244750	30245649	DiffBind	899	6.52	4.72	7.3	-2.58	0.000183	0.0221
Chr 2	101796930	101798158	DiffBind	1228	7.21	5.39	7.99	-2.6	1.68e-06	0.000897
Chr 5	140256935	140257846	DiffBind	911	7.05	5.22	7.83	-2.61	6.73e-05	0.0111
Chr 5	123598968	123600240	DiffBind	1272	6.75	4.91	7.53	-2.62	4.21e-05	0.00825
Chr 7	27159389	27160852	DiffBind	1463	7.41	5.57	8.19	-2.62	9.46e-05	0.014
Chr 15	59618112	59618948	DiffBind	836	6.67	4.83	7.46	-2.62	0.000101	0.0146
Chr 7	49544798	49545342	DiffBind	544	6.24	4.4	7.03	-2.63	0.00052	0.0416
Chr 2	174415870	174416327	DiffBind	457	6.93	5.07	7.72	-2.65	5.9e-05	0.0103
Chr 8	24035919	24036702	DiffBind	783	6.33	4.47	7.12	-2.65	0.000667	0.0486
Chr 10	75677409	75679329	DiffBind	1920	7.43	5.56	8.22	-2.66	1.78e-06	0.000924
Chr 9	62354869	62356078	DiffBind	1209	7.13	5.22	7.92	-2.7	5.77e-07	0.000419
Chr 9	61553110	61555036	DiffBind	1926	7.73	5.82	8.52	-2.7	1.44e-06	0.000809
Chr 2	166139763	166140963	DiffBind	1200	6.97	5.06	7.77	-2.71	1.49e-05	0.00439
Chr 6	92625678	92626406	DiffBind	728	6.58	4.63	7.38	-2.75	0.000371	0.0348
Chr 16	18307773	18308776	DiffBind	1003	6.63	4.67	7.43	-2.77	1.43e-05	0.00436
Chr 2	33058918	33059839	DiffBind	921	6.95	4.97	7.75	-2.78	4.89e-05	0.00911
Chr 12	91749665	91750349	DiffBind	684	6.51	4.53	7.31	-2.78	0.000103	0.0149
Chr 1	43048614	43049412	DiffBind	798	6.61	4.64	7.41	-2.78	0.000194	0.0229
Chr 5	142414047	142415212	DiffBind	1165	6.66	4.67	7.47	-2.8	2.08e-05	0.00553
Chr 10	70736145	70736841	DiffBind	696	6.04	4.04	6.85	-2.81	0.00043	0.0373
Chr 10	39624327	39625072	DiffBind	745	6.16	4.15	6.97	-2.82	0.000411	0.0366
Chr 8	24989886	24991027	DiffBind	1141	7.05	5.01	7.87	-2.85	3e-05	0.00672
Chr 2	25163182	25164022	DiffBind	840	6.6	4.57	7.42	-2.85	0.000164	0.0207
Chr 12	72273410	72274026	DiffBind	616	6.85	4.81	7.66	-2.85	0.000439	0.0375
Chr 2	150831743	150832535	DiffBind	792	6.8	4.74	7.62	-2.87	0.000257	0.0271
Chr 5	124333814	124334334	DiffBind	520	6.13	4.06	6.94	-2.88	0.000504	0.0408
Chr 6	37340961	37341354	DiffBind	393	5.87	3.81	6.69	-2.88	0.000683	0.0493
Chr 6	113990255	113991375	DiffBind	1120	6.66	4.59	7.48	-2.89	6.37e-06	0.00248
Chr 17	78273572	78274569	DiffBind	997	6.86	4.77	7.68	-2.91	4.23e-06	0.00178
Chr 10	110429107	110429980	DiffBind	873	6.82	4.73	7.64	-2.91	0.000252	0.0268
Chr 3	142699819	142701924	DiffBind	2105	7.94	5.84	8.76	-2.92	4.85e-11	2.89e-07
Chr 2	93170395	93170971	DiffBind	576	6.36	4.26	7.18	-2.92	5.6e-05	0.00992
Chr 6	86623790	86624766	DiffBind	976	6.72	4.61	7.54	-2.92	5.61e-05	0.00992
Chr 1	134209983	134211374	DiffBind	1391	7.21	5.11	8.03	-2.92	0.000366	0.0346
Chr 15	74922430	74922856	DiffBind	426	5.86	3.75	6.68	-2.92	0.000642	0.0476
Chr 2	158799314	158799947	DiffBind	633	6.49	4.37	7.31	-2.93	2.43e-05	0.00581
Chr 10	4402721	4403615	DiffBind	894	6.41	4.3	7.23	-2.93	9.01e-05	0.0136
Chr 5	140095324	140096506	DiffBind	1182	7.26	5.15	8.08	-2.93	0.000127	0.0173
Chr 9	118986442	118987058	DiffBind	616	6.2	4.09	7.02	-2.93	0.000498	0.0406
Chr 14	20723809	20724654	DiffBind	845	6.25	4.14	7.07	-2.94	0.000179	0.0218
Chr 15	95608048	95608693	DiffBind	645	6.31	4.19	7.14	-2.94	0.000662	0.0484
Chr 12	107993832	107994681	DiffBind	849	6.27	4.15	7.1	-2.95	0.000545	0.0429
Chr 10	71361973	71362533	DiffBind	560	6.31	4.18	7.13	-2.96	0.000292	0.0297
Chr 4	56652876	56655388	DiffBind	2512	8	5.84	8.83	-2.99	1.47e-07	0.000147
Chr 5	34174631	34175796	DiffBind	1165	6.81	4.65	7.64	-3	5.02e-06	0.00205
Chr 13	36532724	36534717	DiffBind	1993	7.72	5.55	8.55	-3	0.000108	0.0155
Chr 2	50065844	50066928	DiffBind	1084	7.32	5.14	8.16	-3.02	4.68e-05	0.00875
Chr 11	75308421	75309328	DiffBind	907	6.25	4.05	7.09	-3.04	4.03e-05	0.00808
Chr 17	25591756	25593439	DiffBind	1683	8.02	5.81	8.86	-3.05	7.5e-12	1.04e-07
Chr 9	60160971	60161500	DiffBind	529	6.13	3.91	6.97	-3.05	7.89e-05	0.0123
Chr 6	128129103	128129856	DiffBind	753	6.23	4.01	7.07	-3.06	7.38e-05	0.0118
Chr 4	140657186	140657861	DiffBind	675	6.32	4.09	7.16	-3.07	3.53e-05	0.00746
Chr 6	113656401	113657722	DiffBind	1321	6.83	4.58	7.67	-3.08	8.69e-07	0.000576
Chr 5	67496876	67497277	DiffBind	401	5.81	3.57	6.65	-3.08	0.000428	0.0373
Chr 7	73223271	73223648	DiffBind	377	5.79	3.54	6.62	-3.08	0.000491	0.0403
Chr 11	94445031	94446223	DiffBind	1192	7.08	4.81	7.92	-3.11	2.53e-08	3.64e-05
Chr 14	34874348	34875042	DiffBind	694	6.2	3.93	7.04	-3.12	0.000177	0.0217
Chr 14	88226069	88226772	DiffBind	703	6.06	3.78	6.91	-3.12	0.000499	0.0406
Chr 10	21635645	21637787	DiffBind	2142	8.25	5.96	9.1	-3.13	6.62e-11	3.45e-07
Chr 16	65105424	65106117	DiffBind	693	6.26	3.93	7.11	-3.18	0.000202	0.0233
Chr 10	74987210	74988657	DiffBind	1447	7.09	4.76	7.94	-3.18	0.00037	0.0347
Chr 4	127771976	127772834	DiffBind	858	6.7	4.34	7.55	-3.21	0.000134	0.0181
Chr 1	179135859	179137009	DiffBind	1150	6.64	4.27	7.5	-3.23	7.02e-06	0.00269
Chr 2	5097902	5098467	DiffBind	565	5.93	3.55	6.78	-3.23	0.000296	0.0298
Chr 17	46865969	46867766	DiffBind	1797	7.66	5.25	8.51	-3.27	4.17e-07	0.000332
Chr 11	14181500	14182082	DiffBind	582	6.22	3.76	7.08	-3.32	1.08e-05	0.00373
Chr 10	20065313	20066300	DiffBind	987	6.54	4.08	7.4	-3.32	1.14e-05	0.00384
Chr 5	141138828	141139541	DiffBind	713	6.33	3.84	7.19	-3.35	8e-05	0.0124
Chr 8	121665478	121666255	DiffBind	777	6.19	3.68	7.06	-3.38	0.000251	0.0268
Chr 8	79145142	79145837	DiffBind	695	5.71	3.2	6.58	-3.38	0.000304	0.0304
Chr 3	88023060	88023540	DiffBind	480	6.28	3.75	7.14	-3.39	0.000178	0.0218
Chr 7	117461776	117462491	DiffBind	715	5.85	3.3	6.72	-3.42	0.00013	0.0177
Chr 16	84987102	84987699	DiffBind	597	5.91	3.34	6.79	-3.45	8.58e-05	0.0131
Chr 1	190635292	190636027	DiffBind	735	6.11	3.53	6.98	-3.45	0.000207	0.0238
Chr 2	91974536	91975032	DiffBind	496	5.65	3.06	6.52	-3.46	0.000678	0.0491
Chr 7	130817997	130818644	DiffBind	647	6.67	4.07	7.55	-3.48	2.05e-07	0.00019
Chr 4	48408595	48409329	DiffBind	734	5.99	3.38	6.87	-3.49	0.000366	0.0346
Chr 1	60489401	60490404	DiffBind	1003	6.2	3.56	7.07	-3.51	2.34e-05	0.00576
Chr 11	108243174	108243964	DiffBind	790	6.51	3.85	7.4	-3.55	1.27e-05	0.00408
Chr 4	120333108	120333492	DiffBind	384	5.96	3.29	6.84	-3.55	0.000183	0.0222
Chr 11	69769701	69770339	DiffBind	638	5.95	3.28	6.83	-3.55	0.000535	0.0424
Chr 14	30871550	30872391	DiffBind	841	5.9	3.21	6.79	-3.58	8.02e-05	0.0124
Chr 19	53181347	53181959	DiffBind	612	6.05	3.35	6.94	-3.59	1.42e-05	0.00436
Chr 6	72685040	72685612	DiffBind	572	5.9	3.19	6.79	-3.6	0.000125	0.0171
Chr 4	148325496	148325989	DiffBind	493	5.96	3.21	6.85	-3.65	0.000458	0.0387
Chr 16	29838983	29839758	DiffBind	775	6.44	3.68	7.33	-3.65	0.000487	0.0401
Chr 9	50738557	50739302	DiffBind	745	5.57	2.79	6.46	-3.66	0.00041	0.0366
Chr 4	151222084	151223779	DiffBind	1695	7.1	4.33	7.99	-3.67	1.84e-09	5.65e-06
Chr 7	130129191	130129634	DiffBind	443	5.64	2.86	6.53	-3.67	0.000535	0.0424
Chr 17	47748785	47749875	DiffBind	1090	6.88	4.09	7.77	-3.68	1.9e-09	5.65e-06
Chr 12	8451376	8452061	DiffBind	685	6.15	3.37	7.05	-3.68	2.22e-05	0.00568
Chr 3	107852708	107853402	DiffBind	694	6.43	3.64	7.33	-3.69	0.000401	0.0364
Chr 2	166632973	166633553	DiffBind	580	5.67	2.85	6.56	-3.71	9.98e-05	0.0145
Chr 3	101806487	101807110	DiffBind	623	5.71	2.88	6.61	-3.72	0.000412	0.0367
Chr 18	57154312	57154978	DiffBind	666	6.01	3.16	6.91	-3.75	1.49e-05	0.00439
Chr 5	139267551	139268383	DiffBind	832	5.6	2.75	6.5	-3.75	0.000498	0.0406
Chr 11	88600558	88601595	DiffBind	1037	6.25	3.37	7.15	-3.78	0.000338	0.0327
Chr 9	86442373	86443116	DiffBind	743	6.26	3.37	7.16	-3.78	0.00044	0.0375
Chr 12	80203367	80204419	DiffBind	1052	6.65	3.73	7.55	-3.82	0.000213	0.0242
Chr 9	103469003	103469498	DiffBind	495	5.89	2.96	6.79	-3.83	4.92e-05	0.00913
Chr 2	68966295	68966806	DiffBind	511	6.04	3.07	6.94	-3.87	0.000473	0.0396
Chr 5	112558413	112559100	DiffBind	687	6.15	3.16	7.05	-3.9	0.00042	0.037
Chr 5	144881654	144882418	DiffBind	764	5.91	2.89	6.81	-3.92	0.000483	0.0399
Chr 2	28567822	28568343	DiffBind	521	5.8	2.79	6.71	-3.92	0.000663	0.0484
Chr 7	139884003	139884516	DiffBind	513	6.29	3.27	7.2	-3.93	5.83e-07	0.000419
Chr 1	193242262	193243367	DiffBind	1105	6.33	3.31	7.24	-3.93	0.000252	0.0268
Chr 12	26115350	26116179	DiffBind	829	6.1	3.07	7.01	-3.94	0.000336	0.0327
Chr 5	92837787	92839272	DiffBind	1485	7.11	4.08	8.02	-3.95	7.67e-08	9.41e-05
Chr 17	88570692	88571583	DiffBind	891	5.69	2.64	6.6	-3.96	0.000381	0.0356
Chr 19	21329269	21329768	DiffBind	499	5.48	2.39	6.4	-4.01	0.000419	0.037
Chr 7	101739851	101740606	DiffBind	755	5.8	2.68	6.71	-4.03	0.00041	0.0366
Chr 10	25171240	25171814	DiffBind	574	5.62	2.5	6.54	-4.04	9.06e-05	0.0136
Chr 7	46012795	46013150	DiffBind	355	5.7	2.53	6.62	-4.09	2.39e-05	0.00579
Chr 3	146627550	146628333	DiffBind	783	5.96	2.79	6.88	-4.09	0.000192	0.0228
Chr 4	41654212	41655340	DiffBind	1128	6.37	3.19	7.29	-4.1	4.46e-05	0.00852
Chr 1	127838904	127839766	DiffBind	862	5.97	2.78	6.88	-4.11	1.44e-05	0.00436
Chr 6	72146311	72146936	DiffBind	625	6.18	2.98	7.1	-4.11	7.17e-05	0.0117
Chr 18	69609787	69610917	DiffBind	1130	6.17	2.98	7.09	-4.11	7.19e-05	0.0117
Chr 6	89268755	89269315	DiffBind	560	6.32	3.13	7.24	-4.11	7.8e-05	0.0123
Chr 3	136167353	136167986	DiffBind	633	5.48	2.26	6.4	-4.14	0.000163	0.0207
Chr 11	87777882	87778605	DiffBind	723	6.5	3.25	7.42	-4.17	1.48e-07	0.000147
Chr 10	17355406	17356126	DiffBind	720	6.03	2.79	6.96	-4.17	0.000195	0.023
Chr 5	139075931	139076515	DiffBind	584	5.56	2.3	6.48	-4.19	0.000438	0.0375
Chr 1	132852885	132853690	DiffBind	805	6.42	3.1	7.35	-4.25	1.76e-07	0.000167
Chr 8	119412882	119413357	DiffBind	475	6.07	2.74	7	-4.25	1.15e-06	0.000696
Chr 9	109970494	109971049	DiffBind	555	5.62	2.3	6.55	-4.25	0.000287	0.0294
Chr 7	44394776	44395612	DiffBind	836	6.32	2.98	7.25	-4.26	3.05e-05	0.00676
Chr 12	70867321	70867626	DiffBind	305	5.93	2.58	6.86	-4.28	1.79e-06	0.000924
Chr 6	46887993	46888424	DiffBind	431	5.71	2.33	6.64	-4.31	0.000142	0.0188
Chr 18	23541846	23543263	DiffBind	1417	6.54	3.11	7.48	-4.37	1.71e-09	5.65e-06
Chr 5	150122836	150123617	DiffBind	781	5.59	2.14	6.52	-4.38	0.000194	0.0229
Chr 4	55057802	55058663	DiffBind	861	6.61	3.13	7.54	-4.42	2.86e-06	0.00127
Chr 11	30138214	30139025	DiffBind	811	5.93	2.44	6.87	-4.43	6.08e-05	0.0104
Chr 6	28791054	28791397	DiffBind	343	5.56	2.07	6.5	-4.43	0.000146	0.0192
Chr 16	52443868	52444390	DiffBind	522	5.6	2.07	6.53	-4.46	0.000109	0.0155
Chr 2	31135159	31135907	DiffBind	748	5.96	2.43	6.89	-4.47	8.16e-07	0.000566
Chr 3	105366422	105366862	DiffBind	440	5.29	1.76	6.23	-4.47	0.000478	0.0397
Chr 8	27174113	27174593	DiffBind	480	5.33	1.76	6.27	-4.51	0.000399	0.0363
Chr 18	11873209	11873562	DiffBind	353	5.75	2.14	6.69	-4.55	4.62e-05	0.00872
Chr 4	98091768	98092489	DiffBind	721	6.42	2.79	7.37	-4.58	3.31e-06	0.00144
Chr 16	93798276	93798951	DiffBind	675	6.2	2.56	7.15	-4.58	5.77e-06	0.00231
Chr 1	156494524	156495017	DiffBind	493	5.8	2.14	6.74	-4.6	2.93e-05	0.00662
Chr 7	80063524	80063954	DiffBind	430	5.24	1.54	6.19	-4.64	0.000348	0.0335
Chr 11	115264974	115265684	DiffBind	710	5.29	1.54	6.23	-4.69	0.00022	0.0246
Chr 18	31938890	31939348	DiffBind	458	5.73	1.97	6.68	-4.71	3.93e-05	0.00792
Chr 9	44077079	44077484	DiffBind	405	5.54	1.77	6.49	-4.72	0.000112	0.0157
Chr 13	54606703	54607704	DiffBind	1001	6.12	2.33	7.07	-4.74	2.5e-06	0.00117
Chr 17	35172340	35173310	DiffBind	970	5.9	2.07	6.85	-4.78	2.57e-05	0.00605
Chr 13	42950071	42951036	DiffBind	965	6.19	2.33	7.14	-4.81	2.07e-06	0.00102
Chr 10	26329201	26329737	DiffBind	536	5.84	1.97	6.79	-4.82	1.4e-05	0.00436
Chr 11	117103789	117104434	DiffBind	645	5.65	1.77	6.6	-4.83	2.38e-05	0.00579
Chr 7	125989804	125990088	DiffBind	284	5.15	1.27	6.1	-4.83	0.000279	0.0289
Chr 4	150604489	150604898	DiffBind	409	5.16	1.27	6.11	-4.85	0.000398	0.0363
Chr 8	121786001	121787240	DiffBind	1239	6.52	2.62	7.48	-4.86	9.88e-10	3.75e-06
Chr 2	91286316	91286716	DiffBind	400	5.2	1.27	6.15	-4.88	0.000198	0.0231
Chr 3	104396412	104396849	DiffBind	437	5.5	1.54	6.46	-4.91	4.45e-05	0.00852
Chr 9	112062199	112062776	DiffBind	577	5.59	1.57	6.54	-4.98	2.5e-05	0.00596
Chr 18	5748478	5749043	DiffBind	565	5.17	1.1	6.12	-5.02	0.000242	0.0265
Chr 18	65685076	65685742	DiffBind	666	6	1.92	6.95	-5.03	1.33e-06	0.000771
Chr 14	7953090	7953585	DiffBind	495	5.65	1.54	6.6	-5.06	1e-05	0.00354
Chr 1	86237034	86237519	DiffBind	485	5.46	1.35	6.42	-5.07	6.01e-05	0.0104
Chr 5	34444375	34444977	DiffBind	602	5.38	1.27	6.34	-5.07	6.57e-05	0.011
Chr 11	116145496	116146264	DiffBind	768	6.1	1.97	7.06	-5.1	2.38e-06	0.00113
Chr 1	72608871	72609365	DiffBind	494	5.41	1.27	6.37	-5.1	3.44e-05	0.0074
Chr 13	59116075	59116720	DiffBind	645	5.94	1.77	6.9	-5.13	9.71e-07	0.000614
Chr 2	181385977	181387164	DiffBind	1187	5.44	1.27	6.4	-5.13	0.000384	0.0357
Chr 11	114193265	114193859	DiffBind	594	5.77	1.57	6.73	-5.16	2.77e-06	0.00125
Chr 19	27429289	27429763	DiffBind	474	6.48	2.24	7.44	-5.2	5e-10	2.32e-06
Chr 7	113792345	113792812	DiffBind	467	5.07	0.79	6.04	-5.24	0.00017	0.0212
Chr 13	60734197	60734631	DiffBind	434	5.56	1.27	6.52	-5.25	8.92e-06	0.00321
Chr 4	155163630	155164276	DiffBind	646	5.38	1.1	6.35	-5.25	3.02e-05	0.00674
Chr 9	50374164	50374887	DiffBind	723	6.38	2.08	7.34	-5.26	9e-10	3.75e-06
Chr 2	91323503	91324615	DiffBind	1112	5.84	1.54	6.81	-5.26	1.1e-06	0.000674
Chr 13	47244356	47245422	DiffBind	1066	6.73	2.39	7.69	-5.3	3.19e-11	2.22e-07
Chr 10	118587148	118587612	DiffBind	464	5.44	1.1	6.4	-5.3	2.02e-05	0.0054
Chr 3	118510704	118511305	DiffBind	601	5.74	1.35	6.7	-5.35	1.49e-06	0.000824
Chr 5	65166582	65167275	DiffBind	693	6.04	1.54	7.01	-5.47	1.12e-07	0.000127
Chr 11	118960486	118961271	DiffBind	785	6.27	1.76	7.23	-5.48	2.12e-08	3.39e-05
Chr 15	3230945	3231777	DiffBind	832	6.31	1.76	7.28	-5.53	4.53e-09	1.11e-05
Chr 18	82542405	82543397	DiffBind	992	6.16	1.54	7.14	-5.59	2.36e-08	3.57e-05
Chr 12	113067629	113068595	DiffBind	966	5.96	1.27	6.93	-5.66	1.01e-07	0.000117
Chr 9	108104838	108105421	DiffBind	583	6	1.27	6.97	-5.7	1.34e-07	0.000143
Chr 6	83778022	83779119	DiffBind	1097	6.69	1.92	7.66	-5.74	2.43e-11	2.03e-07
Chr 8	117267929	117268295	DiffBind	366	5.57	0.79	6.55	-5.75	5.08e-06	0.00206
Chr 8	108798064	108798730	DiffBind	666	4.76	-0.13	5.74	-5.87	0.000476	0.0397
Chr 14	35792204	35792529	DiffBind	325	4.79	-0.13	5.76	-5.9	0.000468	0.0394
Chr 11	4116289	4117086	DiffBind	797	6.05	1.1	7.03	-5.92	1.55e-08	2.67e-05
Chr 15	98998280	98998800	DiffBind	520	4.84	-0.13	5.82	-5.95	0.000393	0.036
Chr 4	155468980	155469614	DiffBind	634	6.26	1.27	7.23	-5.96	9.33e-09	1.95e-05
Chr 3	88450314	88450769	DiffBind	455	4.87	-0.13	5.84	-5.98	0.000247	0.0268
Chr 15	79735668	79736085	DiffBind	417	4.86	-0.13	5.84	-5.98	0.000263	0.0276
Chr 8	106253001	106253986	DiffBind	985	5.52	0.5	6.5	-6	1.72e-05	0.00483
Chr 11	88821136	88821452	DiffBind	316	4.91	-0.13	5.89	-6.02	0.000233	0.0257
Chr 6	128090836	128091283	DiffBind	447	4.94	-0.13	5.92	-6.05	0.000167	0.021
Chr 11	97407726	97408295	DiffBind	569	4.94	-0.13	5.92	-6.06	0.000196	0.023
Chr 3	104007709	104008155	DiffBind	446	4.98	-0.13	5.96	-6.09	0.000149	0.0194
Chr 18	49638474	49638859	DiffBind	385	5	-0.13	5.98	-6.11	0.000109	0.0155
Chr 3	95878564	95879160	DiffBind	596	5	-0.13	5.98	-6.11	0.000116	0.0161
Chr 5	112432573	112433058	DiffBind	485	5.06	-0.13	6.04	-6.17	7.85e-05	0.0123
Chr 16	32060073	32060387	DiffBind	314	5.07	-0.13	6.05	-6.18	6.59e-05	0.011
Chr 3	149296121	149296457	DiffBind	336	5.07	-0.13	6.05	-6.18	6.59e-05	0.011
Chr 3	123013277	123013704	DiffBind	427	5.07	-0.13	6.05	-6.18	6.71e-05	0.0111
Chr 6	83560511	83560885	DiffBind	374	5.08	-0.13	6.06	-6.19	6.79e-05	0.0112
Chr 12	104749504	104750009	DiffBind	505	5.09	-0.13	6.07	-6.2	6.01e-05	0.0104
Chr 17	27683012	27683449	DiffBind	437	5.09	-0.13	6.07	-6.2	6.47e-05	0.011
Chr 15	97742430	97742851	DiffBind	421	5.11	-0.13	6.09	-6.23	5.47e-05	0.00988
Chr 2	30525553	30525947	DiffBind	394	5.16	-0.13	6.14	-6.27	3.66e-05	0.00749
Chr 13	18790280	18790705	DiffBind	425	5.15	-0.13	6.13	-6.27	5.19e-05	0.0095
Chr 18	35912946	35913419	DiffBind	473	5.16	-0.13	6.14	-6.27	9.57e-05	0.0141
Chr 14	65551685	65552098	DiffBind	413	5.17	-0.13	6.15	-6.28	3.51e-05	0.00746
Chr 12	72359820	72360243	DiffBind	423	5.17	-0.13	6.15	-6.28	3.66e-05	0.00749
Chr 2	5644504	5644988	DiffBind	484	5.17	-0.13	6.16	-6.29	3.44e-05	0.0074
Chr 8	84708685	84709060	DiffBind	375	5.17	-0.13	6.16	-6.29	0.000188	0.0226
Chr 12	76618874	76619172	DiffBind	298	5.22	-0.13	6.2	-6.33	2.65e-05	0.00615
Chr 16	31008064	31008415	DiffBind	351	5.22	-0.13	6.21	-6.34	3.74e-05	0.00761
Chr 8	93964934	93965392	DiffBind	458	5.23	-0.13	6.22	-6.35	2.26e-05	0.00568
Chr 16	91744632	91744993	DiffBind	361	5.25	-0.13	6.23	-6.36	1.98e-05	0.00533
Chr 8	111712029	111712493	DiffBind	464	5.24	-0.13	6.22	-6.36	2.33e-05	0.00576
Chr 4	142157390	142157802	DiffBind	412	5.26	-0.13	6.25	-6.38	1.69e-05	0.00477
Chr 9	106327458	106327994	DiffBind	536	5.26	-0.13	6.25	-6.38	2.23e-05	0.00568
Chr 11	109330918	109331473	DiffBind	555	5.27	-0.13	6.25	-6.38	2.32e-05	0.00576
Chr 2	170388405	170388887	DiffBind	482	5.28	-0.13	6.26	-6.39	1.66e-05	0.0047
Chr 13	92238710	92239159	DiffBind	449	5.27	-0.13	6.25	-6.39	1.91e-05	0.00527
Chr 17	84118533	84119133	DiffBind	600	5.28	-0.13	6.27	-6.4	1.55e-05	0.00448
Chr 3	130545236	130545700	DiffBind	464	5.29	-0.13	6.27	-6.41	1.48e-05	0.00439
Chr 9	121955862	121956321	DiffBind	459	5.29	-0.13	6.27	-6.41	1.48e-05	0.00439
Chr 13	32827647	32828072	DiffBind	425	5.32	-0.13	6.3	-6.43	1.61e-05	0.0046
Chr 17	5935786	5936424	DiffBind	638	5.31	-0.13	6.29	-6.43	1.96e-05	0.0053
Chr 6	113109370	113109735	DiffBind	365	5.31	-0.13	6.29	-6.43	2.18e-05	0.00568
Chr 5	116278627	116279046	DiffBind	419	5.33	-0.13	6.31	-6.44	1.07e-05	0.00372
Chr 3	51539676	51540466	DiffBind	790	6	0.5	6.98	-6.48	2.4e-08	3.57e-05
Chr 3	144456931	144457545	DiffBind	614	5.36	-0.13	6.34	-6.48	8.89e-06	0.00321
Chr 7	127992886	127993527	DiffBind	641	5.38	-0.13	6.37	-6.5	7.34e-06	0.00278
Chr 9	25171439	25171987	DiffBind	548	5.39	-0.13	6.38	-6.51	1.2e-05	0.00394
Chr 8	23696552	23697045	DiffBind	493	5.41	-0.13	6.39	-6.53	6.29e-06	0.00248
Chr 5	134445815	134446308	DiffBind	493	5.42	-0.13	6.4	-6.54	8.08e-06	0.00301
Chr 1	159577999	159578701	DiffBind	702	5.48	-0.13	6.46	-6.6	3.53e-06	0.00152
Chr 15	100953648	100954130	DiffBind	482	5.48	-0.13	6.47	-6.6	3.68e-06	0.00156
Chr 2	173586522	173586927	DiffBind	405	5.51	-0.13	6.49	-6.62	2.8e-06	0.00125
Chr 11	108146895	108147459	DiffBind	564	5.52	-0.13	6.5	-6.64	6.93e-05	0.0113
Chr 5	135640913	135641354	DiffBind	441	5.54	-0.13	6.52	-6.66	2.32e-06	0.00111
Chr 11	20914386	20915163	DiffBind	777	5.55	-0.13	6.53	-6.67	2e-06	0.000991
Chr 13	52083345	52083918	DiffBind	573	5.57	-0.13	6.56	-6.69	1.94e-06	0.000988
Chr 8	9302820	9303504	DiffBind	684	5.57	-0.13	6.55	-6.69	4.65e-06	0.00192
Chr 7	139883342	139883678	DiffBind	336	5.59	-0.13	6.58	-6.71	1.68e-06	0.000897
Chr 2	93303928	93304432	DiffBind	504	5.64	-0.13	6.62	-6.76	9.62e-07	0.000614
Chr 12	106196198	106196800	DiffBind	602	5.65	-0.13	6.63	-6.77	8.99e-07	0.000586
Chr 15	59631506	59632550	DiffBind	1044	5.66	-0.13	6.65	-6.78	8.7e-07	0.000576
Chr 1	180104699	180105277	DiffBind	578	5.71	-0.13	6.7	-6.83	6.73e-07	0.000476
Chr 2	33283703	33284157	DiffBind	454	5.72	-0.13	6.71	-6.84	4.74e-07	0.000366
Chr 5	117993925	117994868	DiffBind	943	5.72	-0.13	6.7	-6.84	5.17e-07	0.000387
Chr 8	124259493	124260346	DiffBind	853	5.72	-0.13	6.71	-6.84	1.29e-06	0.000759
Chr 16	20677956	20678583	DiffBind	627	5.76	-0.13	6.74	-6.88	3.81e-07	0.000318
Chr 6	90469747	90470366	DiffBind	619	5.81	-0.13	6.8	-6.93	2.8e-07	0.000244
Chr 3	89359958	89360622	DiffBind	664	5.81	-0.13	6.8	-6.94	1.07e-06	0.000669
Chr 16	24489232	24490024	DiffBind	792	5.86	-0.13	6.85	-6.98	1.53e-07	0.000148
Chr 4	136686387	136686904	DiffBind	517	5.87	-0.13	6.86	-6.99	1.39e-07	0.000145
Chr 5	124211052	124211799	DiffBind	747	5.87	-0.13	6.86	-6.99	4.16e-07	0.000332
Chr 5	120164065	120164538	DiffBind	473	5.89	-0.13	6.88	-7.01	1.16e-07	0.000127
Chr 12	49385062	49385464	DiffBind	402	5.98	-0.13	6.97	-7.1	8.17e-08	9.73e-05
Chr 2	24742436	24743192	DiffBind	756	5.99	-0.13	6.98	-7.11	7.45e-08	9.41e-05
Chr 6	85513017	85513484	DiffBind	467	6.16	-0.13	7.15	-7.29	1.12e-08	2.22e-05
Chr 2	173021977	173022673	DiffBind	696	6.19	-0.13	7.18	-7.32	1.17e-08	2.22e-05
Chr 1	91199846	91201065	DiffBind	1219	6.26	-0.13	7.25	-7.38	6.01e-09	1.32e-05
Chr 8	121668312	121669640	DiffBind	1328	6.84	0.4	7.83	-7.43	7.14e-13	2.98e-08
Chr 17	56100033	56101584	DiffBind	1551	6.94	-0.13	7.94	-8.07	1.11e-11	1.16e-07
