# Supplementary material for: Dynamic modulation of genomic enhancer elements in the suprachiasmatic nucleus, the site of the mammalian circadian clock
Source: Genome Res. 2023 May;33(5):673–88. doi: 10.1101/gr.277581.122 (PMC10317116; doi:10.1101/gr.277581.122)
Supplement: Supplemental Material [file supp_gr.277581.122_Supplemental_Table_S6.xlsx]

## Sheet: Sheet1
Supplemental Table S6 - Rhythmic H3K27ac occupancy linked with cyclic gene transcription
A) Differential H3K27ac sites between ZT3 and ZT15 showing 24 hour rhythm with cycling gene expression
B) Differential H3K27ac sites between ZT7 and ZT19 showing 24 hour rhythm with cycling gene expression
C) Differential H3K27ac sites between ZT11 and ZT23 showing 24 hour rhythm with cycling gene expression

## Sheet: ZT3VSZT15
H3K27ac oscillation				Target gene
Chrom	Start	End	pvalue_Rhythmicity(ECHO/JTK_CYCLE )	distanceToTSS	geneName	pvalue_JTK_CYCLE
Chr 17	5637320	5637891	9.62001e-06	144721	Zdhhc14	1
Chr 12	72740897	72741883	0.0001	-19328	Ppm1a	0.000388933
Chr 19	36815742	36816151	0.0001	-18081	Tnks2	0.00413037
Chr 1	35879537	35880444	0.0001	-187956	Hs6st1	0.00535971
Chr 10	68908800	68909654	0.0001	185055	Tmem26	0.0512748
Chr 6	31329711	31333292	0.0001	65481	Mkln1os	0.0623003
Chr 2	174342061	174345209	0.0001	11973	Gnas	0.21252
Chr 19	42408509	42412125	0.0001	19658	Crtac1	0.446903
Chr 14	34935562	34936981	0.0001	40954	Mir346
Chr 14	60987332	60987960	0.0002	50027	Tnfrsf19	0.0223017
Chr 6	51586237	51586869	0.0002	41715	Snx10	0.153196
Chr 18	70598213	70598813	0.0002	29922	Mbd2	1
Chr 3	82123784	82124616	0.0002	-17476	Mir7010
Chr 3	8520985	8522138	0.0003	11459	Stmn2	9.58247e-05
Chr 14	63175360	63179251	0.0003	327	Fdft1	0.000278289
Chr 15	37666396	37668235	0.0003	123765	Ncald	0.00884243
Chr 19	38506421	38508137	0.0003	-16060	Plce1	0.0512748
Chr 4	58496919	58497307	0.0003	2096	Lpar1	0.248662
Chr 15	72860943	72863211	0.0003	-50620	Peg13	0.336115
Chr 11	105530041	105531346	0.0003	-58640	Tanc2	1
Chr 15	79824540	79825201	0.0003	9132	Cbx6	1
Chr 4	124658781	124659669	0.0003	1136	Pou3f1	1
Chr 7	87924181	87926922	0.0005	340014	Grm5	0.388354
Chr 11	121810108	121811215	0.0005	-19003	Ptchd3
Chr 7	17055684	17063036	0.0008	0	Hif3a	4.44822e-05
Chr 1	180922007	180922393	0.0008	-12646	Lefty1	0.00135339
Chr 7	64331442	64332064	0.0008	42031	Fan1	0.00240058
Chr 2	52942663	52944019	0.0008	84796	Fmnl2	0.00535971
Chr 2	144397766	144399997	0.0008	28732	Kat14	0.0276905
Chr 6	89643340	89645179	0.0008	0	Txnrd3	0.180839
Chr 16	89765021	89765618	0.0008	52734	Tiam1	0.336115
Chr 7	66245817	66249369	0.0008	132355	Mir7057
Chr 12	81616708	81617161	0.0009	-14208	Ttc9	0.00240058
Chr 11	75630125	75632780	0.0009	0	Inpp5k	0.0142154
Chr 13	112810577	112811570	0.0009	9801	Plpp1	0.0142154
Chr 10	32184394	32184990	0.0009	-574670	Rnf217	0.0753123
Chr 7	44438920	44439566	0.0009	-2921	Lrrc4b	0.0905903
Chr 11	31923907	31924275	0.0009	-41358	4930524B15Rik	0.12919
Chr 15	102192630	102193058	0.0009	-3588	Csad	0.180839
Chr 1	179232261	179232707	0.0009	285296	Smyd3	0.850984
Chr 8	120602548	120603238	0.0009	-13474	Gins2	0.850984
Chr 13	43181740	43184232	0.0009	-10240	Tbc1d7	0.957251
Chr 15	66913904	66916229	0.0009	22512	Ccn4	1
Chr 17	29155531	29156994	0.0009	20476	Rab44
Chr 2	165396599	165398181	0.0009	2213	Ocstamp
Chr 5	112496650	112498126	0.0009	47225	Ccdc121rt2
Chr 6	111985987	111986469	0.0009	-224239	1700054K19Rik
Chr 8	37290759	37291272	0.0009	-266522	G630064G18Rik
Chr 9	53402136	53402802	0.0009	-1251	Mir130c
Chr 10	75920476	75924137	0.0013	0	Smarcb1	0.00240058
Chr 11	71814066	71815144	0.0013	63364	Wscd1	0.00690725
Chr 2	180455770	180457133	0.0013	-3845	Slco4a1	0.0178581
Chr 14	103826564	103827056	0.0013	16645	Ednrb	0.108439
Chr 1	181996778	181997897	0.0013	22083	Enah	0.289708
Chr 3	154221513	154223239	0.0013	107321	Lhx8	0.446903
Chr 9	74981604	74982624	0.0013	5494	Atosa	0.665213
Chr 14	21749773	21752393	0.0013	0	Samd8	1
Chr 15	73595376	73598283	0.0013	0	Slc45a4	1
Chr 5	105442784	105443365	0.0013	27010	Lrrc8b	1
Chr 10	57000423	57001898	0.0013	484455	4930467K11Rik
Chr 10	57127479	57128559	0.0013	357794	4930467K11Rik
Chr 11	107965767	107966595	0.0013	-30253	Mir7223
Chr 4	145017371	145017945	0.0021	124235	Dhrs3	0.000538386
Chr 17	24583752	24584340	0.0021	33803	Pkd1	0.00073845
Chr 8	106051200	106053522	0.0021	-6081	Nfatc3	0.00073845
Chr 8	124404020	124405834	0.0021	28102	Pgbd5	0.00073845
Chr 9	48618390	48619728	0.0021	-13314	Nnmt	0.00100396
Chr 16	5985985	5987235	0.0021	10399	1700123O21Rik	0.0018096
Chr 5	101985452	101985979	0.0021	83942	Wdfy3	0.0142154
Chr 2	141688563	141689139	0.0021	-1017088	Flrt3	0.0178581
Chr 7	96884117	96884673	0.0021	-66854	Nars2	0.0623003
Chr X	104670059	104671738	0.0021	0	Zdhhc15	0.108439
Chr 5	137051185	137052197	0.0021	-5126	Ap1s1	0.336115
Chr 17	49815686	49816286	0.0021	200515	Kif6	0.512243
Chr 2	85251904	85254391	0.0021	-55206	Lrrc55	1
Chr 5	49854019	49854577	0.0021	204419	Adgra2	1
Chr 5	54158924	54159982	0.0021	160402	Stim2	1
Chr 10	70863469	70864604	0.0021	-207507	D630013N20Rik
Chr 11	88496590	88498549	0.0021	-120702	0610039H22Rik
Chr 12	26115350	26116179	0.0021	94326	Gm29687
Chr 13	41703416	41703807	0.0021	52655	Gm5082
Chr 15	77116085	77116807	0.0021	31688	1700109K24Rik
Chr 2	4097935	4100418	0.0021	40723	1700080N15Rik
Chr 7	132236841	132237510	0.0021	-78154	Gm10584
Chr 2	158754802	158757599	0.0022	-10500	Fam83d	9.58247e-05
Chr 12	16869215	16870951	0.0022	-24027	Rock2	0.336115
Chr 15	25404500	25406601	0.0022	7163	Basp1	0.957251
Chr 12	12827247	12828811	0.0022	113025	Mycn	1
Chr 1	134528810	134532029	0.0022	17653	Mgat4e
Chr 14	71331568	71332328	0.0022	80296	Gm4251
Chr X	103562481	103564971	0.0022	8025	Mir421
Chr 10	76321925	76323790	0.0034	21501	Dip2a	0.0018096
Chr 14	49127089	49127650	0.0034	-44577	Naa30	0.0223017
Chr 7	65354189	65354742	0.0034	16502	Tjp1	0.0223017
Chr 7	55845943	55846982	0.0034	3873	Cyfip1	1
Chr 15	79386026	79387271	0.0034	-10727	Mir1943
Chr 17	90677298	90677762	0.0034	-183407	4930480K15Rik
Chr 10	20065302	20065313	0.0043	-83607	Map7	0.000197138
Chr 10	20065313	20066300	0.0043	-82620	Map7	0.000197138
Chr 2	25021430	25023220	0.0043	-31159	Nsmf	0.000388933
Chr 2	155825803	155828112	0.0043	0	Eif6	0.00535971
Chr 5	125636137	125637010	0.0043	103720	Tmem132b	0.0223017
Chr 7	74213056	74213740	0.0043	-199375	St8sia2	0.0905903
Chr 7	44888862	44889389	0.0043	2977	Med25	0.289708
Chr 19	44387537	44390181	0.0043	17528	Scd1	0.753776
Chr 3	69289605	69290639	0.0043	-26279	Ppm1l	0.753776
Chr 4	25483107	25483928	0.0043	-201287	Ufl1	0.957251
Chr 15	87348655	87350834	0.0043	-193465	Tafa5	1
Chr 18	42603201	42604323	0.0043	-23550	Gpr151	1
Chr 5	67751419	67754598	0.0043	92833	Atp8a1	1
Chr 6	39352156	39352694	0.0043	25013	Slc37a3	1
Chr 9	40805679	40809248	0.0043	4407	Hspa8	1
Chr 18	49596656	49597107	0.0043	73368	1700044K03Rik
Chr 2	32667631	32668450	0.0043	19316	Mir8093
Chr 4	56630013	56630934	0.0043	110491	Actl7b
Chr 8	50292395	50294164	0.0043	-73948	Gm2516
Chr 11	106266916	106269614	0.0053	0	Smarcd2	6.56836e-05
Chr 15	79347170	79348178	0.0053	0	Maff	0.000388933
Chr 4	44156225	44156807	0.0053	10731	Rnf38	0.0223017
Chr 5	38168477	38169045	0.0053	-9011	Nsg1	0.0276905
Chr 1	33494609	33495270	0.0053	174524	Prim2	1
Chr 1	52672467	52675217	0.0053	41763	Nemp2	1
Chr 7	43311814	43314061	0.0053	0	Zfp715	1
Chr 12	99302367	99304646	0.0053	-139560	4930474N09Rik
Chr 8	15592288	15592623	0.0053	534636	Myom2
Chr 9	107421539	107422370	0.0053	-14366	Mir5120
Chr 14	18237120	18240091	0.0082	0	Nr1d2	3.86844e-07
Chr 7	17063036	17063050	0.0082	-610	Hif3a	4.44822e-05
Chr 17	24556883	24561514	0.0082	6934	Pkd1	0.00073845
Chr 19	48238244	48238977	0.0082	32220	Sorcs3	0.0018096
Chr 9	123334375	123335717	0.0082	-31223	Lars2	0.0018096
Chr 7	79335999	79337102	0.0082	49925	Rlbp1	0.00535971
Chr 4	62767234	62768607	0.0082	147563	Rgs3	0.0178581
Chr 6	25276999	25277867	0.0082	-320875	Tmem229a	0.0276905
Chr 15	80322239	80323837	0.0082	35002	Cacna1i	0.336115
Chr 8	102676664	102678330	0.0082	106781	Cdh11	0.850984
Chr 2	160801265	160802741	0.0082	69956	Plcg1	1
Chr 2	162990839	162993180	0.0082	0	Sgk2	1
Chr 1	13186950	13190281	0.0082	-59788	Prdm14
Chr 2	174232639	174234494	0.0082	32631	Mir296
Chr 8	106760920	106762151	0.0085	77853	Tango6	0.000197138
Chr 3	98266269	98268526	0.0085	-11905	Hmgcs2	0.000388933
Chr 13	42683749	42684340	0.0085	2951	Phactr1	0.00884243
Chr 13	59248973	59249475	0.0085	294976	Agtpbp1	0.0112468
Chr 16	94588159	94589303	0.0085	17253	Dyrk1a	0.0623003
Chr 2	117332652	117335547	0.0085	7330	Rasgrp1	0.0753123
Chr 10	96581174	96581664	0.0085	-35337	Btg1	0.153196
Chr 13	110236941	110238532	0.0085	41674	Rab3c	0.21252
Chr 12	104742929	104744089	0.0085	7863	Dicer1	0.289708
Chr 9	37420959	37421355	0.0085	11820	Robo3	0.388354
Chr 9	36940595	36941097	0.0085	96937	Fez1	0.584856
Chr 7	79715242	79715930	0.0085	-1057	Kif7	0.850984
Chr 12	95734543	95739506	0.0085	42318	Flrt2	1
Chr 2	91689012	91690995	0.0085	19597	Atg13	1
Chr 3	89771337	89775533	0.0085	0	4632404H12Rik	1
Chr 8	83667632	83668730	0.0085	993	Ptger1	1
Chr 11	38190950	38196554	0.0085	323491	Gm12130
Chr 12	79503955	79504927	0.0085	206605	Rad51b
Chr 3	108780896	108781634	0.0085	41239	Aknad1
Chr X	71433999	71436019	0.0122	56830	Cd99l2	6.56836e-05
Chr 15	96692952	96694606	0.0122	5092	Slc38a2	0.000138199
Chr 19	32252336	32253488	0.0122	-41324	Sgms1	0.00073845
Chr 11	107375042	107378430	0.0122	92290	Pitpnc1	0.0512748
Chr 5	32926536	32929100	0.0122	62816	Depdc5	0.0623003
Chr 11	60290195	60291157	0.0122	61748	Tom1l2	0.336115
Chr 17	78618873	78621319	0.0122	110811	Mitf	1
Chr 2	119476182	119479059	0.0122	0	Ino80	1
Chr 2	65222609	65224334	0.0155	14292	Cobll1	6.77618e-07
Chr 6	53800511	53803722	0.0155	17103	Tril	9.58247e-05
Chr 2	79569389	79569772	0.0155	-65653	Itprid2	0.00135339
Chr 12	17621614	17622773	0.0155	-68041	Hpcal1	0.00690725
Chr 7	121694772	121695200	0.0155	12053	Usp31	0.00884243
Chr 5	125671818	125672635	0.0155	139401	Tmem132b	0.0223017
Chr 1	154577724	154578596	0.0155	147324	Cacna1e	0.0341887
Chr 4	46725785	46732508	0.0155	-75587	Tbc1d2	0.0753123
Chr 5	137651833	137653168	0.0155	-6120	Irs3	0.108439
Chr 1	149211895	149212451	0.0155	709988	Pla2g4a	0.180839
Chr 18	33447858	33448434	0.0155	15200	Nrep	0.21252
Chr 12	100252632	100252965	0.0155	-23644	Gm10432	0.388354
Chr 11	101478488	101480107	0.0155	10151	Rnd2	0.446903
Chr 3	34311439	34314129	0.0155	-230086	Dnajc19	0.584856
Chr 1	138448879	138449525	0.0155	170171	Nek7	1
Chr 9	47733503	47735478	0.0155	82730	Gm10677
Chr 12	108791661	108795490	0.018	0	Yy1	0.0419811
Chr 16	17926793	17930092	0.018	0	Slc25a1	0.850984
Chr 16	95708804	95709916	0.018	6398	Ets2	1
Chr 10	20066300	20066518	0.026	-82402	Map7	0.000197138
Chr 1	106224704	106244964	0.026	52836	Phlpp1	0.0276905
Chr 11	6049695	6050393	0.026	15355	Camk2b	0.0905903
Chr 6	144876605	144877571	0.026	171241	Bcat1	1
Chr 11	117316920	117318130	0.0272	-13585	40057	1.94415e-06
Chr 4	47771980	47773511	0.0272	-271794	Nr4a3	0.000197138
Chr 5	139038304	139039487	0.0272	-43352	Pdgfa	0.00073845
Chr 9	99138940	99141089	0.0272	0	Pik3cb	0.00100396
Chr 18	30507087	30507936	0.0272	234192	Pik3c3	0.00413037
Chr 2	160802741	160808305	0.0272	64685	Zhx3	0.0142154
Chr 14	32028943	32029411	0.0272	0	Galnt15	0.0419811
Chr 14	121207616	121209051	0.0272	170179	Stk24	0.0512748
Chr 5	149378546	149382730	0.0272	-29076	Medag	0.108439
Chr 13	58089868	58092084	0.0272	10344	Klhl3	0.21252
Chr 17	68771722	68772255	0.0272	-64881	Tmem200c	0.21252
Chr 3	25733018	25733676	0.0272	419631	Nlgn1	0.248662
Chr 18	60901342	60902420	0.0272	-9820	Arsi	0.289708
Chr 5	25085601	25087647	0.0272	12995	Prkag2	0.388354
Chr 11	62279845	62282576	0.0272	0	Ttc19	0.512243
Chr 3	127133989	127135355	0.0272	-25950	LOC100862268	0.665213
Chr 12	46808824	46809860	0.0272	8915	Nova1	0.753776
Chr 15	43940386	43941037	0.0272	-70358	Tmem74	1
Chr 15	58705903	58707379	0.0272	116048	Tmem65	1
Chr 17	27586778	27588413	0.0272	-21052	Smim29	1
Chr 2	68301414	68303001	0.0272	168980	Stk39	1
Chr 1	62909100	62910703	0.0272	-114369	4930487H11Rik
Chr 12	102645276	102646632	0.0272	38388	Mir1936
Chr 16	39284126	39285284	0.0369	381782	Igsf11	0.0112468
Chr 5	66821854	66822529	0.0369	76015	Limch1	0.0142154
Chr 4	141505675	141508032	0.0454	30565	Spen	0.00135339
Chr 2	156189608	156190595	0.0454	-6052	Phf20	0.0178581
Chr 4	118281140	118283029	0.0454	8368	Ptprf	0.12919
Chr 4	43409489	43410394	0.0454	2988	Rusc2	0.336115
Chr 4	149723941	149724352	0.0454	13418	Tmem201	0.584856
Chr 17	29595265	29596660	0.0454	0	Tbc1d22bos
Chr 7	97427299	97430443	0.1686	-9790	Thrsp	1
Chr 11	59959069	59960524		4418	Rasd1	6.77618e-07
Chr 8	94358749	94359309		-27191	Herpud1	4.44822e-05
Chr 6	92439543	92441876		39516	Prickle2	0.000138199
Chr 13	102571265	102575092		-118466	Cd180	0.00073845
Chr 19	25276634	25277755		39433	Kank1	0.00073845
Chr 19	55747816	55749393		6007	Tcf7l2	0.0018096
Chr 13	55209288	55214275		0	Nsd1	0.00240058
Chr 19	4168780	4170808		4671	Carns1	0.00240058
Chr 10	80701109	80704798		0	Izumo4	0.00690725
Chr 14	76110015	76111838		0	Gpalpp1	0.0112468
Chr 5	81621013	81621480		599421	Adgrl3	0.0112468
Chr 18	67722808	67725241		0	Ptpn2	0.0142154
Chr 7	122370102	122371270		80978	Prkcb	0.0178581
Chr 12	108177292	108180542		0	Ccnk	0.0223017
Chr 1	55450561	55456727		44616	Plcl1	0.0341887
Chr 5	8573530	8574142		48810	Rundc3b	0.0341887
Chr 15	68068817	68074143		184713	Zfat	0.0419811
Chr 4	122921301	122924187		-35245	Cap1	0.0419811
Chr 7	48777294	48778683		-10320	Zdhhc13	0.0419811
Chr 1	185184046	185184438		-19730	Rab3gap2	0.0623003
Chr 11	55957719	55958994		81993	Nmur2	0.0623003
Chr 14	31215742	31216073		-1800	Sema3g	0.0623003
Chr 16	31363331	31369049		-48524	Apod	0.0753123
Chr 3	136892625	136893716		222560	Ppp3ca	0.0905903
Chr 1	126654951	126655826		-162025	Nckap5	0.108439
Chr 1	156426478	156430432		43896	Soat1	0.108439
Chr 7	16930083	16935557		-6052	Calm3	0.12919
Chr 8	13656890	13658343		19244	Rasa3	0.12919
Chr 19	31200143	31200818		15578	8430431K14Rik	0.153196
Chr 5	105670301	105670686		-29283	Lrrc8d	0.153196
Chr 14	67768749	67770822		23521	Gnrh1	0.180839
Chr 18	63893531	63894098		184837	Wdr7	0.180839
Chr 8	11311284	11314046		0	Col4a1	0.180839
Chr 8	82937324	82938725		73969	Rnf150	0.180839
Chr 9	24340197	24345906		157234	Dpy19l1	0.180839
Chr 1	162402817	162404072		73958	Dnm3	0.21252
Chr 12	112981446	112983473		4884	Btbd6	0.21252
Chr 2	158343138	158344323		17186	Snhg17	0.21252
Chr 4	96797151	96798111		-11992	Gm12695	0.248662
Chr 18	37925786	37926484		8939	Diaph1	0.336115
Chr 12	98733295	98735574		0	Ptpn21	0.388354
Chr 10	75699467	75701976		-55460	Susd2	0.446903
Chr 5	70748034	70749113		93504	Gabrg1	0.512243
Chr 11	105347413	105348057		54768	Mrc2	0.584856
Chr 7	139246950	139250196		0	Pwwp2b	0.584856
Chr 10	95715964	95716581		-151798	Nudt4	0.665213
Chr 10	80085180	80085882		16820	Sbno2	0.957251
Chr 11	4822356	4823280		9855	Nf2	1
Chr 11	69008078	69008894		0	Pfas	1
Chr 12	106029882	106032309		19620	Vrk1	1
Chr 13	54873587	54875771		-73661	Unc5a	1
Chr 13	59668413	59670124		5660	Golm1	1
Chr 16	8706931	8708493		29849	Usp7	1
Chr 18	44379818	44381489		0	Dcp2	1
Chr 18	47314162	47314960		53908	Sema6a	1
Chr 2	10215587	10218110		62045	Itih5	1
Chr 2	39007129	39010116		0	Arpc5l	1
Chr 4	153216039	153222119		260711	Ajap1	1
Chr 5	92802508	92806268		-3114	Shroom3	1
Chr 6	84963234	84963740		105773	Exoc6b	1
Chr 8	14966360	14971090		-39935	Kbtbd11	1
Chr 9	107707105	107708768		1707	Sema3f	1
Chr 12	26115160	26115350		95155	Gm29687
Chr 12	26116179	26116555		93950	Gm29687
Chr 12	107516344	107516937		218551	4930465M20Rik
Chr 14	75874779	75876950		26857	Snora31
Chr 16	91009304	91012823		0	4930404I05Rik
Chr 17	84003743	84004707		5192	8430430B14Rik
Chr 2	131274909	131276719		-11333	Mir103-2
Chr 4	103576987	103578832		194488	Gm12718
Chr 5	92197058	92198219		17189	U90926
Chr 5	119057711	119058419		-49817	1700081H04Rik
Chr 7	63894525	63906857		-10000	E030018B13Rik
Chr 8	78339901	78342216		94436	Pou4f2
Chr 8	79145176	79145837		102746	1700011L22Rik
Chr 8	79145837	79146423		102160	1700011L22Rik
Chr 8	114286467	114287176		64302	4933408N05Rik
Chr 9	115604717	115605866		222899	Mir467h

## Sheet: ZT7VSZT19
H3K27ac oscillation				Target gene
Chrom	Start	End	pValue_Rhythmicity (ECHO/JTK_Cycle)	distanceToTSS	geneName	pvalue_JTK_Cycle
Chr 17	32165582	32167144	9.62001e-06	0	Notch3	0.0623003
Chr 9	46058058	46059890	4.16867e-05	45239	Sik3	0.0018096
Chr 5	142185518	142187617	0.0003	-213880	Foxk1	1
Chr 6	72517140	72517761	0.0008	-26630	Capg	0.0905903
Chr 16	11090057	11092224	0.0009	-2128	Txndc11	0.0112468
Chr 1	66328527	66329332	0.0009	-139115	Unc80	0.0142154
Chr 5	102149741	102150200	0.0009	-79821	Wdfy3	0.0142154
Chr 4	109858184	109859091	0.0009	-118934	Dmrta2	0.289708
Chr 8	119959936	119961714	0.0009	-30756	Crispld2	0.289708
Chr 11	70569337	70569627	0.0013	6457	Mink1	0.0905903
Chr 4	57698059	57698894	0.0013	129812	Pakap	1
Chr 1	37024459	37025571	0.0021	-84933	Tmem131	0.00535971
Chr 2	169733940	169735050	0.0021	100295	Tshz2	0.0142154
Chr 16	81329233	81329594	0.0021	128537	Ncam2	0.0419811
Chr 10	85467939	85468523	0.0021	81126	Abtb3
Chr 9	64493962	64495357	0.0021	108337	Megf11	0.21252
Chr 6	119340895	119341559	0.0021	-10130	Lrtm2	0.665213
Chr 16	31135328	31135888	0.0021	-53897	Xxylt1	1
Chr 14	123187109	123187744	0.0021	17924	AA536875
Chr 11	112757940	112758616	0.0022	-23594	Sox9	0.000538386
Chr 1	84782640	84783395	0.0022	55909	Trip12	0.957251
Chr 5	149623902	149624852	0.0022	11463	Hsph1	1
Chr X	11435051	11435879	0.0022	107230	H2al1j
Chr 2	64041516	64041966	0.0034	56072	Fign	0.000538386
Chr 3	88406997	88407962	0.0043	2354	Pmf1	0.0341887
Chr 4	138520356	138520970	0.0043	65209	Camk2n1	0.0341887
Chr 4	104452314	104452705	0.0043	84777	Dab1	0.0512748
Chr 4	62366300	62367294	0.0043	5600	Slc31a1	0.180839
Chr 8	120045988	120047504	0.0043	53519	Crispld2	0.289708
Chr 7	34605803	34607087	0.0043	45754	Kctd15	1
Chr 1	131181907	131182525	0.0053	28701	Eif2d	0.00100396
Chr 8	120313597	120314221	0.0053	-85368	A330074K22Rik	0.0018096
Chr 10	109843793	109844496	0.0053	155723	Nav3	0.0753123
Chr 1	91251955	91252582	0.0053	1637	Ube2f	0.180839
Chr 8	125513262	125514829	0.0053	-20553	Sipa1l2	0.850984
Chr 6	88044058	88045788	0.0082	0	Rab7	0.000538386
Chr 1	93609587	93610076	0.0082	25651	Stk25	0.0753123
Chr 6	119176594	119177695	0.0082	1342	Dcp1b	0.289708
Chr 12	117709170	117709880	0.0082	-133981	Cdca7l	1
Chr 3	139802268	139804464	0.0082	-223785	Mir7j
Chr 10	70564868	70565274	0.0085	27538	Phyhipl	6.56836e-05
Chr 1	136160468	136160824	0.0085	29068	Kif21b	0.000138199
Chr 16	3976245	3977898	0.0085	0	Nlrc3	0.00413037
Chr 5	144724775	144725576	0.0085	36002	Tmem130	0.00690725
Chr 11	74550365	74550924	0.0085	39234	Rap1gap2	0.0178581
Chr X	169986473	169987050	0.0085	-7557	G530011O06Rikx
Chr 11	6527063	6529470	0.0085	0	Snhg15
Chr 8	35234767	35235255	0.0085	-140486	Ppp1r3b	0.388354
Chr 12	103376256	103377482	0.0085	0	Otub2	0.446903
Chr 5	150154354	150155161	0.0085	-104769	Fry	0.446903
Chr 15	18932849	18933438	0.0085	112521	Cdh10	1
Chr 1	158578115	158578750	0.0085	72491	Mir488
Chr 14	61645371	61645811	0.0085	-13262	Mir15a
Chr 6	39236039	39236619	0.0155	-29267	Kdm7a	0.00073845
Chr 2	169345992	169346351	0.0155	-287295	Tshz2	0.0142154
Chr 7	143649190	143649663	0.0155	0	Tnfrsf22	0.0341887
Chr 5	65908754	65910741	0.0155	45186	Rhoh	0.0623003
Chr 5	149621619	149623902	0.0155	12413	Hsph1	1
Chr 12	84532681	84533490	0.0155	-36338	Vsx2
Chr 9	58618640	58619087	0.018	36401	Nptn	0.0419811
Chr 6	82823908	82824432	0.018	-49455	Hk2	0.336115
Chr 15	99511543	99514584	0.018	13581	Faim2	1
Chr 3	58738349	58739076	0.018	45761	4930593A02Rik
Chr 9	49528717	49528991	0.018	10430	Gm11149
Chr 15	98628159	98629697	0.026	-2631	Cacnb3	0.248662
Chr 12	104575541	104576466	0.026	-102306	Gsc	0.512243
Chr 16	35266726	35267526	0.026	96392	Sec22a	0.957251
Chr 8	118455303	118456000	0.026	171549	Cdh13	1
Chr 9	120988045	120988850	0.026	32960	Mir7090
Chr 12	80034439	80035353	0.0272	77660	Zfp36l1	0.0178581
Chr 4	134998661	134999232	0.0272	67682	Syf2	1
Chr 2	92904030	92904507	0.0369	-10594	Syt13	0.000388933
Chr 11	98968652	98970056	0.0369	8182	Rara	0.00413037
Chr 14	76657071	76660266	0.0369	-17302	1700108F19Rik
Chr 7	49298443	49298763	0.0454	52255	Nav2	6.56836e-05
Chr 13	51767602	51768218	0.0454	25529	Sema4d	0.00316045
Chr 16	56677321	56677979	0.0454	39471	Tfg	0.0905903
Chr 15	95649259	95649976	0.0454	4795	Dbx2	0.12919
Chr 11	69880480	69881939	0.0454	0	Kctd11	0.850984
Chr 1	23921274	23922977	0.0454	0	Smap1	1
Chr 8	111359817	111360508	0.0454	-21915	Mlkl
Chr 10	85182849	85186296		0	Cry1	2.15391e-07
Chr 8	93953478	93954285		58355	Amfr	1.27623e-05
Chr 8	84661405	84666306		0	Ier2	0.0018096
Chr 6	112895857	112898007		49259	Srgap3	0.00240058
Chr 8	28870907	28871957		347679	Unc5d	0.00316045
Chr 8	125613643	125615464		29006	4930567H12Rik	0.0112468
Chr 9	62369236	62369871		27894	Anp32a	0.0112468
Chr 5	67008912	67009622		40497	Limch1	0.0142154
Chr 7	141538473	141540750		0	Chid1	0.0142154
Chr 8	119574014	119575897		0	Dnaaf1	0.0142154
Chr 1	154820306	154823182		-94387	Cacna1e	0.0341887
Chr 11	120357302	120360060		-1474	Fscn2	0.0341887
Chr 11	94528501	94529069		-7000	Mycbpap	0.0419811
Chr 1	60042184	60043664		0	Ica1l	0.0623003
Chr 11	120263065	120264536		30119	Bahcc1	0.0623003
Chr 10	79780219	79781427		2946	Fstl3	0.0753123
Chr 7	24377118	24378244		6856	Kcnn4	0.0753123
Chr 8	105253645	105256175		0	B3gnt9	0.0753123
Chr 18	61758368	61758767		27895	Afap1l1	0.0905903
Chr 11	50768759	50769649		58082	Zfp354c	0.12919
Chr 5	91402169	91403241		0	Btc	0.12919
Chr 6	124854281	124855312		2375	P3h3	0.12919
Chr 4	138012119	138013294		18664	Eif4g3	0.153196
Chr 5	121087968	121090412		-77877	Rph3a	0.180839
Chr 2	32215114	32215529		-21154	Pomt1	0.248662
Chr 12	28749712	28752439		0	Trappc12	0.289708
Chr 8	120033419	120035063		40950	Crispld2	0.289708
Chr 15	86835258	86836929		620800	Tbc1d22a	0.336115
Chr 18	5482160	5483003		-108857	Zeb1	0.336115
Chr 5	139452462	139454551		5983	3110082I17Rik	0.388354
Chr 6	86127276	86128099		49229	Add2	0.446903
Chr 11	5105071	5106073		4907	Rhbdd3	0.665213
Chr 16	32009725	32010816		-6439	Senp5	0.665213
Chr 19	10413441	10415069		24352	Syt7	0.753776
Chr 3	69274141	69275093		-41825	Ppm1l	0.753776
Chr 1	72465011	72466319		70245	2004-03-01	1
Chr 10	126861478	126863538		37833	Atp23
Chr 11	50601628	50603689		0	Adamts2	1
Chr 11	78360172	78360623		16651	Unc119	1
Chr 11	120958104	120958622		9038	Slc16a3	1
Chr 13	95374449	95376027		0	Aggf1	1
Chr 15	95819743	95820951		28901	Ano6	1
Chr 15	99516637	99517554		10611	Faim2	1
Chr 18	35283586	35284396		-68563	Lrrtm2	1
Chr 2	117042158	117042687		-78384	Spred1	1
Chr 4	33827893	33828868		-95764	Cnr1	1
Chr 5	148254509	148255297		137518	Slc7a1	1
Chr 7	34924884	34925833		12478	Pepd	1
Chr 9	21852103	21853395		0	Dock6	1
Chr 9	99871612	99872876		3294	Sox14	1
Chr 11	118975669	118976322		-11866	Enpp7
Chr 13	28720046	28720636		-9174	Mir6368
Chr 16	13404727	13406492		-43031	Mir193b
Chr 17	29588768	29589757		6548	Tbc1d22bos
Chr 18	82984441	82984840		-63882	4930592I03Rik
Chr 2	151893310	151894419		-16913	Angpt4
Chr 5	48114082	48114580		-109362	Mir218-1
Chr 5	112424035	112425007		-24419	Ccdc121rt2

## Sheet: ZT11VSZT23
H3K27ac oscillation				Target gene
Chrom	Start	End	pvalue_Rhythmicity (ECHO/JTK_CYCLE)	distanceToTSS	pvalue_JTK_CYCLE	geneName
Chr 17	37055587	37057176	9.80341e-05	9622	0.0905903	Gabbr1
Chr 5	133482691	133483940	0.0003	-615808		Castor2
Chr 12	98278988	98279461	0.0003	10354		Gpr65
Chr 17	25591756	25593439	0.0005	12583	0.753776	Lmf1
Chr 16	29838983	29839758	0.0005	139366		Gm1968
Chr 7	17055684	17063036	0.0008	0	4.44822e-05	Hif3a
Chr 4	55057802	55058663	0.0008	109858	0.0419811	Zfp462
Chr 2	5644504	5644988	0.0008	31058	0.12919	Camk1d
Chr 10	17355406	17356126	0.0008	-259625		Gm20125
Chr 7	48749321	48750094	0.0009	-38909	0.0419811	Zdhhc13
Chr 7	81265028	81266843	0.0009	51225	0.0905903	Pde8a
Chr 2	68966295	68966806	0.0009	104739	0.584856	Cers6
Chr 15	100953648	100954130	0.0009	17378	1	Scn8a
Chr 2	3172447	3174387	0.0009	54060	1	Fam171a1
Chr 3	104007709	104008155	0.0009	-39394	1	Phtf1os
Chr 4	136686387	136686904	0.0009	63767		Lactbl1
Chr 1	127838904	127839766	0.0013	524	2.9743e-05	Map3k19
Chr 12	80573433	80576046	0.0013	54444	0.00884243	Galnt16
Chr 4	99941797	99945142	0.0013	12347	1	Pgm1
Chr 18	57154312	57154978	0.0013	21223	0.0276905	Megf10
Chr 11	97407726	97408295	0.0013	-41865	0.0341887	Arhgap23
Chr 3	144456931	144457545	0.0013	112671	0.0419811	Hs2st1
Chr 3	104396412	104396849	0.0013	115007	0.584856	Lrig2
Chr 2	28567822	28568343	0.0013	-4461		Cel
Chr 9	48748237	48750329	0.0021	85616	0.000197138	Zbtb16
Chr 17	56100033	56101584	0.0021	8218	0.00073845	Plin4
Chr 5	34182020	34184390	0.0021	3320	0.0178581	Mxd4
Chr 4	133107905	133109360	0.0021	-21273	0.180839	Wasf2
Chr 5	139267551	139268383	0.0021	14055	0.21252	Get4
Chr 10	75677409	75679329	0.0021	-33402	0.446903	Susd2
Chr 19	46906041	46912884	0.0021	49467	1	Nt5c2
Chr 5	149624852	149625230	0.0021	11085	1	Hsph1
Chr 12	26115350	26116179	0.0021	94326		Gm29687
Chr 17	53542641	53545178	0.0021	-3191		Pp2d1
Chr 18	68241497	68243596	0.0021	17377		Mir7219
Chr 8	111712029	111712493	0.0022	19643	0.00316045	Bcar1
Chr 5	117993925	117994868	0.0022	17156	0.12919	Fbxo21
Chr 10	59964431	59966469	0.0022	-12662	0.21252	Ddit4
Chr 2	25466326	25472137	0.0022	0	0.289708	Ptgds
Chr 5	150337254	150338739	0.0022	77325	0.446903	Fry
Chr 16	31008064	31008415	0.0022	73017	1	Xxylt1
Chr 5	142414047	142415212	0.0022	12551	1	Foxk1
Chr 5	124211052	124211799	0.0022	-17926		Pitpnm2os1
Chr 17	46865969	46867766	0.0034	-22855	0.0223017	Tbcc
Chr 15	97742430	97742851	0.0034	-11026	0.0419811	Endou
Chr 3	130690051	130691436	0.0034	18008	0.0905903	Ostc
Chr 9	121955862	121956321	0.0034	4843		Gask1a
Chr 1	156494524	156495017	0.0034	-20197	0.108439	Soat1
Chr 4	98091768	98092489	0.0034	290776	0.108439	Tm2d1
Chr 2	128786145	128787141	0.0034	-31162	0.180839	Tmem87b
Chr 1	193242262	193243367	0.0034	0	0.957251	Hsd11b1
Chr 11	108243174	108243964	0.0034	99924	1	Prkca
Chr 3	123013277	123013704	0.0034	21283		Myoz2
Chr 10	20065313	20066300	0.0043	-82620	0.000197138	Map7
Chr 12	72359820	72360243	0.0043	48811	0.00884243	Rtn1
Chr 10	4402721	4403615	0.0043	-14614	0.0112468	Zbtb2
Chr 2	163413572	163414893	0.0043	4577	0.0178581	Oser1
Chr 19	29022546	29027578	0.0043	-19905	0.0753123	1700018L02Rik
Chr 4	43393807	43396221	0.0043	-10281	0.336115	Rusc2
Chr 2	135850320	135852893	0.0043	108491	0.446903	Plcb4
Chr 13	59116075	59116720	0.0043	308379	1	Ntrk2
Chr 2	162993180	162993205	0.0043	1766	1	Sgk2
Chr 2	170388405	170388887	0.0043	32045		Bcas1os2
Chr 3	89359958	89360622	0.0043	4631		Dcst1
Chr 7	49544798	49545342	0.0043	91493		Dbx1
Chr 7	80063524	80063954	0.0043	11303		Gm21057
Chr 7	97642210	97643396	0.0043	1716		Rsf1os1
Chr 9	22374263	22375620	0.0043	3603		Mir680-2
Chr 6	90469747	90470366	0.0053	7122	1.96221e-05	Klf15
Chr 16	18307773	18308776	0.0053	-18606	0.00100396	Dgcr8
Chr 1	20917155	20918832	0.0053	26534	0.0223017	Paqr8
Chr 10	125965626	125969966	0.0053	0	0.0341887	Lrig3
Chr 8	10811516	10813188	0.0053	69266	0.0341887	B930025P03Rik
Chr 2	33058918	33059839	0.0053	27365	0.0512748	Garnl3
Chr 4	122957647	122961376	0.0053	0	0.180839	Mfsd2a
Chr 10	59973168	59975609	0.0053	-21399	0.21252	Ddit4
Chr 17	5935786	5936424	0.0053	-4856	0.388354	Synj2
Chr 7	130129191	130129634	0.0053	137174	1	Fgfr2
Chr 4	56652876	56655388	0.0053	86037		Actl7b
Chr 6	83560511	83560885	0.0053	-7154		Gm21284
Chr 2	93170395	93170971	0.0082	-16613	0.000538386	Trp53i11
Chr 13	102597184	102600126	0.0082	-93432	0.00073845	Cd180
Chr 15	81834690	81840634	0.0082	17692	0.00073845	Tob2
Chr 17	56106395	56111855	0.0082	0	0.00073845	Plin4
Chr 17	47748785	47749875	0.0082	10855	0.00100396	Tfeb
Chr 6	126668850	126670524	0.0082	-23050	0.00240058	Kcna1
Chr 9	50738557	50739302	0.0082	7219	0.00413037	2310030G06Rik
Chr 3	96112915	96114549	0.0082	8389	0.00884243	Otud7b
Chr 16	52443868	52444390	0.0082	8607	0.0276905	Alcam
Chr 16	93798276	93798951	0.0082	-33170	0.0512748	Morc3
Chr 4	106797902	106799868	0.0082	0	0.0623003	Acot11
Chr 9	66137596	66139010	0.0082	10986		Ciao2a
Chr 6	37340961	37341354	0.0082	-40986	0.21252	Dgki
Chr 7	125989804	125990088	0.0082	92323	0.336115	Gsg1l
Chr 10	74987210	74988657	0.0082	19980	0.512243	Gnaz
Chr 12	49385062	49385464	0.0082	2056	0.512243	Foxg1
Chr 2	30525553	30525947	0.0082	-51355	0.753776	Ier5l
Chr 15	98998280	98998800	0.0082	12316	0.957251	4930578M01Rik
Chr 2	162990839	162993180	0.0082	0	1	Sgk2
Chr 10	118587148	118587612	0.0082	-30624		Ifngas1
Chr 9	68679049	68681199	0.0085	25264	0.000388933	Rora
Chr 13	102588815	102592131	0.0085	-101427	0.00073845	Cd180
Chr 4	8077577	8078343	0.0085	160698	0.00535971	Car8
Chr 9	106327458	106327994	0.0085	-40638	0.0419811	Dusp7
Chr 17	78273572	78274569	0.0085	73325	0.0512748	Crim1
Chr 10	75692829	75695779	0.0085	-48822	0.446903	Susd2
Chr 4	149732334	149734570	0.0085	3200	0.584856	Tmem201
Chr 10	42247784	42252427	0.0085	24315	1	Foxo3
Chr 12	106196198	106196800	0.0085	185936	1	Vrk1
Chr 2	27699280	27700717	0.0085	-8575	1	Rxra
Chr X	13525045	13525954	0.0085	57374	1	Nyx
Chr 13	98970602	98971199	0.0085	13366		H2bl1
Chr 14	34874348	34875042	0.0085	-19567		Mir346
Chr 15	88852752	88855685	0.0122	-6509	1.94415e-06	Pim3
Chr 10	21991415	22000283	0.0122	0	4.44822e-05	Sgk1
Chr 6	128090836	128091283	0.0122	52295	0.000278289	Tspan9
Chr 9	14387974	14389133	0.0122	-6733	0.000388933	Endod1
Chr 1	54126284	54130198	0.0122	64836	0.00316045	Hecw2
Chr 14	64281077	64282309	0.0122	134647	0.00690725	Msra
Chr 1	179923134	179924511	0.0122	-36578	0.0341887	Cdc42bpa
Chr 16	85199602	85201391	0.0122	-25896	0.0419811	App
Chr 13	20231612	20233357	0.0122	141106	0.12919	Elmo1
Chr 3	138963022	138963884	0.0122	111317	0.512243	Rap1gds1
Chr 18	79048693	79052287	0.0122	57104	0.753776	Setbp1
Chr 9	61553110	61555036	0.0122	180745	1	Tle3
Chr 5	121387998	121390498	0.0155	-2384	0.000388933	Trafd1
Chr 3	130545236	130545700	0.0155	-71748	0.00316045	Etnppl
Chr 8	70559917	70563534	0.0155	20243	0.00690725	Ell
Chr 2	102347950	102348569	0.0155	52331	0.0276905	Trim44
Chr 4	70316465	70319056	0.0155	91311	0.12919	Cdk5rap2
Chr 16	20677956	20678583	0.0155	5230	0.153196	Eif4g1
Chr 8	119412882	119413357	0.0155	17991	0.388354	Mlycd
Chr 17	27799256	27800955	0.0155	19587		Ilrun
Chr 19	21329269	21329768	0.0155	56992	0.850984	Zfand5
Chr 8	120167462	120168912	0.0155	8557		Cibar2
Chr 11	4215767	4217973	0.0155	-278		Castor1
Chr 18	35912946	35913419	0.0155	-51411	1	Psd2
Chr 1	55740541	55751808	0.0155	-179433		9130227L01Rik
Chr 10	21650407	21655338	0.0155	-35507		Gm5420
Chr 2	166632973	166633553	0.0155	-39165		Mir6364
Chr 4	57716485	57717956	0.0155	-127292	1	Pakap
Chr 1	179852845	179855375	0.018	-48831	0.00100396	Ahctf1
Chr 8	123775545	123779954	0.018	-26042	0.00413037	Rab4a
Chr 14	62002967	62003872	0.018	289107	0.0142154	Dleu7
Chr 19	58931013	58932245	0.018	-11180	0.0623003	Eno4
Chr 11	30138214	30139025	0.018	59232	0.0753123	Sptbn1
Chr 4	98102743	98103438	0.018	279827	0.108439	Tm2d1
Chr 14	30649420	30651084	0.018	-3291	0.180839	Rft1
Chr 4	48621023	48623996	0.018	35831	0.180839	Tmeff1
Chr 6	113109370	113109735	0.018	31732	0.248662	Setd5
Chr 7	141952877	141954121	0.018	3127	0.336115	Brsk2
Chr 9	57722597	57724264	0.018	14029	0.512243	Edc3
Chr 5	118258604	118259736	0.018	13378	1	Spring1
Chr 7	139478545	139482262	0.018	89437	1	Inpp5a
Chr 9	86442373	86443116	0.018	21800	1	Ube2cbp
Chr 3	107852708	107853402	0.018	-23828		Eps8l3
Chr 6	128129103	128129856	0.026	13722	0.000278289	Tspan9
Chr 10	59977493	59980166	0.026	-22639	0.000388933	Ascc1
Chr 18	5748478	5749043	0.026	-156042	0.00073845	Gm10125
Chr 1	34187847	34191157	0.026	27518	0.00413037	Dst
Chr 16	40471038	40472102	0.026	-1061240	0.00535971	Lsamp
Chr 5	134445815	134446308	0.026	9954	0.00690725	Gtf2ird1
Chr 9	103469003	103469498	0.026	10830	0.0178581	Bfsp2
Chr 11	116161190	116162645	0.026	5533	0.0341887	Fbf1
Chr 18	82542405	82543397	0.026	-11066	0.0341887	Mbp
Chr 13	20247786	20251839	0.026	157280	0.12919	Elmo1
Chr 13	52083345	52083918	0.026	-12823	0.336115	4921525O09Rik
Chr 3	105366422	105366862	0.026	-85468	0.336115	Kcnd3
Chr 2	164856501	164858015	0.026	0	0.446903	Pltp
Chr 2	24742436	24743192	0.026	19960	0.512243	Cacna1b
Chr 12	107993832	107994681	0.026	8733	0.753776	Bcl11b
Chr 2	85223924	85225083	0.026	-27226	1	Lrrc55
Chr 5	141138828	141139541	0.026	-101993	1	Sdk1
Chr 11	14181500	14182082	0.026	-2460		4930554G24Rik
Chr 14	34937432	34940114	0.026	42824		Mir346
Chr 7	101476712	101478174	0.026	1337		Mir139
Chr 9	50118325	50119585	0.026	113597		2310003N18Rik
Chr 1	179875946	179877104	0.0272	-71932	0.00100396	Ahctf1
Chr 8	117267929	117268295	0.0272	10911	0.00100396	Cmip
Chr 6	112924795	112926045	0.0272	21221	0.00240058	Srgap3
Chr 4	135246734	135247989	0.0272	24771	0.00316045	Clic4
Chr 6	31260860	31262485	0.0272	40510	0.00413037	2210408F21Rik
Chr 2	160802741	160808305	0.0272	64685	0.0142154	Zhx3
Chr 10	63429577	63430639	0.0272	0	0.0341887	Ctnna3
Chr 2	49724412	49725835	0.0272	-61851	0.0512748	Lypd6b
Chr 9	121937423	121938456	0.0272	149	0.0623003	1700048O20Rik
Chr 5	124333814	124334334	0.0272	5726	0.0905903	Mtrfr
Chr 16	32060073	32060387	0.0272	18955	0.108439	Pak2
Chr 4	41654212	41655340	0.0272	-13911	0.153196	Enho
Chr 5	140256935	140257846	0.0272	63706	0.153196	Mad1l1
Chr 9	106311234	106312390	0.0272	30174	0.446903	Poc1a
Chr 2	150831743	150832535	0.0272	44948	1	Pygb
Chr 8	24028332	24031017	0.0272	358672	1	Zmat4
Chr 8	118496586	118496904	0.0272	212832	1	Cdh13
Chr 7	113149993	113151734	0.0272	-7979		4930543E12Rik
Chr 7	38216415	38220558	0.0369	7436	1.96221e-05	Plekhf1
Chr 16	30597203	30597951	0.0369	-1772	4.44822e-05	Fam43a
Chr 16	34425326	34427459	0.0369	86568	0.00073845	Kalrn
Chr 4	48408595	48409329	0.0369	64093	0.00413037	Tex10
Chr 4	119232940	119234677	0.0369	0	0.00884243	P3h1
Chr 1	159577999	159578701	0.0369	54231	0.0223017	Tnr
Chr 7	139884003	139884516	0.0369	-10180	0.0753123	Kndc1
Chr 9	37350555	37352881	0.0369	-2164	0.108439	Ccdc15
Chr 11	20914386	20915163	0.0369	-83279	0.153196	Lgalsl
Chr 2	25476515	25480954	0.0369	-6767	0.289708	Ptgds
Chr 14	30869746	30871295	0.0369	-7962	0.336115	Mustn1
Chr 17	50054642	50056339	0.0369	134158	0.336115	Rftn1
Chr 8	84708685	84709060	0.0369	7229	0.753776	Lyl1
Chr 11	69769701	69770339	0.0369	3790	1	Zbtb4
Chr 15	27807686	27811996	0.0369	-126145	1	Otulinl
Chr 4	142157390	142157802	0.0369	52406	1	Kazn
Chr 5	120164065	120164538	0.0369	-24803		Gm10390
Chr 6	89268755	89269315	0.0369	16410		4930512J16Rik
Chr 8	106253001	106253986	0.0369	-28243		4930506A18Rik
Chr 8	93981566	93982538	0.0454	30102	1.27623e-05	Amfr
Chr 1	132852885	132853690	0.0454	-26665	0.00413037	Lrrn2
Chr 6	83778022	83779119	0.0454	-2211	0.0178581	Tex261
Chr 1	180104699	180105277	0.0454	88208	0.0623003	Coq8a
Chr 1	72608871	72609365	0.0454	25621	0.0753123	Smarcal1
Chr 2	30261628	30271238	0.0454	0	0.0905903	Phyhd1
Chr 2	90488826	90491840	0.0454	-9653	0.108439	Ptprj
Chr 12	113067629	113068595	0.0454	-5907	0.248662	Tex22
Chr 2	152784166	152790647	0.0454	29994	0.446903	Cox4i2
Chr 13	36532724	36534717	0.0454	199760	0.850984	Nrn1
Chr 8	121668312	121669640	0.0454	-16380	0.957251	Zcchc14
Chr 11	117103789	117104434	0.0454	-10738	1	Sec14l1
Chr 9	110672357	110674148	0.0454	15855	1	Ccdc12
Chr 10	21626507	21630866	0.0454	33363		1700020N01Rik
Chr 10	21635645	21637787	0.0454	42501		1700020N01Rik
Chr 11	88600558	88601595	0.0454	-17656		0610039H22Rik
Chr 18	68794144	68795309	0.0454	54745		Mir6356
Chr 5	135640913	135641354	0.1686	8260	0.388354	Rhbdd2
Chr 9	50374164	50374887	0.62	-119638	0.0178581	Plet1
Chr 16	18779293	18779742		2447	1.52729e-08	Cldn5
Chr 1	91435305	91437390		21938	1.16694e-07	Per2
Chr 14	20606397	20609128		9226	1.16694e-07	Usp54
Chr 7	105727893	105730611		5973	3.86844e-07	Rrp8
Chr 9	44077079	44077484		-7436	3.86844e-07	Usp2
Chr 18	77794256	77796018		0	6.77618e-07	Pstpip2
Chr 15	88848323	88852492		-9702	1.94415e-06	Pim3
Chr 8	70831971	70834604		5116	5.15496e-06	Arrdc2
Chr 4	152038833	152040296		0	8.1764e-06	Nol9
Chr 8	93964934	93965392		47248	1.27623e-05	Amfr
Chr 6	90465946	90467677		3321	1.96221e-05	Klf15
Chr 7	25379745	25380301		2927	1.96221e-05	4732471J01Rik
Chr 15	59618112	59618948		-29706	2.9743e-05	Trib1
Chr 15	59631506	59632550		-16104	2.9743e-05	Trib1
Chr 7	17055440	17055684		995	4.44822e-05	Hif3a
Chr 12	4675439	4677211		61172	6.56836e-05	Fam228a
Chr 2	128745943	128747563		46947	6.56836e-05	Mertk
Chr 7	19078582	19084514		0	6.56836e-05	Dmpk
Chr 7	130860203	130861894		-4016	6.56836e-05	Plekha1
Chr 6	92625678	92626406		-58313	0.000138199	Prickle2
Chr 5	116278627	116279046		9939	0.000197138	Ccdc60
Chr 7	130817997	130818644		43929	0.000197138	Btbd16
Chr 9	48722484	48724803		111142	0.000197138	Zbtb16
Chr 9	48732881	48742200		93745	0.000197138	Zbtb16
Chr 9	48759959	48761249		74696	0.000197138	Zbtb16
Chr 9	48834494	48837366		0	0.000197138	Zbtb16
Chr 14	63435902	63438025		0	0.000278289	Fam167a
Chr 9	14389326	14391331		-8085	0.000388933	Endod1
Chr 9	69036626	69037817		-252024	0.000388933	Rora
Chr 18	23541846	23543263		44365	0.000538386	Dtna
Chr 3	153593192	153594289		130844	0.00073845	St6galnac3
Chr 5	103760133	103761166		5561	0.00073845	Aff1
Chr 7	120940682	120943753		22939	0.00073845	Polr3e
Chr 8	124386669	124387266		46670	0.00073845	Pgbd5
Chr 8	124448527	124450625		-14592	0.00073845	Pgbd5
Chr 16	8668452	8672534		0	0.00100396	Carhsp1
Chr 17	35172340	35173310		2691	0.00100396	Aif1
Chr 2	173021977	173022673		76	0.00100396	Rbm38
Chr 9	48673071	48677473		-67995	0.00100396	Nnmt
Chr 9	48677903	48680087		-72827	0.00100396	Nnmt
Chr 9	55511445	55512450		0	0.00100396	Etfa
Chr 12	70867321	70867626		41808	0.00135339	Frmd6
Chr 2	13767268	13768903		24617	0.00135339	St8sia6
Chr 2	181385977	181387164		1728	0.00135339	Slc2a4rg-ps
Chr 5	32784870	32786732		0	0.00135339	Pisd
Chr 7	113792345	113792812		26348	0.00135339	Spon1
Chr 9	25171439	25171987		-19659	0.00135339	Herpud2
Chr 10	71361973	71362533		14181	0.0018096	Ipmk
Chr 2	19144050	19148032		-51086	0.0018096	Armc3
Chr 8	14904504	14909551		-2112	0.0018096	Arhgef10
Chr 8	84649570	84651654		11198	0.0018096	Ier2
Chr 8	120264595	120266028		-36366	0.0018096	A330074K22Rik
Chr 14	24238442	24239672		6248	0.00240058	Dlg5
Chr 14	88226069	88226772		244624	0.00240058	Pcdh20
Chr 2	91974536	91975032		-10974	0.00240058	Dgkz
Chr 6	126658319	126659570		-12519	0.00240058	Kcna1
Chr 14	65551685	65552098		41014	0.00316045	Elp3
Chr 15	76154362	76156853		-27807	0.00316045	BC024139
Chr 17	65732599	65735348		37404	0.00316045	Rab31
Chr 4	101565952	101567375		15359	0.00316045	Dnajc6
Chr 8	111796172	111797549		-52324	0.00316045	Bcar1
Chr 12	71933548	71935881		44006	0.00413037	Daam1
Chr 17	44029284	44033468		-45378	0.00413037	Enpp5
Chr 4	125317528	125318458		-172373	0.00413037	Grik3
Chr 4	117276684	117277785		24345	0.00535971	Tmem53
Chr 4	124817549	124818590		15001	0.00535971	Mtf1
Chr 6	113656401	113657722		17935	0.00535971	Irak2
Chr 12	74229790	74232265		-52011	0.00690725	1700086L19Rik
Chr 12	86931430	86933609		-13432	0.00690725	Cipc
Chr 2	91286316	91286716		21202	0.00690725	Arfgap2
Chr 2	91323503	91324615		58389	0.00690725	Arfgap2
Chr 2	166139763	166140963		14322	0.00690725	Sulf2
Chr 3	31149169	31155199		0	0.00690725	Cldn11
Chr 4	119137524	119139718		28780	0.00690725	Slc2a1
Chr 4	127771976	127772834		198007	0.00690725	CK137956
Chr 8	120656206	120658700		9412	0.00690725	Emc8
Chr 9	47386937	47388375		-141977	0.00690725	Cadm1
Chr 9	95666605	95668477		28978	0.00690725	Pcolce2
Chr 12	72273410	72274026		-36684	0.00884243	Rtn1
Chr 13	42950071	42951036		83825	0.00884243	Phactr1
Chr 15	89309288	89313353		1958	0.00884243	Sbf1
Chr 3	95878564	95879160		3068	0.00884243	Ciart
Chr 7	117461776	117462491		80798	0.00884243	Xylt1
Chr 15	79735668	79736085		6451	0.0112468	Sun2
Chr 16	10544795	10546051		0	0.0112468	Clec16a
Chr 8	27174113	27174593		53	0.0112468	Rab11fip1
Chr 8	70803450	70809837		0	0.0112468	Il12rb1
Chr 8	120124347	120125630		10196	0.0112468	6430548M08Rik
Chr 9	62354869	62356078		13527	0.0112468	Anp32a
Chr 9	120143124	120146453		-3289	0.0112468	Mobp
Chr 1	20845838	20847521		-25626	0.0142154	Mcm3
Chr 1	182474106	182476546		40937	0.0142154	Capn2
Chr 1	182484168	182485997		31486	0.0142154	Capn2
Chr 11	101301389	101302511		0	0.0142154	Becn1
Chr 13	45809430	45810987		154004	0.0142154	Atxn1
Chr 13	81134949	81138266		170876	0.0142154	9330111N05Rik
Chr 2	160808305	160808910		64080	0.0142154	Zhx3
Chr 5	139075931	139076515		53237	0.0142154	Prkar1b
Chr 10	20672979	20675189		49879	0.0178581	Pde7b
Chr 4	120333108	120333492		-45848	0.0178581	Foxo6
Chr 5	113132576	113133381		29932	0.0178581	2900026A02Rik
Chr 6	83774865	83776882		0	0.0178581	Tex261
Chr 1	153417393	153419167		-3161	0.0223017	E330020D12Rik
Chr 11	60701690	60704524		2001	0.0223017	Llgl1
Chr 12	116923473	116924727		226542	0.0223017	Gm10421
Chr 13	33004159	33005420		0	0.0223017	Serpinb9
Chr 8	124259493	124260346		28100	0.0223017	Galnt2
Chr 9	29231305	29232579		730550	0.0223017	Ntm
Chr 11	88821136	88821452		30051	0.0276905	Akap1
Chr 13	47244356	47245422		50354	0.0276905	Rnf144b
Chr 15	74922430	74922856		-32195	0.0276905	Ly6e
Chr 2	30244750	30245649		6982	0.0276905	Lrrc8a
Chr 2	93303928	93304432		30055	0.0276905	Tspan18
Chr 3	88023060	88023540		3971	0.0276905	Hapln2
Chr 5	34444375	34444977		69002	0.0276905	Tnip2
Chr 5	112558413	112559100		18098	0.0276905	Sez6l
Chr 8	88137464	88139050		0	0.0276905	Heatr3
Chr 1	135671657	135672443		-56754	0.0341887	Csrp1
Chr 1	179930265	179932933		-28156	0.0341887	Cdc42bpa
Chr 11	115264974	115265684		1559	0.0341887	Grin2c
Chr 14	25736226	25738070		30786	0.0341887	Zcchc24
Chr 14	70570219	70573260		-4587	0.0341887	Nudt18
Chr 19	27429289	27429763		145	0.0341887	Pum3
Chr 2	50065844	50066928		0	0.0341887	Lypd6
Chr 3	136167353	136167986		158060	0.0341887	Bank1
Chr 9	118951416	118952939		24881	0.0341887	Ctdspl
Chr 11	103807585	103811014		33411	0.0419811	Wnt3
Chr 16	3907540	3910053		0	0.0419811	1700037C18Rik
Chr 2	58048978	58054209		0	0.0419811	Ermn
Chr 4	65476060	65478075		-126911	0.0419811	Trim32
Chr 8	93870381	93872054		-56827	0.0419811	4930488L21Rik
Chr 9	122022390	122024204		-26365	0.0419811	Pomgnt2
Chr 2	33283703	33284157		67743	0.0512748	Angptl2
Chr 5	125052945	125053960		49471	0.0512748	Rflna
Chr 7	35396515	35397635		0	0.0512748	Cep89
Chr 9	28539684	28540426		748416	0.0512748	Opcml
Chr 14	122461798	122466413		0	0.0623003	Zic5
Chr 16	24489232	24490024		-39290	0.0623003	Morf4l1-ps1
Chr 2	28543073	28548295		9610	0.0623003	Ralgds
Chr 2	166817867	166819405		12287	0.0623003	Arfgef2
Chr 11	30160742	30161674		36583	0.0753123	Sptbn1
Chr 3	142699819	142701924		0	0.0753123	Kyat3
Chr 6	40431040	40433279		2854	0.0753123	Dennd11
Chr 7	139883342	139883678		-11018	0.0753123	Kndc1
Chr 14	46157987	46158787		73961	0.0905903	Ubb-ps
Chr 16	55820446	55822850		0	0.0905903	Nfkbiz
Chr 17	88570692	88571583		40569	0.0905903	Ppp1r21
Chr 2	157395239	157396525		27646	0.0905903	Manbal
Chr 5	21680695	21681765		19580	0.0905903	Napepld
Chr 5	65166582	65167275		-32421	0.0905903	Wdr19
Chr 5	116421944	116423102		0	0.0905903	Hspb8
Chr 6	72570999	72572689		21353	0.0905903	Capg
Chr 8	121786001	121787240		42329	0.0905903	Klhdc4
Chr 1	156420472	156421735		52593	0.108439	Soat1
Chr 12	8451376	8452061		47924	0.108439	Rhob
Chr 12	72944135	72946858		4191	0.108439	Six6
Chr 18	32359616	32365177		-12040	0.108439	Bin1
Chr 5	114537448	114538215		-30036	0.108439	Fam222a
Chr 6	85513017	85513484		58	0.108439	Egr4
Chr 13	20229770	20230946		139264	0.12919	Elmo1
Chr 15	95608048	95608693		46078	0.12919	Dbx2
Chr 2	101796930	101798158		0	0.12919	Prr5l
Chr 5	37090694	37092190		39838	0.12919	Jakmip1
Chr 5	123598968	123600240		-25954	0.12919	Vps33a
Chr 5	150122836	150123617		104162	0.12919	Rxfp2
Chr 8	86687058	86688867		35490	0.12919	Lonp2
Chr 9	59070994	59071723		-34554	0.12919	Neo1
Chr 10	60079968	60083490		-22767	0.153196	Spock2
Chr 5	140095324	140096506		187382	0.153196	Elfn1
Chr 12	100402360	100403871		116951	0.180839	Ttc7b
Chr 2	60880867	60881450		0	0.180839	Rbms1
Chr 3	88450314	88450769		4992	0.180839	Sema4a
Chr 7	46012795	46013150		17136	0.180839	Abcc6
Chr 1	60489401	60490404		76361	0.21252	Raph1
Chr 10	59968690	59971798		-16921	0.21252	Ddit4
Chr 13	32827647	32828072		23113	0.21252	Serpinb1a
Chr 13	48929534	48930252		37576	0.21252	Fam120a
Chr 15	3230945	3231777		-38990	0.21252	Selenop
Chr 2	31135159	31135907		6101	0.21252	Fnbp1
Chr 2	178303020	178309377		98281	0.21252	Sycp2
Chr X	48139090	48139943		-6584	0.21252	Sash3
Chr 11	3481673	3485561		-2666	0.248662	Pla2g3
Chr 11	119055782	119057256		-14870	0.248662	Cbx8
Chr 12	80203367	80204419		55952	0.248662	Actn1
Chr 13	74013602	74014381		4184	0.248662	Tppp
Chr 2	26490288	26491617		12205	0.248662	Notch1
Chr 4	58552793	58553916		0	0.248662	Lpar1
Chr 4	155468980	155469614		0	0.248662	Tmem52
Chr 12	104749504	104750009		1943	0.289708	Dicer1
Chr 17	26670608	26673116		-3280	0.289708	Atp6v0e
Chr 2	144206327	144208427		-17038	0.289708	Gm5535
Chr 3	101806487	101807110		29113	0.289708	Mab21l3
Chr 4	140657186	140657861		8026	0.289708	Arhgef10l
Chr 1	86237034	86237519		-65702	0.336115	B3gnt7
Chr 14	30871550	30872391		-6866	0.336115	Mustn1
Chr 14	69731207	69733683		0	0.336115	4930480K23Rik
Chr 15	72681556	72682490		127834	0.336115	Peg13
Chr 15	94403213	94404983		0	0.336115	Adamts20
Chr 17	84864245	84866756		-73460	0.336115	Lrpprc
Chr 18	65685076	65685742		-12526	0.336115	Oacyl
Chr 2	164885256	164887152		5889	0.336115	Pcif1
Chr 9	108104838	108105421		-10359	0.336115	Apeh
Chr 10	60218064	60219621		0	0.388354	Chst3
Chr 14	25663659	25665030		-29140	0.388354	Ppif
Chr 7	28371664	28373471		0	0.388354	Plekhg2
Chr 8	72443298	72444528		0	0.388354	1700030K09Rik
Chr 8	119823696	119825813		14766	0.388354	Cotl1
Chr 10	25171240	25171814		127349	0.446903	Akap7
Chr 10	39624327	39625072		11394	0.446903	Traf3ip2
Chr 11	101698636	101701905		-31051	0.446903	Dhx8
Chr 16	15636961	15638469		0	0.446903	Mcm4
Chr 16	91744632	91744993		15262	0.446903	Itsn1
Chr 17	28005214	28010402		70182	0.446903	Tcp11
Chr 2	25163182	25164022		-16736	0.446903	Nrarp
Chr 4	8858627	8860645		168222	0.446903	Chd3
Chr 6	86623790	86624766		-3408	0.446903	Asprv1
Chr 1	43048614	43049412		49210	0.512243	Tgfbrap1
Chr 18	80316108	80317821		46433	0.512243	Kcng2
Chr 2	174415870	174416327		67	0.512243	Nelfcd
Chr 5	85685756	85686925		378658	0.512243	Cenpc1
Chr 5	112305019	112306167		-20202	0.512243	Tfip11
Chr 1	152792287	152794423		-13467	0.584856	Ncf2
Chr 12	3392597	3395092		27466	0.584856	Kif3c
Chr 16	13400697	13402548		42277	0.584856	Mrtfb
Chr 16	65105424	65106117		0	0.584856	Htr1f
Chr 18	61105877	61106736		306	0.584856	Csf1r
Chr 4	141477269	141479139		32597	0.584856	Zbtb17
Chr 8	24989886	24991027		25895	0.584856	Adam9
Chr 9	22001955	22002676		0	0.584856	Odad3
Chr 10	26329201	26329737		45448	0.665213	L3mbtl3
Chr 18	60766306	60767365		-7231	0.665213	Rps14
Chr 6	119334536	119335315		-3771	0.665213	Lrtm2
Chr 10	43276677	43277516		55192	0.753776	Pdss2
Chr 13	18790280	18790705		72989	0.753776	Vps41
Chr 13	54606703	54607704		3568	0.753776	Cltb
Chr 16	18339096	18340767		3165	0.753776	Tango2
Chr 6	46887993	46888424		-355972	0.753776	Cntnap2
Chr 9	20793210	20795446		19588	0.753776	Col5a3
Chr 1	179135859	179137009		380994	0.850984	Smyd3
Chr 14	20723809	20724654		9908	0.850984	Ndst2
Chr 2	34772079	34773636		0	0.850984	Hspa5
Chr 11	75308421	75309328		39055	0.957251	Rpa1
Chr 17	34647082	34647885		0	0.957251	Atf6b
Chr 19	53181347	53181959		37351	0.957251	Add3
Chr 8	81360156	81361320		17595	0.957251	Inpp4b
Chr 8	121665478	121666255		-13546	0.957251	Zcchc14
Chr 1	91199846	91201065		20025	1	Ramp1
Chr 1	190635292	190636027		275743	1	Mapkapk2
Chr 11	4116289	4117086		1643	1	Sec14l2
Chr 11	32236019	32236764		9515	1	Mpg
Chr 11	94445031	94446223		27975	1	Cacna1g
Chr 11	94454721	94456637		17561	1	Cacna1g
Chr 11	102578384	102580504		0	1	Gm11627
Chr 11	116145496	116146264		-6629	1	Mrpl38
Chr 12	91749665	91750349		36087	1	Ston2
Chr 13	30973317	30974682		0	1	Exoc2
Chr 13	92238710	92239159		-115624	1	Dhfr
Chr 15	81894599	81900075		22137	1	Aco2
Chr 17	27683012	27683449		-1790	1	Pacsin1
Chr 18	11873209	11873562		-32772	1	Mir1901
Chr 18	31938890	31939348		7384	1	Lims2
Chr 18	64617728	64618940		42060	1	Atp8b1
Chr 18	69609787	69610917		264067	1	Tcf4
Chr 19	10069909	10073240		28263	1	Fads2
Chr 2	5097902	5098467		-33965	1	Optn
Chr 2	12896402	12897603		-26438	1	Pter
Chr 2	34026838	34028146		79589	1	C230014O12Rik
Chr 2	156696732	156697537		23372	1	4930405A21Rik
Chr 2	157345263	157345991		664	1	Ghrh
Chr 2	158799314	158799947		4508	1	Dhx35
Chr 2	162990809	162990839		-576	1	Sgk2
Chr 3	51539676	51540466		-19291	1	5031434O11Rik
Chr 3	52267430	52270506		0	1	Foxo1
Chr 3	118510704	118511305		-50873	1	Dpyd
Chr 4	118146076	118151038		-11131	1	St3gal3
Chr 4	133863608	133865890		8841	1	Rps6ka1
Chr 4	134930285	134931952		0	1	Syf2
Chr 4	148325496	148325989		-37532	1	Disp3
Chr 4	150604489	150604898		47276	1	Slc45a1
Chr 4	152411921	152412981		35874	1	Kcnab2
Chr 4	155163630	155164276		58259	1	Ski
Chr 5	29434093	29435741		0	1	Nom1
Chr 5	92837787	92839272		28406	1	Shroom3
Chr 6	28791054	28791397		40350	1	Lrrc4
Chr 6	38726004	38737926		62936	1	Clec2l
Chr 6	113990255	113991375		50705	1	Atp2b2
Chr 7	4110434	4114049		-5481	1	Ttyh1
Chr 7	44394776	44395612		10651	1	Syt3
Chr 7	98155277	98157001		5341	1	Capn5
Chr 7	101739851	101740606		76084	1	Clpb
Chr 7	127992886	127993527		340	1	Pycard
Chr 8	23696552	23697045		26892	1	Zmat4
Chr 8	24035919	24036702		366259	1	Zmat4
Chr 8	108798064	108798730		83421	1	Zfhx3
Chr 9	60160971	60161500		-19752	1	Thsd4
Chr 9	65576334	65577992		2095	1	Plekho2
Chr 9	86208394	86209492		255424	1	Ube2cbp
Chr 9	109970494	109971049		38721	1	Map4
Chr 1	31102224	31103379		-73056		Lgsn
Chr 1	134098251	134099960		-11282		Chit1
Chr 1	134209983	134211374		16536		Mybph
Chr 1	182662788	182664443		84737		Ccdc185
Chr 10	70736145	70736841		-80183		D630013N20Rik
Chr 10	110429107	110429980		-170670		9230102K24Rik
Chr 11	80973320	80975762		114932		Spaca3
Chr 11	86595573	86597310		-11416		Mir21a
Chr 11	87777882	87778605		-15179		Mpo
Chr 11	88637666	88641828		18416		0610039H22Rik
Chr 11	108146895	108147459		150048		Mir7223
Chr 11	109330918	109331473		-15394		1700096J18Rik
Chr 11	114193265	114193859		-4399		1700092K14Rik
Chr 11	118960486	118961271		-26917		Enpp7
Chr 12	28689093	28692446		9769		Mir6937
Chr 12	51118348	51119376		113193		1700008C04Rik
Chr 12	76618874	76619172		-70950		AI463170
Chr 12	102675140	102686237		0		Mir1936
Chr 13	60734197	60734631		51733		BC051665
Chr 13	103012760	103016343		252506		1700099I09Rik
Chr 13	107810890	107813245		-49804		Mir325
Chr 14	7953090	7953585		40597		Dnase1l3
Chr 14	35792204	35792529		19449		4930596D02Rik
Chr 14	70526332	70528133		-2252		Sftpc
Chr 16	84987102	84987699		14892		Gm10791
Chr 17	84118533	84119133		39874		4933433H22Rik
Chr 18	49638474	49638859		115186		1700044K03Rik
Chr 19	59541778	59542871		48643		2700089I24Rik
Chr 2	84741871	84744394		-694		Mir130a
Chr 2	173586522	173586927		-8182		Ankrd60
Chr 3	140149763	140151353		121515		Mir7j
Chr 3	146627550	146628333		-11953		Dnase2b
Chr 3	149296121	149296457		21385		Gm1653
Chr 4	142754441	142758481		377681		Mir7021
Chr 4	149364289	149365054		29651		Ube4bos3
Chr 4	151222084	151223779		132515		Gm13090
Chr 5	34174631	34175796		-5106		Poln
Chr 5	67496876	67497277		32979		C330024D21Rik
Chr 5	112432573	112433058		-16368		Ccdc121rt2
Chr 5	144881654	144882418		14398		Mir7039
Chr 6	47740005	47741087		3144		Rn4.5s
Chr 6	72146311	72146936		-23115		4933431G14Rik
Chr 6	72685040	72685612		55210		Gm15401
Chr 7	27159389	27160852		5676		Cyp2t4
Chr 7	73223271	73223648		-86732		LOC100505025
Chr 7	132247274	132248267		-67397		Gm10584
Chr 8	9302820	9303504		158152		4930453L07Rik
Chr 8	18938682	18940590		10281		Xkr5
Chr 8	70796086	70799968		0		Mir7240
Chr 8	79145142	79145176		103407		1700011L22Rik
Chr 8	123759740	123763353		25783		6030466F02Rik
Chr 8	124584986	124587115		8876		Capn9
Chr 8	79145176	79145837		102746		1700011L22Rik
Chr 9	112062199	112062776		55935		Mir128-2
Chr 9	118986442	118987058		-44738		Mir26a-1
