# Supplementary material for: Dynamic modulation of genomic enhancer elements in the suprachiasmatic nucleus, the site of the mammalian circadian clock
Source: Genome Res. 2023 May;33(5):673–88. doi: 10.1101/gr.277581.122 (PMC10317116; doi:10.1101/gr.277581.122)
Supplement: Supplemental Material [file supp_gr.277581.122_Supplemental_Table_S7.xlsx]

## Sheet: Sheet1
Supplemental Table S7
Rhythmic gene expression in SCN

## Sheet: JTK_BULK RNA RHYTHM AFTER OUT
Gene. Name	BY.Q	BH.Q	ADJ.P	PER	LAG	AMP	Original TP3.1	Original TP3.2	Original TP3.3	Original TP3.4	Original TP7.1	Original TP7.2	Original TP7.3	Original TP7.4	Original TP11.1	Original TP11.2	Original TP11.3	Original TP11.4	Original TP15.1	Original TP15.2	Original TP15.3	Original TP15.4	Original TP19.1	Original TP19.2	Original TP19.3	Original TP19.4	Original TP23.1	Original TP23.2	Original TP23.3	Original TP23.4
Cldn5	0.000816873	7.97961e-05	1.52729e-08	24	20	0.25838	5.16866	4.89984	4.86065	4.90846	4.76837		4.77038	4.88626	4.71958	4.8378	4.67327	4.56626	4.84978	4.87232	4.85071		5.2173	5.08499	5.11584		5.24759	5.28977	5.28427	5.23826
Epx	0.000816873	7.97961e-05	1.52729e-08	24	8	0.210182	0.400134	0.539658	0.578355	0.417619	0.689312		0.651789	0.557938	0.849271	0.719957	0.759614	0.691424	0.545666	0.626804	0.579859		0.368521	0.38073	0.151086		0.410287	0.342426	0.0902	0.0475085
Ttll4	0.000816873	7.97961e-05	1.52729e-08	24	14	0.127542	4.04412	3.99361	4.03067	4.00181	4.04822		4.1222	4.07767	4.18771	4.23556	4.16272	4.24833	4.28633	4.30558	4.34059		4.22859	4.3257	4.17432		4.10156	4.08919	4.12951	4.13111
Tmc7	0.00100086	9.77691e-05	3.11883e-08	24	14	0.135087	4.58865	4.4341	4.47321	4.57717	4.57744		4.51993	4.60359	4.76952	4.71097	4.75586	4.67395	4.8343	4.88551	4.86024		4.80586	4.83351	4.73671		4.70506	4.68939	4.7434	4.65106
Pop1	0.00100086	9.77691e-05	3.11883e-08	24	14	0.0992595	2.99388	2.99553	2.93657	2.9918	3.02594		3.0194	3.06099	3.12873	3.13474	3.14166	3.16692	3.18488	3.27428	3.2127		3.18324	3.22026	3.1106		3.14319	3.07931	3.06965	3.0744
A1cf	0.00109365	0.000106833	6.13436e-08	24	10	1.02304	-2.25135	-1.803	-2.86274	-1.87515	-1.754		-1.6082	-1.59332	-1.20046	-0.986672	-0.820828	-1.11777	-1.16584	-1.12694	-1.28347		-2.31182	-2.47012	-2.5894		-3.39275	-3.85733	-4.35254	-3.1153
Tmem51	0.00109365	0.000106833	6.13436e-08	24	22	0.290747	2.97407	2.99719	2.75913	2.84785	2.58601		2.62915	2.55549	2.31349	2.28948	2.38807	2.46818	2.43761	2.43425	2.46329		2.77377	2.61358	2.75318		2.88592	2.95251	2.84838	3.16625
Tiam2	0.00109365	0.000106833	6.13436e-08	24	20	0.183482	3.27342	3.31968	3.33767	3.22791	3.11978		3.17935	3.02706	3.03855	3.04639	3.01395	3.06782	3.1927	3.15997	3.17635		3.34584	3.33403	3.34148		3.53356	3.45218	3.45928	3.31835
Adcy8	0.00109365	0.000106833	6.13436e-08	24	20	0.0802043	5.68499	5.66102	5.63103	5.63205	5.59914		5.60079	5.54046	5.55138	5.59771	5.56652	5.48718	5.658	5.58295	5.61623		5.677	5.70296	5.72717		5.71421	5.75469	5.76229	5.70692
Per2	0.00156034	0.000152421	1.16694e-07	24	8	0.312589	5.77702	5.70819	5.71547	5.81296	5.84265		6.0351	5.96065	6.01872	5.9682	5.99685	6.01633	5.80318	5.69903	5.74648		5.28247	5.36111	5.58237		5.18561	5.17072	5.29317	5.20626
Usp54	0.00156034	0.000152421	1.16694e-07	24	12	0.114015	6.60428	6.48509	6.34726	6.57451	6.62702		6.59522	6.63154	6.79229	6.81534	6.77839	6.6568	6.83025	6.72456	6.81648		6.67935	6.72617	6.66045		6.62274	6.59366	6.58307	6.61858
Magee2	0.00156034	0.000152421	1.16694e-07	24	0	0.112579	4.24626	4.18122	4.30229	4.25406	4.1687		4.09495	4.17706	4.00537	3.98735	4.08705	4.03293	3.95449	4.07444	3.96244		4.13532	4.0893	4.04143		4.16972	4.19404	4.23512	4.10288
Cry1	0.0026585	0.000259695	2.15391e-07	24	8	0.129851	4.90811	4.91332	4.8891	4.90068	4.93148		5.07266	4.96496	5.13933	5.03136	5.09175	5.00608	4.99565	4.99458	4.99598		4.7902	4.78396	4.91348		4.73611	4.76651	4.75802	4.78932
Gcnt4	0.00310355	0.00030317	3.86844e-07	24	12	0.209336	1.29417	1.32324	1.19868	1.14506	1.52996		1.51133	1.30491	1.59033	1.62681	1.67124	1.57283	1.70331	1.75452	1.64401		1.52546	1.58709	1.62676		1.36535	1.17	1.34625	1.52562
Usp2	0.00310355	0.00030317	3.86844e-07	24	8	0.148091	4.65775	4.72843	4.68867	4.64418	4.76575		4.81473	4.78134	4.89344	4.90794	4.85364	4.75263	4.85417	4.70638	4.77668		4.55724	4.59523	4.69043		4.51228	4.42984	4.54351	4.5345
Zbed6	0.00310355	0.00030317	3.86844e-07	24	14	0.133762	4.87011	4.77862	4.84521	4.75518	4.88727		4.86202	4.89254	4.96349	4.99907	4.99086	5.12422	5.14409	5.13906	5.17389		5.02237	5.22939	5.11053		5.10378	4.94696	4.95493	5.08437
Rrp8	0.00310355	0.00030317	3.86844e-07	24	8	0.125944	3.51257	3.42562	3.53844	3.54929	3.65096		3.51939	3.66013	3.75413	3.71383	3.67077	3.6227	3.62371	3.61837	3.60643		3.49395	3.49787	3.42357		3.39994	3.51006	3.41108	3.33018
Nr1d2	0.00310355	0.00030317	3.86844e-07	24	6	0.11381	7.03219	7.04049	6.99431	7.082	7.08586		7.11555	7.11003	7.06704	7.07277	7.08853	7.08253	6.97481	6.97346	6.96718		6.82365	6.89611	7.00168		6.83241	6.89625	6.88699	6.89346
Trim9	0.00310355	0.00030317	3.86844e-07	24	20	0.102097	7.14486	7.21937	7.19258	7.22829	7.10878		7.08068	7.15331	7.10977	7.07301	7.12335	7.05617	7.16472	7.20385	7.15438		7.3093	7.31448	7.19822		7.36389	7.33592	7.31792	7.25416
Edem1	0.00310355	0.00030317	3.86844e-07	24	12	0.0743331	4.75005	4.72891	4.6577	4.75856	4.84331		4.76864	4.82398	4.90054	4.92602	4.88349	4.85976	4.94419	4.85386	4.89803		4.81842	4.83294	4.83852		4.81273	4.76081	4.73245	4.79105
Rasd1	0.00362424	0.000354033	6.77618e-07	24	12	0.505441	3.92524	3.90453	3.73228	3.89876	4.03065		4.21871	4.06289	4.87808	4.65593	4.80102	4.45747	5.00223	4.77234	4.78551		4.48021	4.27223	4.09258		3.86694	4.06678	3.72716	3.99795
Angptl4	0.00362424	0.000354033	6.77618e-07	24	22	0.261882	2.19829	2.34199	2.3097	2.14857	1.90403		2.05979	2.15514	1.95411	1.90033	1.82364	1.84164	1.84431	2.00571	2.00257		2.31407	2.27439	2.13581		2.38524	2.64277	2.5135	2.30466
Pstpip2	0.00362424	0.000354033	6.77618e-07	24	12	0.227327	2.53351	2.39396	2.21722	2.55564	2.78367		2.5661	2.65472	3.01252	2.95444	2.90123	2.85917	3.0394	2.774	3.02786		2.66975	2.71429	2.78891		2.67022	2.43754	2.54883	2.553
Cobll1	0.00362424	0.000354033	6.77618e-07	24	14	0.161223	4.1282	4.02996	3.76042	4.00913	4.0455		4.11962	4.05494	4.24436	4.27029	4.28338	4.23713	4.42587	4.35688	4.46713		4.32814	4.31504	4.40488		4.24124	4.13498	4.14037	4.4896
Acot1	0.00362424	0.000354033	6.77618e-07	24	2	0.14211	3.9165	3.96141	3.88438	3.99268	3.75482		3.79222	3.76059	3.61257	3.64953	3.64007	3.52571	3.58507	3.42378	3.59478		3.56136	3.55385	3.65235		3.61318	3.71163	3.67371	3.72818
Nat8f4	0.00362424	0.000354033	6.77618e-07	24	4	0.126839	4.17581	4.33827	4.2929	4.18402	4.21277		4.17446	4.23769	4.08977	4.15058	4.0947	4.13507	3.99551	3.95233	4.0113		3.91693	3.95483	4.03693		4.0263	4.03339	4.05079	4.01989
Zcchc2	0.00362424	0.000354033	6.77618e-07	24	14	0.0915018	4.8858	4.80983	4.86234	4.89328	4.94654		4.91951	5.00784	5.07484	5.02225	5.05924	5.05895	5.08928	5.16832	5.08744		5.07079	5.19016	5.02369		5.04001	5.03892	5.03793	5.04243
Zc3h3	0.00362424	0.000354033	6.77618e-07	24	14	0.0910086	3.76636	3.65252	3.67678	3.82863	3.76501		3.80322	3.79396	3.87922	3.87116	3.81609	3.95734	4.00379	3.89716	4.00027		3.98252	3.90037	3.92444		3.83032	3.83799	3.85117	3.86221
Vezt	0.00362424	0.000354033	6.77618e-07	24	14	0.0690534	6.1287	6.11472	6.13245	6.15703	6.14595		6.16309	6.16129	6.21322	6.2299	6.22997	6.26242	6.27645	6.34994	6.30899		6.26071	6.38443	6.21607		6.23916	6.20842	6.21457	6.22156
Sash1	0.00362424	0.000354033	6.77618e-07	24	0	0.0680301	8.09203	8.08879	8.08268	8.11632	7.99508		8.02397	7.98676	7.90992	7.93378	7.97625	7.89502	7.92901	7.95606	7.9559		7.9796	7.97277	8.04866		8.00761	8.02648	8.0576	8.05211
Vsig2	0.00396022	0.000386853	1.16002e-06	24	16	0.45444	-0.527676	-0.927237	-1.45954	-0.621318	-0.700002		-0.728979	-1.00721	-0.69937	-0.310911	-0.589417	-0.355468	0.1379	-0.14817	0.113945		-0.0335752	0.0996512	0.209128		-0.178364	-0.401229	-0.0815195	-0.112412
Fgf23	0.00396022	0.000386853	1.16002e-06	24	18	0.328378	-1.34781	-1.23268	-1.08467	-1.46804	-1.35086		-1.56144	-1.76129	-1.74676	-1.77976	-1.46813	-1.49292	-1.32384	-1.14579	-1.1502		-0.976817	-0.749018	-0.917883		-1.08977	-1.02601	-0.922943	-0.809021
Cfp	0.00396022	0.000386853	1.16002e-06	24	14	0.229311	1.86345	1.78128	1.762	1.73765	1.74951		1.91339	1.92868	2.08314	2.09902	1.94355	2.23241	2.35914	2.27236	2.37704		2.08629	2.53471	2.19088		2.15389	2.01195	2.0211	2.00002
Gal3st4	0.00396022	0.000386853	1.16002e-06	24	22	0.169462	1.34292	1.45896	1.24523	1.18049	1.12333		1.10236	1.12586	0.780714	1.03046	0.99368	1.05608	1.07323	0.964521	1.03699		1.20983	1.20418	1.23479		1.55669	1.46444	1.28361	1.17923
Pierce2	0.00396022	0.000386853	1.16002e-06	24	0	0.129862	2.13754	2.28575	2.19366	2.12394	2.04827		2.13943	2.0678	2.01563	1.99102	1.90229	1.88559	1.86466	1.79488	1.97732		1.93686	2.02472	2.01523		2.12955	2.23964	2.08151	2.05446
Tarbp1	0.00396022	0.000386853	1.16002e-06	24	14	0.122502	3.29476	3.28876	3.18727	3.39671	3.34292		3.37722	3.31733	3.42664	3.44987	3.41207	3.52185	3.62532	3.56784	3.62053		3.44701	3.70934	3.57407		3.43536	3.38092	3.43624	3.44382
Rbm5	0.00396022	0.000386853	1.16002e-06	24	14	0.113792	5.94159	5.86151	5.86883	5.90034	5.98159		5.95608	5.99626	6.10251	6.09546	6.06535	6.13053	6.15058	6.16151	6.17545		6.103	6.16153	6.0262		5.98728	5.99479	5.97687	6.12118
Khdc4	0.00396022	0.000386853	1.16002e-06	24	14	0.106264	4.95098	4.95841	4.94419	4.96108	5.0402		5.03199	5.08366	5.2201	5.18099	5.16064	5.13394	5.20555	5.23016	5.23132		5.16466	5.2325	5.07934		5.14879	5.06662	5.10429	5.08547
Cdan1	0.00396022	0.000386853	1.16002e-06	24	12	0.104021	4.75781	4.7294	4.68757	4.71283	4.78808		4.80593	4.79098	4.90069	4.92093	4.82108	4.95218	4.97946	4.93015	5.00209		4.89504	5.00728	4.81815		4.85012	4.78604	4.80507	4.77092
Zcchc7	0.00396022	0.000386853	1.16002e-06	24	14	0.102037	4.14153	4.02821	3.98668	4.13391	4.09879		4.18624	4.22688	4.28443	4.2827	4.27267	4.26514	4.35459	4.35642	4.39825		4.31325	4.4994	4.31045		4.33633	4.23475	4.28191	4.28314
Ncapd2	0.00396022	0.000386853	1.16002e-06	24	14	0.0969267	4.31	4.35493	4.26829	4.34279	4.38604		4.37402	4.35175	4.47153	4.48251	4.44661	4.47751	4.51351	4.53599	4.56146		4.48316	4.4948	4.41549		4.39731	4.40075	4.33203	4.29563
Zfp335	0.00396022	0.000386853	1.16002e-06	24	14	0.090739	4.99268	4.97665	4.91395	4.90975	4.99741		4.98412	4.95075	5.04206	5.02613	5.05732	5.1322	5.17222	5.12817	5.20101		5.121	5.22168	5.07036		5.01043	5.0463	5.10448	4.99352
Abcd2	0.00396022	0.000386853	1.16002e-06	24	20	0.0652354	4.62019	4.72179	4.60872	4.61004	4.60505		4.60065	4.5768	4.54866	4.53782	4.57355	4.55182	4.58719	4.60039	4.5601		4.66451	4.68254	4.63701		4.73346	4.64599	4.71594	4.71999
Stimate	0.00396022	0.000386853	1.16002e-06	24	8	0.0648802	4.99467	5.03374	5.01134	4.98417	5.08323		5.07388	5.00335	5.1096	5.05084	5.06624	5.0951	5.05816	5.05329	5.03085		4.94756	4.98858	4.97022		4.95364	4.98211	4.88765	4.81709
Bbs2	0.00396022	0.000386853	1.16002e-06	24	18	0.0562584	4.77373	4.80764	4.76911	4.80543	4.74855		4.73672	4.74998	4.74976	4.74722	4.77303	4.75605	4.831	4.83945	4.83329		4.821	4.90403	4.85329		4.78193	4.84023	4.84519	4.87063
Ampd3	0.00396022	0.000386853	1.16002e-06	24	12	0.0553408	5.13989	5.11562	5.11836	5.1091	5.15088		5.15729	5.19569	5.17152	5.26311	5.2107	5.22003	5.24225	5.23881	5.24607		5.20989	5.22735	5.18721		5.16054	5.17461	5.12261	5.15075
Kdm2a	0.00396022	0.000386853	1.16002e-06	24	14	0.040638	7.09266	7.07809	7.09926	7.09437	7.12823		7.13234	7.13062	7.17312	7.15673	7.19868	7.1589	7.17268	7.21483	7.1793		7.16944	7.19571	7.13336		7.13383	7.15042	7.13228	7.13622
Nxf7	0.00495157	0.000483693	1.94415e-06	24	8	1.00266	-2.21439	-1.89891	-3.2605	-3.20527	-1.84223		-2.0764	-1.82971	-1.69232	-1.63212	-1.17266	-1.35636	-1.9082	-2.0105	-1.76462		-3.20557	-3.1826	-2.47536		-3.16552	-4.12141	-3.8017	-3.81409
Mir1251	0.00495157	0.000483693	1.94415e-06	24	16	0.593568	-2.67057	-2.71984	-2.90346	-2.62088	-2.69297		-2.25733	-2.90544	-2.04404	-2.08349	-2.54054	-2.06588	-1.70111	-1.60078	-1.41278		-1.94338	-1.12792	-1.4859		-1.99338	-1.64303	-2.13825	-1.71593
Oxt	0.00495157	0.000483693	1.94415e-06	24	18	0.293932	7.5687	7.50354	7.47279	7.46488	7.40102		7.37721	7.3569	7.34576	7.47106	7.47679	7.46723	7.94431	7.6601	7.57746		7.86286	7.89295	7.9908		7.69892	7.91055	8.1081	7.82379
Kcp	0.00495157	0.000483693	1.94415e-06	24	16	0.261398	0.71877	0.520349	0.623895	0.50089	0.522742		0.544545	0.416271	0.295082	0.714165	0.590829	0.757699	0.974971	0.914218	0.976092		0.996605	1.09473	1.0569		0.906462	0.693892	0.87426	0.779521
Swt1	0.00495157	0.000483693	1.94415e-06	24	12	0.143279	2.97271	3.00199	3.00311	3.05	3.15402		3.06622	3.21562	3.3993	3.33382	3.27919	3.27418	3.29031	3.37732	3.34741		3.13865	3.27833	3.17785		3.18647	3.08769	3.08562	3.16799
Trmt9b	0.00495157	0.000483693	1.94415e-06	24	20	0.13812	3.15122	3.24499	3.0798	3.05856	3.03284		2.99565	2.99489	3.00408	2.96184	3.07162	2.94446	3.15041	3.15984	3.07659		3.19991	3.29213	3.19941		3.22353	3.314	3.27246	3.49217
Crlf3	0.00495157	0.000483693	1.94415e-06	24	12	0.108749	3.88241	3.87185	3.9554	3.84056	4.00534		4.03865	4.01458	4.19301	4.17178	4.13097	4.12239	4.16748	4.0762	4.15897		4.00618	4.04814	4.0207		4.00518	4.03616	3.90698	3.94667
Pim3	0.00495157	0.000483693	1.94415e-06	24	8	0.102823	5.75814	5.75387	5.71927	5.75997	5.89617		5.82443	5.82885	5.98474	5.89689	5.96495	5.81808	5.88192	5.75343	5.8776		5.70472	5.70345	5.75273		5.6799	5.70521	5.71479	5.55401
Cdk12	0.00495157	0.000483693	1.94415e-06	24	12	0.0951036	5.59856	5.56625	5.62313	5.60103	5.6905		5.65706	5.65663	5.74898	5.77391	5.76268	5.79232	5.773	5.82911	5.82273		5.69648	5.7818	5.68909		5.69697	5.62676	5.58664	5.68504
Ciz1	0.00495157	0.000483693	1.94415e-06	24	16	0.0845488	4.63415	4.64609	4.56618	4.59203	4.59151		4.62708	4.61017	4.61054	4.66464	4.6705	4.69503	4.7379	4.72736	4.80329		4.79761	4.77251	4.74787		4.6796	4.76168	4.70198	4.74479
2610507I01Rik	0.00495157	0.000483693	1.94415e-06	24	22	0.0790666	4.15245	4.11948	4.1199	4.099	4.09813		4.10905	4.00753	3.93116	4.01334	4.01615	4.02864	4.04063	3.95204	4.0352		4.14928	4.08233	4.09463		4.15055	4.18147	4.15312	4.16689
Ubp1	0.00495157	0.000483693	1.94415e-06	24	14	0.0778101	5.92919	5.89218	5.92242	5.90458	5.95118		5.94232	6.0037	6.07334	6.0325	6.05305	6.05454	6.07396	6.10131	6.12109		6.02244	6.13107	5.9954		6.01566	6.02735	5.9817	5.95172
40057	0.00495157	0.000483693	1.94415e-06	24	2	0.0777709	5.89722	5.86972	6.00295	5.90831	5.84572		5.83437	5.84125	5.67023	5.73332	5.79097	5.76064	5.69347	5.7383	5.68706		5.73025	5.72574	5.78402		5.73644	5.79432	5.81483	5.77605
Ppp4r1	0.00495157	0.000483693	1.94415e-06	24	14	0.0733174	4.4769	4.44743	4.44891	4.46411	4.51472		4.50919	4.5636	4.58301	4.61833	4.56762	4.59885	4.65642	4.63995	4.63271		4.56954	4.67665	4.65198		4.5831	4.61704	4.55112	4.53384
Mcc	0.00495157	0.000483693	1.94415e-06	24	20	0.0526506	5.24902	5.3353	5.34978	5.31912	5.26893		5.28294	5.30049	5.26637	5.31106	5.27541	5.26337	5.34455	5.30575	5.31861		5.3696	5.38045	5.36991		5.39506	5.38678	5.41322	5.38946
Ccny	0.00495157	0.000483693	1.94415e-06	24	8	0.0201929	6.50186	6.49123	6.48674	6.50093	6.50518		6.51789	6.5129	6.5312	6.51748	6.51017	6.51638	6.48658	6.50609	6.49746		6.45346	6.48015	6.49021		6.48585	6.44202	6.47525	6.47213
Mmp14	0.00640794	0.000625958	3.19489e-06	24	0	0.322695	5.01717	4.94924	5.06703	4.83072	4.61702		4.55002	4.46286	4.07094	4.15968	4.0962	4.35766	4.29312	4.21836	4.20419		4.58477	4.52994	4.4922		4.84519	4.82793	4.61604	4.54683
A330023F24Rik	0.00640794	0.000625958	3.19489e-06	24	14	0.224574	5.28808	5.15861	5.10786	5.10001	5.19463		5.33445	5.3251	5.47322	5.43864	5.47418	5.64269	5.71103	5.74362	5.82044		5.47095	6.03023	5.66917		5.45432	5.51633	5.46139	5.658
Zfp276	0.00640794	0.000625958	3.19489e-06	24	12	0.155818	4.50603	4.46596	4.3261	4.52597	4.6195		4.58426	4.53785	4.80462	4.78075	4.72544	4.7118	4.82359	4.68547	4.88329		4.55911	4.74205	4.60948		4.52266	4.57869	4.48513	4.37467
Lpin3	0.00640794	0.000625958	3.19489e-06	24	8	0.152642	0.360121	0.323051	0.446123	0.254437	0.496816		0.372346	0.616555	0.558444	0.684568	0.39948	0.503556	0.460911	0.313168	0.34667		0.063047	0.284559	0.280948		0.245392	0.249278	0.137644	0.0357135
Tspan4	0.00640794	0.000625958	3.19489e-06	24	10	0.125223	4.08157	4.0532	4.04628	4.13925	4.18668		4.20338	4.17666	4.25782	4.32843	4.20781	4.27335	4.28028	4.22679	4.16063		4.06627	4.07312	4.09428		3.86324	3.97973	4.09871	3.83566
Chfr	0.00640794	0.000625958	3.19489e-06	24	14	0.117634	4.49559	4.40478	4.40667	4.42191	4.52679		4.54062	4.44773	4.64612	4.61194	4.55661	4.72385	4.7114	4.65957	4.75443		4.54633	4.73281	4.60574		4.54224	4.57203	4.50732	4.50556
Zfp36l2	0.00640794	0.000625958	3.19489e-06	24	22	0.115453	5.68359	5.72012	5.64143	5.65835	5.52859		5.54617	5.59823	5.40683	5.49614	5.46699	5.46975	5.47337	5.58661	5.50237		5.65941	5.57154	5.67662		5.68581	5.66802	5.64434	5.72268
Stk38	0.00640794	0.000625958	3.19489e-06	24	14	0.112276	4.4474	4.33622	4.28636	4.32652	4.36647		4.38944	4.35963	4.39469	4.54033	4.44514	4.53085	4.59284	4.60841	4.665		4.52521	4.68468	4.57897		4.52335	4.47269	4.47995	4.43213
Slc6a8	0.00640794	0.000625958	3.19489e-06	24	12	0.108765	6.08211	5.99909	5.84683	5.91044	6.11578		6.05244	6.04876	6.20241	6.24315	6.21971	6.10965	6.26075	6.12276	6.27065		6.06824	6.16038	6.10798		6.03583	5.9919	6.00657	6.05487
Ncoa3	0.00640794	0.000625958	3.19489e-06	24	12	0.1019	5.57466	5.52902	5.53937	5.52483	5.64827		5.61579	5.64306	5.6944	5.81494	5.66569	5.78336	5.78862	5.73121	5.8243		5.70477	5.75824	5.70045		5.71523	5.60578	5.61456	5.63925
Timm44	0.00640794	0.000625958	3.19489e-06	24	14	0.099793	4.64599	4.65144	4.52838	4.65428	4.72602		4.69521	4.68688	4.86749	4.76722	4.79793	4.83634	4.89697	4.85989	4.8347		4.77633	4.83146	4.8035		4.72071	4.81706	4.66355	4.76534
Ippk	0.00640794	0.000625958	3.19489e-06	24	12	0.0812575	4.16224	4.12514	4.12836	4.23169	4.20465		4.26819	4.18196	4.30513	4.29688	4.27156	4.3523	4.38182	4.31153	4.35409		4.26797	4.30108	4.28695		4.2755	4.18179	4.18589	4.20919
Zkscan3	0.00640794	0.000625958	3.19489e-06	24	12	0.0712764	4.49718	4.41266	4.46468	4.46789	4.5205		4.5361	4.56693	4.66216	4.66554	4.52958	4.59176	4.6036	4.61392	4.62266		4.54957	4.58266	4.54888		4.50994	4.53315	4.51309	4.4133
Arhgap39	0.00640794	0.000625958	3.19489e-06	24	12	0.068634	6.10541	6.04571	6.05526	6.15401	6.15029		6.16142	6.13485	6.26358	6.19	6.23196	6.17243	6.24118	6.20266	6.26193		6.18259	6.21944	6.1349		6.117	6.13017	6.12923	6.06012
Ppat	0.00640794	0.000625958	3.19489e-06	24	4	0.0670284	4.3935	4.41344	4.48996	4.46409	4.45493		4.43546	4.40225	4.38282	4.38594	4.38985	4.37949	4.35948	4.28332	4.31865		4.29213	4.28433	4.35157		4.34299	4.29714	4.33011	4.37595
Ssh2	0.00640794	0.000625958	3.19489e-06	24	12	0.0606953	6.06925	5.99034	6.05023	6.06325	6.07996		6.08868	6.12754	6.16658	6.1564	6.17045	6.12155	6.14412	6.19301	6.19926		6.14004	6.18392	6.09349		6.11999	6.05237	6.0688	6.08682
Gpbp1l1	0.00640794	0.000625958	3.19489e-06	24	8	0.0484444	5.74576	5.78411	5.79146	5.78188	5.79627		5.78304	5.81372	5.81358	5.83198	5.86122	5.80057	5.77324	5.81914	5.80714		5.71911	5.76641	5.71969		5.73891	5.70473	5.711	5.68963
Mir1188	0.00835493	0.00081615	5.15496e-06	24	16	0.382465	0.55884	0.628089	0.836819	1.03283	0.845918		0.998981	0.869342	1.02511	1.09232	1.13064	1.44029	1.51816	1.54661	1.74343		1.50238	1.93369	1.48601		1.24025	1.39822	1.16834	1.46184
Rpl32l	0.00835493	0.00081615	5.15496e-06	24	14	0.335711	-1.72832	-1.95127	-1.72956	-1.41632	-1.89572		-1.50147	-1.51367	-1.39796	-1.08201	-1.34771	-1.03074	-0.802421	-0.994185	-0.910725		-1.42095	-1.02949	-0.851171		-1.14523	-1.38079	-1.47861	-1.44291
Gm8615	0.00835493	0.00081615	5.15496e-06	24	14	0.323025	-0.729258	-0.829273	-0.619766	-1.00949	-0.716149		-0.762477	-0.381754	-0.372187	-0.222632	-0.172507	-0.1495	-0.0149024	0.0922853	0.187595		-0.00626384	0.212556	-0.142186		-0.0757893	-0.199322	-0.165134	-0.19639
Avpr1a	0.00835493	0.00081615	5.15496e-06	24	14	0.227321	2.42681	2.55451	2.50244	2.29794	2.49977		2.56307	2.55806	3.01408	2.91952	2.79301	2.67314	3.04558	2.97718	3.04385		2.90641	2.88455	2.75272		2.73273	2.89475	2.70972	2.87473
Arrdc2	0.00835493	0.00081615	5.15496e-06	24	10	0.209957	3.57635	3.47452	3.51808	3.56891	3.72058		3.62145	3.7807	4.13376	3.90668	3.82684	3.68134	3.91589	3.6341	3.91837		3.51405	3.54417	3.62908		3.51944	3.3042	3.45235	3.25295
Degs2	0.00835493	0.00081615	5.15496e-06	24	14	0.206581	1.03863	0.795105	0.643873	0.563236	0.985529		0.86776	1.04473	1.26064	1.37075	1.04987	1.08074	1.35786	1.1564	1.40033		1.11625	1.25691	1.29298		1.10818	0.9722	1.06199	1.07364
Id2	0.00835493	0.00081615	5.15496e-06	24	0	0.201891	4.89509	4.87061	4.82643	4.76853	4.58834		4.58447	4.61722	4.41786	4.29895	4.44734	4.43249	4.49189	4.4502	4.40269		4.61212	4.58634	4.76033		4.85062	4.73611	4.76104	4.82035
Acrbp	0.00835493	0.00081615	5.15496e-06	24	16	0.174877	2.15989	2.09884	1.99527	1.97334	1.94276		2.14748	2.15856	2.1924	2.23332	2.17147	2.34714	2.41434	2.37852	2.5363		2.34926	2.45581	2.41365		2.34615	2.4131	2.21969	2.21771
Adat3	0.00835493	0.00081615	5.15496e-06	24	14	0.162446	0.996398	0.950764	0.950473	1.12043	1.06161		1.11426	1.10206	1.13822	1.16393	1.3553	1.32561	1.39857	1.40585	1.44278		1.41142	1.5413	1.21165		1.22339	1.31102	1.30711	1.13704
Ccnl2	0.00835493	0.00081615	5.15496e-06	24	14	0.106411	5.12894	4.99479	4.94293	4.95238	5.06491		5.05841	5.06733	5.16411	5.15529	5.13134	5.25776	5.25925	5.2355	5.34222		5.13255	5.35145	5.19575		5.15983	5.15855	5.08538	5.11542
Zfp207	0.00835493	0.00081615	5.15496e-06	24	12	0.102388	6.10443	6.11207	6.10561	6.13668	6.16734		6.14053	6.24581	6.36065	6.30836	6.3126	6.28768	6.31214	6.3784	6.37154		6.25605	6.34807	6.19918		6.22867	6.21903	6.17554	6.24721
Nav1	0.00835493	0.00081615	5.15496e-06	24	16	0.0879999	7.38756	7.37549	7.39	7.35922	7.35777		7.38959	7.34091	7.38479	7.40036	7.41043	7.48118	7.511	7.49994	7.56544		7.56515	7.5515	7.47919		7.54355	7.43943	7.47626	7.5002
Trub1	0.00835493	0.00081615	5.15496e-06	24	12	0.0769911	4.08689	4.02009	4.06698	4.07342	4.13365		4.16987	4.14497	4.22542	4.1823	4.22468	4.27986	4.24027	4.25398	4.26708		4.18773	4.21291	4.19591		4.07694	4.18796	4.1207	4.21901
Sox6	0.00835493	0.00081615	5.15496e-06	24	20	0.0578613	5.36047	5.38189	5.42982	5.4109	5.32493		5.33699	5.29532	5.25925	5.36681	5.33386	5.26836	5.35854	5.35177	5.3635		5.3906	5.43099	5.3811		5.42306	5.41882	5.4337	5.44917
Secisbp2	0.00835493	0.00081615	5.15496e-06	24	12	0.0573391	4.15165	4.08157	4.09607	4.0674	4.15493		4.16751	4.17211	4.1634	4.23765	4.22148	4.28992	4.25075	4.21114	4.2532		4.18344	4.23271	4.19263		4.16191	4.15849	4.1373	4.17237
Hif1an	0.00835493	0.00081615	5.15496e-06	24	14	0.0570871	5.36629	5.35283	5.36491	5.29999	5.41519		5.36923	5.42514	5.4915	5.47051	5.4822	5.41634	5.48325	5.50438	5.49592		5.49143	5.51076	5.41791		5.46466	5.43488	5.42986	5.41413
Mfsd14a	0.00835493	0.00081615	5.15496e-06	24	8	0.0477225	5.82754	5.83785	5.81869	5.83796	5.86431		5.85243	5.82425	5.92838	5.88275	5.89503	5.85355	5.91313	5.85865	5.83554		5.80635	5.79728	5.78722		5.81799	5.77116	5.73664	5.758
Oaz2	0.00835493	0.00081615	5.15496e-06	24	2	0.040098	7.30536	7.32868	7.34416	7.31558	7.30855		7.31625	7.30409	7.3051	7.25143	7.30189	7.23222	7.23032	7.24797	7.21571		7.25966	7.237	7.25184		7.29362	7.30477	7.28238	7.27178
Sec23ip	0.00835493	0.00081615	5.15496e-06	24	8	0.0400421	5.73373	5.75281	5.75453	5.72568	5.78684		5.79229	5.75511	5.80073	5.78185	5.82871	5.81181	5.75289	5.80965	5.7595		5.7434	5.73184	5.70082		5.71942	5.73368	5.72657	5.71534
1700071K01Rik	0.0104122	0.00101712	8.1764e-06	24	16	0.57921	-1.68621	-2.05191	-1.68745	-1.91717	-2.21273		-1.1659	-1.69986	-1.44638	-1.42053	-1.41529	-0.951302	-0.698814	-0.766976	-0.835385		-0.943477	-0.463124	-0.461181		-1.18578	-0.999483	-1.00339	-0.540989
Mir6236	0.0104122	0.00101712	8.1764e-06	24	8	0.567374	-6.47884	-6.23739	-6.30062	-6.2454	-3.15246		-6.14811	-6.22746	-5.73041	-4.41896	-2.76771	-6.38956	-6.16402	-6.12512	-6.02044		-6.88019	-6.85721	-7.0421		-7.025	-6.92425	-6.92816	-6.94056
Mir381	0.0104122	0.00101712	8.1764e-06	24	16	0.397715	-1.00722	-1.3008	-0.829003	-1.40272	-1.10071		-1.06331	-0.845818	-0.604046	-0.732272	-0.634755	-0.577775	-0.239478	-0.445603	-0.0511501		-0.589874	0.170068	-0.281001		-0.514161	-0.436869	-0.440777	-0.384444
Adam8	0.0104122	0.00101712	8.1764e-06	24	16	0.362687	0.880437	0.542586	0.502116	0.759507	0.578448		0.670169	0.64827	0.778291	0.943729	0.780122	1.0298	1.28859	1.22715	1.36548		1.17077	1.47671	1.32508		1.15099	1.50696	0.947055	1.02337
Fabp7	0.0104122	0.00101712	8.1764e-06	24	2	0.346098	4.93354	4.80775	4.88024	4.6571	4.55392		4.59276	4.60127	4.24351	4.12598	4.12761	4.39078	4.063	3.866	3.90753		3.87827	3.77207	4.37885		4.25852	4.37363	4.01302	4.33039
Rnf8-cmtr1	0.0104122	0.00101712	8.1764e-06	24	14	0.29435	0.0083132	-0.216395	-0.0264932	-0.333816	-0.131816		0.0630215	-0.234933	-0.195263	0.130196	0.0883893	0.424587	0.42553	0.486073	0.583609		0.319063	0.550767	0.448009		0.022016	0.0693215	0.083561	-0.0232046
Mss51	0.0104122	0.00101712	8.1764e-06	24	16	0.292655	-0.936804	-1.06767	-0.912799	-0.857573	-0.851069		-0.992136	-1.04661	-0.756149	-0.844988	-0.781803	-0.5673	-0.40861	-0.331056	-0.461603		-0.783986	-0.227762	-0.153424		-0.72126	-0.64799	-0.54639	-0.377204
Tafa4	0.0104122	0.00101712	8.1764e-06	24	12	0.237642	-0.56596	-0.324503	-0.544657	-0.332512	-0.51092		-0.272711	-0.239903	0.0633662	-0.000720245	-0.0102225	-0.175251	0.167277	0.0495989	0.118426		-0.287521	-0.0103123	-0.286447		-0.543843	-0.531594	-0.255918	-0.251138
Apex2	0.0104122	0.00101712	8.1764e-06	24	14	0.158244	2.86573	2.62978	2.84646	2.81163	2.82917		2.89663	2.83109	3.06612	3.02671	2.96478	3.04972	3.12743	3.24819	3.14848		3.03542	3.22364	3.08754		3.03613	3.03766	2.81586	2.99279
Dusp11	0.0104122	0.00101712	8.1764e-06	24	14	0.142883	4.90967	4.83325	4.7214	4.84775	4.84772		4.91765	4.94901	4.93754	5.0668	4.96941	5.1532	5.14363	5.14547	5.20136		5.02311	5.20258	5.0869		4.99374	4.86854	4.91752	5.02191
Atg16l2	0.0104122	0.00101712	8.1764e-06	24	14	0.0931113	3.6313	3.60471	3.54568	3.64065	3.6201		3.63233	3.65912	3.67068	3.73637	3.70289	3.79941	3.83168	3.82581	3.89025		3.76008	3.97182	3.7801		3.69331	3.7741	3.81652	3.69782
Pitpnm2	0.0104122	0.00101712	8.1764e-06	24	14	0.0926532	7.04372	7.03239	6.95665	7.05809	7.04088		7.05805	7.10152	7.13521	7.20843	7.18729	7.14077	7.21759	7.25529	7.2356		7.23191	7.20454	7.07238		7.10746	7.0961	7.11288	7.0139
Ss18	0.0104122	0.00101712	8.1764e-06	24	12	0.0899954	4.186	4.20378	4.15604	4.14675	4.27296		4.20194	4.21664	4.33364	4.3933	4.31844	4.3353	4.45524	4.33762	4.37637		4.28937	4.31512	4.27843		4.3526	4.27168	4.07832	4.21035
Nol9	0.0104122	0.00101712	8.1764e-06	24	14	0.0790267	4.24625	4.20835	4.19299	4.24025	4.29295		4.2608	4.25482	4.31675	4.32035	4.36841	4.42291	4.42256	4.4054	4.38353		4.37168	4.37077	4.31755		4.35263	4.32352	4.28339	4.22736
Gfm2	0.0104122	0.00101712	8.1764e-06	24	16	0.0757885	4.34989	4.31691	4.26219	4.3384	4.30238		4.34753	4.36976	4.35655	4.39834	4.39163	4.39901	4.47285	4.4719	4.46611		4.43006	4.51533	4.51663		4.37628	4.42586	4.43556	4.47293
Ppp1r15b	0.0104122	0.00101712	8.1764e-06	24	10	0.0711619	6.48314	6.4786	6.48494	6.48723	6.5737		6.52289	6.55169	6.67013	6.61949	6.63764	6.54208	6.5644	6.59242	6.59077		6.51154	6.51143	6.46958		6.5495	6.47517	6.43618	6.43425
Inpp5b	0.0104122	0.00101712	8.1764e-06	24	16	0.0708878	5.08438	5.10159	5.08956	5.13438	5.09401		5.16431	5.11141	5.17534	5.12504	5.20962	5.20817	5.25621	5.22679	5.29599		5.23868	5.28346	5.24109		5.19137	5.17767	5.21201	5.2099
Cacna1a	0.0104122	0.00101712	8.1764e-06	24	16	0.0675658	7.22577	7.23011	7.22095	7.2273	7.17239		7.19256	7.19048	7.1736	7.20771	7.24006	7.25863	7.28811	7.33882	7.32631		7.35634	7.38755	7.25826		7.26993	7.2647	7.31293	7.29953
Ranbp10	0.0104122	0.00101712	8.1764e-06	24	14	0.0667392	5.33812	5.35055	5.33983	5.34838	5.40365		5.37723	5.35695	5.45643	5.4552	5.42456	5.45065	5.49228	5.50529	5.48946		5.4721	5.51886	5.36487		5.43574	5.41703	5.42448	5.32559
Jakmip3	0.0104122	0.00101712	8.1764e-06	24	14	0.0663572	5.40717	5.26984	5.32203	5.39006	5.39714		5.37853	5.37673	5.47716	5.41624	5.47051	5.44895	5.49917	5.49356	5.58373		5.5193	5.54822	5.46366		5.45079	5.44246	5.39599	5.47443
Syt4	0.0104122	0.00101712	8.1764e-06	24	2	0.0661877	7.83738	7.88224	7.97983	7.8826	7.83719		7.83023	7.92511	7.8264	7.76091	7.83482	7.76494	7.69047	7.80202	7.66359		7.7322	7.75086	7.75706		7.84446	7.77932	7.80844	7.84004
Stat2	0.0104122	0.00101712	8.1764e-06	24	14	0.0581857	4.24884	4.29088	4.28885	4.18914	4.28604		4.22748	4.3032	4.33337	4.39837	4.34047	4.31166	4.40966	4.39268	4.41399		4.35813	4.36833	4.41136		4.35519	4.34095	4.34411	4.29423
Itsn2	0.0104122	0.00101712	8.1764e-06	24	14	0.057871	5.89707	5.84299	5.82316	5.87009	5.89855		5.8884	5.90855	5.98385	5.98705	5.96233	5.95019	6.03024	5.96137	6.03605		5.92748	6.01908	5.97559		5.96664	5.96137	5.90039	5.92727
Klhl13	0.0104122	0.00101712	8.1764e-06	24	2	0.0567294	6.58377	6.61379	6.62841	6.65192	6.61932		6.57811	6.59059	6.53405	6.52905	6.57169	6.53668	6.45894	6.54156	6.45699		6.50221	6.5259	6.49658		6.57135	6.5128	6.58371	6.60771
Whamm	0.0104122	0.00101712	8.1764e-06	24	14	0.0553607	4.26275	4.24864	4.22869	4.24244	4.31119		4.28076	4.25864	4.33437	4.3127	4.32073	4.36853	4.40372	4.35744	4.38689		4.34863	4.42331	4.34275		4.28298	4.32324	4.40651	4.31013
Arhgap21	0.0104122	0.00101712	8.1764e-06	24	14	0.048339	7.13914	7.16174	7.11136	7.15514	7.15001		7.17043	7.18987	7.21837	7.25463	7.21017	7.1956	7.25931	7.23445	7.26537		7.23153	7.25366	7.19049		7.19869	7.14883	7.17033	7.19101
Ccdc28a	0.0104122	0.00101712	8.1764e-06	24	20	0.0430495	4.12351	4.11858	4.14467	4.1464	4.09755		4.08379	4.08083	4.07866	4.04409	4.1173	4.08239	4.11299	4.13803	4.08549		4.15237	4.19136	4.12203		4.15535	4.20394	4.21607	4.12344
Htr5b	0.0131268	0.00128229	1.27623e-05	24	4	0.499239	1.55747	1.22682	1.56818	1.44223	1.21187		1.39217	0.99804	0.84951	0.892804	0.791925	1.02608	0.380638	0.429031	0.686136		0.156441	0.469308	0.3904		0.549899	0.5461	0.587144	0.402023
Lrrc18	0.0131268	0.00128229	1.27623e-05	24	2	0.336035	1.1084	0.928742	1.05926	0.85231	0.594306		0.917798	0.610975	0.269513	0.476203	0.225238	0.266536	0.0192289	-0.0950355	0.431915		-0.120035	0.379745	0.460106		0.485354	0.286125	0.505596	0.420773
Pcdha8	0.0131268	0.00128229	1.27623e-05	24	16	0.304938	0.64176	0.726196	0.690976	0.60786	0.436748		0.761568	0.740737	0.804484	0.795604	0.792214	1.01283	1.26404	1.04987	1.19282		1.0855	1.49105	1.15886		1.01926	1.12771	1.09265	1.38906
Chodl	0.0131268	0.00128229	1.27623e-05	24	2	0.190213	4.07862	4.04711	3.96751	4.06403	3.74122		3.867	3.76757	3.63912	3.48779	3.56005	3.59672	3.40905	3.46717	3.53842		3.40373	3.47221	3.53541		3.60062	3.67047	3.37689	3.55997
Bambi-ps1	0.0131268	0.00128229	1.27623e-05	24	0	0.174683	1.01187	0.937862	0.989262	1.00026	0.811946		0.855905	0.756699	0.55098	0.596384	0.717894	0.60709	0.666841	0.559254	0.614505		0.802426	0.798558	0.850491		0.966568	0.769679	1.05607	0.926236
Odc1	0.0131268	0.00128229	1.27623e-05	24	4	0.168504	6.599	6.62665	6.669	6.64445	6.57983		6.59606	6.55136	6.44857	6.4638	6.41407	6.47989	6.33295	6.31332	6.31306		6.29477	6.23488	6.3975		6.31602	6.33879	6.39143	6.33275
Spag5	0.0131268	0.00128229	1.27623e-05	24	14	0.163196	2.13671	2.36864	2.05958	2.17469	2.1863		2.3765	2.38482	2.55918	2.4698	2.51485	2.46894	2.62459	2.64335	2.69206		2.5927	2.8071	2.59943		2.5702	2.68111	2.52999	2.49374
Rhbdf2	0.0131268	0.00128229	1.27623e-05	24	22	0.16199	1.05983	1.10763	1.30031	0.919251	0.873783		1.01914	0.893789	0.823266	0.858043	0.784691	0.83439	0.878546	1.0118	0.852447		0.963487	1.0512	1.17813		1.11447	1.08162	1.21786	1.11672
Tjap1	0.0131268	0.00128229	1.27623e-05	24	12	0.154375	3.63481	3.50745	3.37846	3.62155	3.58746		3.66834	3.71018	3.90528	3.88438	3.74214	3.7741	3.94513	3.76401	4.01319		3.79995	3.84647	3.75785		3.67722	3.72088	3.57856	3.58193
Dzip1l	0.0131268	0.00128229	1.27623e-05	24	12	0.139019	4.35019	4.37643	4.3481	4.42192	4.44907		4.45918	4.55959	4.6949	4.64707	4.61805	4.60079	4.71217	4.68447	4.7148		4.61383	4.72244	4.52667		4.5722	4.54991	4.55421	4.40591
Clk4	0.0131268	0.00128229	1.27623e-05	24	14	0.126202	4.41473	4.31336	4.25715	4.20797	4.41323		4.40026	4.36	4.54303	4.47401	4.51473	4.65503	4.68598	4.57873	4.68206		4.43081	4.67257	4.63186		4.55837	4.53882	4.42383	4.52185
Map4k5	0.0131268	0.00128229	1.27623e-05	24	12	0.121702	5.0226	5.0083	4.90146	4.98998	5.09767		5.09166	5.04519	5.25186	5.16548	5.21687	5.2143	5.32326	5.21005	5.27626		5.12559	5.2173	5.17393		5.18116	5.0497	4.91535	5.10721
Coq10b	0.0131268	0.00128229	1.27623e-05	24	6	0.119539	3.84509	3.90769	3.93339	3.86968	3.90498		3.9104	3.925	3.90275	3.89698	3.8722	3.95405	3.80727	3.78089	3.80487		3.52728	3.66908	3.81503		3.74135	3.68438	3.57791	3.69322
Med12	0.0131268	0.00128229	1.27623e-05	24	14	0.109581	5.2296	5.2571	5.16269	5.1699	5.27987		5.29393	5.23381	5.34975	5.43884	5.30873	5.45707	5.47072	5.39007	5.55095		5.4011	5.44562	5.3499		5.38367	5.35395	5.21158	5.29756
Susd6	0.0131268	0.00128229	1.27623e-05	24	8	0.0985866	5.48785	5.57297	5.56784	5.48492	5.63755		5.61717	5.66365	5.73262	5.80112	5.6462	5.63925	5.63878	5.60783	5.63803		5.53481	5.49551	5.53233		5.62109	5.47387	5.48425	5.41193
Lfng	0.0131268	0.00128229	1.27623e-05	24	10	0.0941362	5.34924	5.40816	5.32644	5.42646	5.4601		5.40859	5.43959	5.52887	5.52995	5.55384	5.40337	5.48205	5.44869	5.49198		5.37573	5.34141	5.31817		5.31715	5.33458	5.30095	5.02697
Adgrg1	0.0131268	0.00128229	1.27623e-05	24	0	0.0819859	7.52298	7.56364	7.56656	7.52342	7.46221		7.46236	7.46684	7.38012	7.36411	7.38537	7.37735	7.38166	7.37596	7.38837		7.54689	7.41157	7.42483		7.54772	7.51931	7.50061	7.45406
Mdm4	0.0131268	0.00128229	1.27623e-05	24	14	0.0791653	6.25737	6.19875	6.21495	6.23511	6.23299		6.27068	6.29836	6.30539	6.31358	6.35027	6.39051	6.38813	6.43336	6.42275		6.32691	6.47236	6.36744		6.29906	6.22384	6.31849	6.36775
Gramd4	0.0131268	0.00128229	1.27623e-05	24	22	0.0789006	5.66933	5.6821	5.75298	5.63216	5.60715		5.59274	5.57052	5.46922	5.49733	5.51291	5.52346	5.523	5.54696	5.51251		5.63807	5.58968	5.61106		5.62092	5.68564	5.66675	5.6102
4933427D14Rik	0.0131268	0.00128229	1.27623e-05	24	14	0.0779246	4.58047	4.55277	4.55799	4.5796	4.57036		4.63971	4.5371	4.60892	4.65528	4.65486	4.71085	4.73781	4.78969	4.76351		4.68547	4.83855	4.7071		4.67663	4.64719	4.6066	4.69114
Ago4	0.0131268	0.00128229	1.27623e-05	24	14	0.0745215	3.7839	3.84207	3.84057	3.74504	3.83114		3.88755	3.84477	3.95314	3.9639	3.9172	3.90648	3.98153	4.06293	3.95372		3.97959	4.07099	3.86996		3.89054	3.93096	3.87614	3.92828
Fryl	0.0131268	0.00128229	1.27623e-05	24	14	0.0728668	7.00773	6.96248	6.84973	6.93932	6.98011		7.00475	6.99218	7.04255	7.16818	7.04771	7.06073	7.15755	7.07717	7.18841		7.09036	7.13397	7.10331		7.09738	7.02245	7.05732	7.06275
C2cd2	0.0131268	0.00128229	1.27623e-05	24	12	0.0717834	4.1319	4.08706	4.03813	4.05297	4.14562		4.15613	4.17174	4.21704	4.2802	4.2389	4.20198	4.3027	4.21919	4.21896		4.16297	4.2596	4.13288		4.13422	4.14577	4.1682	4.09688
Sec61a2	0.0131268	0.00128229	1.27623e-05	24	14	0.0671996	5.37767	5.3854	5.40914	5.36231	5.40011		5.46511	5.38778	5.49881	5.4546	5.4793	5.50852	5.51953	5.53796	5.53847		5.48165	5.53833	5.4889		5.46682	5.38661	5.42663	5.51295
Acsl3	0.0131268	0.00128229	1.27623e-05	24	2	0.0586037	7.80722	7.86376	7.75727	7.83394	7.75859		7.77624	7.82715	7.79661	7.74238	7.73216	7.69052	7.66752	7.68121	7.66614		7.64167	7.67526	7.70166		7.73917	7.75384	7.72455	7.76098
Zfyve1	0.0131268	0.00128229	1.27623e-05	24	10	0.05652	5.8768	5.85893	5.80157	5.89019	5.92515		5.89955	5.91862	6.00212	5.97384	5.93502	5.94199	5.9443	5.9289	5.92778		5.90092	5.89083	5.83035		5.84373	5.93119	5.8092	5.78532
Setdb1	0.0131268	0.00128229	1.27623e-05	24	12	0.0533783	5.471	5.47706	5.4762	5.50487	5.52568		5.54445	5.53037	5.57508	5.57437	5.56748	5.61604	5.58996	5.60874	5.60586		5.53698	5.6139	5.54274		5.46918	5.52409	5.55536	5.50396
Amfr	0.0131268	0.00128229	1.27623e-05	24	4	0.0493505	7.89482	7.92703	7.90937	7.90086	7.91948		7.92427	7.88084	7.8868	7.90768	7.86605	7.87507	7.85933	7.81922	7.81263		7.82687	7.77716	7.82864		7.83394	7.85952	7.86026	7.73812
Fam136a	0.0131268	0.00128229	1.27623e-05	24	4	0.0485828	4.61033	4.56633	4.68359	4.70521	4.59149		4.5846	4.62948	4.57835	4.53698	4.57374	4.56317	4.50385	4.53344	4.5004		4.52538	4.47328	4.50307		4.54113	4.5603	4.52583	4.58043
Blmh	0.0131268	0.00128229	1.27623e-05	24	4	0.0425216	5.87299	5.90745	5.90088	5.89666	5.88368		5.90722	5.91174	5.8927	5.87412	5.90326	5.87227	5.82259	5.86586	5.78667		5.84974	5.76985	5.80601		5.86207	5.84248	5.81214	5.86334
Gm6498	0.0173948	0.00169921	1.96221e-05	24	14	0.358559	-1.38921	-1.36729	-1.48116	-1.66025	-1.28895		-1.0206	-1.06146	-0.957744	-0.767999	-0.852854	-0.551913	-0.797227	-0.506443	-0.465221		-0.860214	-0.688197	-0.397548		-0.954413	-1.25182	-0.960718	-0.432288
Plekhf1	0.0173948	0.00169921	1.96221e-05	24	12	0.31622	2.52254	2.42992	2.27098	2.29072	2.90947		2.55005	2.79471	3.45217	3.18371	3.22834	2.77225	3.21243	2.83592	3.25189		2.66647	2.82726	2.70992		2.66009	2.77148	2.46984	2.38872
Nscme3l	0.0173948	0.00169921	1.96221e-05	24	14	0.297248	-0.0934019	-0.103595	-0.24157	-0.226011	-0.112868		-0.0269556	-0.0608519	0.23914	0.18728	0.0266243	0.719893	0.675115	0.584118	0.695237		0.390426	0.557122	0.702484		0.375742	0.231524	0.338448	0.33905
Fem1al	0.0173948	0.00169921	1.96221e-05	24	16	0.263596	0.589263	0.631999	0.547508	0.704607	0.574503		0.753103	0.492467	0.698675	0.750862	0.752973	1.10701	1.1745	1.13191	1.26939		0.837198	1.47957	1.17321		0.817252	0.859399	0.951271	0.9017
Slfnl1	0.0173948	0.00169921	1.96221e-05	24	14	0.259038	-1.04042	-1.64396	-1.40415	-1.25019	-1.1638		-1.00756	-0.984902	-0.90657	-0.793883	-0.663739	-0.695875	-0.668813	-0.674089	-0.359997		-0.91485	-0.328495	-0.993444		-1.15548	-0.987209	-0.928026	-0.97145
Sec14l5	0.0173948	0.00169921	1.96221e-05	24	14	0.244823	3.88656	3.58347	2.98218	3.63239	3.80169		3.74603	3.68708	4.11538	4.1408	4.08128	3.92258	4.38788	3.92738	4.34001		3.93338	3.94238	4.20047		3.87268	3.76194	3.65371	3.89702
Klf15	0.0173948	0.00169921	1.96221e-05	24	10	0.202626	4.88305	4.88013	4.85868	4.91576	5.17283		5.05701	5.23188	5.50231	5.36516	5.36196	5.14073	5.26537	5.19975	5.26425		5.04265	5.1021	5.02586		5.02866	5.03204	5.02908	4.81203
Hes5	0.0173948	0.00169921	1.96221e-05	24	20	0.152016	4.86686	4.6904	4.65244	4.84735	4.7255		4.71895	4.53628	4.52631	4.44593	4.62214	4.72058	4.77748	4.7215	4.61663		4.90416	4.81928	4.88285		4.86748	4.91557	4.9889	4.94311
4732471J01Rik	0.0173948	0.00169921	1.96221e-05	24	16	0.14877	2.82224	2.7323	2.71481	2.80895	2.7365		2.87556	2.78147	2.76421	2.84707	2.89136	2.98261	3.02378	2.99141	3.09309		3.02741	3.14771	3.08303		2.85856	2.9252	2.9905	3.05269
Nup93	0.0173948	0.00169921	1.96221e-05	24	16	0.145352	4.17078	4.16193	4.04747	4.10572	4.18744		4.23842	4.19165	4.32546	4.33513	4.29555	4.37394	4.46814	4.41007	4.48463		4.37891	4.54069	4.48098		4.36236	4.38117	4.36931	4.47193
Usp53	0.0173948	0.00169921	1.96221e-05	24	10	0.144982	4.95767	4.94218	4.93191	4.90745	5.07269		5.06416	5.16579	5.39596	5.22602	5.21082	5.15708	5.21455	5.1811	5.19009		5.00456	5.11403	5.0133		5.03121	5.06426	4.92032	4.92914
Pxdn	0.0173948	0.00169921	1.96221e-05	24	14	0.128796	4.84764	4.70057	4.69444	4.75282	4.79401		4.75516	4.86119	4.85543	4.94791	4.8756	5.02142	5.03497	5.03834	5.1002		5.0411	5.13357	4.8907		4.96938	4.89311	4.87658	4.76577
Prdm15	0.0173948	0.00169921	1.96221e-05	24	14	0.117604	4.17132	4.18011	4.20607	4.23932	4.2479		4.21525	4.3162	4.45783	4.35795	4.42303	4.28541	4.43635	4.5277	4.48492		4.46521	4.5695	4.29584		4.40328	4.41647	4.30961	4.29555
Pisd-ps1	0.0173948	0.00169921	1.96221e-05	24	16	0.110456	2.86286	2.6096	2.54921	2.71945	2.66486		2.71432	2.71105	2.77838	2.73739	2.74922	2.84948	2.8815	2.95823	2.92494		2.85831	3.05545	2.88192		2.85355	2.81432	2.86532	2.85957
Kcnip3	0.0173948	0.00169921	1.96221e-05	24	0	0.102534	6.15771	6.19405	6.18659	6.20276	6.07408		6.03942	6.00766	5.87711	5.8957	5.91588	5.96483	5.87672	5.94928	5.92101		6.00229	5.93247	6.01864		5.9482	6.04181	6.07999	5.97621
Dvl3	0.0173948	0.00169921	1.96221e-05	24	14	0.0864451	5.30817	5.28562	5.2971	5.29277	5.34508		5.32978	5.34162	5.44274	5.44107	5.46734	5.40433	5.51796	5.4493	5.57465		5.5175	5.50879	5.42968		5.47187	5.45026	5.44997	5.38182
Nktr	0.0173948	0.00169921	1.96221e-05	24	14	0.0835291	6.40149	6.30199	6.32057	6.35291	6.33491		6.42659	6.39536	6.42758	6.41631	6.44348	6.55998	6.54076	6.55028	6.58144		6.46331	6.64675	6.51359		6.44818	6.41239	6.42758	6.53752
Ccdc181	0.0173948	0.00169921	1.96221e-05	24	0	0.0805959	4.4529	4.516	4.52994	4.47501	4.43849		4.39346	4.47144	4.36132	4.38245	4.39235	4.26847	4.29764	4.30323	4.31505		4.37858	4.37299	4.35848		4.36933	4.44257	4.45004	4.49996
Smim7	0.0173948	0.00169921	1.96221e-05	24	4	0.0763764	5.65637	5.68176	5.66438	5.62762	5.65396		5.65702	5.62359	5.6319	5.6098	5.58262	5.58685	5.57355	5.50081	5.51325		5.49708	5.45369	5.57775		5.54738	5.57297	5.52293	5.51558
Phka1	0.0173948	0.00169921	1.96221e-05	24	18	0.0744882	5.53251	5.53681	5.53323	5.61126	5.49011		5.53198	5.50715	5.49369	5.54807	5.54984	5.52092	5.63316	5.60067	5.63473		5.64406	5.7223	5.62111		5.70352	5.66981	5.59356	5.61946
Ralgps1	0.0173948	0.00169921	1.96221e-05	24	14	0.0674974	6.22824	6.22732	6.22409	6.2555	6.27037		6.24402	6.28932	6.34769	6.30147	6.33596	6.33961	6.37037	6.4233	6.40833		6.41202	6.45263	6.35095		6.3499	6.30097	6.38891	6.39519
Utp25	0.0173948	0.00169921	1.96221e-05	24	14	0.0619679	3.78326	3.71489	3.69294	3.62	3.71165		3.73962	3.74019	3.77309	3.77839	3.81351	3.84282	3.8709	3.84372	3.88362		3.81587	3.90248	3.81646		3.76488	3.77489	3.77927	3.81742
Cep85l	0.0173948	0.00169921	1.96221e-05	24	18	0.057471	4.82018	4.83111	4.81883	4.83283	4.73938		4.81197	4.73222	4.7171	4.74852	4.7496	4.78929	4.82454	4.83148	4.87069		4.86611	4.90222	4.87459		4.8514	4.81441	4.84821	4.92081
Fam193a	0.0173948	0.00169921	1.96221e-05	24	14	0.0368966	6.3196	6.26764	6.286	6.36941	6.29873		6.3438	6.3235	6.34282	6.35651	6.3497	6.38626	6.40134	6.39427	6.40965		6.40817	6.39241	6.3567		6.35637	6.32931	6.35224	6.33731
Etv3	0.0173948	0.00169921	1.96221e-05	24	8	0.0351826	5.71345	5.71996	5.74445	5.74199	5.74936		5.76	5.74008	5.76798	5.75386	5.77348	5.74927	5.7302	5.77684	5.73073		5.69637	5.73362	5.67964		5.67038	5.67371	5.6996	5.66998
Slc12a3	0.0200521	0.00195879	2.9743e-05	24	16	0.613909	-2.15184	-2.03466	-1.91702	-1.97852	-2.37644		-1.8203	-1.93763	-1.82334	-1.71504	-1.88648	-1.31165	-1.14432	-1.19165	-0.854143		-1.12633	-0.659176	-1.01128		-0.940871	-1.05823	-1.55345	-0.974948
Mir3070b	0.0200521	0.00195879	2.9743e-05	24	16	0.476006	0.0545255	-0.154826	-0.179195	-0.162835	-0.00351836		0.145865	-0.102748	0.132362	0.331491	0.228914	0.736382	0.879449	0.775259	0.802921		0.518349	1.14538	0.902206		0.436595	0.735035	0.267446	0.808965
Rasl11b	0.0200521	0.00195879	2.9743e-05	24	2	0.473849	4.8121	4.769	4.33395	4.61437	4.21564		4.38191	3.98968	3.4764	3.55459	3.52487	3.95507	3.46736	3.05438	3.39075		3.0907	3.0644	3.88454		3.50433	3.64369	3.33734	3.7661
Mir487b	0.0200521	0.00195879	2.9743e-05	24	16	0.466477	-0.90651	-1.29587	-1.14919	-1.13244	-1.00006		-0.704265	-1.13675	-0.841104	-0.57667	-0.590223	-0.214358	-0.260396	-0.0744639	0.0503931		-0.340363	0.293809	-0.177866		-0.477241	-0.285899	-0.268433	-0.369333
Papolb	0.0200521	0.00195879	2.9743e-05	24	16	0.465148	-1.69525	-1.81224	-1.51703	-1.70352	-1.70946		-1.71003	-1.5579	-1.76479	-1.31338	-1.23341	-1.11717	-1.05221	-0.993814	-0.646423		-1.03556	-0.735617	-0.80485		-0.87213	-1.18078	-0.855482	-1.19709
Cysltr2	0.0200521	0.00195879	2.9743e-05	24	22	0.437257	-1.8755	-2.27507	-1.69728	-1.59142	-1.8305		-1.95054	-2.10394	-2.19735	-2.0375	-2.51397	-2.59124	-2.00096	-2.61334	-2.41837		-1.8819	-1.67173	-1.64397		-0.971057	-0.891679	-1.43113	-1.44352
Mm2pr	0.0200521	0.00195879	2.9743e-05	24	16	0.335465	-0.506925	-0.490599	-0.792533	-0.437196	-1.10132		-0.419926	-0.556443	-0.755436	-0.441754	-0.364282	-0.424138	-0.0783278	-0.0797922	0.0749996		-0.0325063	0.209691	-0.0484477		-0.296752	-0.369375	-0.0702391	0.17436
D630039A03Rik	0.0200521	0.00195879	2.9743e-05	24	0	0.282265	0.162351	0.277902	0.419824	0.155769	0.0485524		0.191941	0.0944422	0.112241	-0.182429	-0.391571	-0.292511	-0.232238	-0.67476	-0.257506		-0.147884	-0.170967	-0.295082		0.24937	0.131835	0.115596	-0.0296727
6530411M01Rik	0.0200521	0.00195879	2.9743e-05	24	0	0.268665	-0.224021	-0.631253	-0.501484	-0.253253	-0.728387		-0.523777	-0.85923	-0.906311	-1.22071	-0.806657	-0.891823	-0.96285	-1.08196	-0.977285		-0.856561	-0.577482	-0.972666		-0.542192	-0.368124	-0.567	-0.79672
Mfsd4b1	0.0200521	0.00195879	2.9743e-05	24	20	0.202084	0.0536105	0.0311143	-0.0765192	0.170334	-0.0403011		-0.259376	-0.233343	-0.403044	-0.342843	-0.114091	-0.0974882	0.110446	-0.0250549	-0.150864		0.165326	0.188302	0.167433		0.216899	0.0722915	0.261388	0.149896
Map3k19	0.0200521	0.00195879	2.9743e-05	24	4	0.197966	4.30521	4.40015	4.32742	4.41317	4.3238		4.44147	4.36666	4.38574	4.33371	4.15912	4.19389	4.01864	4.02248	4.14775		4.1314	3.98511	4.00784		4.24076	4.11519	4.01993	4.06039
Trib1	0.0200521	0.00195879	2.9743e-05	24	10	0.177658	3.40249	3.51503	3.56843	3.53753	3.68875		3.56886	3.77515	3.916	3.85283	3.91086	3.63985	3.78988	3.65382	3.75657		3.54302	3.58727	3.47178		3.57173	3.49424	3.45928	3.25372
5330434G04Rik	0.0200521	0.00195879	2.9743e-05	24	16	0.175776	3.13323	3.01233	3.09252	3.16817	3.09975		3.18	3.13646	3.19676	3.24021	3.1864	3.39344	3.40315	3.46089	3.52739		3.33445	3.74575	3.43445		3.34834	3.26418	3.28266	3.47692
Gm10037	0.0200521	0.00195879	2.9743e-05	24	20	0.159728	0.927183	0.675252	0.890008	0.737406	0.586772		0.828729	0.612498	0.658672	0.609369	0.437109	0.666559	0.725042	0.692817	0.710192		0.819396	1.00262	0.834763		0.843144	0.992197	0.931696	1.02188
C130074G19Rik	0.0200521	0.00195879	2.9743e-05	24	20	0.147799	3.41448	3.16307	3.27048	3.18191	3.17661		3.20953	3.12	2.98361	3.0849	3.03457	3.16415	3.19274	3.13914	3.18288		3.33412	3.29392	3.42205		3.39787	3.38806	3.30538	3.65049
Ccdc103	0.0200521	0.00195879	2.9743e-05	24	2	0.138894	1.46442	1.69638	1.76663	1.59312	1.50474		1.57782	1.49069	1.50688	1.43132	1.32354	1.25859	1.26517	1.268	1.26455		1.39064	1.28806	1.28201		1.38084	1.50801	1.42255	1.41581
Phactr4	0.0200521	0.00195879	2.9743e-05	24	12	0.131715	3.80029	3.66091	3.58358	3.63025	3.79477		3.79738	3.78527	3.95824	4.02251	3.92899	3.86858	4.02514	3.89646	4.03028		3.90708	3.83231	3.92038		3.87262	3.72588	3.70567	3.90065
Per3	0.0200521	0.00195879	2.9743e-05	24	10	0.129399	5.59218	5.63602	5.59508	5.60816	5.73026		5.81011	5.68888	5.71029	5.90287	5.7428	5.98898	5.87282	5.81449	5.90882		5.70586	5.77843	5.78693		5.6435	5.5217	5.56356	5.57202
Stard13	0.0200521	0.00195879	2.9743e-05	24	10	0.12078	4.37812	4.33923	4.27066	4.3241	4.49329		4.43636	4.49403	4.6445	4.65781	4.51696	4.53024	4.6176	4.47083	4.59268		4.40849	4.45119	4.4804		4.47618	4.3507	4.32996	4.27542
Safb2	0.0200521	0.00195879	2.9743e-05	24	14	0.12013	5.2678	5.15067	5.12811	5.13874	5.18243		5.26887	5.21147	5.2867	5.32034	5.31256	5.42183	5.47399	5.39796	5.52155		5.44169	5.45273	5.49043		5.3712	5.32395	5.2718	5.65174
Cdc7	0.0200521	0.00195879	2.9743e-05	24	14	0.118194	3.33842	3.20364	3.17589	3.24024	3.24056		3.28026	3.32562	3.35698	3.33486	3.36979	3.4706	3.43313	3.57305	3.58072		3.39938	3.6411	3.41957		3.18271	3.35834	3.38979	3.36468
Ankrd13a	0.0200521	0.00195879	2.9743e-05	24	12	0.114379	5.70916	5.57563	5.42563	5.70189	5.77176		5.64223	5.70183	5.91276	5.88334	5.87552	5.73321	5.9331	5.7801	5.91735		5.75834	5.75904	5.72408		5.71703	5.75559	5.59481	5.61997
Saxo2	0.0200521	0.00195879	2.9743e-05	24	2	0.109385	1.75321	1.63812	1.66146	1.51716	1.59528		1.65427	1.57846	1.51209	1.50749	1.42087	1.47537	1.25479	1.30474	1.48734		1.35178	1.44059	1.41621		1.47201	1.41721	1.50524	1.51986
Ppp1r16b	0.0200521	0.00195879	2.9743e-05	24	12	0.107337	7.3834	7.41102	7.08305	7.37091	7.51995		7.42619	7.42522	7.6479	7.64024	7.60078	7.50151	7.6393	7.48844	7.65255		7.46039	7.4774	7.5085		7.50526	7.4036	7.37736	7.38373
Vcan	0.0200521	0.00195879	2.9743e-05	24	14	0.105517	4.75847	4.83948	4.78673	4.77909	4.8809		4.84851	4.80148	4.93329	5.00426	4.90476	4.98272	5.08432	4.99298	5.03307		5.04654	5.0093	4.94443		5.12984	4.93785	4.80859	4.91528
St3gal1	0.0200521	0.00195879	2.9743e-05	24	4	0.100619	4.59956	4.61579	4.54724	4.52839	4.49358		4.53705	4.60117	4.46981	4.49561	4.45517	4.45104	4.31526	4.39262	4.41886		4.4017	4.35294	4.36339		4.4524	4.39833	4.39667	4.34767
Dtx4	0.0200521	0.00195879	2.9743e-05	24	22	0.0898398	6.43475	6.41552	6.46124	6.44723	6.35937		6.33842	6.31319	6.23704	6.29392	6.29773	6.23788	6.27639	6.36739	6.32455		6.44024	6.43281	6.34821		6.39168	6.46751	6.50226	6.40764
Tdp1	0.0200521	0.00195879	2.9743e-05	24	14	0.078995	3.62198	3.59193	3.57735	3.50211	3.6377		3.62468	3.67397	3.74766	3.79417	3.74639	3.67254	3.78321	3.7901	3.75515		3.72937	3.81466	3.64586		3.69272	3.70963	3.71765	3.63648
Mxd1	0.0200521	0.00195879	2.9743e-05	24	12	0.0758768	4.48062	4.44667	4.38501	4.43628	4.52518		4.51299	4.46286	4.63856	4.56126	4.58132	4.56628	4.59466	4.58756	4.61243		4.51478	4.54888	4.45758		4.47561	4.55993	4.34847	4.44791
Zcchc8	0.0200521	0.00195879	2.9743e-05	24	12	0.0717394	4.31514	4.26704	4.24611	4.26621	4.25596		4.34478	4.38619	4.34739	4.43623	4.39067	4.38539	4.39344	4.46176	4.44919		4.33031	4.50484	4.37206		4.33665	4.31183	4.33002	4.31843
Zfp445	0.0200521	0.00195879	2.9743e-05	24	14	0.0701152	6.78247	6.75705	6.69221	6.74163	6.79208		6.81174	6.80894	6.83547	6.86443	6.87506	6.9385	6.89227	6.96427	6.94915		6.80825	7.02313	6.89953		6.84257	6.82975	6.88284	6.88802
Exo5	0.0200521	0.00195879	2.9743e-05	24	0	0.0696082	3.30067	3.25626	3.3392	3.20077	3.15063		3.23502	3.21318	3.04615	3.07749	3.14195	3.15062	3.06863	3.0946	3.13881		3.17115	3.14815	3.22263		3.1798	3.15867	3.26202	3.22475
Tm9sf1	0.0200521	0.00195879	2.9743e-05	24	6	0.0659582	5.05668	5.15839	5.11543	5.06422	5.16227		5.13862	5.05799	5.08978	5.12401	5.08202	5.12423	5.06317	5.03287	5.02922		5.01056	4.9922	5.00757		5.03717	4.99796	4.961	5.01362
D630045J12Rik	0.0200521	0.00195879	2.9743e-05	24	14	0.0639837	6.12804	6.11747	6.09531	6.15949	6.13611		6.16208	6.18027	6.19942	6.21844	6.20242	6.23169	6.24541	6.29469	6.28414		6.30593	6.32236	6.14552		6.21236	6.17273	6.19365	6.13982
Hacd3	0.0200521	0.00195879	2.9743e-05	24	4	0.0638935	7.92246	7.94551	7.98605	7.97626	7.91506		7.91648	7.96384	7.91258	7.89433	7.9024	7.88851	7.83444	7.89013	7.81314		7.81581	7.82111	7.82152		7.84648	7.88018	7.87348	7.76201
Zbed4	0.0200521	0.00195879	2.9743e-05	24	16	0.0626165	2.59069	2.60874	2.61267	2.56253	2.58333		2.53007	2.5949	2.62755	2.65701	2.59559	2.63342	2.67844	2.70905	2.72322		2.72198	2.6569	2.69305		2.6804	2.63053	2.7685	2.63937
Kmt2d	0.0200521	0.00195879	2.9743e-05	24	14	0.0620983	8.80301	8.72025	8.74675	8.79415	8.74479		8.80721	8.77503	8.79447	8.84871	8.81879	8.86246	8.90934	8.89271	8.95342		8.96026	8.89049	8.85172		8.85802	8.75851	8.82485	8.84216
Zmynd8	0.0200521	0.00195879	2.9743e-05	24	14	0.0616031	7.09564	7.049	7.06826	7.07923	7.06866		7.09559	7.13316	7.18494	7.18276	7.17393	7.11119	7.20367	7.22768	7.23833		7.25679	7.23257	7.1366		7.17067	7.19781	7.10462	7.17793
Clcn4	0.0200521	0.00195879	2.9743e-05	24	6	0.061522	7.37851	7.33419	7.2861	7.34112	7.3468		7.34067	7.32778	7.32661	7.30623	7.33505	7.31046	7.27434	7.28064	7.25201		7.20932	7.24395	7.24575		7.20698	7.24804	7.24117	7.24643
Pds5a	0.0200521	0.00195879	2.9743e-05	24	12	0.0614027	5.54289	5.5648	5.52196	5.54679	5.57617		5.5604	5.59986	5.65234	5.6733	5.63147	5.64421	5.66452	5.68024	5.68464		5.58622	5.66973	5.59274		5.61123	5.60272	5.50468	5.56529
Prpf4b	0.0200521	0.00195879	2.9743e-05	24	14	0.0608429	5.82416	5.8037	5.81015	5.83764	5.8069		5.8512	5.87898	5.87434	5.9015	5.9217	5.93936	5.94825	5.97969	5.98524		5.91457	6.04025	5.93521		5.90123	5.87903	5.89803	6.0908
Iffo1	0.0200521	0.00195879	2.9743e-05	24	14	0.0574401	5.147	5.13135	5.07342	5.07427	5.15511		5.15595	5.13342	5.19404	5.21928	5.16223	5.30374	5.30698	5.18969	5.27596		5.21492	5.20107	5.20347		5.16639	5.11281	5.18206	5.14781
Ddx20	0.0200521	0.00195879	2.9743e-05	24	6	0.0571041	3.8419	3.80651	3.81371	3.88944	3.84305		3.91374	3.90075	3.90877	3.89324	3.87488	3.87834	3.82212	3.82497	3.80624		3.77222	3.81732	3.73389		3.77436	3.77337	3.82004	3.71098
Nkap	0.0200521	0.00195879	2.9743e-05	24	6	0.0556415	4.34546	4.3241	4.34188	4.38605	4.38944		4.34916	4.37901	4.37623	4.36981	4.3622	4.43388	4.29792	4.33236	4.34403		4.2148	4.23853	4.30653		4.33181	4.18531	4.21778	4.30842
Mgat1	0.0200521	0.00195879	2.9743e-05	24	4	0.0527723	6.12999	6.13663	6.19166	6.15862	6.12297		6.13597	6.10447	6.08838	6.09149	6.07233	6.08171	6.06637	6.01971	6.0384		6.05781	6.01079	6.02658		6.07079	6.05683	6.07325	5.95257
Fmnl1	0.0200521	0.00195879	2.9743e-05	24	14	0.0522835	4.83841	4.74778	4.75801	4.81144	4.81842		4.81448	4.84988	4.9249	4.88851	4.86795	4.81903	4.88984	4.94249	4.93423		4.9556	4.92207	4.88251		4.84791	4.91277	4.88308	4.85531
Sar1a	0.0200521	0.00195879	2.9743e-05	24	4	0.0497001	6.99498	6.98605	7.04057	6.97352	6.99032		6.98903	7.01902	7.0029	6.96632	6.98797	6.94904	6.91644	6.92694	6.91101		6.88424	6.8706	6.94735		6.92596	6.94354	6.90644	6.94568
Map3k3	0.0200521	0.00195879	2.9743e-05	24	14	0.0491399	4.73416	4.66451	4.68522	4.69215	4.7185		4.73382	4.71535	4.7658	4.77063	4.71767	4.80371	4.81167	4.788	4.83302		4.75581	4.82016	4.78048		4.7583	4.73156	4.70209	4.75179
Cebpz	0.0200521	0.00195879	2.9743e-05	24	8	0.0486415	5.06305	5.04039	5.04206	5.08863	5.04447		5.05123	5.12457	5.09931	5.11107	5.10114	5.08311	5.07251	5.07132	5.04559		4.98195	4.99728	5.00995		4.98939	4.93359	5.00253	5.00207
Rfwd3	0.0200521	0.00195879	2.9743e-05	24	8	0.0471925	5.12263	5.16892	5.02708	5.10922	5.12884		5.12802	5.15252	5.21255	5.15585	5.16608	5.15605	5.12611	5.12102	5.12494		5.03078	5.09308	5.05024		5.10125	5.09103	5.01662	5.05164
Get1	0.0200521	0.00195879	2.9743e-05	24	2	0.0470948	6.69695	6.67715	6.69993	6.6856	6.66954		6.64975	6.68736	6.67017	6.5928	6.66336	6.55864	6.54161	6.62776	6.55024		6.62923	6.58569	6.5919		6.64542	6.65396	6.6608	6.64932
Thumpd3	0.0200521	0.00195879	2.9743e-05	24	4	0.0446061	4.02772	4.04073	4.05856	4.09946	4.06038		4.08786	4.06607	4.05228	4.04616	4.01809	4.03648	3.98704	3.9647	3.93529		3.96464	4.00551	3.93827		4.02294	4.06273	4.00923	3.99105
Grb2	0.0200521	0.00195879	2.9743e-05	24	2	0.043988	7.31111	7.25773	7.34656	7.30344	7.25598		7.27484	7.27058	7.22422	7.17742	7.25646	7.21156	7.16329	7.22413	7.17041		7.23688	7.19151	7.18371		7.21304	7.20422	7.24592	7.25659
Osbp	0.0200521	0.00195879	2.9743e-05	24	8	0.0435566	6.65332	6.63168	6.65463	6.69243	6.69748		6.66251	6.65234	6.68773	6.7064	6.71079	6.68854	6.69769	6.67411	6.69328		6.63596	6.6214	6.62358		6.61031	6.58947	6.62371	6.57398
Copb2	0.0200521	0.00195879	2.9743e-05	24	4	0.0418865	6.75519	6.79839	6.8135	6.78903	6.78913		6.78636	6.77046	6.77737	6.75139	6.76785	6.72713	6.70992	6.73585	6.69126		6.70898	6.6879	6.72003		6.71817	6.75771	6.71813	6.72344
Ehmt1	0.0200521	0.00195879	2.9743e-05	24	14	0.0392284	5.57694	5.60584	5.5913	5.66266	5.61085		5.64492	5.61098	5.66559	5.61867	5.66548	5.67096	5.70786	5.68882	5.71864		5.68647	5.72186	5.68574		5.68445	5.6702	5.61	5.67185
Med15	0.0200521	0.00195879	2.9743e-05	24	14	0.0329487	5.44319	5.45981	5.44176	5.42254	5.44725		5.46986	5.44462	5.48835	5.50777	5.50219	5.46397	5.52602	5.50221	5.55426		5.55839	5.53435	5.4745		5.49162	5.48311	5.49912	5.49618
Sgk1	0.0246117	0.00240419	4.44822e-05	24	10	0.548165	4.69155	4.70518	4.66818	4.60683	5.46677		4.97721	5.43645	6.27946	5.91297	6.03617	5.16783	5.70013	5.29821	5.84912		4.94237	5.25065	4.94431		4.91344	4.78317	5.03623	4.51456
Hif3a	0.0246117	0.00240419	4.44822e-05	24	12	0.50761	2.24433	2.08587	1.9723	2.05022	2.6475		2.54262	3.11229	3.47759	3.52052	3.36685	3.09147	3.42855	3.07495	3.42574		2.80374	3.17796	2.75838		2.96639	2.61107	2.87575	2.5606
Mir337	0.0246117	0.00240419	4.44822e-05	24	16	0.445291	-0.951838	-0.964118	-1.06435	-1.0476	-0.982329		-0.649068	-0.965759	-0.913251	-0.664975	-0.812358	-0.122029	-0.214007	-0.210016	-0.0704275		-0.406531	0.0938303	0.0799366		-0.646638	-0.38294	-0.549794	-0.119435
Mir344-2	0.0246117	0.00240419	4.44822e-05	24	16	0.38514	0.28287	0.235427	0.303251	0.139253	0.043638		0.53239	0.148719	0.330805	0.284385	0.51665	0.915746	0.875614	0.951927	1.11173		0.640282	1.35393	0.962099		0.787168	0.34851	0.720777	0.741173
Mir341	0.0246117	0.00240419	4.44822e-05	24	14	0.360349	0.0929146	-0.00224448	0.218058	0.313365	0.247212		0.302315	0.139639	0.434843	0.444931	0.361961	0.845986	1.00454	0.805326	1.1247		0.677693	1.28965	0.841079		0.26932	0.40187	0.51558	0.848306
Adam4	0.0246117	0.00240419	4.44822e-05	24	16	0.352496	0.576434	0.527684	0.630688	0.566889	0.481649		0.745136	0.727741	0.597539	1.01174	0.736301	1.10649	1.18075	1.16172	1.18676		1.10666	1.26546	1.37383		1.13151	0.968687	0.926108	1.23026
Nags	0.0246117	0.00240419	4.44822e-05	24	22	0.331098	-1.74064	-1.71873	-1.73386	-1.94754	-1.97998		-1.76685	-1.97382	-1.86254	-2.16298	-2.46205	-2.43279	-2.75223	-2.56858	-1.81617		-1.91272	-1.75515	-1.88113		-1.33605	-1.67002	-1.43221	-1.3627
A930013F10Rik	0.0246117	0.00240419	4.44822e-05	24	16	0.302015	1.30161	1.0711	1.09119	1.43992	1.06988		1.40261	1.31564	1.19344	1.44563	1.44088	1.71314	1.74276	1.77865	1.89528		1.60265	2.01165	1.87209		1.56393	1.5655	1.372	1.74332
Mir377	0.0246117	0.00240419	4.44822e-05	24	14	0.291162	0.180752	0.279458	0.184942	0.490674	0.36265		0.501049	0.52926	0.596707	0.665706	0.593011	1.08602	1.00317	0.930479	1.10814		0.636398	1.36157	0.752675		0.663608	0.712639	0.321409	0.737932
Adam5	0.0246117	0.00240419	4.44822e-05	24	2	0.256595	-0.286643	-0.339435	-0.108422	-0.288539	-0.614998		-0.256824	-0.456679	-0.657623	-0.567044	-0.936075	-0.739607	-1.03262	-0.864563	-0.783932		-0.840761	-0.711512	-0.821395		-0.630147	-0.946162	-0.533303	-0.484287
Cdh19	0.0246117	0.00240419	4.44822e-05	24	14	0.212537	3.14548	3.01177	2.84858	3.13261	3.18395		3.18475	3.26724	3.62997	3.37239	3.59951	3.2637	3.72071	3.46212	3.63522		3.47551	3.60577	3.53698		3.55622	3.34725	3.41617	3.53862
Baiap2l2	0.0246117	0.00240419	4.44822e-05	24	22	0.212011	-0.149798	-0.372747	-0.151034	-0.296147	-0.406523		-0.275484	-0.434329	-0.652547	-0.31565	-0.661555	-0.641423	-0.458993	-0.763698	-0.466948		-0.277755	-0.286491	-0.261845		-0.283204	0.0476384	-0.135728	0.313128
Paqr5	0.0246117	0.00240419	4.44822e-05	24	12	0.209348	1.20461	0.937323	1.19771	1.16244	1.43444		1.31315	1.57822	1.71354	1.81664	1.61813	1.57386	1.70347	1.68808	1.56903		1.38313	1.50067	1.63642		1.4975	1.36564	1.38647	1.43328
Ppef2	0.0246117	0.00240419	4.44822e-05	24	14	0.208914	0.257842	0.0505051	0.230907	0.312668	0.12717		0.317539	0.394543	0.667774	0.384477	0.433273	0.553291	0.715401	0.669696	0.721163		0.633904	0.630161	0.599849		0.636104	0.285686	0.494992	0.647585
Gpr84	0.0246117	0.00240419	4.44822e-05	24	20	0.203363	-0.514876	-0.675805	-0.73904	-0.683814	-0.791807		-0.67739	-0.875586	-0.82051	-0.704792	-0.776582	-0.937625	-0.714467	-0.634916	-0.47326		-0.443952	-0.420976	-0.234154		-0.326156	-0.530525	-0.192668	-0.223211
Etv4	0.0246117	0.00240419	4.44822e-05	24	20	0.190661	2.30631	2.56247	2.39397	2.45191	2.14519		2.31753	2.16382	2.03159	2.02864	2.08763	2.23877	2.22785	2.30446	2.34782		2.52318	2.56666	2.38908		2.45192	2.49145	2.43495	2.48413
Fam43a	0.0246117	0.00240419	4.44822e-05	24	10	0.189187	5.11506	5.10115	5.06602	5.01565	5.10118		5.19809	5.08701	5.49506	5.38161	5.42884	5.2832	5.60255	5.38229	5.4701		5.24479	5.14749	5.08368		4.99382	5.06102	4.8739	5.09563
Eva1a	0.0246117	0.00240419	4.44822e-05	24	8	0.172618	3.42205	3.34766	3.22866	3.41434	3.5838		3.53639	3.48643	3.73269	3.6603	3.57961	3.55338	3.57424	3.32984	3.48051		3.2249	3.24946	3.33706		3.34374	3.34837	3.24083	3.13
Gucy2f	0.0246117	0.00240419	4.44822e-05	24	22	0.171185	1.35801	1.31862	1.3135	1.55602	1.31487		1.30234	1.29025	1.07479	1.2364	1.09389	1.34642	1.14894	1.27777	1.29252		1.35555	1.56946	1.49496		1.56318	1.3732	1.70331	1.70954
Adipor2	0.0246117	0.00240419	4.44822e-05	24	12	0.135704	6.11442	6.06835	6.03926	6.04114	6.31485		6.17764	6.32718	6.6362	6.45488	6.50229	6.25807	6.43588	6.30634	6.41101		6.2043	6.2189	6.15645		6.18008	6.17738	6.0831	6.13289
Sema4g	0.0246117	0.00240419	4.44822e-05	24	16	0.129853	5.22515	5.2162	5.2387	5.16396	5.22899		5.23905	5.21934	5.23902	5.22998	5.31063	5.4084	5.3745	5.43673	5.4693		5.43813	5.54504	5.35857		5.33078	5.34143	5.43644	5.41338
Adra1b	0.0246117	0.00240419	4.44822e-05	24	4	0.128856	3.48923	3.45723	3.80972	3.52661	3.44893		3.54678	3.52965	3.47512	3.469	3.45477	3.44645	3.32901	3.38203	3.34184		3.19725	3.31191	3.2667		3.30371	3.36279	3.31384	3.2094
Inka2	0.0246117	0.00240419	4.44822e-05	24	2	0.128832	3.04207	3.18408	3.00807	2.9827	3.03572		2.82797	2.98015	2.90343	2.89941	2.75477	2.84423	2.78782	2.75498	2.76077		2.86479	2.79784	2.85907		2.9659	2.96312	2.98008	3.0708
Herpud1	0.0246117	0.00240419	4.44822e-05	24	10	0.095127	5.75604	5.82621	5.85284	5.85078	5.89057		5.86355	6.01053	6.12657	5.95617	5.95848	5.95422	5.91595	5.96663	5.91557		5.86587	5.8397	5.75427		5.77131	5.84754	5.80021	5.68996
Anks3	0.0246117	0.00240419	4.44822e-05	24	16	0.0945568	4.71	4.78744	4.77245	4.77466	4.7231		4.75622	4.78001	4.79045	4.80104	4.77373	4.86034	4.89464	4.89112	4.93701		4.93461	4.98255	4.89003		4.90745	4.94124	4.90417	4.84118
Slc10a7	0.0246117	0.00240419	4.44822e-05	24	10	0.0945531	3.11256	3.20353	3.12925	3.03018	3.12309		3.16685	3.26808	3.32544	3.29816	3.14879	3.25962	3.23314	3.21742	3.29504		3.14918	3.1511	3.11841		3.09731	3.06525	3.01266	3.06961
Mtmr2	0.0246117	0.00240419	4.44822e-05	24	12	0.0833065	5.53519	5.4528	5.34055	5.45587	5.61419		5.47573	5.54817	5.70484	5.65116	5.64248	5.60398	5.64363	5.62556	5.65019		5.54884	5.55258	5.54205		5.50944	5.43412	5.46817	5.59296
Smc2	0.0246117	0.00240419	4.44822e-05	24	12	0.0826863	3.0355	3.07305	3.03364	3.01978	3.14017		3.04422	3.13847	3.16514	3.2411	3.28124	3.1773	3.17223	3.29079	3.23032		3.11241	3.2268	3.10002		3.14201	3.08095	3.10987	3.11347
Rbm12	0.0246117	0.00240419	4.44822e-05	24	10	0.0785464	5.0935	5.11236	5.09054	5.09835	5.14697		5.17842	5.20943	5.27573	5.25776	5.25638	5.21977	5.1801	5.23725	5.22164		5.10307	5.17503	5.10673		5.11786	5.12957	5.07599	5.11721
Eif1a	0.0246117	0.00240419	4.44822e-05	24	4	0.0765659	5.41917	5.42011	5.45506	5.43702	5.45628		5.42332	5.50047	5.47569	5.40978	5.45271	5.3806	5.31693	5.38536	5.28356		5.24929	5.29713	5.35165		5.36777	5.32489	5.29892	5.41596
Rfc3	0.0246117	0.00240419	4.44822e-05	24	0	0.0737167	2.4963	2.52062	2.49581	2.4842	2.37538		2.44678	2.41171	2.28661	2.38926	2.26809	2.37973	2.33708	2.33927	2.35914		2.38518	2.41304	2.43961		2.47017	2.48064	2.49056	2.35227
Zfyve26	0.0246117	0.00240419	4.44822e-05	24	14	0.0730735	5.23051	5.20088	5.14932	5.21078	5.2188		5.22048	5.15212	5.21436	5.30773	5.26385	5.30902	5.36755	5.3152	5.39288		5.31462	5.32649	5.28802		5.29833	5.15732	5.26307	5.20415
Hsd17b12	0.0246117	0.00240419	4.44822e-05	24	6	0.0698967	6.10818	6.1179	6.15736	6.10628	6.11161		6.11706	6.12783	6.11191	6.11593	6.1308	6.08977	6.07296	6.05179	6.0228		5.95325	5.96949	6.0423		5.9893	6.01905	6.01491	6.00555
Ddx17	0.0246117	0.00240419	4.44822e-05	24	12	0.0693201	8.70399	8.68098	8.65103	8.64625	8.68414		8.70439	8.7558	8.8145	8.80521	8.80161	8.74246	8.80202	8.80802	8.83619		8.72508	8.82071	8.71475		8.71287	8.75097	8.67229	8.67593
Ubn2	0.0246117	0.00240419	4.44822e-05	24	14	0.0665734	6.50066	6.42347	6.41689	6.46715	6.46569		6.52345	6.49166	6.52607	6.54432	6.55354	6.62029	6.59034	6.63822	6.62258		6.51463	6.67194	6.57628		6.5407	6.48689	6.51532	6.57612
Fyco1	0.0246117	0.00240419	4.44822e-05	24	16	0.0615158	6.46068	6.50732	6.50775	6.47952	6.50728		6.48667	6.54068	6.53509	6.57556	6.5405	6.5334	6.56561	6.60498	6.63578		6.64958	6.64226	6.56298		6.56162	6.55513	6.6204	6.62233
Camk2d	0.0246117	0.00240419	4.44822e-05	24	20	0.0614853	7.03343	7.08876	7.06448	7.05861	7.0428		6.99815	7.05762	6.94394	6.96313	7.01792	7.00772	6.92264	7.05832	7.03696		7.06897	7.16899	7.059		7.10395	7.05866	7.17532	7.21496
Qpct	0.0246117	0.00240419	4.44822e-05	24	2	0.060281	4.78754	4.77711	4.823	4.85703	4.77654		4.83017	4.78071	4.77617	4.72669	4.7339	4.69383	4.65874	4.71886	4.62038		4.66979	4.65654	4.76242		4.74179	4.762	4.81324	4.71631
N6amt1	0.0246117	0.00240419	4.44822e-05	24	2	0.0582643	4.03534	4.16285	4.13051	4.18573	4.12805		4.1154	4.09281	4.06038	4.03183	4.03311	4.06438	4.01182	3.96817	3.97421		4.01041	3.98806	4.0336		4.06966	4.12783	4.04028	3.98216
Thtpa	0.0246117	0.00240419	4.44822e-05	24	0	0.0581925	4.87552	4.93506	4.9309	4.86806	4.83842		4.86424	4.81871	4.72752	4.7627	4.78502	4.78857	4.78195	4.74709	4.74958		4.79586	4.82378	4.81296		4.76879	4.78553	4.92339	4.85216
Etf1	0.0246117	0.00240419	4.44822e-05	24	6	0.0573952	6.28288	6.2695	6.30823	6.26956	6.26939		6.31355	6.30461	6.30531	6.29097	6.30698	6.27177	6.21896	6.26243	6.19274		6.17388	6.16514	6.1998		6.2386	6.19293	6.18839	6.24271
Kcnb2	0.0246117	0.00240419	4.44822e-05	24	20	0.056323	4.75123	4.79131	4.80536	4.79523	4.77043		4.76251	4.77187	4.74956	4.76741	4.7234	4.76799	4.76512	4.8363	4.78609		4.95595	4.90274	4.79328		4.97716	4.84765	4.93641	4.90743
Dip2b	0.0246117	0.00240419	4.44822e-05	24	12	0.0558836	7.22027	7.21585	7.09943	7.20944	7.267		7.2082	7.2168	7.27632	7.2993	7.30834	7.26577	7.32824	7.2803	7.3142		7.26993	7.26999	7.23624		7.26911	7.17109	7.18923	7.17618
Mageh1	0.0246117	0.00240419	4.44822e-05	24	2	0.0537402	4.94963	4.93435	4.96097	4.94479	4.8843		4.88505	4.91362	4.84984	4.88093	4.87413	4.83594	4.82415	4.81347	4.82328		4.84655	4.80678	4.79191		4.88901	4.94186	4.8503	4.79586
Eif4h	0.0246117	0.00240419	4.44822e-05	24	4	0.0485683	8.44541	8.47107	8.44074	8.47025	8.4457		8.43364	8.44731	8.40962	8.42436	8.4368	8.37555	8.37816	8.36927	8.37604		8.36411	8.35617	8.37209		8.36548	8.39831	8.4042	8.33126
Ppp1r12a	0.0246117	0.00240419	4.44822e-05	24	12	0.0460508	6.51113	6.52551	6.48838	6.52676	6.53375		6.52322	6.56629	6.60222	6.59598	6.5978	6.59407	6.58907	6.60961	6.61172		6.56071	6.57533	6.49314		6.53197	6.55422	6.43936	6.52768
Psmd11	0.0246117	0.00240419	4.44822e-05	24	8	0.0423887	5.96826	5.96876	5.94752	5.98886	6.00017		6.00279	6.00488	6.06737	6.02667	6.02001	5.97356	6.0059	6.00603	5.94497		5.96733	5.91555	5.9332		5.91925	5.95486	5.91561	5.89351
Zfp740	0.0246117	0.00240419	4.44822e-05	24	10	0.037947	6.44823	6.44476	6.44533	6.44105	6.48547		6.49457	6.44017	6.52092	6.47714	6.51795	6.48669	6.52528	6.4653	6.50396		6.42885	6.46029	6.47162		6.40071	6.38175	6.43229	6.43564
Smap2	0.0246117	0.00240419	4.44822e-05	24	2	0.0379306	7.31197	7.29152	7.34044	7.32734	7.29413		7.29114	7.31453	7.25528	7.26255	7.25583	7.2375	7.19693	7.26057	7.20228		7.28996	7.22944	7.21543		7.26593	7.24754	7.29894	7.25633
Derl1	0.0246117	0.00240419	4.44822e-05	24	2	0.0369698	6.61327	6.61819	6.69941	6.62059	6.59978		6.62474	6.60954	6.57339	6.59267	6.58603	6.56587	6.55478	6.53348	6.51953		6.56197	6.49681	6.54038		6.60815	6.55898	6.57979	6.51917
Rab11b	0.0246117	0.00240419	4.44822e-05	24	2	0.0366688	7.37864	7.40258	7.42133	7.38292	7.3584		7.38547	7.37238	7.33362	7.31636	7.35197	7.31579	7.3072	7.30162	7.29519		7.35168	7.266	7.33453		7.34604	7.36434	7.3518	7.29487
Nono	0.0246117	0.00240419	4.44822e-05	24	2	0.0321352	7.00082	7.01353	7.03988	7.01389	6.99203		6.98656	6.96664	6.96372	6.96957	6.9614	6.93268	6.93194	6.91221	6.92276		6.93119	6.84923	6.92941		6.93494	6.94743	6.91037	6.94545
Ppp3r2	0.0286392	0.00279762	6.56836e-05	24	16	0.439571	-0.821587	-1.10992	-1.0277	-0.939305	-0.934306		-0.876294	-0.897125	-0.693665	-0.892163	-0.737302	-0.340565	-0.266041	-0.27823	-0.200522		-0.406053	0.044968	0.0458275		-0.539678	-0.318544	-0.392859	0.110102
9530059O14Rik	0.0286392	0.00279762	6.56836e-05	24	16	0.361596	0.639328	0.260427	0.276072	0.201786	0.540762		0.584781	0.511988	0.722257	0.790299	0.618587	1.04817	1.16211	1.02336	1.17033		0.895934	1.45	1.15301		1.14672	0.655956	0.865408	1.07665
Edn1	0.0286392	0.00279762	6.56836e-05	24	18	0.356795	0.0344688	0.252608	-0.414484	-0.0580079	-0.19749		-0.132072	-0.0629319	-0.205327	0.0361596	0.0124781	-0.0719937	0.106372	0.300443	0.249951		0.496532	0.50302	0.447554		0.323889	0.58628	0.729874	0.591
Mir673	0.0286392	0.00279762	6.56836e-05	24	14	0.346887	-2.11281	-2.00422	-2.30917	-1.87936	-1.89988		-1.75926	-2.15554	-1.6982	-1.89841	-1.60475	-1.27971	-1.38565	-1.17767	-0.972641		-1.50768	-0.827878	-1.24561		-1.60209	-1.73565	-1.31698	-1.46701
Dnase1l2	0.0286392	0.00279762	6.56836e-05	24	16	0.337535	0.438149	0.75471	0.334784	0.336189	0.416075		0.270909	0.853676	0.822963	0.810606	0.773504	0.906282	1.21695	1.08173	1.2562		1.14685	1.38433	0.847768		0.983231	1.20564	0.898213	0.813535
Acot5	0.0286392	0.00279762	6.56836e-05	24	0	0.322568	0.0706329	0.234661	0.136235	0.0907894	-0.101009		0.0179205	-0.523879	-0.540918	-0.495745	-0.574903	-0.469674	-0.623843	-0.789174	-0.441783		-0.536914	-0.513938	-0.243467		-0.467636	-0.102931	-0.203909	-0.103968
Dennd2d	0.0286392	0.00279762	6.56836e-05	24	12	0.30036	-0.212049	-0.529884	-0.420023	-0.198916	-0.153458		-0.0780834	-0.157434	0.0594241	0.306824	0.132246	0.346202	0.392676	0.250292	0.206223		-0.154555	0.0989082	0.116892		-0.445723	-0.301736	-0.284735	0.299849
Rhcg	0.0286392	0.00279762	6.56836e-05	24	22	0.293731	0.0877381	0.759611	0.726087	0.309312	0.251984		0.0369229	0.170225	-0.277399	-0.0547162	-0.0556854	0.190209	0.0789496	-0.0306401	0.114123		0.57127	0.26012	0.198305		0.605607	0.545688	0.297123	0.77338
Nat8f6	0.0286392	0.00279762	6.56836e-05	24	10	0.283246	-0.243854	-0.0370611	-0.192848	-0.603368	-0.0759467		0.167551	-0.177057	0.165506	0.206342	0.0830056	0.362798	0.121947	-0.0059568	0.33639		-0.275217	-0.235065	-0.0150715		-0.158527	-0.342191	-0.783777	-0.422639
Gm17455	0.0286392	0.00279762	6.56836e-05	24	4	0.280426	0.459119	0.478022	0.600521	0.282055	0.321769		0.544527	0.202285	0.139469	0.191083	0.0232053	0.100004	-0.148904	-0.225006	0.00970386		-0.0800487	-0.295032	0.064291		-0.123296	-0.022544	-0.149028	0.05506
Fam228a	0.0286392	0.00279762	6.56836e-05	24	16	0.277901	1.15263	0.978131	1.06116	1.13222	1.11479		1.28248	1.07284	1.13527	1.40377	1.25205	1.49973	1.58946	1.51969	1.69151		1.39467	1.79678	1.76295		1.36933	1.61066	1.38735	1.54974
Catsper3	0.0286392	0.00279762	6.56836e-05	24	14	0.264052	-0.81452	-1.56556	-0.916683	-1.05775	-1.03036		-0.863418	-0.904287	-0.796888	-0.716075	-0.74436	-0.41786	-0.444646	-0.390716	-0.301066		-0.54237	-0.223876	-0.307164		-0.543257	-0.747309	-0.784386	-0.285434
Ccrl2	0.0286392	0.00279762	6.56836e-05	24	0	0.259073	-0.0674105	-0.245832	-2.21122e-05	-0.157581	-0.345095		-0.159203	-0.321422	-0.568189	-0.302594	-0.802974	-0.525142	-0.577703	-0.689235	-0.650179		-0.321165	-0.410626	-0.561569		-0.193309	-0.138366	-0.0670951	-0.465857
E330033B04Rik	0.0286392	0.00279762	6.56836e-05	24	16	0.248832	2.11364	1.79626	2.03521	2.09814	1.91251		2.14762	2.06352	2.09051	2.24842	2.14958	2.47779	2.49921	2.46843	2.67445		2.29037	2.72452	2.55312		2.40867	2.13684	2.2642	2.45005
Alpk1	0.0286392	0.00279762	6.56836e-05	24	12	0.230755	0.990722	1.06757	1.04616	0.988612	1.18351		1.17761	1.24166	1.31706	1.62693	1.36267	1.47444	1.6184	1.45599	1.50531		1.15267	1.19607	1.59501		1.191	1.09035	0.945238	1.26283
Cfap95	0.0286392	0.00279762	6.56836e-05	24	2	0.215857	1.0317	0.86087	0.993099	0.896988	0.803282		0.81548	0.761332	0.591577	0.697698	0.28029	0.607479	0.402349	0.198537	0.536912		0.317497	0.372777	0.607185		0.478625	0.719693	0.555113	0.398731
Mertk	0.0286392	0.00279762	6.56836e-05	24	12	0.203199	4.19252	4.11355	4.11812	4.18881	4.36284		4.342	4.58936	4.79524	4.73868	4.6452	4.50321	4.72542	4.65342	4.62103		4.52748	4.60742	4.4866		4.6242	4.36229	4.49596	4.35319
Vgf	0.0286392	0.00279762	6.56836e-05	24	4	0.202867	8.88288	8.84555	8.95721	8.8726	8.78485		8.80649	8.80494	8.7381	8.72052	8.729	8.60911	8.56392	8.53468	8.58247		8.53337	8.41544	8.46081		8.58719	8.70646	8.31963	8.32221
Dmpk	0.0286392	0.00279762	6.56836e-05	24	14	0.194123	3.80445	3.81868	3.8593	3.6054	3.90182		3.84324	3.87559	4.02402	4.18253	3.95423	4.12728	4.24397	4.10787	4.30371		3.99508	4.17317	4.14707		4.05838	4.13539	3.84458	3.83334
Exoc3l4	0.0286392	0.00279762	6.56836e-05	24	20	0.193255	2.35328	2.61721	2.57863	2.67101	2.53779		2.44999	2.61568	2.27355	2.5807	2.301	2.35028	2.37925	2.35843	2.49747		2.71124	2.67153	2.82723		2.72943	2.67219	3.23242	3.02918
Ggnbp1	0.0286392	0.00279762	6.56836e-05	24	16	0.19182	0.927302	0.897836	0.955524	0.782851	0.823505		1.08067	0.919086	1.06738	1.1725	1.01002	1.22912	1.32056	1.26178	1.38793		1.12814	1.38301	1.3536		1.13626	1.18925	1.16413	1.24697
Snrnp70	0.0286392	0.00279762	6.56836e-05	24	16	0.189693	6.50254	6.30263	6.24954	6.23943	6.3172		6.43593	6.38216	6.43976	6.47994	6.47422	6.64756	6.70304	6.62268	6.77517		6.60943	6.78872	6.7469		6.5308	6.53269	6.57992	6.77081
Capsl	0.0286392	0.00279762	6.56836e-05	24	2	0.189554	1.29965	1.17575	1.28961	1.29747	1.08913		1.27868	1.02343	1.11085	0.983568	0.875365	0.891261	0.611125	0.705188	1.06759		0.780236	0.825993	0.95687		1.02751	0.828149	1.06996	1.14445
Sgo2a	0.0286392	0.00279762	6.56836e-05	24	18	0.186466	-0.240857	-0.283817	-0.176881	-0.104479	-0.0918539		-0.36481	-0.356617	-0.318926	-0.287873	-0.340432	-0.310002	-0.168626	-0.0695773	-0.277866		-0.0462998	0.249026	-0.109419		0.0732351	-0.00547033	0.21016	0.143943
Fam181a	0.0286392	0.00279762	6.56836e-05	24	0	0.170844	1.99828	1.93398	1.94877	1.9182	1.69803		1.8453	1.57366	1.48803	1.3983	1.59317	1.62906	1.60828	1.4943	1.60369		1.7708	1.67886	1.76262		1.75893	1.98838	1.79814	1.7903
Clk1	0.0286392	0.00279762	6.56836e-05	24	14	0.166715	5.03491	4.95107	5.02219	4.83033	5.13704		5.0661	5.14546	5.3689	5.25857	5.34116	5.35928	5.48759	5.36863	5.49501		5.24958	5.50715	5.4248		5.33704	5.4245	5.25748	5.46583
Ddit4l	0.0286392	0.00279762	6.56836e-05	24	22	0.165661	1.73925	1.69144	1.69794	1.45608	1.58585		1.50591	1.41829	1.51335	1.2909	1.2039	1.56688	1.57317	1.3924	1.38627		1.68918	1.60064	1.56817		1.81399	1.64862	1.70694	1.87182
Klf9	0.0286392	0.00279762	6.56836e-05	24	10	0.151705	6.2714	6.29414	6.22446	6.236	6.48505		6.33463	6.48736	6.64601	6.60588	6.52165	6.44608	6.48508	6.39057	6.48487		6.28882	6.34928	6.27218		6.3647	6.27611	6.23154	6.19218
Mchm2	0.0286392	0.00279762	6.56836e-05	24	2	0.144924	2.6351	2.61838	2.63203	2.62362	2.52368		2.57582	2.47236	2.268	2.47642	2.3294	2.3339	2.25948	2.26535	2.31607		2.31314	2.20485	2.53885		2.4059	2.30499	2.41601	2.50363
Cep95	0.0286392	0.00279762	6.56836e-05	24	16	0.135905	2.82417	2.8549	2.80077	2.82842	2.75856		2.90511	2.7932	2.93685	2.83961	2.84795	3.0642	3.0424	3.05234	3.15831		3.0212	3.05396	3.09752		2.93867	2.91713	2.91756	3.04955
Dot1l	0.0286392	0.00279762	6.56836e-05	24	14	0.132616	5.11878	4.98568	4.9176	4.97821	4.99573		5.03347	4.99314	5.00919	5.13326	5.03604	5.31251	5.28043	5.22572	5.40172		5.20193	5.33356	5.23295		5.0997	5.05164	5.08383	5.17844
Tspoap1	0.0286392	0.00279762	6.56836e-05	24	14	0.123077	7.34288	7.31289	7.24099	7.25685	7.36835		7.37449	7.39024	7.51694	7.46311	7.50049	7.58553	7.59366	7.63733	7.69944		7.64409	7.76629	7.50914		7.5469	7.62212	7.59712	7.50055
Bicra	0.0286392	0.00279762	6.56836e-05	24	16	0.117189	4.28629	4.2215	4.26054	4.24272	4.26871		4.24965	4.19588	4.22704	4.32521	4.32532	4.38919	4.44335	4.38111	4.54473		4.54322	4.41478	4.45202		4.35114	4.35612	4.38134	4.57414
Smarcd2	0.0286392	0.00279762	6.56836e-05	24	12	0.113843	3.71294	3.61461	3.59792	3.48997	3.79555		3.69292	3.71971	3.85125	3.90925	3.80906	3.87394	3.9016	3.7404	3.91015		3.74077	3.81731	3.66603		3.71862	3.704	3.66801	3.55658
Lime1	0.0286392	0.00279762	6.56836e-05	24	14	0.111592	4.31754	4.15014	4.013	4.1168	4.17044		4.17504	4.16948	4.21902	4.20182	4.23852	4.43956	4.39899	4.38347	4.52822		4.32587	4.61671	4.25901		4.21865	4.25461	4.31879	4.18294
Nav2	0.0286392	0.00279762	6.56836e-05	24	16	0.0999077	6.2008	6.18624	6.14606	6.17295	6.1409		6.23564	6.13212	6.16108	6.259	6.15961	6.33337	6.32426	6.32334	6.38766		6.33622	6.3786	6.33786		6.32336	6.20224	6.25438	6.31449
Plekha5	0.0286392	0.00279762	6.56836e-05	24	16	0.0965026	5.36833	5.42605	5.26896	5.36512	5.34497		5.40495	5.38676	5.40322	5.43266	5.40626	5.47395	5.47897	5.53493	5.56663		5.48903	5.65079	5.54898		5.46475	5.45743	5.56801	5.56897
Anks6	0.0286392	0.00279762	6.56836e-05	24	14	0.0948427	3.56456	3.42445	3.34651	3.49722	3.4973		3.48805	3.54643	3.58936	3.56202	3.5308	3.71162	3.7225	3.71109	3.68987		3.61451	3.79249	3.69754		3.59216	3.57354	3.56533	3.61407
Epb41l4b	0.0286392	0.00279762	6.56836e-05	24	16	0.0926703	4.77485	4.79266	4.74031	4.81695	4.78876		4.84088	4.80509	4.87505	4.82516	4.84233	4.88401	4.94145	4.94261	4.88637		5.02672	5.00579	4.89219		5.01507	4.99603	4.90896	4.89381
Hivep3	0.0286392	0.00279762	6.56836e-05	24	18	0.0884121	5.1539	5.14745	5.11245	5.12953	5.13111		5.10729	5.08703	5.03962	5.11502	5.17533	5.10991	5.16315	5.21049	5.25428		5.34805	5.26859	5.22084		5.26798	5.13363	5.30037	5.30717
Plekha1	0.0286392	0.00279762	6.56836e-05	24	10	0.0878902	6.43376	6.38537	6.25663	6.33847	6.44128		6.38097	6.37145	6.51466	6.45916	6.52119	6.44998	6.48527	6.468	6.50285		6.31034	6.37804	6.39144		6.31887	6.30442	6.23781	6.35993
Sltm	0.0286392	0.00279762	6.56836e-05	24	14	0.0837102	5.25089	5.12214	5.1543	5.15797	5.22577		5.24611	5.16791	5.2517	5.26161	5.30771	5.31353	5.35012	5.36442	5.38925		5.31554	5.41642	5.39662		5.26163	5.23058	5.26759	5.60432
Tbc1d31	0.0286392	0.00279762	6.56836e-05	24	14	0.0781025	2.72662	2.60925	2.59994	2.7036	2.7011		2.79707	2.6914	2.84017	2.83712	2.75396	2.80741	2.87484	2.82615	2.93572		2.78418	2.8879	2.92023		2.79243	2.78135	2.81694	2.80454
Prrt4	0.0286392	0.00279762	6.56836e-05	24	20	0.0761551	3.32599	3.37444	3.39576	3.31358	3.32468		3.3746	3.24935	3.1617	3.271	3.26393	3.36263	3.27277	3.31531	3.39292		3.47033	3.41926	3.41984		3.42562	3.39823	3.53331	3.44958
Mknk2	0.0286392	0.00279762	6.56836e-05	24	12	0.0759538	4.73799	4.81329	4.75942	4.72413	4.93108		4.81971	4.878	4.93462	5.04239	4.86684	4.94215	4.9064	4.89388	4.99028		4.86263	4.88034	4.82861		4.81304	4.83803	4.80137	4.67831
Mfn1	0.0286392	0.00279762	6.56836e-05	24	14	0.0740923	6.33202	6.27088	6.25324	6.27911	6.30732		6.31821	6.35823	6.44884	6.41211	6.46101	6.33506	6.4731	6.44668	6.48924		6.45765	6.47825	6.41563		6.45185	6.39301	6.40301	6.46802
Arxes1	0.0286392	0.00279762	6.56836e-05	24	2	0.0730972	4.96899	4.9903	4.99451	5.03417	4.95535		4.92306	4.97955	4.99298	4.81968	4.86484	4.90595	4.81941	4.87643	4.80138		4.90404	4.81777	4.80906		4.89242	4.95709	4.89918	4.9484
Pde3b	0.0286392	0.00279762	6.56836e-05	24	14	0.0724297	4.26743	4.18622	4.21608	4.25829	4.26344		4.27638	4.28189	4.39821	4.32185	4.33508	4.37486	4.43578	4.38803	4.38369		4.32704	4.44363	4.30079		4.31742	4.3654	4.32306	4.25331
E130308A19Rik	0.0286392	0.00279762	6.56836e-05	24	12	0.072391	4.54911	4.49728	4.44252	4.53831	4.58587		4.56588	4.59132	4.70975	4.71089	4.69183	4.54566	4.70711	4.61295	4.73033		4.59966	4.63687	4.62854		4.56592	4.61606	4.55267	4.5708
Cacng8	0.0286392	0.00279762	6.56836e-05	24	22	0.0721631	6.16119	6.15235	6.15325	6.13761	6.12004		6.10917	6.1064	6.04686	6.05487	6.05785	6.03878	6.01352	6.0644	6.03528		6.2226	6.13511	6.01779		6.19667	6.18601	6.17471	6.18005
Atad2b	0.0286392	0.00279762	6.56836e-05	24	14	0.07109	5.14032	5.03748	5.04498	5.06778	5.09498		5.12395	5.14719	5.20166	5.20933	5.18805	5.22511	5.27279	5.24527	5.23516		5.1851	5.26407	5.18226		5.18804	5.15591	5.10375	5.25178
Setd1b	0.0286392	0.00279762	6.56836e-05	24	14	0.0709896	6.32418	6.32536	6.35019	6.27295	6.40492		6.37359	6.37504	6.46518	6.46184	6.46426	6.43556	6.51521	6.52228	6.54633		6.61676	6.52847	6.44488		6.48376	6.44444	6.44594	6.56059
Eps15l1	0.0286392	0.00279762	6.56836e-05	24	14	0.070337	5.87275	5.78745	5.81152	5.88409	5.86745		5.91537	5.83639	5.91	5.93605	5.87612	6.02202	5.99016	5.97722	6.01953		5.95112	5.97327	5.98146		5.84722	5.87303	5.9495	5.91625
Edrf1	0.0286392	0.00279762	6.56836e-05	24	12	0.070052	4.70659	4.77148	4.68331	4.8127	4.80726		4.82413	4.81476	4.94026	4.88918	4.88973	4.86956	4.91383	4.94926	4.8778		4.8516	4.90808	4.78104		4.79771	4.83084	4.82858	4.7424
Cnbp	0.0286392	0.00279762	6.56836e-05	24	4	0.0637638	7.71379	7.73423	7.75105	7.7178	7.72249		7.74949	7.74061	7.75798	7.68071	7.68857	7.68662	7.62593	7.62426	7.59841		7.55487	7.55192	7.69439		7.65556	7.69662	7.66022	7.62029
Eid2b	0.0286392	0.00279762	6.56836e-05	24	0	0.0623391	5.05089	5.08146	5.15518	5.1105	5.04403		5.03187	5.04278	5.00035	4.98131	5.02454	4.93049	4.98361	4.98837	4.95627		5.08523	5.03563	4.98221		5.08114	5.07443	5.12814	5.12007
Usp27x	0.0286392	0.00279762	6.56836e-05	24	0	0.0620409	5.32608	5.38383	5.37468	5.40803	5.32627		5.30673	5.38197	5.29423	5.2327	5.30256	5.28089	5.2387	5.23801	5.21842		5.31518	5.23825	5.24649		5.34766	5.33341	5.33559	5.28212
Hccs	0.0286392	0.00279762	6.56836e-05	24	6	0.060175	4.53989	4.51034	4.5256	4.52656	4.51557		4.53626	4.57331	4.57705	4.59238	4.56029	4.51297	4.53537	4.50025	4.49152		4.4405	4.40861	4.44543		4.44909	4.46812	4.38012	4.43182
Fbxl5	0.0286392	0.00279762	6.56836e-05	24	10	0.0599973	6.22895	6.26522	6.19143	6.30086	6.31204		6.28824	6.27976	6.39742	6.3553	6.36017	6.33007	6.37917	6.34198	6.31513		6.24522	6.30888	6.25212		6.27986	6.28535	6.15537	6.22552
Lrrfip1	0.0286392	0.00279762	6.56836e-05	24	14	0.0576453	5.1177	5.14506	5.13354	5.18876	5.11898		5.19484	5.22822	5.25083	5.23228	5.22923	5.26963	5.29513	5.28255	5.3122		5.24444	5.36669	5.23517		5.25292	5.28934	5.18906	5.20102
Zbtb1	0.0286392	0.00279762	6.56836e-05	24	12	0.0560669	3.64235	3.67173	3.60177	3.57534	3.69563		3.70139	3.66339	3.75843	3.80724	3.7452	3.72746	3.80211	3.72975	3.76978		3.71423	3.69726	3.70639		3.59393	3.72282	3.71775	3.69956
Slc35a2	0.0286392	0.00279762	6.56836e-05	24	6	0.055643	4.68576	4.70378	4.68533	4.62511	4.7138		4.69552	4.63707	4.71257	4.66403	4.66074	4.70015	4.65719	4.60102	4.65038		4.58566	4.59248	4.58981		4.62509	4.60057	4.59984	4.56105
Pcsk7	0.0286392	0.00279762	6.56836e-05	24	12	0.0545781	4.34198	4.29864	4.2594	4.32053	4.32664		4.34877	4.32561	4.34915	4.40383	4.33804	4.45614	4.49649	4.38085	4.41429		4.37429	4.40832	4.37253		4.28542	4.31487	4.33585	4.30181
Lypla1	0.0286392	0.00279762	6.56836e-05	24	4	0.0539865	4.01967	4.07306	4.09797	4.02195	4.038		4.08008	4.10133	4.05816	4.05758	4.04637	4.07035	3.97786	4.00704	3.93063		3.94652	3.87892	3.994		4.01357	3.98157	3.9946	4.05404
Grk3	0.0286392	0.00279762	6.56836e-05	24	20	0.0520164	6.49552	6.53442	6.54228	6.55666	6.46086		6.52098	6.5094	6.43049	6.47552	6.48013	6.51801	6.49195	6.57873	6.52473		6.64347	6.58638	6.56475		6.65115	6.527	6.61287	6.60583
Nup205	0.0286392	0.00279762	6.56836e-05	24	14	0.0515769	5.3881	5.38513	5.42129	5.47982	5.41098		5.43578	5.49166	5.46104	5.52744	5.49797	5.54383	5.56411	5.58042	5.51757		5.54988	5.58355	5.50477		5.52208	5.49577	5.50323	5.53671
Lrp8	0.0286392	0.00279762	6.56836e-05	24	18	0.0504498	6.39008	6.35029	6.3774	6.38229	6.34409		6.38081	6.36945	6.37785	6.38707	6.3413	6.40216	6.40828	6.44079	6.45325		6.48032	6.4911	6.43176		6.47743	6.44551	6.42591	6.42846
Ist1	0.0286392	0.00279762	6.56836e-05	24	12	0.0470954	5.97504	5.95257	5.84956	5.95801	5.97045		5.99863	5.98978	6.07286	6.02705	6.02121	6.0456	6.05598	6.02376	6.06822		5.99201	6.03716	5.96794		5.95825	6.00704	5.97705	5.8808
Tbk1	0.0286392	0.00279762	6.56836e-05	24	12	0.0466096	5.17019	5.21181	5.20343	5.19777	5.2737		5.23672	5.28639	5.34201	5.29342	5.34456	5.33246	5.29463	5.33015	5.29847		5.27358	5.2888	5.22589		5.28922	5.24511	5.22871	5.25813
Phyhipl	0.0286392	0.00279762	6.56836e-05	24	20	0.0461625	7.07065	7.06119	7.0709	7.08062	7.02639		7.01155	7.03912	6.98991	7.00531	7.0396	6.97632	7.02019	7.04799	6.9848		7.09044	7.01489	7.08667		7.07095	7.09036	7.09445	7.17035
Cd99l2	0.0286392	0.00279762	6.56836e-05	24	2	0.0444568	7.35928	7.41096	7.42936	7.41059	7.37428		7.37837	7.39579	7.35247	7.29977	7.35168	7.3483	7.24968	7.33978	7.25162		7.31836	7.26419	7.27066		7.32178	7.36834	7.32081	7.25494
Rab21	0.0286392	0.00279762	6.56836e-05	24	6	0.0442533	6.39584	6.40997	6.43551	6.44946	6.41428		6.44145	6.44424	6.44092	6.42597	6.46375	6.40538	6.39595	6.39008	6.37475		6.26824	6.3517	6.40205		6.35849	6.36066	6.33416	6.3706
Vac14	0.0286392	0.00279762	6.56836e-05	24	16	0.043831	5.0596	5.0994	5.02934	5.10201	5.10489		5.07828	5.0841	5.09611	5.11511	5.10191	5.12722	5.11356	5.17106	5.14609		5.19687	5.18471	5.14668		5.1275	5.14373	5.21326	5.13938
Top3b	0.0286392	0.00279762	6.56836e-05	24	14	0.0416403	4.87464	4.84321	4.82248	4.85756	4.85524		4.89188	4.89595	4.92486	4.9113	4.92344	4.9376	4.9396	4.94762	5.00334		4.92994	5.00853	4.93122		4.93038	4.93108	4.94484	4.86692
Kidins220	0.0286392	0.00279762	6.56836e-05	24	22	0.0393517	9.07669	9.08214	9.10835	9.09617	9.04029		9.05851	9.06067	9.00828	9.01661	9.03994	9.01206	9.00778	9.05269	9.01266		9.0848	9.07957	9.02502		9.09531	9.06704	9.09255	9.11549
Exoc4	0.0286392	0.00279762	6.56836e-05	24	20	0.0375637	6.27703	6.30769	6.28041	6.27866	6.26481		6.23052	6.23841	6.19304	6.2372	6.22485	6.22704	6.22837	6.26242	6.25469		6.29478	6.32474	6.25801		6.26681	6.28402	6.37207	6.29896
Slc5a6	0.0286392	0.00279762	6.56836e-05	24	6	0.036488	5.1125	5.11669	5.15398	5.05444	5.14271		5.15718	5.118	5.11585	5.12384	5.11683	5.21072	5.09774	5.11218	5.10668		5.00453	5.06354	5.09446		4.95354	5.08865	5.10237	4.93426
Hnrnpl	0.0286392	0.00279762	6.56836e-05	24	2	0.026898	7.55537	7.59107	7.5644	7.59265	7.56323		7.5626	7.55115	7.54269	7.50342	7.5368	7.52696	7.49661	7.50813	7.50382		7.50283	7.49655	7.5334		7.4974	7.53465	7.54334	7.52693
Mir495	0.0341678	0.00333768	9.58247e-05	24	16	0.70277	-2.77017	-4.40028	-3.0532	-2.86034	-2.92587		-2.9687	-2.71434	-2.39854	-2.68428	-2.53387	-1.68407	-1.85065	-2.03903	-1.23692		-2.0448	-1.12228	-1.54		-1.8262	-2.30327	-1.66922	-1.94864
6330415B21Rik	0.0341678	0.00333768	9.58247e-05	24	16	0.531158	-0.5807	-1.10823	-0.664576	-0.732826	-1.2153		-0.397858	-0.695258	-0.811773	-0.516126	-0.586657	-0.0672438	0.0559429	0.186405	0.0559731		-0.172907	0.727778	0.344472		-0.00193257	-0.314788	-0.377902	0.450452
Gm15941	0.0341678	0.00333768	9.58247e-05	24	16	0.444204	-0.395101	-0.565936	-0.629171	-0.144166	-0.599893		-0.0671914	-0.431986	-0.339719	-0.0522342	-0.2581	0.0831212	0.202568	0.260329	0.476868		0.156251	0.590287	0.603877		0.565219	-0.197666	0.0782355	0.267295
Fam83d	0.0341678	0.00333768	9.58247e-05	24	10	0.438551	0.574583	0.368812	-0.0653517	0.420469	0.842836		0.698185	0.739339	1.48215	1.24125	1.21098	0.976766	1.23557	1.01837	1.12304		0.619426	1.02165	0.167732		0.521007	0.630583	0.410958	0.0113304
Mir654	0.0341678	0.00333768	9.58247e-05	24	14	0.437229	-1.96905	-1.93448	-1.73069	-1.86847	-1.68381		-1.45102	-1.69439	-1.25302	-1.46164	-1.31615	-0.832564	-1.01431	-0.714991	-0.581741		-1.12156	-0.373254	-0.934495		-1.717	-1.2832	-0.814747	-0.85629
Npas4	0.0341678	0.00333768	9.58247e-05	24	16	0.429279	1.90368	2.09588	1.76068	1.56879	1.68637		1.65986	1.519	1.69927	1.99632	2.16054	2.2701	2.4813	2.36777	3.10391		2.26689	2.7489	2.39972		2.47874	2.39134	1.89104	2.44586
Mir338	0.0341678	0.00333768	9.58247e-05	24	14	0.366194	-0.773648	-0.797365	-1.6068	-0.612369	-0.895658		-0.555397	-0.821945	-0.693312	-0.34486	-0.521001	0.0512177	-0.0542806	-0.13846	0.256833		-0.342215	-0.0297327	-0.0267495		-0.64147	-0.390522	-0.544625	-0.612794
Crip3	0.0341678	0.00333768	9.58247e-05	24	16	0.325945	-0.107035	-0.512814	-0.328653	-0.629309	-0.400528		-0.289456	-0.217715	-0.015075	-0.017097	-0.0209294	0.0159496	0.15659	0.420477	0.405278		0.332519	0.529106	0.0420206		0.171499	0.323904	-0.291696	0.215302
Banp	0.0341678	0.00333768	9.58247e-05	24	14	0.324952	3.99672	3.87684	3.8743	4.01909	4.20179		4.13386	4.4196	4.80338	4.61957	4.5964	4.34746	4.62983	4.77023	4.65921		4.65104	4.73426	4.25383		4.61722	4.65795	4.158	4.23065
Hsf5	0.0341678	0.00333768	9.58247e-05	24	14	0.31424	-0.710156	-0.972542	-1.37209	-0.890316	-0.822691		-0.943719	-0.998193	-0.445914	-0.681572	-0.536531	-0.568904	-0.308018	-0.234206	-0.239778		-0.663243	-0.441387	-0.297091		-0.575738	-1.29731	-0.885596	-0.386644
Mir124a-1hg	0.0341678	0.00333768	9.58247e-05	24	16	0.308445	4.01091	4.08655	3.7899	3.81872	3.99455		3.95327	3.976	4.01695	4.1012	4.08245	4.42872	4.39462	4.44712	4.64677		4.42792	4.89706	4.38086		4.25069	4.31123	4.47108	4.58017
Gm16853	0.0341678	0.00333768	9.58247e-05	24	0	0.304364	-1.5523	-1.43647	-1.49971	-1.07714	-1.68925		-1.25575	-1.80525	-1.92488	-1.82459	-1.87388	-2.23222	-2.18078	-2.33985	-1.93014		-1.80077	-2.18636	-1.88864		-1.79116	-1.60087	-1.56295	-2.03976
Slc39a2	0.0341678	0.00333768	9.58247e-05	24	16	0.286962	0.571446	0.643565	0.387326	0.429897	0.411735		0.374607	0.777874	0.713561	0.758812	0.620209	0.793152	0.914216	0.995406	1.21384		0.859808	1.36421	0.98901		0.755527	1.05099	0.89818	1.03468
Gdap10	0.0341678	0.00333768	9.58247e-05	24	16	0.274613	0.768484	0.584581	0.134212	0.468256	0.54407		0.738763	0.441017	0.526367	0.76018	0.763847	1.03987	1.05712	1.04011	1.15006		0.916569	1.24003	1.15685		0.771821	0.723489	0.85875	1.09908
Tmc4	0.0341678	0.00333768	9.58247e-05	24	16	0.265217	2.37177	1.98195	2.18356	2.04314	2.08826		2.14416	2.20217	2.22167	2.32287	2.20483	2.59651	2.57724	2.51948	2.78167		2.45532	2.79117	2.63776		2.39425	2.67676	2.51089	2.49569
Gm15421	0.0341678	0.00333768	9.58247e-05	24	16	0.231898	-1.51981	-1.38533	-1.15783	-1.47189	-1.45453		-1.41713	-1.57454	-1.22766	-1.44297	-1.14604	-1.14165	-0.964357	-1.00918	-0.999245		-1.4087	-0.813011	-0.922894		-1.4111	-1.11734	-1.08689	-0.972971
Mir382	0.0341678	0.00333768	9.58247e-05	24	16	0.231657	0.443922	0.0859977	0.252853	-0.0717177	0.242749		0.345772	0.440703	0.62834	0.57677	0.624801	0.582358	0.780822	0.768406	0.892758		0.532435	1.12508	0.741014		0.61204	0.722916	0.698652	0.588912
Dusp2	0.0341678	0.00333768	9.58247e-05	24	4	0.224455	-0.933196	-0.344519	-0.754975	-0.757186	-0.677602		-0.607776	-0.753504	-0.804258	-1.02421	-0.834967	-0.797484	-1.19197	-0.919183	-1.26105		-1.03473	-1.19982	-1.12897		-1.0025	-0.821549	-0.99315	-1.32916
Nat8f3	0.0341678	0.00333768	9.58247e-05	24	10	0.216399	0.716554	0.742293	0.868057	1.05002	0.960342		1.00962	1.12516	1.40942	1.36432	1.18406	1.0611	1.23804	1.14847	1.27873		0.921672	0.96629	1.05101		0.595679	0.842438	1.11183	0.731299
Cd24a	0.0341678	0.00333768	9.58247e-05	24	4	0.215332	4.51554	4.46269	4.71062	4.58099	4.32624		4.55273	4.3421	4.277	4.28991	4.22403	4.32102	4.11659	4.04677	4.26962		3.96462	4.0528	4.14694		3.97795	4.08485	4.13706	4.25932
Ada	0.0341678	0.00333768	9.58247e-05	24	8	0.212567	-0.00411379	-0.199383	0.0859422	-0.252661	0.181231		-0.111877	0.0479546	0.160434	0.0939435	-0.0771023	0.178525	0.0924244	-0.12909	0.047185		-0.349432	-0.326456	0.002566		-0.364205	-0.543262	-0.305457	-0.398894
Birc5	0.0341678	0.00333768	9.58247e-05	24	10	0.211895	-0.322008	-0.218186	-0.220008	-0.164782	-0.126497		-0.123453	-0.0548585	0.0649391	-0.0768923	-0.0554749	0.261497	0.255171	0.226529	0.104252		-0.078486	0.140948	-0.0535662		-0.431431	-0.307219	-0.461322	-0.421004
Ceacam1	0.0341678	0.00333768	9.58247e-05	24	20	0.194208	0.998954	1.04883	1.25143	0.749631	0.892631		0.904829	1.09074	0.851521	1.00685	0.877925	0.972031	0.938385	1.10385	1.08196		1.20255	1.26781	1.33583		1.34798	1.39689	1.4392	1.35662
4930563E22Rik	0.0341678	0.00333768	9.58247e-05	24	18	0.192335	0.95425	0.975325	1.10585	0.983688	1.05477		0.835984	0.965067	0.984512	1.05039	0.904064	1.15127	1.2554	1.14368	1.23747		1.29659	1.36286	1.24481		1.26406	1.26791	1.18616	1.33614
Dll4	0.0341678	0.00333768	9.58247e-05	24	20	0.161292	1.66812	1.66608	1.55366	1.58042	1.53368		1.65428	1.50571	1.53615	1.4187	1.42005	1.71484	1.80193	1.56539	1.73569		1.89045	1.89257	1.89869		2.05207	2.02044	1.9667	1.7392
Pou3f2	0.0341678	0.00333768	9.58247e-05	24	16	0.157371	5.31155	5.32155	5.12955	5.28619	5.32422		5.23316	5.37931	5.43573	5.42216	5.46906	5.27727	5.57504	5.51942	5.48713		5.54187	5.62903	5.58641		5.49856	5.57427	5.63479	5.50047
Vwa5b2	0.0341678	0.00333768	9.58247e-05	24	16	0.152739	5.24751	5.15881	5.0555	5.15985	5.1845		5.18063	5.18215	5.20151	5.21781	5.25353	5.41187	5.38511	5.44587	5.46954		5.45784	5.60175	5.33111		5.29026	5.39964	5.46933	5.30405
Gli1	0.0341678	0.00333768	9.58247e-05	24	18	0.148399	3.51437	3.47088	3.48548	3.62649	3.36025		3.53016	3.27615	3.27525	3.31989	3.44456	3.5504	3.60964	3.65745	3.68043		3.70481	3.79319	3.66579		3.63175	3.53366	3.71058	3.61334
Tesc	0.0341678	0.00333768	9.58247e-05	24	2	0.132688	2.997	3.10024	2.89828	2.86357	2.8673		2.9109	2.82846	2.78681	2.66632	2.68331	2.77803	2.69231	2.51207	2.52157		2.67965	2.30013	2.71698		2.75935	2.79381	2.35904	2.70407
Catspere2	0.0341678	0.00333768	9.58247e-05	24	16	0.131008	1.00006	0.963703	0.926941	0.871601	0.963117		1.02724	1.01305	1.01473	1.01832	1.00912	1.03003	1.2	1.12729	1.07887		1.18489	1.2427	1.37496		1.25851	1.04205	1.07328	1.41721
Prkg2	0.0341678	0.00333768	9.58247e-05	24	16	0.130014	3.58831	3.5638	3.37999	3.59553	3.51146		3.5625	3.54063	3.66771	3.62317	3.70351	3.53274	3.71653	3.70727	3.80856		3.72839	3.83105	3.72379		3.62363	3.74302	3.79406	3.92234
Srek1	0.0341678	0.00333768	9.58247e-05	24	14	0.118567	4.97532	4.97671	4.92491	5.04246	5.00885		5.0318	5.12293	5.1905	5.17107	5.24532	5.15992	5.26667	5.32948	5.29027		5.23098	5.37696	5.23042		5.24884	5.21156	5.10065	5.36898
Pot1b	0.0341678	0.00333768	9.58247e-05	24	14	0.117246	2.06559	1.9583	1.94406	1.95485	2.03284		2.06485	2.15373	2.25841	2.22053	2.21295	2.19496	2.22989	2.27551	2.34125		2.15927	2.23066	2.26597		2.21709	2.10509	2.05935	2.28953
Klf13	0.0341678	0.00333768	9.58247e-05	24	10	0.110165	7.17314	7.12641	6.98965	7.10136	7.25233		7.1348	7.24138	7.42247	7.33656	7.36224	7.19171	7.35814	7.23545	7.3327		7.19403	7.22803	7.1385		7.19212	7.09653	7.11441	7.06767
Nrg2	0.0341678	0.00333768	9.58247e-05	24	14	0.105106	3.28659	3.323	3.27181	3.33724	3.34366		3.39709	3.4136	3.57649	3.42816	3.47164	3.48617	3.60092	3.55747	3.54927		3.61157	3.61745	3.42539		3.53521	3.5614	3.45905	3.3965
Sh3rf3	0.0341678	0.00333768	9.58247e-05	24	14	0.100849	4.2905	4.29265	4.11759	4.34744	4.29893		4.29368	4.39447	4.49307	4.44449	4.45218	4.39139	4.41854	4.56979	4.5312		4.49461	4.55338	4.29562		4.41076	4.44402	4.35502	4.30325
Cep97	0.0341678	0.00333768	9.58247e-05	24	12	0.100697	4.97793	4.89677	4.74818	4.87997	4.99652		4.93412	4.93204	5.05962	5.07866	5.07445	5.01072	5.07104	5.07454	5.16135		4.94668	5.05184	5.07612		4.99811	4.84795	4.90352	5.02616
Acap2	0.0341678	0.00333768	9.58247e-05	24	12	0.0979842	6.14971	6.10284	5.97764	6.07376	6.20274		6.15389	6.13332	6.2665	6.28828	6.2893	6.22414	6.30419	6.16911	6.3074		6.05643	6.16708	6.18987		6.15288	6.00297	5.97565	6.11981
Abcc10	0.0341678	0.00333768	9.58247e-05	24	14	0.0977852	3.93039	3.8439	3.82223	3.8575	3.85875		3.94105	3.90726	3.92103	4.00206	3.89079	4.09913	4.063	4.06772	4.18507		4.08541	4.15813	4.07371		3.98389	4.00203	4.03383	3.96578
Blcap	0.0341678	0.00333768	9.58247e-05	24	4	0.0916621	7.53069	7.52696	7.53079	7.507	7.49367		7.53155	7.49409	7.47215	7.41135	7.47388	7.44315	7.36539	7.42572	7.3518		7.37271	7.31352	7.38305		7.3279	7.3573	7.38903	7.36771
Fancg	0.0341678	0.00333768	9.58247e-05	24	12	0.0906383	3.02725	3.06048	2.94873	3.02535	3.03325		3.04847	3.21183	3.1684	3.1941	3.21963	3.15107	3.18347	3.16906	3.25549		3.10553	3.18537	3.1227		3.03143	3.10103	3.07451	3.04868
Mrnip	0.0341678	0.00333768	9.58247e-05	24	2	0.0864306	3.95932	3.93076	3.95171	3.99995	3.88681		3.89712	3.89342	3.85037	3.74082	3.77489	3.83284	3.76072	3.73345	3.75221		3.77003	3.67925	3.82661		3.69555	3.75748	3.80241	3.8778
Washc4	0.0341678	0.00333768	9.58247e-05	24	14	0.0800783	5.62609	5.63383	5.62839	5.70138	5.69114		5.66346	5.76202	5.79056	5.80595	5.83822	5.79035	5.83881	5.87734	5.82638		5.76343	5.87247	5.76164		5.77962	5.74612	5.72119	5.84996
Cpsf4	0.0341678	0.00333768	9.58247e-05	24	14	0.079979	3.58154	3.48081	3.50561	3.4929	3.58257		3.54829	3.54932	3.67518	3.67273	3.64186	3.62983	3.73007	3.69361	3.80509		3.66856	3.84162	3.61193		3.68028	3.69128	3.5857	3.6431
Mthfd2	0.0341678	0.00333768	9.58247e-05	24	6	0.079562	3.98081	3.97852	3.89464	3.98968	4.03248		3.96482	3.9886	4.06734	4.01012	4.03212	3.93508	3.97469	3.9196	3.92496		3.87403	3.84525	3.84218		3.86896	3.89033	3.81542	3.8237
Nxf1	0.0341678	0.00333768	9.58247e-05	24	14	0.0783986	5.63169	5.52308	5.49918	5.60378	5.54007		5.56328	5.64635	5.67624	5.67363	5.62001	5.64621	5.73411	5.71512	5.76554		5.67978	5.78027	5.64298		5.63122	5.61628	5.55956	5.57789
Cntn4	0.0341678	0.00333768	9.58247e-05	24	16	0.0781378	4.93115	4.94858	4.92615	4.97624	4.91213		4.90809	4.96475	4.95365	4.9985	4.95471	4.9598	5.04419	5.11288	4.99665		5.00766	5.12519	5.10537		4.97589	5.05418	5.1139	5.06176
Tril	0.0341678	0.00333768	9.58247e-05	24	0	0.0750732	7.34986	7.40098	7.32088	7.36625	7.28093		7.29103	7.20512	7.13064	7.16217	7.1758	7.17285	7.17507	7.18904	7.18486		7.27353	7.22701	7.27586		7.2526	7.27908	7.36223	7.23486
9430041J12Rik	0.0341678	0.00333768	9.58247e-05	24	14	0.0742537	1.68726	1.62164	1.76437	1.75737	1.70163		1.70409	1.84248	1.80146	1.85838	1.81873	1.87336	1.94797	1.89366	1.87757		1.81709	1.92133	1.86122		1.80513	1.78469	1.82584	1.8773
Dgkb	0.0341678	0.00333768	9.58247e-05	24	22	0.0740069	6.74763	6.8764	6.90177	6.90735	6.85482		6.81842	6.83803	6.77875	6.79623	6.72492	6.81341	6.7569	6.7861	6.70861		6.87606	6.89154	6.81295		7.0724	6.90915	6.95045	6.90565
Ccdc190	0.0341678	0.00333768	9.58247e-05	24	0	0.0701343	4.26867	4.34897	4.27942	4.30407	4.16725		4.26226	4.25835	4.20489	4.25079	4.16406	4.0069	4.08512	4.12196	4.22457		4.25547	4.19319	4.2304		4.29309	4.45462	4.25626	4.33985
Adam23	0.0341678	0.00333768	9.58247e-05	24	18	0.0700034	7.31228	7.33708	7.31889	7.32693	7.34666		7.30389	7.28321	7.31229	7.30799	7.29168	7.35032	7.40488	7.3609	7.32662		7.45125	7.44419	7.39881		7.44186	7.40289	7.48322	7.44518
Prpsap1	0.0341678	0.00333768	9.58247e-05	24	18	0.069886	5.14444	5.14428	5.13745	5.22881	5.1205		5.13204	5.11247	5.10781	5.15589	5.13149	5.1865	5.25377	5.19677	5.24327		5.26158	5.31376	5.19694		5.19642	5.23591	5.2505	5.23852
Kdm3a	0.0341678	0.00333768	9.58247e-05	24	12	0.0691218	5.051	5.05986	5.08455	5.05863	5.15533		5.14085	5.15389	5.25309	5.26913	5.20796	5.22859	5.25164	5.22567	5.24077		5.1439	5.22711	5.18683		5.19801	5.12556	5.16192	5.20835
Lyst	0.0341678	0.00333768	9.58247e-05	24	14	0.0682365	6.2713	6.28705	6.2236	6.32347	6.27224		6.28373	6.35862	6.35036	6.41234	6.37939	6.36828	6.4164	6.48601	6.4493		6.42292	6.50128	6.35068		6.35186	6.30153	6.41472	6.37131
Kdm1b	0.0341678	0.00333768	9.58247e-05	24	14	0.0679218	3.47024	3.49027	3.51407	3.50031	3.53354		3.52671	3.52885	3.61376	3.61222	3.57183	3.65033	3.68842	3.62982	3.67837		3.57785	3.68987	3.63087		3.65332	3.57708	3.58231	3.65572
Ubr2	0.0341678	0.00333768	9.58247e-05	24	14	0.0678077	6.96873	6.946	6.91482	6.95029	6.96148		6.95674	7.0224	7.0611	7.06575	7.0419	7.01381	7.06394	7.07599	7.10634		7.06684	7.0789	6.96935		7.02052	7.00317	6.91003	6.98625
Fam184b	0.0341678	0.00333768	9.58247e-05	24	22	0.0665695	2.10647	2.18067	2.12457	2.11737	2.03382		2.08197	2.1021	1.83899	2.03043	2.05158	2.08033	2.00228	2.05839	2.03636		2.16608	2.11883	2.11783		2.09383	2.19114	2.16628	2.24475
Zfp593	0.0341678	0.00333768	9.58247e-05	24	2	0.0650052	3.24593	3.37892	3.32974	3.27854	3.32696		3.28205	3.24228	3.20803	3.19512	3.19308	3.254	3.15481	3.17591	3.10188		3.17444	3.16706	3.12017		3.24921	3.26921	3.22873	3.05241
Heatr1	0.0341678	0.00333768	9.58247e-05	24	16	0.0639861	4.77744	4.79372	4.76002	4.77304	4.79718		4.76786	4.76641	4.7605	4.80648	4.79847	4.88172	4.90356	4.86138	4.8788		4.92026	4.95797	4.81817		4.85509	4.81368	4.84549	4.90237
Orc2	0.0341678	0.00333768	9.58247e-05	24	10	0.0622051	4.86436	4.88999	4.82153	4.88313	4.92571		4.93623	4.94918	5.02926	4.97719	4.9595	5.01227	4.95117	4.99458	4.90129		4.83965	4.89735	4.89663		4.91749	4.85704	4.81715	4.90889
Ints6	0.0341678	0.00333768	9.58247e-05	24	14	0.0612325	4.71889	4.76421	4.81148	4.8037	4.80679		4.76352	4.77949	4.814	4.87858	4.83846	4.91126	4.93139	4.92568	4.93271		4.86934	4.94873	4.87227		4.88394	4.85378	4.81543	4.8786
Vegfa	0.0341678	0.00333768	9.58247e-05	24	20	0.0605494	5.58704	5.55869	5.55998	5.51523	5.55306		5.48896	5.50178	5.45023	5.46581	5.47099	5.51377	5.56138	5.56729	5.53507		5.5849	5.63457	5.66949		5.53302	5.57665	5.67865	5.72073
Gm15663	0.0341678	0.00333768	9.58247e-05	24	0	0.059966	3.65716	3.61144	3.65933	3.6101	3.58072		3.60125	3.53505	3.52681	3.53067	3.46368	3.5189	3.45819	3.54206	3.5012		3.54262	3.57096	3.54798		3.64017	3.61162	3.63175	3.47826
Glce	0.0341678	0.00333768	9.58247e-05	24	22	0.05767	5.371	5.4	5.44763	5.42812	5.39538		5.35144	5.4148	5.3183	5.33364	5.32681	5.34916	5.29372	5.336	5.27105		5.41316	5.38322	5.37327		5.52112	5.41293	5.4294	5.5225
Wwc1	0.0341678	0.00333768	9.58247e-05	24	22	0.057634	6.33206	6.35161	6.32548	6.43806	6.26615		6.27432	6.2735	6.22468	6.25886	6.25937	6.18874	6.24342	6.27682	6.30855		6.38306	6.32329	6.29393		6.2904	6.34037	6.42674	6.3518
Ralb	0.0341678	0.00333768	9.58247e-05	24	4	0.0551523	4.1118	3.98898	4.10044	4.07943	4.11697		4.12779	4.11916	4.11856	4.08494	4.08112	4.09219	4.0461	3.95959	4.02391		4.01023	3.96076	4.0338		4.07305	4.04766	3.96782	4.04621
Ndfip1	0.0341678	0.00333768	9.58247e-05	24	4	0.0532395	8.79322	8.81646	8.8658	8.81141	8.81728		8.83315	8.87392	8.92467	8.78319	8.83091	8.79	8.72972	8.78106	8.72881		8.67948	8.69773	8.7698		8.76993	8.83078	8.74867	8.75926
Amotl2	0.0341678	0.00333768	9.58247e-05	24	14	0.0527919	5.69616	5.69734	5.69462	5.67132	5.75132		5.7109	5.71053	5.81075	5.82866	5.7833	5.7239	5.85542	5.75385	5.89539		5.77609	5.84913	5.78942		5.77846	5.80857	5.75538	5.78344
M6pr	0.0341678	0.00333768	9.58247e-05	24	4	0.0465531	6.86773	6.87336	6.88026	6.90505	6.87927		6.8955	6.87107	6.87459	6.87531	6.84965	6.86769	6.83731	6.80752	6.79858		6.81008	6.74289	6.8137		6.83252	6.84517	6.80523	6.7607
Arl6ip1	0.0341678	0.00333768	9.58247e-05	24	4	0.0462002	8.04068	8.05026	8.08738	8.08416	8.05292		8.05563	8.06888	8.07028	8.01456	8.04568	7.99997	7.97736	8.02662	7.94208		7.96727	7.96401	7.9947		7.99219	8.00242	8.03367	7.98307
Gng4	0.0341678	0.00333768	9.58247e-05	24	2	0.0456753	6.38872	6.43169	6.46085	6.49589	6.40583		6.39984	6.33651	6.32445	6.30708	6.35315	6.34208	6.28693	6.33525	6.29573		6.33275	6.30854	6.29814		6.37093	6.35188	6.33264	6.30211
Gtf3c4	0.0341678	0.00333768	9.58247e-05	24	8	0.0454065	6.55265	6.63221	6.61593	6.63374	6.63543		6.61665	6.63177	6.66196	6.65123	6.68158	6.64375	6.59568	6.68428	6.61498		6.58122	6.59632	6.52066		6.57079	6.57294	6.53975	6.52485
Asb8	0.0341678	0.00333768	9.58247e-05	24	4	0.0453728	5.60978	5.58224	5.58341	5.62361	5.6248		5.58495	5.63066	5.61267	5.58569	5.60349	5.58164	5.5477	5.57636	5.50989		5.573	5.51964	5.49614		5.51924	5.53359	5.57695	5.51387
Mcmbp	0.0341678	0.00333768	9.58247e-05	24	12	0.0426499	4.96774	4.99764	4.95191	5.0483	5.03122		5.03875	5.02736	5.04445	5.0952	5.09239	5.08712	5.10769	5.06943	5.07539		5.04495	5.05798	5.0083		5.02629	4.96934	5.0043	5.03208
Stmn2	0.0341678	0.00333768	9.58247e-05	24	2	0.0422447	8.07066	8.10263	8.12553	8.09372	8.07629		8.06797	8.08626	8.09369	8.01288	8.05885	8.01611	7.99786	8.03699	7.96049		8.03672	7.99979	8.0013		8.04816	8.11345	8.06276	8.02936
Ctnna2	0.0341678	0.00333768	9.58247e-05	24	0	0.0401774	6.97077	6.91211	6.98064	7.0429	6.95787		6.92957	6.92932	6.89625	6.86241	6.91354	6.91251	6.86174	6.88931	6.87456		6.92653	6.91785	6.86827		6.93345	6.95842	6.89151	6.96825
Arhgef12	0.0341678	0.00333768	9.58247e-05	24	22	0.0386771	8.72821	8.72417	8.75346	8.75284	8.67794		8.6817	8.69983	8.61014	8.67968	8.66973	8.63884	8.66186	8.66945	8.6833		8.73113	8.70291	8.69083		8.748	8.72443	8.73224	8.68405
Pa2g4	0.0341678	0.00333768	9.58247e-05	24	6	0.0344934	5.87241	5.84478	5.84852	5.86872	5.86988		5.87463	5.8552	5.90909	5.85734	5.88284	5.83775	5.83164	5.8192	5.8319		5.8084	5.78897	5.77894		5.81899	5.84344	5.74529	5.8348
Rprd1a	0.0341678	0.00333768	9.58247e-05	24	2	0.0323206	6.38743	6.43105	6.38406	6.43854	6.35421		6.37929	6.39668	6.36088	6.3085	6.3529	6.33558	6.28853	6.35452	6.30218		6.30025	6.33119	6.32221		6.33976	6.34897	6.33399	6.34605
Atg14	0.0341678	0.00333768	9.58247e-05	24	8	0.0294678	4.48995	4.48763	4.48998	4.55353	4.49063		4.53151	4.4955	4.52344	4.5013	4.54514	4.49405	4.4921	4.51452	4.48032		4.45614	4.42367	4.48212		4.39139	4.46547	4.42086	4.42831
Mepce	0.0341678	0.00333768	9.58247e-05	24	8	0.0257639	5.76322	5.70909	5.70431	5.70722	5.73905		5.74019	5.72891	5.75985	5.70754	5.77464	5.73755	5.7342	5.7152	5.71382		5.69849	5.65457	5.70847		5.6263	5.7022	5.67738	5.68978
Gja6	0.0416817	0.00407167	0.000138199	24	16	0.562497	-2.19298	-2.51685	-1.88188	-1.82666	-1.93141		-1.69138	-1.93538	-1.71153	-1.36853	-1.49186	-0.867079	-0.834609	-0.83655	-0.887602		-1.32399	-0.703234	-0.775483		-1.22866	-1.239	-1.68325	-0.681292
Fam83b	0.0416817	0.00407167	0.000138199	24	22	0.466905	-0.933254	-0.564583	-0.662481	-0.869351	-1.20175		-1.4503	-1.52966	-2.01521	-1.83935	-1.81793	-1.20234	-1.58142	-1.54252	-1.26732		-0.860548	-1.0344	-1.49087		-0.731234	-0.950221	-0.736805	-0.994008
Tnfrsf25	0.0416817	0.00407167	0.000138199	24	16	0.431952	-0.636435	-1.08752	-0.827142	-1.20663	-1.21301		-0.941723	-0.957384	-0.748122	-0.68792	-1.04992	-0.701022	-0.414002	-0.191081	-0.390927		-0.214543	-0.147389	-0.376462		-0.0386296	-0.0806272	-0.575846	-0.696728
Gm20172	0.0416817	0.00407167	0.000138199	24	14	0.420262	-2.42401	-2.18256	-2.24579	-2.43228	-2.85776		-1.90738	-1.98673	-1.87273	-1.62159	-2.2619	-1.58282	-1.39515	-1.27602	-1.05474		-1.59474	-0.866822	-1.15137		-1.72129	-1.90762	-1.62444	-1.15802
Serpine1	0.0416817	0.00407167	0.000138199	24	2	0.351024	2.76877	2.77556	2.63052	2.61693	2.34304		2.52435	2.45812	2.02568	2.04376	1.88183	2.34543	1.64434	1.60367	1.94624		1.70027	1.30995	1.94106		1.75	1.88753	1.67036	2.06062
Snhg14	0.0416817	0.00407167	0.000138199	24	16	0.313741	2.91958	2.68634	2.78006	2.94897	2.76819		2.95266	2.96555	2.93085	2.97566	2.99314	3.36423	3.39636	3.44845	3.40153		3.17905	3.96844	3.412		3.1809	3.13998	3.22396	3.56713
Ftx	0.0416817	0.00407167	0.000138199	24	16	0.247269	3.58602	3.42243	3.40608	3.54296	3.39992		3.64607	3.56343	3.51284	3.66988	3.61525	3.95476	3.91727	3.9677	3.99873		3.73293	4.26202	4.00068		3.80772	3.68777	3.74961	4.01968
AF357425	0.0416817	0.00407167	0.000138199	24	14	0.236757	-0.0358302	-0.385701	-0.175544	0.138863	-0.0343805		0.0538401	0.0219638	0.0671304	0.165985	0.0911613	0.582062	0.412713	0.56002	0.623269		0.322866	0.93629	0.344674		0.378787	0.155921	0.152013	0.486838
Mir3064	0.0416817	0.00407167	0.000138199	24	14	0.219063	0.67591	0.872415	0.534021	0.35451	0.74014		0.880766	0.818192	1.2044	1.01067	1.03043	0.957743	1.21079	1.04707	1.22579		1.0101	1.17061	0.985712		1.12949	0.89393	0.562818	1.03416
A330102I10Rik	0.0416817	0.00407167	0.000138199	24	16	0.218958	1.74223	1.73318	1.50879	2.0078	1.74696		1.81902	1.85328	1.86608	1.84316	1.88042	2.04689	2.10694	2.14334	2.11073		2.12867	2.44655	2.12098		2.04913	1.9802	2.2295	2.39159
1700012B09Rik	0.0416817	0.00407167	0.000138199	24	2	0.21812	1.50055	1.37992	1.46886	1.31531	1.2464		1.40505	1.18962	1.2317	1.08628	0.967989	0.988894	0.949354	0.927545	0.90141		0.908634	1.06135	1.12508		1.01682	0.935706	1.37675	1.36982
Ly75	0.0416817	0.00407167	0.000138199	24	16	0.210401	1.44077	1.37017	1.43829	1.52232	1.6434		1.38003	1.30972	1.38356	1.62559	1.52486	1.60486	1.899	1.6548	1.69722		1.85544	1.7333	1.90554		1.79813	1.88175	1.73854	1.57497
Mirg	0.0416817	0.00407167	0.000138199	24	14	0.205334	2.99244	2.91864	2.71238	2.81768	2.95855		2.95842	3.0396	3.15465	3.02725	3.08347	3.46645	3.36638	3.38773	3.51301		3.20986	3.76892	3.30545		3.08742	3.22262	3.25741	3.40444
Per1	0.0416817	0.00407167	0.000138199	24	6	0.201058	6.41023	6.41111	6.32826	6.34069	6.4244		6.4233	6.32531	6.3375	6.30032	6.27157	6.43484	6.23655	6.14006	6.26362		6.03469	6.00845	6.21355		6.03578	6.01591	6.03948	5.97791
Impg2	0.0416817	0.00407167	0.000138199	24	16	0.199442	0.585636	0.551775	0.850635	0.607556	0.426061		0.60731	0.701047	0.644041	0.745671	0.698672	0.686614	0.889609	0.910324	0.990018		0.894076	1.17128	0.900533		0.96914	1.01514	0.76491	0.803146
Slc38a2	0.0416817	0.00407167	0.000138199	24	12	0.198991	6.91067	6.89252	6.83823	6.74372	7.05021		6.93282	7.10741	7.30163	7.24979	7.243	7.19609	7.23961	7.22885	7.26316		6.99354	7.16056	6.97313		7.12486	7.06875	6.73375	6.83147
Gm266	0.0416817	0.00407167	0.000138199	24	22	0.170035	2.6106	2.59579	2.46558	2.58529	2.35798		2.42433	2.32056	2.32512	2.12173	2.36934	2.25698	2.33966	2.38998	2.47164		2.5907	2.48744	2.58522		2.59794	2.74726	2.36737	2.6535
Amh	0.0416817	0.00407167	0.000138199	24	14	0.164263	0.529808	0.318312	0.351337	0.265905	0.542063		0.407084	0.500113	0.474923	0.698708	0.685073	0.650701	0.613877	0.8593	0.854277		0.830299	0.814097	0.717511		0.485209	0.852271	0.672111	0.581386
Tcf7	0.0416817	0.00407167	0.000138199	24	18	0.161783	1.13271	0.980068	0.98071	0.848922	0.993981		0.959739	0.787781	0.848578	0.983147	0.953553	0.861407	0.992152	1.02524	1.18065		1.16459	1.20951	1.2301		1.13245	1.19153	1.13661	1.39056
Lmcd1	0.0416817	0.00407167	0.000138199	24	0	0.147216	1.41177	1.34256	1.48164	1.46659	1.25314		1.30006	1.32204	0.969744	1.29569	1.1767	1.18629	1.17658	1.0216	1.193		1.26102	1.07556	1.41762		1.42957	1.50566	1.33881	1.35556
Rps6kb2	0.0416817	0.00407167	0.000138199	24	14	0.143957	3.46576	3.28852	3.17078	3.25727	3.3111		3.3298	3.35694	3.36214	3.38927	3.36531	3.6822	3.60117	3.56858	3.70325		3.46861	3.68531	3.59577		3.39218	3.38213	3.47566	3.37406
Spsb1	0.0416817	0.00407167	0.000138199	24	8	0.138683	4.27531	4.24249	4.10886	4.29921	4.32668		4.30483	4.30498	4.433	4.38333	4.32119	4.28078	4.30553	4.07498	4.37887		4.01327	4.09305	4.22891		4.05381	4.06667	4.12486	4.02874
Rbm41	0.0416817	0.00407167	0.000138199	24	14	0.135197	2.45664	2.60729	2.38462	2.44625	2.59695		2.54115	2.55325	2.82559	2.65634	2.77235	2.60594	2.82522	2.78772	2.84061		2.71695	2.85628	2.77461		2.70013	2.67484	2.62673	2.87594
Slc25a33	0.0416817	0.00407167	0.000138199	24	10	0.107943	4.98028	4.95676	4.9338	4.79748	5.04512		5.04615	5.1234	5.2626	5.23561	5.15109	5.02262	5.11601	5.12166	5.02148		4.98915	4.95266	5.00183		4.99844	5.0102	4.86379	4.92605
Tram1l1	0.0416817	0.00407167	0.000138199	24	4	0.101274	5.81019	5.84525	5.90284	5.86767	5.77015		5.80001	5.78175	5.73402	5.72396	5.7723	5.67513	5.67053	5.69017	5.62392		5.66001	5.60866	5.58304		5.66624	5.71681	5.65002	5.54473
Zfp575	0.0416817	0.00407167	0.000138199	24	22	0.0932697	2.90004	2.94773	2.94311	2.98848	2.86467		2.89901	2.81505	2.78087	2.76813	2.82453	2.79813	2.71954	2.857	2.92281		3.1139	2.86516	2.83773		3.03596	2.94465	2.96136	3.01973
Aasdh	0.0416817	0.00407167	0.000138199	24	16	0.0915779	3.45778	3.49182	3.38206	3.48528	3.38189		3.44283	3.49403	3.39887	3.50858	3.44891	3.55089	3.61958	3.52147	3.59808		3.51548	3.69601	3.62762		3.57641	3.55125	3.57469	3.59281
Fhit	0.0416817	0.00407167	0.000138199	24	22	0.0899869	0.778491	1.00424	0.8923	0.823251	0.783851		0.833963	0.85447	0.769243	0.749583	0.760691	0.70858	0.785672	0.720352	0.754407		0.863838	0.927086	0.792611		0.917757	1.00354	0.887761	0.956577
Mthfd1l	0.0416817	0.00407167	0.000138199	24	8	0.0896284	4.3542	4.4698	4.40345	4.52277	4.48254		4.55593	4.43917	4.45843	4.4601	4.46291	4.54689	4.41933	4.40265	4.38206		4.31327	4.25744	4.38203		4.2615	4.19529	4.30772	4.25531
Sephs2	0.0416817	0.00407167	0.000138199	24	4	0.087206	5.45677	5.39324	5.44084	5.40482	5.39032		5.42254	5.39555	5.35669	5.29213	5.34147	5.36954	5.27229	5.31756	5.2435		5.25067	5.22239	5.31248		5.23685	5.25318	5.26448	5.31368
Trim39	0.0416817	0.00407167	0.000138199	24	16	0.0866265	4.21646	4.16283	4.18032	4.12893	4.16036		4.20885	4.2005	4.29851	4.2098	4.26391	4.28697	4.37587	4.27565	4.40969		4.34615	4.37928	4.31846		4.29736	4.27782	4.27143	4.39124
Edem2	0.0416817	0.00407167	0.000138199	24	8	0.0848359	4.26234	4.28389	4.17977	4.30163	4.36388		4.3262	4.22694	4.36246	4.35852	4.27874	4.32392	4.33538	4.18009	4.28884		4.17098	4.15377	4.2154		4.19639	4.15212	4.11381	4.09029
Angpt1	0.0416817	0.00407167	0.000138199	24	20	0.0847322	3.56083	3.61416	3.51455	3.60997	3.47159		3.53235	3.51598	3.5059	3.55419	3.48855	3.47793	3.63847	3.48842	3.52875		3.62246	3.57394	3.6802		3.76007	3.65059	3.68706	3.66986
Baz2b	0.0416817	0.00407167	0.000138199	24	16	0.0846516	5.87116	5.82953	5.81487	5.82537	5.84575		5.85866	5.7978	5.7989	5.89831	5.89133	5.91882	5.97254	5.91752	6.00149		5.91917	6.02268	6.01702		5.95579	5.89535	5.93812	6.04944
Myo9b	0.0416817	0.00407167	0.000138199	24	12	0.0845932	5.87216	5.7708	5.79854	5.82409	5.84894		5.85013	5.81109	5.85438	5.94689	5.86413	6.00003	6.01514	5.94882	6.06505		5.87916	6.04882	5.91817		5.84298	5.84474	5.83478	5.75257
Mxi1	0.0416817	0.00407167	0.000138199	24	10	0.0836491	5.6029	5.5341	5.53976	5.53656	5.63237		5.61352	5.66071	5.83461	5.75755	5.69409	5.58141	5.69274	5.6455	5.67984		5.56154	5.57212	5.56329		5.62257	5.59633	5.46598	5.44748
Ndor1	0.0416817	0.00407167	0.000138199	24	14	0.0812134	4.33349	4.19662	4.21019	4.22228	4.28669		4.31524	4.25997	4.27327	4.41705	4.32854	4.44617	4.46954	4.36651	4.47062		4.37467	4.44074	4.38839		4.3499	4.36221	4.3022	4.28815
Yipf4	0.0416817	0.00407167	0.000138199	24	6	0.0805647	5.35166	5.39031	5.43755	5.30351	5.39185		5.34775	5.40609	5.41903	5.38483	5.42205	5.34868	5.33853	5.31866	5.32072		5.21773	5.22057	5.27452		5.29216	5.30126	5.22858	5.1616
Srrm2	0.0416817	0.00407167	0.000138199	24	16	0.0800759	9.14929	9.07581	9.08866	9.17922	9.04854		9.10394	9.13761	9.07072	9.14398	9.10933	9.20367	9.20458	9.24467	9.27216		9.27982	9.30372	9.20511		9.17348	9.14526	9.25085	9.22317
Zfp24	0.0416817	0.00407167	0.000138199	24	8	0.0783935	5.33628	5.41779	5.38141	5.40325	5.46274		5.44601	5.54527	5.57027	5.61894	5.5206	5.4785	5.46475	5.45048	5.46164		5.307	5.36682	5.41884		5.43206	5.38884	5.36793	5.35553
Colgalt1	0.0416817	0.00407167	0.000138199	24	14	0.0778279	5.06703	5.06036	4.97662	5.0227	5.09331		5.13007	4.95621	5.11736	5.167	5.14575	5.24013	5.24491	5.22574	5.219		5.18464	5.23069	5.10481		5.11565	5.17314	5.14706	5.0818
Snrnp40	0.0416817	0.00407167	0.000138199	24	4	0.0759482	4.10223	4.05526	4.1167	4.13647	4.08959		4.10157	4.05718	4.02649	4.03018	4.0543	4.06998	3.98694	3.95489	4.00032		3.93618	3.88932	4.01894		3.95003	3.92823	4.01837	3.97756
Tcirg1	0.0416817	0.00407167	0.000138199	24	14	0.0753193	3.94069	3.90783	3.89892	3.90651	3.95993		3.8703	3.94985	3.98311	4.0502	4.00544	3.9514	4.11798	3.9913	4.15011		4.06368	4.06571	4.05524		3.95157	4.02875	4.02086	3.86212
Luc7l2	0.0416817	0.00407167	0.000138199	24	14	0.0739734	6.84946	6.8226	6.86252	6.82648	6.87101		6.89885	6.91715	6.97395	6.93109	7.02716	6.96173	7.03538	7.00454	7.0066		6.92814	7.00976	7.0451		6.97356	6.89212	6.92611	7.13348
Kif21b	0.0416817	0.00407167	0.000138199	24	18	0.0738932	6.90568	6.86547	6.88158	6.93068	6.8957		6.90197	6.83766	6.89032	6.86383	6.90047	6.94259	6.98428	6.96999	7.00171		7.07968	7.01817	6.98776		7.04942	7.00833	6.94603	6.96353
Scaf4	0.0416817	0.00407167	0.000138199	24	16	0.0707841	5.23566	5.18133	5.22475	5.21839	5.20178		5.19704	5.23036	5.21085	5.26526	5.23181	5.28079	5.31203	5.32112	5.35875		5.34888	5.36759	5.32159		5.2912	5.19862	5.29354	5.38647
Eif2ak4	0.0416817	0.00407167	0.000138199	24	16	0.0707099	5.16792	5.07388	5.04225	5.13902	5.04584		5.19382	5.14871	5.1913	5.1678	5.14339	5.26295	5.25548	5.27415	5.31704		5.26612	5.32734	5.24339		5.19844	5.18432	5.20069	5.21294
Strada	0.0416817	0.00407167	0.000138199	24	14	0.0706093	3.70017	3.73633	3.63654	3.76474	3.71886		3.76302	3.67861	3.76815	3.83629	3.74989	3.81146	3.88133	3.82927	3.87189		3.80721	3.84795	3.80003		3.72544	3.66409	3.7892	3.7365
Emsy	0.0416817	0.00407167	0.000138199	24	14	0.0695521	4.94703	4.9239	4.97233	4.96905	4.97402		5.01387	5.00711	5.05129	5.06806	5.08549	5.08514	5.09244	5.17154	5.13717		5.14926	5.20864	5.03148		5.06953	5.02019	5.11678	5.18707
Tyw3	0.0416817	0.00407167	0.000138199	24	18	0.0675829	2.73529	2.67377	2.70307	2.69761	2.72883		2.64931	2.66841	2.63191	2.56669	2.67877	2.70928	2.71476	2.72218	2.76725		2.81943	2.89051	2.79173		2.73604	2.72848	2.80985	2.96794
Zdhhc5	0.0416817	0.00407167	0.000138199	24	4	0.0673042	5.97232	5.9632	5.94717	5.95734	5.95703		5.92927	5.99286	5.93841	5.93096	5.9466	5.91199	5.85583	5.9169	5.84403		5.85265	5.85765	5.82356		5.82096	5.86164	5.89768	5.83427
Slc66a1	0.0416817	0.00407167	0.000138199	24	14	0.066301	3.27478	3.13868	3.18684	3.29242	3.29797		3.22848	3.24107	3.26677	3.32936	3.3185	3.37202	3.36957	3.4054	3.39191		3.40325	3.36854	3.3067		3.34138	3.26014	3.32502	3.25397
Tspyl3	0.0416817	0.00407167	0.000138199	24	2	0.0644085	5.84471	5.8709	5.95163	5.92721	5.83447		5.86231	5.82009	5.76797	5.71933	5.77738	5.80347	5.69919	5.80408	5.66717		5.79205	5.7071	5.70741		5.76481	5.79818	5.81103	5.69194
Zswim5	0.0416817	0.00407167	0.000138199	24	14	0.0640031	4.41417	4.40737	4.41227	4.42688	4.51688		4.4417	4.46634	4.54538	4.55542	4.58018	4.4979	4.50782	4.63182	4.58079		4.59157	4.59037	4.42221		4.48912	4.52732	4.52945	4.48092
Cldn12	0.0416817	0.00407167	0.000138199	24	6	0.0619539	5.32287	5.279	5.31559	5.28658	5.31499		5.33375	5.29416	5.32139	5.31678	5.29284	5.32744	5.27379	5.30787	5.19812		5.17696	5.21129	5.2345		5.17756	5.24359	5.23602	5.16039
Phf8	0.0416817	0.00407167	0.000138199	24	10	0.0612152	5.66655	5.69912	5.66161	5.7296	5.72455		5.76485	5.7579	5.87195	5.81907	5.81941	5.75656	5.82848	5.80547	5.7667		5.75185	5.75073	5.67379		5.70416	5.7401	5.66514	5.70323
Tmem87a	0.0416817	0.00407167	0.000138199	24	6	0.0604916	5.48578	5.52207	5.54223	5.55214	5.52685		5.5171	5.52871	5.50969	5.55792	5.52464	5.51097	5.46676	5.49817	5.46641		5.39061	5.45602	5.40916		5.44103	5.4435	5.39736	5.38571
Vps54	0.0416817	0.00407167	0.000138199	24	12	0.0600619	4.76158	4.70874	4.69555	4.75331	4.80365		4.79471	4.78491	4.86618	4.84652	4.8455	4.91048	4.83803	4.92727	4.87563		4.76991	4.88089	4.83493		4.8151	4.78739	4.74211	4.84038
Iars	0.0416817	0.00407167	0.000138199	24	12	0.058951	6.02198	6.01273	5.97357	6.02444	6.05117		6.0179	6.04577	6.07689	6.09596	6.12457	6.09422	6.11547	6.16954	6.12066		6.10267	6.13171	6.04196		6.03717	6.00856	6.00137	6.07787
Gnal	0.0416817	0.00407167	0.000138199	24	22	0.0579142	7.24243	7.24798	7.28661	7.31095	7.21629		7.23925	7.26642	7.16053	7.20504	7.21348	7.13026	7.13407	7.21976	7.17867		7.2904	7.27736	7.24812		7.27002	7.2478	7.44105	7.33555
Abcc5	0.0416817	0.00407167	0.000138199	24	16	0.0566312	7.02655	6.94978	6.94593	7.01592	6.94152		6.96897	7.01765	7.01193	6.982	6.99904	7.03827	7.07913	7.07918	7.12021		7.06656	7.22331	7.052		7.07567	7.04846	7.06053	7.01502
Prkce	0.0416817	0.00407167	0.000138199	24	0	0.0554525	8.10475	8.18625	8.15151	8.21057	8.13799		8.11766	8.15129	8.07811	8.06599	8.08739	8.07927	8.00747	8.09706	8.05258		8.16598	8.11747	8.06783		8.18249	8.15106	8.17983	8.16041
Nsg2	0.0416817	0.00407167	0.000138199	24	2	0.0550213	9.10974	9.13504	9.13751	9.10065	9.09544		9.11791	9.12383	9.12561	9.0204	9.08664	8.98858	8.95182	9.05231	8.96574		9.07192	8.99751	9.02284		9.11152	9.09145	9.09703	9.07229
Sde2	0.0416817	0.00407167	0.000138199	24	4	0.053371	4.84956	4.87725	4.96053	4.84395	4.8565		4.87672	4.84628	4.84163	4.81261	4.85622	4.8184	4.77562	4.80652	4.77423		4.72146	4.74339	4.80114		4.81189	4.75972	4.71524	4.84869
Atxn7l1	0.0416817	0.00407167	0.000138199	24	20	0.0520949	4.86731	4.90833	4.88189	4.87387	4.80627		4.86564	4.86908	4.80606	4.82831	4.77971	4.83499	4.80187	4.87263	4.86484		4.98628	4.89426	4.89538		4.92485	4.83671	4.97985	5.00834
Sdc2	0.0416817	0.00407167	0.000138199	24	2	0.0512117	6.18028	6.22179	6.28995	6.18081	6.20015		6.16852	6.17612	6.17058	6.1047	6.12274	6.17513	6.08497	6.11568	6.06773		6.12004	6.06803	6.08609		6.24301	6.14334	6.07191	6.14649
Galnt1	0.0416817	0.00407167	0.000138199	24	6	0.0501714	6.1672	6.24756	6.22582	6.19364	6.23491		6.23045	6.23752	6.2356	6.26411	6.19947	6.23404	6.18345	6.18649	6.14757		6.12333	6.1296	6.1547		6.16517	6.11473	6.20072	6.16657
Celf4	0.0416817	0.00407167	0.000138199	24	0	0.0493666	9.0574	9.04126	9.11907	9.10998	8.98641		9.01482	9.04216	8.96582	8.93292	9.01745	8.94551	8.92017	9.01067	8.9498		8.99825	8.98126	8.98399		9.00233	8.99875	9.07005	9.03816
Ngrn	0.0416817	0.00407167	0.000138199	24	2	0.0477431	5.27211	5.32564	5.36278	5.33776	5.2584		5.29193	5.30166	5.25361	5.25126	5.26861	5.21662	5.24211	5.21699	5.17471		5.25256	5.22281	5.21779		5.27209	5.35033	5.31582	5.22977
Slf2	0.0416817	0.00407167	0.000138199	24	12	0.0471587	6.15916	6.17937	6.20212	6.25061	6.21134		6.20762	6.27778	6.28551	6.27183	6.27987	6.29701	6.28599	6.32475	6.29161		6.26017	6.31182	6.21663		6.25806	6.21998	6.21267	6.2545
Rwdd4a	0.0416817	0.00407167	0.000138199	24	6	0.0468623	4.78599	4.81605	4.80301	4.7903	4.84746		4.84762	4.83027	4.86802	4.84204	4.88568	4.78974	4.75838	4.80059	4.78135		4.72478	4.75027	4.74296		4.80184	4.72601	4.71619	4.78776
Rnf145	0.0416817	0.00407167	0.000138199	24	4	0.0462209	6.87281	6.88733	6.89741	6.925	6.88183		6.89828	6.86642	6.84628	6.82825	6.85869	6.85296	6.80132	6.83992	6.78163		6.85204	6.78863	6.75709		6.84288	6.82154	6.82111	6.6966
Tmem59	0.0416817	0.00407167	0.000138199	24	4	0.0438507	7.40497	7.4127	7.40938	7.41116	7.40684		7.41814	7.41968	7.44537	7.38802	7.38298	7.37225	7.34918	7.36027	7.31024		7.31312	7.30459	7.35922		7.38384	7.3988	7.34476	7.29654
Cd200	0.0416817	0.00407167	0.000138199	24	4	0.0432635	7.36432	7.39746	7.47902	7.45369	7.36995		7.38313	7.37607	7.36391	7.30554	7.342	7.35633	7.30561	7.34622	7.26354		7.33768	7.27038	7.2906		7.35094	7.33975	7.33613	7.29153
Nup58	0.0416817	0.00407167	0.000138199	24	8	0.0429479	5.26557	5.2452	5.24396	5.27081	5.2585		5.2436	5.26993	5.29937	5.26995	5.26447	5.31658	5.23872	5.30131	5.25093		5.18323	5.22435	5.17381		5.21842	5.15036	5.17394	5.15853
Actr3	0.0416817	0.00407167	0.000138199	24	4	0.0423364	7.17559	7.20006	7.18288	7.17419	7.20683		7.18632	7.19165	7.21452	7.15465	7.19065	7.13594	7.10536	7.12609	7.10713		7.06471	7.09208	7.15558		7.16371	7.13646	7.12573	7.15492
Prkar1a	0.0416817	0.00407167	0.000138199	24	2	0.040191	9.81637	9.83012	9.85615	9.8113	9.79392		9.81144	9.83106	9.79475	9.75109	9.81328	9.74129	9.69665	9.75644	9.7112		9.71428	9.70112	9.72816		9.75118	9.75448	9.7589	9.73377
Atp6v1g1	0.0416817	0.00407167	0.000138199	24	4	0.0398307	6.14098	6.11063	6.13684	6.14534	6.13731		6.12433	6.15194	6.16098	6.09736	6.13422	6.08463	6.07527	6.05137	6.05166		6.02639	6.00956	6.10674		6.08433	6.10773	6.08319	6.1274
B4galt7	0.0416817	0.00407167	0.000138199	24	8	0.0389406	4.38338	4.43219	4.38822	4.42418	4.46136		4.4341	4.43591	4.52728	4.43935	4.48043	4.43503	4.41554	4.44057	4.44973		4.40349	4.37659	4.36836		4.33095	4.42665	4.41477	4.24355
Tox4	0.0416817	0.00407167	0.000138199	24	4	0.0347236	6.13937	6.14139	6.20749	6.19678	6.14279		6.15457	6.16853	6.15673	6.1368	6.13989	6.09104	6.10516	6.08339	6.10299		6.13094	6.07196	6.07462		6.10691	6.12199	6.09702	6.10546
Prickle2	0.0416817	0.00407167	0.000138199	24	6	0.0330239	7.63518	7.64938	7.62738	7.70906	7.65429		7.64634	7.64032	7.66024	7.63268	7.65158	7.6443	7.60005	7.64282	7.62491		7.59682	7.58067	7.58098		7.61575	7.51905	7.59803	7.60286
Dnajc18	0.0416817	0.00407167	0.000138199	24	4	0.030647	7.24139	7.25466	7.28528	7.27534	7.25803		7.26378	7.24905	7.2115	7.24752	7.24976	7.23703	7.18231	7.23474	7.19953		7.20771	7.19785	7.19374		7.23834	7.15391	7.24007	7.22235
Rgs16	0.0494247	0.00482804	0.000197138	24	4	0.546752	6.60152	6.504	6.20621	6.46414	6.07273		6.23836	6.06279	5.69176	5.41908	5.6636	5.92911	5.37196	5.20892	5.40527		5.11127	4.93369	5.6575		5.08854	5.45555	5.2426	5.78723
Gm16523	0.0494247	0.00482804	0.000197138	24	16	0.4949	-0.131861	-0.00624985	-0.0542179	-0.362819	-0.348574		0.140572	-0.280541	-0.141355	-0.130355	0.101084	0.663956	0.834351	0.434826	0.674656		0.422609	0.978095	0.812501		0.552225	0.154225	0.305226	0.809245
Mir667	0.0494247	0.00482804	0.000197138	24	16	0.469977	-1.39376	-1.56793	-1.63117	-0.896363	-1.27217		-1.11009	-1.61344	-1.16394	-1.24494	-0.76831	-0.52264	-0.480046	-0.468628	-0.127264		-0.966371	0.0439121	-0.241587		-0.845978	-0.810457	-0.749134	-0.671296
4930405O22Rik	0.0494247	0.00482804	0.000197138	24	16	0.455083	-1.23423	-1.15344	-1.08606	-1.23407	-1.3551		-0.988754	-1.39705	-1.22449	-1.01954	-1.32042	-0.583189	-0.523806	-0.719099	-0.35221		-0.676414	-0.0121179	-0.423969		-0.753467	-0.515081	-0.656623	-0.433904
Duox2	0.0494247	0.00482804	0.000197138	24	16	0.450575	-2.3242	-1.83315	-3.20262	-2.33247	-2.20845		-2.02629	-2.0632	-1.76849	-1.47681	-1.47099	-1.91796	-1.16601	-1.52321	-1.38417		-1.35837	-1.43862	-1.17131		-1.21801	-1.29588	-1.62341	-1.58236
Ankrd63	0.0494247	0.00482804	0.000197138	24	20	0.410087	0.796357	1.30878	0.304646	0.882087	0.395295		0.801179	0.728832	0.797477	0.839793	0.653417	0.688097	1.24966	0.902843	0.987104		1.67858	1.36444	1.29293		2.05357	1.83641	1.44524	2.12755
Mir544	0.0494247	0.00482804	0.000197138	24	14	0.39462	-0.82997	-0.819297	-0.85047	-1.2761	-0.801583		-0.616117	-0.680746	-0.608134	-0.3151	-0.564996	0.116495	-0.235432	0.0980387	0.168564		-0.243507	0.322724	-0.300043		-1.10478	-0.419012	-0.245537	0.174942
Krt8	0.0494247	0.00482804	0.000197138	24	2	0.355374	0.679383	0.803401	1.01373	0.20475	0.48814		0.571356	0.288176	0.0822449	-0.01499	-0.23885	0.543329	-0.145202	-0.532688	-0.223188		-0.71292	-0.214398	-0.0612952		-0.233771	-0.103649	0.156395	0.0272747
Zbtb16	0.0494247	0.00482804	0.000197138	24	12	0.348233	5.00346	4.8413	4.87032	4.95532	5.23455		5.22799	5.79671	6.1779	5.98082	5.73845	5.33378	5.78416	5.67649	5.58705		5.35594	5.52693	5.23842		5.55599	5.17579	5.24663	4.99942
Dbp	0.0494247	0.00482804	0.000197138	24	6	0.302723	6.41796	6.54222	6.44955	6.47545	6.64226		6.68669	6.40581	6.39479	6.47817	6.43022	6.72916	6.38922	6.18811	6.30258		6.02144	5.9044	6.32164		5.89289	5.89682	5.92655	6.07037
Meg3	0.0494247	0.00482804	0.000197138	24	16	0.285772	9.91234	9.61894	9.61351	9.69063	9.66906		9.85459	9.76317	9.7846	9.85032	9.85269	10.1588	10.1453	10.1943	10.2861		10.1249	10.4145	10.2658		10.0191	9.94609	10.0252	10.3381
Tmsb15l	0.0494247	0.00482804	0.000197138	24	22	0.274081	-1.19945	-1.50674	-1.35044	-1.25673	-1.28397		-1.22535	-1.98152	-1.6102	-1.62043	-1.90937	-1.76101	-1.83037	-1.63489	-1.64434		-1.36744	-1.4149	-1.43514		-1.19605	-1.12536	-1.04177	-1.14166
Btbd16	0.0494247	0.00482804	0.000197138	24	8	0.257488	0.180644	0.212185	0.014918	-0.174141	0.445696		0.360171	0.112925	0.512814	0.330302	0.420677	0.586926	0.286222	0.102151	0.523513		-0.0257871	-0.0338414	0.127202		0.0662895	-0.176905	0.0708359	-0.287579
Lncpint	0.0494247	0.00482804	0.000197138	24	16	0.255255	3.52923	3.49666	3.4936	3.46883	3.58316		3.6526	3.68037	3.72253	3.70995	3.7487	3.95247	3.98067	3.9795	4.00386		3.84363	4.23029	4.13653		4.01359	4.00345	3.80735	4.01303
Tbx6	0.0494247	0.00482804	0.000197138	24	14	0.24983	-1.11215	-0.838631	-0.967097	-1.01885	-0.958947		-0.767072	-0.719264	-0.263941	-0.45656	-0.635411	-0.71714	-0.124246	-0.544953	-0.372173		-0.69568	-0.292539	-0.570042		-0.392477	-0.701779	-0.923355	-0.390994
Ccdc60	0.0494247	0.00482804	0.000197138	24	2	0.24972	1.8448	1.66548	1.98968	1.95239	1.53088		1.74642	1.48893	1.15538	1.32486	1.09225	1.54359	1.20388	0.992142	1.29646		1.13963	1.12512	1.41577		1.38895	1.3453	1.17854	1.29856
Miat	0.0494247	0.00482804	0.000197138	24	16	0.225068	6.87919	6.63996	6.60216	6.68947	6.67406		6.79819	6.66558	6.68171	6.74868	6.78663	7.11905	7.09786	7.07741	7.15673		6.98851	7.34448	7.11649		6.98167	6.97221	6.87234	7.01417
Nr4a3	0.0494247	0.00482804	0.000197138	24	4	0.218962	3.77544	3.72259	3.62966	3.65424	3.66576		3.68343	3.71648	3.66226	3.5417	3.64084	3.57625	3.37377	3.46801	3.54186		3.27985	3.19096	3.37974		3.24213	3.274	3.07989	3.5158
Oscar	0.0494247	0.00482804	0.000197138	24	16	0.21491	-0.14369	-0.435368	-0.38664	-0.419917	-0.287867		-0.344106	-0.381828	-0.283724	-0.353554	-0.187383	-0.107097	-0.0180945	-0.0762368	0.0284413		0.0151209	0.133621	-0.0401765		-0.0031689	-0.167131	-0.0977234	0.151005
Atp10a	0.0494247	0.00482804	0.000197138	24	14	0.203995	3.74761	3.82246	3.68691	3.72671	3.91629		3.92114	4.04431	4.20122	4.3586	4.07306	4.1057	4.3196	4.20963	4.27549		4.27567	4.2469	4.07195		4.35333	4.23827	4.01363	3.95599
Frmd7	0.0494247	0.00482804	0.000197138	24	14	0.200031	-0.126461	-0.293231	-0.607702	-0.323608	-0.0583501		-0.244679	-0.0388718	0.214646	0.0466587	0.19883	-0.0287004	0.12174	0.204707	0.340753		0.163057	0.36494	0.16317		-0.0781794	0.0225729	0.405694	0.106721
Vgll3	0.0494247	0.00482804	0.000197138	24	22	0.196881	1.38465	1.61017	1.91615	1.7508	1.56162		1.55634	1.57406	1.29162	1.56945	1.36755	1.53168	1.42827	1.45284	1.54289		1.78572	1.70729	1.7067		2.14082	1.91219	2.0082	1.65821
H3c2	0.0494247	0.00482804	0.000197138	24	8	0.192479	-0.777118	-0.584371	-0.466024	-0.453081	-0.572112		-0.481906	-0.451274	-0.334971	-0.238694	-0.518609	-0.322142	-0.43333	-0.462531	-0.535068		-0.595547	-1.32852	-0.561754		-1.10675	-0.807275	-1.22059	-0.773605
Plin5	0.0494247	0.00482804	0.000197138	24	0	0.175206	1.54156	1.5123	1.59619	1.49364	1.24536		1.42846	1.28227	1.15753	1.15147	0.915693	1.23445	1.08468	1.03449	1.21618		1.18874	1.36234	1.2795		1.20147	1.36658	1.66015	1.21694
Cfap57	0.0494247	0.00482804	0.000197138	24	2	0.168599	1.92109	2.00127	1.84383	1.99716	1.71262		1.90496	1.77248	1.57921	1.60213	1.51243	1.67907	1.44476	1.41651	1.68265		1.5546	1.65079	1.57682		1.5668	1.52382	1.83529	1.69002
Smyd1	0.0494247	0.00482804	0.000197138	24	6	0.168492	2.32689	2.30852	2.39721	2.24038	2.37808		2.3652	2.26382	2.31822	2.38056	2.24211	2.39818	2.14331	2.22089	2.27689		2.0001	2.07272	2.10513		2.02304	2.0895	1.98639	2.07668
Map7	0.0494247	0.00482804	0.000197138	24	14	0.164663	6.06031	5.93344	5.74992	5.99611	6.11411		6.09028	6.06393	6.36601	6.32622	6.29909	6.20604	6.46736	6.18172	6.44534		6.22898	6.24154	6.3226		6.30962	6.17317	6.0109	6.24738
Rhou	0.0494247	0.00482804	0.000197138	24	12	0.162106	5.27125	5.12229	4.97304	5.07992	5.41965		5.2514	5.30405	5.69633	5.4955	5.5513	5.35539	5.58158	5.27462	5.54817		5.18167	5.25721	5.3407		5.25596	5.19672	5.11301	5.13369
Caprin2	0.0494247	0.00482804	0.000197138	24	16	0.15598	3.36354	3.25173	3.19206	3.39084	3.41742		3.34972	3.20652	3.35874	3.53997	3.40096	3.51796	3.7696	3.54723	3.58845		3.52347	3.70154	3.71778		3.54028	3.66165	3.53846	3.38654
Kcnn2	0.0494247	0.00482804	0.000197138	24	12	0.148872	3.64686	3.64693	3.54781	3.72718	3.80232		3.74421	3.97615	4.17154	4	4.08299	3.84493	4.08904	4.04376	3.98035		3.92986	4.01645	3.89375		3.93191	3.96149	3.80066	3.8936
Nfkbia	0.0494247	0.00482804	0.000197138	24	12	0.147757	3.69451	3.64244	3.79254	3.59054	3.92733		3.75231	3.83821	4.22847	3.98096	4.04894	3.83393	3.99505	3.9238	4.05782		3.76267	3.86387	3.83351		3.75556	3.76867	3.7919	3.62369
Prkn	0.0494247	0.00482804	0.000197138	24	14	0.1362	3.29071	3.26082	3.24993	3.36805	3.31944		3.46058	3.3463	3.44755	3.39031	3.46404	3.64431	3.62544	3.57383	3.66175		3.49507	3.64051	3.72807		3.38341	3.38121	3.52787	3.68293
Cep152	0.0494247	0.00482804	0.000197138	24	14	0.127924	2.44246	2.39714	2.31424	2.32196	2.38858		2.51755	2.44201	2.59721	2.63207	2.52513	2.6024	2.70302	2.62337	2.66751		2.51198	2.68361	2.55127		2.57616	2.55337	2.30235	2.50422
Fgd6	0.0494247	0.00482804	0.000197138	24	16	0.127034	4.2876	4.25908	4.30069	4.34321	4.33647		4.36483	4.44735	4.4883	4.57938	4.44784	4.40546	4.53353	4.58601	4.58512		4.60619	4.60899	4.50933		4.56668	4.54109	4.53853	4.52682
Flnb	0.0494247	0.00482804	0.000197138	24	16	0.127021	6.49424	6.37535	6.42842	6.34421	6.44471		6.47882	6.44676	6.44994	6.57993	6.45943	6.62043	6.67831	6.57358	6.72314		6.61856	6.77843	6.67348		6.65974	6.52116	6.61094	6.57335
Ccdc134	0.0494247	0.00482804	0.000197138	24	10	0.126859	2.72591	2.82913	2.56292	2.74993	2.74155		2.827	2.68622	2.96604	2.75422	2.89095	2.86479	2.94727	2.86149	2.86974		2.59808	2.71293	2.76797		2.56214	2.62096	2.419	2.59707
Kcnt1	0.0494247	0.00482804	0.000197138	24	16	0.122749	6.48368	6.51924	6.46326	6.4809	6.45989		6.51377	6.50149	6.4639	6.57112	6.51626	6.70542	6.65131	6.70864	6.7544		6.67508	6.84005	6.63858		6.60223	6.63744	6.72433	6.55327
Skp2	0.0494247	0.00482804	0.000197138	24	12	0.121532	2.0251	1.98504	1.99231	2.00669	2.04319		2.08849	1.97975	2.17442	2.1623	2.13546	2.1906	2.24742	2.20486	2.3211		2.0456	2.31178	2.05184		1.96057	2.06888	1.90567	2.08223
Dnai1	0.0494247	0.00482804	0.000197138	24	0	0.118828	2.5449	2.34679	2.52946	2.49533	2.33524		2.38832	2.20165	2.15052	2.17125	2.17753	2.18907	2.20475	2.00689	2.30202		2.22172	2.21972	2.37156		2.34558	2.37729	2.31814	2.32452
Gm5617	0.0494247	0.00482804	0.000197138	24	2	0.114014	2.76792	2.7893	2.88766	2.75233	2.72278		2.77457	2.63583	2.61802	2.61333	2.49376	2.58541	2.57929	2.38637	2.52676		2.52661	2.46392	2.55144		2.54939	2.65487	2.60998	2.45444
Tmem131l	0.0494247	0.00482804	0.000197138	24	14	0.113322	3.60053	3.58819	3.58742	3.6901	3.62106		3.67408	3.64731	3.75877	3.80948	3.65109	3.80187	3.84339	3.83434	3.90915		3.89751	3.91252	3.70814		3.8679	3.77575	3.62288	3.70895
Cntnap5b	0.0494247	0.00482804	0.000197138	24	18	0.108569	4.58325	4.61936	4.50011	4.68907	4.58853		4.50369	4.60849	4.55558	4.53883	4.55776	4.63771	4.6683	4.71658	4.62395		4.76344	4.84898	4.70348		4.78638	4.69795	4.914	4.68999
Shisa6	0.0494247	0.00482804	0.000197138	24	22	0.106851	3.97015	4.17928	4.04985	4.11643	4.05153		4.03955	4.03555	4.02006	4.04128	3.97812	3.80794	3.94582	3.96383	4.02132		4.10906	4.22876	4.07681		4.27148	4.12669	4.3375	4.21957
H1f0	0.0494247	0.00482804	0.000197138	24	2	0.104726	6.81996	6.80564	6.81832	6.71728	6.74074		6.76674	6.6599	6.57466	6.59947	6.55699	6.63054	6.5118	6.44634	6.53881		6.45401	6.44146	6.64023		6.47447	6.57183	6.58397	6.58845
Cep192	0.0494247	0.00482804	0.000197138	24	14	0.100758	3.51857	3.54669	3.52406	3.51699	3.53397		3.605	3.50058	3.55929	3.61752	3.57102	3.8022	3.75994	3.75899	3.75132		3.67296	3.80325	3.75317		3.65971	3.54599	3.65137	3.7371
St3gal4	0.0494247	0.00482804	0.000197138	24	10	0.100445	4.54462	4.51061	4.5073	4.54103	4.62306		4.55594	4.68667	4.82639	4.78493	4.74225	4.61057	4.7385	4.65029	4.68447		4.56413	4.56849	4.57689		4.57609	4.66172	4.48134	4.47806
Galnt7	0.0494247	0.00482804	0.000197138	24	12	0.098164	4.07942	4.07422	3.9116	4.12387	4.169		4.16422	4.23098	4.41264	4.30782	4.32667	4.17451	4.33585	4.2738	4.29406		4.2086	4.30478	4.16259		4.25887	4.1107	4.13975	4.22891
Rbm12b2	0.0494247	0.00482804	0.000197138	24	14	0.0966236	3.68416	3.74622	3.79481	3.6948	3.77482		3.69987	3.86227	3.94259	3.89551	3.88286	3.93291	3.91821	4.00771	4.02324		3.89521	4.017	3.85836		3.86648	3.93187	3.93891	3.84395
Zfp598	0.0494247	0.00482804	0.000197138	24	12	0.0879517	5.67489	5.62391	5.52722	5.58714	5.67026		5.64575	5.67105	5.78178	5.71393	5.70855	5.7726	5.808	5.78018	5.82976		5.74829	5.80652	5.70419		5.58081	5.72491	5.7255	5.62151
Csmd1	0.0494247	0.00482804	0.000197138	24	16	0.0875438	6.41118	6.38871	6.35117	6.4533	6.39553		6.45949	6.49266	6.4621	6.49499	6.48644	6.52968	6.51873	6.65713	6.5771		6.5886	6.78859	6.50959		6.51262	6.49938	6.68711	6.54512
Armc2	0.0494247	0.00482804	0.000197138	24	20	0.0859951	2.80347	2.85601	2.90093	2.86137	2.73397		2.82944	2.79938	2.71388	2.78071	2.728	2.7122	2.74389	2.76085	2.89107		2.93284	2.88984	2.87425		2.93091	2.79542	2.91795	2.92051
Cdkl4	0.0494247	0.00482804	0.000197138	24	0	0.0858939	2.8057	2.89693	2.92239	2.97761	2.7789		2.86545	2.73185	2.73636	2.65614	2.59229	2.80372	2.67686	2.66281	2.7299		2.79374	2.7599	2.76688		2.80841	2.77169	2.90319	2.78588
Nup210	0.0494247	0.00482804	0.000197138	24	16	0.0851424	5.44415	5.44068	5.45406	5.44188	5.43035		5.46366	5.42106	5.42599	5.4894	5.47288	5.55959	5.53026	5.60745	5.61165		5.57188	5.713	5.5244		5.50547	5.55587	5.6327	5.56424
Ankrd26	0.0494247	0.00482804	0.000197138	24	14	0.0821981	4.99388	4.93254	5.03086	5.08901	5.04015		5.05007	5.09024	5.15268	5.17548	5.1954	5.11726	5.16499	5.24031	5.26677		5.21975	5.25787	5.09359		5.07916	5.12492	5.15412	5.34196
Acot2	0.0494247	0.00482804	0.000197138	24	2	0.08033	3.51888	3.4651	3.49509	3.52577	3.43075		3.41916	3.43081	3.28808	3.42928	3.2855	3.38912	3.32765	3.22397	3.31797		3.27356	3.23296	3.39133		3.2768	3.38625	3.43157	3.34213
Herc4	0.0494247	0.00482804	0.000197138	24	14	0.0785154	4.77351	4.7581	4.70052	4.7463	4.81135		4.77161	4.83838	4.93171	4.9116	4.85724	4.89175	4.92239	4.90851	4.92684		4.76219	4.91917	4.91773		4.88307	4.89162	4.73126	4.8565
Arhgap17	0.0494247	0.00482804	0.000197138	24	14	0.0767678	3.58603	3.62032	3.60891	3.61232	3.65231		3.64313	3.60954	3.62325	3.74757	3.60688	3.81071	3.81961	3.70575	3.87418		3.75232	3.76444	3.84312		3.68944	3.72573	3.68727	3.73455
Zfc3h1	0.0494247	0.00482804	0.000197138	24	16	0.0709175	5.71156	5.70469	5.73096	5.74461	5.69618		5.70735	5.69077	5.65123	5.74232	5.72251	5.83599	5.81215	5.84084	5.84916		5.7736	5.93628	5.8222		5.80832	5.74772	5.78676	5.83484
Atp11b	0.0494247	0.00482804	0.000197138	24	14	0.0704707	5.40524	5.42784	5.42141	5.40132	5.4388		5.44276	5.42399	5.47377	5.48061	5.52996	5.5942	5.56831	5.62385	5.65683		5.4782	5.75731	5.59473		5.52293	5.51334	5.5846	5.63824
Yme1l1	0.0494247	0.00482804	0.000197138	24	4	0.0689681	6.84304	6.83938	6.90502	6.86884	6.84323		6.83512	6.8743	6.83526	6.81111	6.83389	6.87141	6.75165	6.81902	6.75719		6.66763	6.73208	6.77264		6.76367	6.7377	6.72376	6.80073
Ypel4	0.0494247	0.00482804	0.000197138	24	18	0.0689154	3.96696	3.96774	3.82237	3.92277	3.8404		3.92578	3.90603	3.88223	3.81199	3.88237	3.92939	3.89165	3.97521	3.95945		4.06234	4.04345	4.01137		3.97969	3.97492	4.0136	4.22099
Tango6	0.0494247	0.00482804	0.000197138	24	18	0.0682301	3.88381	3.94464	3.93108	3.90275	3.81497		3.91377	3.89528	3.92909	3.88175	3.95891	3.89664	4.03173	3.98031	3.98338		3.98616	4.0645	3.99216		4.00202	4.02975	4.01909	3.94685
Pfkfb2	0.0494247	0.00482804	0.000197138	24	14	0.0681474	5.14519	5.17141	5.14118	5.16906	5.21199		5.21238	5.12797	5.14742	5.22229	5.27056	5.32895	5.29232	5.31519	5.32454		5.23794	5.33923	5.27978		5.23405	5.16967	5.22045	5.27511
Iffo2	0.0494247	0.00482804	0.000197138	24	20	0.0666764	5.21585	5.24718	5.30842	5.20232	5.15568		5.23576	5.18137	5.15289	5.09809	5.18404	5.13888	5.17158	5.22436	5.18061		5.28242	5.29547	5.2334		5.22974	5.2419	5.33432	5.35931
Mgat2	0.0494247	0.00482804	0.000197138	24	6	0.0650401	5.30979	5.34508	5.41908	5.34674	5.40666		5.36249	5.37133	5.36336	5.38619	5.36986	5.33103	5.31668	5.26729	5.3032		5.24413	5.23832	5.28022		5.22018	5.33604	5.28018	5.20741
Gap43	0.0494247	0.00482804	0.000197138	24	2	0.0647775	8.23433	8.22269	8.33882	8.28544	8.22974		8.21586	8.25024	8.22196	8.10091	8.21451	8.15909	8.09819	8.14272	8.0918		8.21452	8.10554	8.15615		8.19947	8.24573	8.15976	8.43919
Eml6	0.0494247	0.00482804	0.000197138	24	14	0.0635548	5.54693	5.53022	5.54694	5.56545	5.53713		5.56925	5.5316	5.54188	5.61475	5.62528	5.6535	5.68015	5.69115	5.73656		5.63547	5.7834	5.67067		5.64206	5.58611	5.6053	5.69352
Cnrip1	0.0494247	0.00482804	0.000197138	24	4	0.0633904	5.11853	5.12389	5.26394	5.22972	5.14413		5.14139	5.14971	5.07934	5.06613	5.12765	5.12561	5.01233	5.11332	5.0286		5.04589	5.02341	5.05792		5.038	5.02695	5.12265	5.05805
Purg	0.0494247	0.00482804	0.000197138	24	14	0.06282	4.3095	4.17552	4.21114	4.23332	4.25563		4.32109	4.2798	4.32907	4.38482	4.38207	4.34447	4.35516	4.42912	4.47495		4.36458	4.49333	4.39175		4.38377	4.3618	4.33344	4.47437
Cttnbp2	0.0494247	0.00482804	0.000197138	24	14	0.0622948	5.08183	5.07012	5.02504	5.15347	5.16188		5.17823	5.15634	5.24131	5.24492	5.24008	5.22385	5.28174	5.28701	5.29646		5.3045	5.39026	5.21925		5.27028	5.2164	5.27619	5.30377
Atg4d	0.0494247	0.00482804	0.000197138	24	12	0.0620361	4.64886	4.6158	4.50628	4.62638	4.65331		4.63837	4.69159	4.82924	4.73236	4.7302	4.67192	4.78509	4.7296	4.74657		4.68059	4.75297	4.65651		4.6103	4.68941	4.66584	4.64722
Chd9	0.0494247	0.00482804	0.000197138	24	14	0.0613704	6.77975	6.70982	6.74061	6.74878	6.75607		6.8102	6.78743	6.78276	6.85388	6.82314	6.88043	6.8778	6.91404	6.90276		6.8579	6.9555	6.85009		6.85181	6.72065	6.82853	6.89899
Msl3	0.0494247	0.00482804	0.000197138	24	10	0.0611432	4.08876	4.13435	4.00609	4.00571	4.09993		4.10571	4.12024	4.12068	4.17083	4.17738	4.13272	4.09388	4.12369	4.15769		4.03776	4.07832	4.06357		4.01097	4.05427	4.02271	4.02281
Srpr	0.0494247	0.00482804	0.000197138	24	6	0.0598215	6.49405	6.52327	6.52927	6.51598	6.52029		6.51791	6.52079	6.55965	6.53532	6.49565	6.48559	6.4813	6.4903	6.45174		6.44467	6.39695	6.42923		6.4088	6.43575	6.40796	6.38982
Slc30a4	0.0494247	0.00482804	0.000197138	24	4	0.0589639	5.58429	5.57122	5.60569	5.5809	5.59026		5.5938	5.58385	5.56554	5.55452	5.57406	5.60624	5.50522	5.56218	5.49397		5.4218	5.4867	5.50632		5.48216	5.39159	5.52057	5.52708
Kmt2c	0.0494247	0.00482804	0.000197138	24	14	0.0584725	7.86449	7.80293	7.87304	7.90357	7.82976		7.88631	7.8957	7.88718	7.93891	7.93572	7.94005	7.98772	7.98254	8.00522		7.99529	8.00365	7.91406		7.97091	7.84925	7.89732	7.92329
Cnpy3	0.0494247	0.00482804	0.000197138	24	2	0.057335	6.06906	6.04597	6.12526	6.12397	6.04491		6.04748	6.0091	5.9587	5.9582	5.98565	5.99777	5.95447	5.91997	5.93179		5.94086	5.88685	5.96639		5.90059	5.9963	6.02318	5.88067
Ankhd1	0.0494247	0.00482804	0.000197138	24	14	0.05599	6.09158	6.07183	5.9975	6.01001	6.07726		6.10525	6.12263	6.12242	6.16682	6.14972	6.17756	6.18443	6.15721	6.23489		6.1524	6.23816	6.13781		6.11714	6.05124	6.10207	6.23334
Bdp1	0.0494247	0.00482804	0.000197138	24	14	0.0556697	5.72354	5.63141	5.64791	5.69106	5.70746		5.71957	5.7218	5.78881	5.76987	5.76306	5.77971	5.79908	5.83952	5.82828		5.81921	5.88765	5.73099		5.80365	5.73829	5.73708	5.87536
Srsf2	0.0494247	0.00482804	0.000197138	24	14	0.0547894	6.56699	6.50973	6.54107	6.62537	6.59259		6.55101	6.61097	6.6423	6.64111	6.69145	6.62107	6.69972	6.68168	6.70285		6.66869	6.71084	6.62842		6.60501	6.6058	6.71116	6.61836
Ctdsp2	0.0494247	0.00482804	0.000197138	24	12	0.0547098	6.44292	6.47895	6.40753	6.42258	6.47967		6.48533	6.456	6.50341	6.59731	6.50571	6.51008	6.57509	6.50286	6.59722		6.48734	6.50067	6.52324		6.5124	6.47046	6.4279	6.37929
Mpv17l2	0.0494247	0.00482804	0.000197138	24	8	0.0545304	3.39718	3.40041	3.43728	3.28436	3.5209		3.42199	3.40588	3.43496	3.52647	3.4276	3.45601	3.41281	3.34534	3.42109		3.39858	3.25056	3.36986		3.2798	3.33366	3.33747	3.3789
Cramp1	0.0494247	0.00482804	0.000197138	24	14	0.0540001	5.52896	5.51532	5.48312	5.5663	5.52497		5.58708	5.57441	5.59227	5.63881	5.58961	5.64665	5.6434	5.67007	5.66251		5.6447	5.67245	5.58141		5.6022	5.49486	5.60519	5.61538
Csnk1a1	0.0494247	0.00482804	0.000197138	24	4	0.0538856	7.46087	7.44234	7.5062	7.48074	7.44983		7.45365	7.46118	7.43145	7.42739	7.44371	7.45072	7.4006	7.41525	7.38497		7.33477	7.33273	7.4164		7.35627	7.35375	7.35467	7.40338
Dnajc30	0.0494247	0.00482804	0.000197138	24	0	0.0533677	4.44598	4.51061	4.45581	4.42852	4.39884		4.39642	4.38823	4.27096	4.30505	4.35544	4.36783	4.2981	4.34462	4.36072		4.43054	4.3618	4.39102		4.36226	4.38953	4.45911	4.46076
Slc33a1	0.0494247	0.00482804	0.000197138	24	6	0.0532447	5.37865	5.33729	5.38286	5.38045	5.35481		5.36831	5.40364	5.35979	5.40655	5.37502	5.36111	5.31993	5.33371	5.34123		5.28073	5.25655	5.30931		5.28997	5.2919	5.29467	5.25728
BC004004	0.0494247	0.00482804	0.000197138	24	2	0.0527478	5.27553	5.28748	5.30841	5.33198	5.27227		5.29113	5.2258	5.16296	5.19521	5.20034	5.26548	5.18537	5.18312	5.18667		5.25721	5.18515	5.22688		5.26127	5.203	5.28229	5.23896
Armh3	0.0494247	0.00482804	0.000197138	24	16	0.052385	4.3811	4.40661	4.44161	4.45194	4.41594		4.42537	4.38171	4.42605	4.48676	4.4392	4.45418	4.51178	4.51885	4.49002		4.52119	4.49538	4.49503		4.53045	4.44646	4.50816	4.49713
Dop1b	0.0494247	0.00482804	0.000197138	24	18	0.049812	6.84513	6.81616	6.7868	6.87324	6.80487		6.81412	6.81658	6.80311	6.83167	6.84821	6.82847	6.86852	6.91021	6.87886		6.94536	6.94952	6.85422		6.8938	6.8752	6.91768	6.88365
Snx2	0.0494247	0.00482804	0.000197138	24	4	0.0488242	5.874	5.89567	5.89509	5.93203	5.89083		5.90536	5.88888	5.90883	5.86487	5.87699	5.86439	5.83971	5.85461	5.80517		5.82377	5.78499	5.82383		5.79128	5.82545	5.81072	5.85361
Gla	0.0494247	0.00482804	0.000197138	24	2	0.0483899	3.50455	3.53182	3.54228	3.47337	3.48751		3.51999	3.5262	3.49338	3.4627	3.45932	3.40544	3.44244	3.36833	3.35908		3.39097	3.37132	3.49318		3.46481	3.47587	3.43477	3.47349
Eif4a1	0.0494247	0.00482804	0.000197138	24	6	0.0475749	7.1944	7.21655	7.21106	7.21678	7.22858		7.23891	7.2437	7.29943	7.20762	7.26359	7.20978	7.21537	7.17763	7.17514		7.18647	7.10196	7.12712		7.19883	7.1633	7.06904	7.0808
Scrn1	0.0494247	0.00482804	0.000197138	24	2	0.0457734	7.68943	7.68955	7.72943	7.75008	7.67592		7.69513	7.6337	7.6271	7.61497	7.67023	7.59137	7.5751	7.6217	7.58376		7.6062	7.57525	7.5775		7.53655	7.61399	7.65811	7.63332
Smg5	0.0494247	0.00482804	0.000197138	24	16	0.0449026	6.40015	6.41678	6.43134	6.43604	6.43603		6.4121	6.42802	6.48594	6.45695	6.47469	6.43734	6.50691	6.53055	6.48835		6.52411	6.54004	6.45609		6.44253	6.51827	6.54171	6.44119
Raf1	0.0494247	0.00482804	0.000197138	24	12	0.0434584	5.65881	5.69556	5.63978	5.70529	5.70852		5.71345	5.66984	5.73551	5.74116	5.70482	5.7579	5.79089	5.73904	5.77587		5.71399	5.76651	5.72027		5.66711	5.6833	5.7146	5.59381
Cdk18	0.0494247	0.00482804	0.000197138	24	20	0.042669	5.99148	5.97221	6.03938	6.01539	5.99654		5.95937	6.0012	5.94662	5.95163	5.98559	5.97432	5.9779	5.96782	6.01668		6.1065	6.04817	6.02036		6.04247	6.01664	6.1262	6.07476
Golga1	0.0494247	0.00482804	0.000197138	24	14	0.041532	4.93866	4.91786	4.93372	4.99154	4.95189		4.96815	4.96464	4.9909	4.99109	5.00842	5.04007	5.02824	5.0758	5.07738		4.9974	5.10253	5.06104		4.99001	5.02852	5.04629	5.01319
Necap1	0.0494247	0.00482804	0.000197138	24	2	0.0410836	7.62289	7.67046	7.67324	7.67167	7.63274		7.64217	7.65062	7.6349	7.56022	7.64188	7.59162	7.53465	7.61236	7.52101		7.55308	7.54058	7.55713		7.5495	7.60654	7.61802	7.56163
Thada	0.0494247	0.00482804	0.000197138	24	14	0.0407201	5.18655	5.1763	5.20463	5.17808	5.20187		5.18968	5.19053	5.16805	5.26948	5.23556	5.24811	5.24259	5.3126	5.31093		5.22186	5.32753	5.29412		5.24049	5.22242	5.23823	5.22158
Sowahc	0.0494247	0.00482804	0.000197138	24	0	0.0405393	4.43814	4.45464	4.48196	4.45037	4.42607		4.42997	4.35062	4.33771	4.3185	4.39304	4.38191	4.37541	4.35301	4.35637		4.3877	4.40264	4.39633		4.4953	4.40136	4.39522	4.40494
Kdm4a	0.0494247	0.00482804	0.000197138	24	10	0.0402409	5.98301	5.9635	5.91928	6.0012	5.99372		6.00795	5.96703	6.01912	6.04447	6.01388	6.04105	6.05877	5.97719	6.06413		5.98414	5.99199	5.96194		5.96295	5.93959	5.95216	5.8685
Baz2a	0.0494247	0.00482804	0.000197138	24	14	0.0401291	6.31742	6.30273	6.34193	6.2726	6.33745		6.3441	6.29798	6.30048	6.36492	6.35169	6.42304	6.4038	6.38785	6.42905		6.41186	6.42455	6.36532		6.35949	6.35806	6.35996	6.39741
Senp3	0.0494247	0.00482804	0.000197138	24	8	0.0388078	5.73123	5.75016	5.72118	5.7568	5.76844		5.78173	5.77318	5.81944	5.80885	5.80708	5.73227	5.758	5.72667	5.75328		5.70312	5.70009	5.70491		5.70835	5.8037	5.69358	5.58446
Csnk1g2	0.0494247	0.00482804	0.000197138	24	2	0.0363278	7.23147	7.19351	7.22109	7.21322	7.18594		7.18181	7.19594	7.17652	7.14214	7.17846	7.11836	7.13617	7.12578	7.1351		7.16049	7.10723	7.13616		7.20822	7.17872	7.14287	7.0613
Mkrn2	0.0494247	0.00482804	0.000197138	24	6	0.0354781	4.94166	4.96517	4.90847	4.93842	4.96796		4.99272	4.94998	4.98395	4.94121	4.92839	4.96663	4.93236	4.90271	4.90557		4.89045	4.91772	4.88824		4.88335	4.93125	4.91652	4.83482
Ube2r2	0.0494247	0.00482804	0.000197138	24	2	0.0306868	6.20044	6.21368	6.25924	6.23788	6.19837		6.18442	6.20562	6.16521	6.147	6.19818	6.16931	6.15798	6.14466	6.1353		6.18917	6.09666	6.15984		6.20392	6.19781	6.16257	6.14409
Ddx18	0.0494247	0.00482804	0.000197138	24	8	0.0300748	4.65693	4.65645	4.66399	4.68513	4.71242		4.66529	4.668	4.71635	4.71144	4.70554	4.7067	4.69235	4.68898	4.66236		4.64706	4.66098	4.59902		4.64472	4.69609	4.62026	4.63509
Gdi2	0.0494247	0.00482804	0.000197138	24	4	0.0298483	7.58491	7.63093	7.65394	7.65998	7.63372		7.63978	7.65654	7.62119	7.64014	7.63318	7.63343	7.56474	7.61793	7.57412		7.55646	7.56824	7.60163		7.58599	7.61173	7.62463	7.627
Pcdh12	0.058446	0.00570929	0.000278289	24	22	0.394162	-0.516838	-0.533397	-0.371502	-1.26243	-0.966681		-1.02963	-1.13084	-1.65259	-1.35636	-1.99667	-0.881949	-1.29169	-1.51202	-1.26615		-0.748967	-0.954594	-1.02655		-0.649695	-0.507569	-0.641355	-0.888865
Rufy4	0.058446	0.00570929	0.000278289	24	18	0.377408	-0.350716	-0.12529	-0.658521	0.120906	-0.423381		-0.385981	-0.276713	-0.243018	-0.400176	-0.572714	-0.170853	0.257022	-0.226003	-0.121325		0.134751	0.374402	0.470194		0.203202	0.400215	0.933608	-0.120576
1700012D16Rik	0.058446	0.00570929	0.000278289	24	14	0.368996	-1.74999	-2.48662	-2.96854	-2.20389	-2.09067		-2.05327	-2.05009	-1.89387	-1.60638	-1.72972	-1.30176	-1.30514	-1.53376	-1.22525		-1.98412	-1.40633	-1.19513		-1.97163	-1.81074	-1.93893	-1.33574
A930009A15Rik	0.058446	0.00570929	0.000278289	24	14	0.329076	-1.84958	-1.7783	-1.72481	-1.5174	-1.52213		-1.51609	-1.62824	-1.19008	-1.27463	-1.25321	-1.05674	-0.984855	-1.04101	-0.806505		-1.28261	-0.960318	-0.954911		-0.822768	-1.29603	-1.62356	-0.983126
Gm4787	0.058446	0.00570929	0.000278289	24	16	0.323255	0.579538	-0.0621934	0.094887	0.250691	0.0359839		0.510038	0.173899	0.268099	0.492719	0.396436	0.874985	0.867839	0.895933	0.94987		0.517391	1.04296	1.07137		0.597155	0.437381	0.502202	0.764838
Kcnmb1	0.058446	0.00570929	0.000278289	24	2	0.31075	1.90439	1.72348	1.66984	1.77619	1.49001		1.71275	1.49143	1.15011	1.35868	1.07184	1.32231	0.882511	0.802238	1.32222		0.768497	1.1877	1.33672		0.800903	1.2149	1.57564	1.50813
Kcnq1ot1	0.058446	0.00570929	0.000278289	24	16	0.305217	6.46803	6.14553	6.36866	6.43844	6.22625		6.64718	6.42288	6.43255	6.68903	6.5975	7.04778	7.01312	7.0338	7.08334		6.76644	7.19547	7.05868		6.8003	6.62386	6.51699	6.97855
Gabrr2	0.058446	0.00570929	0.000278289	24	10	0.299622	0.455627	0.283161	-0.103692	-0.0260967	0.501824		0.435468	0.693658	0.991493	1.04178	0.928359	0.437537	0.897716	0.678979	0.850807		0.334375	0.614021	0.618049		0.343645	0.118473	0.3811	0.380878
Gkn3	0.058446	0.00570929	0.000278289	24	14	0.284213	0.288522	0.0623756	0.195181	-0.0704854	0.499646		0.271083	-0.17065	0.365373	0.464314	0.638158	0.498706	0.825131	0.864033	0.791163		1.06327	0.526599	0.577275		0.626382	0.192552	0.254434	0.563381
Fmo2	0.058446	0.00570929	0.000278289	24	12	0.277487	0.34555	0.654766	1.03454	-0.33441	1.09242		0.905359	0.991892	1.35005	1.93333	1.20668	1.35142	1.5424	1.18016	1.46724		1.02854	0.985515	1.28092		1.0208	0.925625	1.03545	1.02305
Coro6	0.058446	0.00570929	0.000278289	24	16	0.269133	3.22956	2.92323	2.9901	3.03675	3.07291		3.05262	3.19352	3.11678	3.16174	3.25263	3.36934	3.44914	3.44185	3.60622		3.41479	3.94921	3.46334		3.2301	3.43209	3.65237	3.5842
Gabra2	0.058446	0.00570929	0.000278289	24	18	0.25756	4.65406	4.697	4.59674	4.72947	4.60893		4.5245	4.80205	4.69215	4.62306	4.68391	4.56537	4.79497	4.98755	4.82756		5.44543	5.34644	4.63019		5.06853	5.01769	5.0672	5.0637
Best3	0.058446	0.00570929	0.000278289	24	20	0.249256	-0.946736	-0.622789	-0.686024	-0.803523	-0.746947		-0.709547	-0.821323	-0.988411	-0.639681	-1.30378	-0.809263	-1.03163	-1.02159	-0.649392		-0.525134	-0.485382	-0.507657		-0.248402	-0.427039	-0.104247	-0.213713
Snhg11	0.058446	0.00570929	0.000278289	24	16	0.24256	8.83454	8.61071	8.57803	8.66829	8.63928		8.79391	8.74237	8.73702	8.77633	8.80224	9.14835	9.07039	9.0875	9.23505		8.95374	9.35906	9.18302		8.89777	8.86647	9.05182	9.1472
Tbx1	0.058446	0.00570929	0.000278289	24	18	0.240941	1.19904	1.35809	1.14198	0.885043	1.17392		1.04644	1.13642	0.995576	1.30721	0.95659	1.11025	1.29529	1.36221	1.21773		1.60585	1.51848	1.47725		1.51924	1.369	1.65825	1.54824
Fbln7	0.058446	0.00570929	0.000278289	24	4	0.240454	2.70591	2.56993	2.73696	2.23553	2.36495		2.52556	2.51013	2.21084	2.44908	2.18331	2.2508	2.01441	1.91075	2.25273		1.76257	2.16197	2.10686		2.13007	2.20998	2.15666	2.0371
Gm14057	0.058446	0.00570929	0.000278289	24	14	0.232968	1.25072	1.2434	1.26178	1.21385	1.25561		1.42657	1.22338	1.49115	1.55971	1.57924	1.59002	1.82739	1.73144	1.80131		1.58898	1.74307	1.74697		1.62697	1.69503	1.14274	1.69754
Ccr10	0.058446	0.00570929	0.000278289	24	2	0.221912	-1.16717	-1.20751	-1.08521	-0.818742	-1.14912		-1.24954	-1.21229	-1.21992	-1.62616	-1.70705	-1.39645	-1.56337	-1.66567	-1.60107		-1.69604	-1.62797	-1.2808		-1.57409	-1.39143	-1.52097	-1.36926
Klrg2	0.058446	0.00570929	0.000278289	24	14	0.210646	-0.753582	-0.512126	-0.848102	-0.928087	-0.490112		-0.793178	-0.401737	-0.224651	-0.152623	-0.337127	-0.475875	-0.121979	-0.103838	-0.378251		-0.212048	-0.370357	-0.373968		-0.455563	-0.207967	-0.378757	-0.618511
Foxb1	0.058446	0.00570929	0.000278289	24	18	0.210215	1.55503	1.76126	1.33785	1.56572	1.49184		1.61998	1.33708	1.55979	1.45178	1.55217	1.5002	1.66849	1.87273	1.62399		2.01027	1.84785	1.74689		2.021	1.79214	1.72537	2.06126
Niban3	0.058446	0.00570929	0.000278289	24	16	0.206169	0.771993	0.801795	0.918018	0.783871	0.764112		0.807896	0.882485	0.94271	0.842696	0.855224	0.930625	1.04493	1.07378	1.13678		1.15206	1.24723	1.09336		1.23806	1.2339	1.15545	0.904354
4921536K21Rik	0.058446	0.00570929	0.000278289	24	0	0.202089	0.0122694	0.0839128	0.0206778	-0.0668456	-0.332906		-0.0859638	-0.358826	-0.620097	-0.415142	-0.430412	-0.371761	-0.740364	-0.466017	-0.0904845		-0.522315	-0.0685985	-0.199637		-0.295517	-0.124143	-0.0464937	-0.192922
Lrrc23	0.058446	0.00570929	0.000278289	24	0	0.196707	2.7531	2.75208	2.8177	2.6243	2.51277		2.68992	2.47889	2.23458	2.55003	2.16664	2.38447	2.17214	2.19919	2.42964		2.32836	2.39589	2.54355		2.47421	2.53802	2.65053	2.52975
A230057D06Rik	0.058446	0.00570929	0.000278289	24	16	0.186489	3.25641	3.17369	3.16374	3.29546	3.26574		3.38379	3.26958	3.44543	3.33825	3.32058	3.67264	3.6058	3.62184	3.61307		3.44316	3.81911	3.64753		3.50518	3.49067	3.41768	3.57298
Avpi1	0.058446	0.00570929	0.000278289	24	4	0.181639	3.60322	3.64247	3.6523	3.59291	3.57401		3.66702	3.59516	3.61313	3.48172	3.47897	3.51391	3.47486	3.34127	3.33034		3.31684	3.18238	3.4276		3.28445	3.50094	3.21801	3.3205
Cnga4	0.058446	0.00570929	0.000278289	24	0	0.180231	-0.1272	0.0390778	-0.140377	-0.102962	-0.157953		0.00613975	-0.325672	-0.404791	-0.486175	-0.426297	-0.229829	-0.367485	-0.507608	-0.489163		-0.218594	-0.250604	-0.174651		0.0378321	-0.234721	0.224509	-0.291528
H6pd	0.058446	0.00570929	0.000278289	24	10	0.168711	3.89484	3.83167	3.41788	3.65451	3.9619		3.73906	3.83952	4.16554	4.03683	4.04611	3.95936	4.13005	3.88885	4.09464		3.79179	3.81579	3.84818		3.78232	3.72331	3.58376	3.72109
Cables1	0.058446	0.00570929	0.000278289	24	12	0.167255	5.66907	5.74665	5.61661	5.82033	5.89951		5.88927	6.02953	6.25549	6.20806	6.13494	5.97519	6.10224	6.11996	6.13419		6.04836	6.04272	5.8632		5.99407	6.05139	5.88343	5.7398
H1f4	0.058446	0.00570929	0.000278289	24	2	0.162764	6.547	6.42484	6.38116	6.62379	6.32683		6.41469	6.24137	6.11036	6.09665	6.0175	6.18051	6.0618	5.92057	6.05482		6.15816	5.88946	6.20946		5.98787	6.13767	6.16914	6.12436
Grk4	0.058446	0.00570929	0.000278289	24	16	0.158213	1.59899	1.49833	1.46573	1.72161	1.49534		1.69656	1.62369	1.66072	1.73914	1.60857	1.79405	1.85811	1.78838	1.86989		1.7626	1.91608	1.93485		1.85522	1.76515	1.72208	1.99322
Rab42	0.058446	0.00570929	0.000278289	24	22	0.14519	0.00347297	0.332426	0.315832	0.393558	0.105146		0.131779	0.0631955	-0.0826363	0.00028689	0.167566	-0.2275	-4.08693e-05	0.0388604	-0.0619958		0.190416	0.0910256	0.167647		0.209325	0.205288	0.342697	0.216271
Fam167a	0.058446	0.00570929	0.000278289	24	4	0.139845	3.55012	3.5867	3.69893	3.5958	3.52699		3.57477	3.36306	3.37217	3.36099	3.37493	3.39319	3.30929	3.19737	3.35382		3.23195	3.24464	3.28101		3.37706	3.32498	3.22048	3.28755
Pik3c2b	0.058446	0.00570929	0.000278289	24	12	0.134781	5.67055	5.46513	5.25508	5.53189	5.68704		5.61143	5.44727	5.66097	5.76292	5.72601	5.74257	5.86866	5.70765	5.87776		5.70834	5.71977	5.7614		5.66452	5.56163	5.49571	5.63788
Fndc1	0.058446	0.00570929	0.000278289	24	20	0.133263	2.6092	2.861	2.71173	2.58958	2.59083		2.68783	2.55275	2.47795	2.67083	2.45743	2.68878	2.7189	2.63435	2.69268		3.01219	2.82449	2.73433		3.03108	2.88115	2.75731	2.89591
Rps17	0.058446	0.00570929	0.000278289	24	18	0.127465	3.74774	3.72179	3.76183	3.46812	3.76374		3.61495	3.71945	3.786	3.73265	3.78263	3.6124	3.76598	3.79419	3.82421		4.07892	3.91206	3.93122		4.03326	3.80919	3.86611	4.7584
E4f1	0.058446	0.00570929	0.000278289	24	14	0.124202	4.46692	4.38917	4.30959	4.4545	4.39138		4.46878	4.54079	4.65482	4.6153	4.59933	4.55501	4.6542	4.65342	4.75173		4.59647	4.70662	4.54128		4.47144	4.69186	4.54232	4.36319
Ccnf	0.058446	0.00570929	0.000278289	24	8	0.119858	1.50337	1.43655	1.57596	1.39019	1.45675		1.54715	1.52084	1.71494	1.48195	1.53182	1.53786	1.51821	1.52846	1.37193		1.343	1.34958	1.19711		1.25955	1.19234	1.23487	1.37765
Nek11	0.058446	0.00570929	0.000278289	24	0	0.118597	1.40879	1.4883	1.57765	1.50209	1.28809		1.4426	1.27958	1.21228	1.23926	1.16747	1.27756	1.19653	1.1952	1.21782		1.17733	1.28628	1.27785		1.33519	1.43594	1.15264	1.36988
Ccar1	0.058446	0.00570929	0.000278289	24	12	0.1174	5.17579	5.20848	5.16422	5.15209	5.22655		5.24888	5.40146	5.5004	5.43612	5.46785	5.35055	5.40955	5.45646	5.46771		5.35352	5.41491	5.29889		5.43035	5.29271	5.21867	5.40749
Lifr	0.058446	0.00570929	0.000278289	24	12	0.108724	6.33296	6.39	6.37332	6.39287	6.53722		6.45922	6.67338	6.75917	6.74951	6.64901	6.56291	6.63698	6.63947	6.59228		6.49806	6.58531	6.47424		6.57194	6.43935	6.46053	6.50048
Gldc	0.058446	0.00570929	0.000278289	24	2	0.106211	3.36407	3.46292	3.4555	3.53746	3.35962		3.39592	3.31103	3.20356	3.28308	3.22405	3.26555	3.20941	3.17	3.18046		3.26886	3.14229	3.29866		3.36714	3.38148	3.27453	3.16125
Ypel1	0.058446	0.00570929	0.000278289	24	0	0.106007	2.5978	2.73435	2.71622	2.71238	2.55785		2.6319	2.51392	2.36241	2.50794	2.41278	2.58107	2.45483	2.4454	2.42377		2.56246	2.47305	2.50485		2.61932	2.65477	2.60893	2.46141
Tspan9	0.058446	0.00570929	0.000278289	24	0	0.105446	5.48608	5.58079	5.43484	5.44751	5.40323		5.39134	5.21846	5.1692	5.21305	5.18837	5.29071	5.29986	5.10992	5.24863		5.28572	5.21734	5.32014		5.33702	5.33295	5.33968	5.26366
Luc7l3	0.058446	0.00570929	0.000278289	24	14	0.105225	5.46273	5.38821	5.35998	5.27144	5.39858		5.44506	5.45665	5.52736	5.49758	5.54551	5.60546	5.60806	5.62097	5.66996		5.4709	5.72488	5.66823		5.55364	5.45158	5.48471	5.86065
Abhd5	0.058446	0.00570929	0.000278289	24	8	0.105061	3.94713	3.85458	3.73271	3.88637	3.94804		3.87338	3.84323	3.95853	4.01044	3.9704	3.94864	3.98173	3.84106	4.01731		3.76905	3.77965	3.81759		3.83467	3.76204	3.56186	3.69465
Safb	0.058446	0.00570929	0.000278289	24	14	0.102192	5.95741	5.85721	5.92314	5.71143	5.90792		5.9267	5.96337	6.05959	6.00274	6.11786	5.97151	6.0765	6.10789	6.13856		6.12879	6.14226	6.08564		6.06797	6.05331	5.94461	6.47289
Tmem44	0.058446	0.00570929	0.000278289	24	2	0.101638	4.51142	4.45036	4.41793	4.44607	4.34924		4.3604	4.28425	4.08939	4.1931	4.13812	4.30662	4.17577	4.19303	4.21351		4.22179	4.27679	4.32655		4.27335	4.28044	4.26489	4.30935
Cdc37l1	0.058446	0.00570929	0.000278289	24	12	0.100874	6.63313	6.54041	6.43451	6.55834	6.6639		6.6116	6.69575	6.84446	6.76483	6.80321	6.70102	6.81009	6.75095	6.82987		6.64161	6.77987	6.76193		6.68631	6.6415	6.63185	6.80554
Hspbap1	0.058446	0.00570929	0.000278289	24	16	0.0993611	2.11064	2.01048	1.83882	2.0147	1.92669		2.04381	2.13666	2.15054	2.24286	2.09904	2.14172	2.25453	2.18167	2.27576		2.25116	2.27676	2.14241		2.16867	2.2662	2.1884	2.15839
Aopep	0.058446	0.00570929	0.000278289	24	16	0.0986851	4.54103	4.56348	4.46198	4.48749	4.49061		4.6418	4.57382	4.60286	4.6046	4.60671	4.75102	4.72627	4.68928	4.78165		4.62598	4.80278	4.80048		4.69108	4.65108	4.66092	4.68798
Il17rd	0.058446	0.00570929	0.000278289	24	20	0.0985069	3.84759	3.84619	3.94152	3.84046	3.80849		3.83361	3.70041	3.63249	3.76616	3.71113	3.85172	3.76425	3.91929	3.90783		4.02323	3.97348	3.93003		4.06427	3.93632	4.01418	3.87412
Syt17	0.058446	0.00570929	0.000278289	24	18	0.0980745	4.18509	4.20889	4.35356	4.26883	4.1738		4.20489	4.09579	4.13401	4.21708	4.26979	4.14774	4.35617	4.32379	4.25915		4.42567	4.31123	4.28766		4.28083	4.36769	4.38274	4.40785
Snap23	0.058446	0.00570929	0.000278289	24	14	0.096637	3.10222	3.08725	3.12858	3.0146	3.13828		3.1965	3.24716	3.36716	3.27878	3.32688	3.26221	3.31855	3.30606	3.37592		3.18981	3.29417	3.36368		3.34396	3.27242	3.14043	3.28758
Lmbr1l	0.058446	0.00570929	0.000278289	24	14	0.0914882	2.58152	2.6555	2.45979	2.63939	2.64663		2.67879	2.67272	2.74493	2.82435	2.603	2.89273	2.83475	2.73354	2.89757		2.69237	2.884	2.80211		2.70796	2.70398	2.79574	2.70512
Cadps2	0.058446	0.00570929	0.000278289	24	2	0.0914433	7.43231	7.43705	7.35066	7.48661	7.33728		7.40045	7.30224	7.24893	7.15358	7.28361	7.38303	7.19571	7.24256	7.17292		7.23004	7.21788	7.20506		7.19357	7.32142	7.27496	7.37142
Pcgf5	0.058446	0.00570929	0.000278289	24	4	0.0912457	4.67875	4.64243	4.64091	4.64244	4.56617		4.67486	4.68844	4.60078	4.55569	4.63809	4.58879	4.49065	4.5594	4.49445		4.41584	4.45378	4.59638		4.43991	4.46454	4.56817	4.53954
Pbx4	0.058446	0.00570929	0.000278289	24	18	0.0876225	2.77227	2.71626	2.83109	2.87584	2.65932		2.85202	2.73728	2.82252	2.65756	2.76225	2.85779	2.86769	2.88707	2.91529		3.03221	2.94722	2.88616		2.91259	2.9292	2.83307	2.89515
Dock9	0.058446	0.00570929	0.000278289	24	14	0.0854134	6.89666	6.77657	6.77386	6.87875	6.87944		6.8988	6.86553	6.91113	6.98012	6.94137	7.00024	7.08524	6.99478	7.07674		6.9724	7.10306	7.0715		6.98307	6.83576	6.98745	7.05968
B3galnt1	0.058446	0.00570929	0.000278289	24	6	0.0844462	5.7858	5.79255	5.8912	5.84454	5.8207		5.83438	5.84956	5.89219	5.81678	5.87294	5.80491	5.75961	5.82022	5.72754		5.69552	5.66209	5.70546		5.71591	5.80071	5.64975	5.66432
Fam193b	0.058446	0.00570929	0.000278289	24	16	0.0838387	5.7945	5.63037	5.56817	5.661	5.64905		5.69189	5.67872	5.70368	5.69818	5.71125	5.89141	5.89338	5.83737	5.92276		5.78945	5.99074	5.80566		5.729	5.74729	5.74894	5.72788
Hdhd5	0.058446	0.00570929	0.000278289	24	14	0.0824788	4.13202	3.99746	3.95453	3.98512	4.00115		4.09742	4.02308	4.08343	4.03921	4.10432	4.18006	4.22163	4.22041	4.22246		4.17273	4.35715	4.12809		4.08728	4.18624	4.09982	4.03098
Sh3bp1	0.058446	0.00570929	0.000278289	24	14	0.0822549	3.00053	3.05362	2.95929	3.09337	3.05854		3.05268	3.17416	3.15658	3.17441	3.18186	3.18642	3.1836	3.21862	3.27079		3.30598	3.26771	3.12066		3.17401	3.30574	3.11858	3.10229
Ric1	0.058446	0.00570929	0.000278289	24	10	0.0787839	5.45873	5.44016	5.34972	5.46052	5.46769		5.47598	5.50465	5.52123	5.55093	5.55476	5.57722	5.54206	5.56799	5.60247		5.45058	5.5899	5.43064		5.45515	5.37186	5.37272	5.36507
Cmbl	0.058446	0.00570929	0.000278289	24	2	0.0773683	3.61682	3.77625	3.77264	3.72381	3.68		3.71912	3.74265	3.59775	3.65881	3.50741	3.71099	3.50409	3.56896	3.54096		3.6398	3.57694	3.57193		3.67135	3.55651	3.63341	3.67746
Bms1	0.058446	0.00570929	0.000278289	24	14	0.0764583	4.75935	4.72371	4.65141	4.59201	4.71203		4.74523	4.78173	4.84067	4.85925	4.85421	4.81689	4.88213	4.86748	4.9176		4.84985	4.90748	4.78446		4.81482	4.86425	4.71799	4.87753
1700003M07Rik	0.058446	0.00570929	0.000278289	24	20	0.0758465	3.72354	3.72329	3.77115	3.74274	3.71655		3.64963	3.67539	3.58884	3.59721	3.60429	3.64559	3.59307	3.6922	3.67936		3.78451	3.6792	3.79633		3.75718	3.71065	3.73974	3.91355
Ints13	0.058446	0.00570929	0.000278289	24	14	0.0741355	4.20126	4.05118	4.12669	4.04421	4.11719		4.14818	4.15369	4.25332	4.19362	4.21118	4.23287	4.26744	4.23588	4.32609		4.20212	4.29544	4.14486		4.17632	4.16727	4.07963	4.16061
Cebpg	0.058446	0.00570929	0.000278289	24	10	0.0699317	5.06112	5.12482	5.05962	4.98764	5.1379		5.11124	5.14646	5.22575	5.19287	5.2376	5.15949	5.17249	5.16489	5.19196		5.04118	5.1023	5.10817		5.08133	5.07359	4.96662	5.1694
Tcp11l1	0.058446	0.00570929	0.000278289	24	16	0.0679123	5.53616	5.4935	5.41972	5.54012	5.47505		5.5065	5.5156	5.49776	5.5261	5.54794	5.54512	5.56572	5.61389	5.62554		5.66992	5.62214	5.58913		5.60282	5.51159	5.61367	5.66047
Yipf5	0.058446	0.00570929	0.000278289	24	6	0.0669107	5.20729	5.26109	5.29526	5.267	5.28777		5.25813	5.28789	5.29781	5.24305	5.25775	5.33428	5.23744	5.22036	5.17738		5.1164	5.17225	5.16526		5.2011	5.23711	5.10639	5.10889
Tmem106c	0.058446	0.00570929	0.000278289	24	2	0.0662446	5.39552	5.42052	5.43087	5.43192	5.39697		5.39684	5.41346	5.40204	5.30268	5.32149	5.30835	5.26662	5.30553	5.26672		5.30757	5.28415	5.36175		5.2677	5.3692	5.44695	5.3771
Cep83	0.058446	0.00570929	0.000278289	24	14	0.0658575	3.9705	4.02348	3.92759	3.99029	4.06515		4.054	4.00562	4.1596	4.11831	4.08071	4.15533	4.09111	4.15171	4.23268		4.08323	4.2065	4.106		4.0623	4.06829	4.12289	4.17748
Prpf3	0.058446	0.00570929	0.000278289	24	12	0.0652133	3.90432	3.92411	3.99588	3.91842	4.01168		4.04434	4.05188	4.20776	4.11701	4.07926	4.07856	4.0527	4.09832	4.14311		4.08342	4.0912	3.94079		4.07814	4.04584	3.94419	4.0201
Crtc2	0.058446	0.00570929	0.000278289	24	12	0.0650472	4.09706	4.0536	3.97128	4.03398	4.12597		4.11134	4.07689	4.1308	4.22349	4.07403	4.20279	4.21514	4.15801	4.20519		4.14574	4.17375	4.18034		4.105	4.12519	4.0394	4.1308
Tepsin	0.058446	0.00570929	0.000278289	24	14	0.0645664	3.09652	3.18593	3.15154	3.09979	3.14076		3.1435	3.20579	3.21885	3.2393	3.18781	3.26641	3.24906	3.28678	3.36022		3.36134	3.34298	3.1483		3.22227	3.2374	3.17857	3.21245
Kctd12b	0.058446	0.00570929	0.000278289	24	2	0.0644533	3.08168	3.09251	3.13594	3.08838	3.01908		3.0633	3.07797	3.01595	3.00878	2.92607	3.01395	2.91829	2.97187	2.94981		2.9947	2.95689	2.91963		3.13971	2.95356	2.93757	3.01232
Klhl25	0.058446	0.00570929	0.000278289	24	20	0.0632676	3.71474	3.63334	3.54711	3.62399	3.63118		3.59979	3.57704	3.67443	3.593	3.56311	3.53452	3.65178	3.63219	3.60563		3.71856	3.73373	3.66122		3.84958	3.8122	3.72514	3.67688
B230219D22Rik	0.058446	0.00570929	0.000278289	24	4	0.0631744	6.6301	6.61621	6.67817	6.64648	6.62314		6.62304	6.57315	6.55061	6.56497	6.6065	6.60653	6.52493	6.55871	6.533		6.50253	6.4785	6.52964		6.59583	6.5255	6.48185	6.524
Thoc3	0.058446	0.00570929	0.000278289	24	4	0.0631029	5.16811	5.17223	5.23517	5.18369	5.20695		5.247	5.14552	5.17948	5.16313	5.17254	5.19504	5.11569	5.09557	5.08503		5.08519	5.00619	5.11558		5.09358	5.09792	5.066	5.12499
Htr5a	0.058446	0.00570929	0.000278289	24	0	0.0614566	4.18299	4.18882	4.14899	4.21659	4.13806		4.12365	4.12908	4.01787	4.0632	4.05529	4.08136	4.00697	4.084	4.06927		4.12687	4.09692	4.09964		4.0342	4.11059	4.23002	4.18824
Utrn	0.058446	0.00570929	0.000278289	24	18	0.0612897	7.03248	7.04193	7.06221	6.98145	7.01778		7.00578	7.02215	6.9506	7.07757	6.97063	7.03082	7.09142	7.00916	7.0868		7.11657	7.11666	7.14605		7.23601	7.15837	7.08598	7.10017
Rbbp4	0.058446	0.00570929	0.000278289	24	6	0.0604404	7.28494	7.31665	7.31915	7.33509	7.29087		7.3248	7.33582	7.35773	7.29846	7.32794	7.27082	7.27441	7.2474	7.23218		7.18464	7.18473	7.2509		7.1946	7.27245	7.2498	7.18978
Wnk2	0.058446	0.00570929	0.000278289	24	16	0.0592659	7.65094	7.64289	7.63252	7.68871	7.64726		7.65615	7.69537	7.68349	7.7231	7.75105	7.68847	7.7635	7.77277	7.76775		7.8249	7.77528	7.71184		7.73107	7.72828	7.7822	7.73847
9530068E07Rik	0.058446	0.00570929	0.000278289	24	4	0.0591089	6.33872	6.38395	6.45679	6.33254	6.35108		6.36752	6.32752	6.29568	6.30769	6.32559	6.3427	6.28179	6.27593	6.25642		6.29254	6.20918	6.23399		6.31474	6.26594	6.18644	6.24538
Abhd17b	0.058446	0.00570929	0.000278289	24	10	0.0586447	4.97752	4.98952	4.92844	4.96462	5.067		4.98877	5.01945	5.11173	5.0079	5.10154	5.08368	5.02518	5.06044	5.04756		4.91251	4.99882	5.00912		5.00501	4.98415	4.90062	4.95617
Pdzd2	0.058446	0.00570929	0.000278289	24	16	0.0579409	5.42256	5.46233	5.34169	5.44334	5.40049		5.41506	5.43564	5.4215	5.50255	5.45141	5.35761	5.4958	5.48523	5.50856		5.52528	5.57269	5.51483		5.49038	5.46453	5.62981	5.49948
Arid2	0.058446	0.00570929	0.000278289	24	12	0.0578919	6.30209	6.29472	6.3249	6.34786	6.35626		6.35657	6.37162	6.37642	6.43128	6.44311	6.40835	6.39829	6.46177	6.42374		6.40241	6.42078	6.28348		6.34263	6.33334	6.24264	6.30029
Chst12	0.058446	0.00570929	0.000278289	24	0	0.0572623	4.54163	4.50813	4.63803	4.5296	4.48228		4.52018	4.47898	4.43925	4.41403	4.43232	4.43678	4.4013	4.42866	4.45124		4.5629	4.40946	4.46865		4.53853	4.56534	4.48907	4.48018
Lpcat1	0.058446	0.00570929	0.000278289	24	4	0.0571737	5.22642	5.29185	5.26157	5.33086	5.24216		5.27838	5.23043	5.2172	5.22028	5.20197	5.2387	5.20748	5.18908	5.16298		5.18332	5.12941	5.15086		5.17222	5.15784	5.1597	5.01021
Hsf2	0.058446	0.00570929	0.000278289	24	12	0.0566691	4.41831	4.45396	4.35024	4.41889	4.41599		4.52227	4.42052	4.54482	4.47775	4.51501	4.56257	4.51487	4.58731	4.52698		4.47248	4.509	4.48687		4.45277	4.40477	4.4739	4.47477
Rnmt	0.058446	0.00570929	0.000278289	24	6	0.0564134	6.25204	6.26541	6.30299	6.363	6.29994		6.3142	6.27762	6.27358	6.26547	6.29677	6.28891	6.20258	6.28116	6.22125		6.17562	6.20929	6.19972		6.16738	6.17823	6.23821	6.22016
Fbxo16	0.058446	0.00570929	0.000278289	24	22	0.0563586	3.10622	2.98575	3.16327	3.23017	3.04501		3.06462	3.06148	2.97797	2.98221	3.00431	3.03415	2.98909	3.02654	3.02136		3.0745	3.08401	3.06804		3.16684	3.05703	3.08724	3.12738
Polrmt	0.058446	0.00570929	0.000278289	24	12	0.0555896	5.13738	5.18827	5.06533	5.17423	5.20614		5.1843	5.20363	5.28472	5.27666	5.26998	5.22619	5.25222	5.23783	5.33098		5.24637	5.24977	5.16054		5.16615	5.19746	5.23284	5.08319
Txndc16	0.058446	0.00570929	0.000278289	24	8	0.0543843	6.42817	6.41614	6.37168	6.42477	6.41014		6.45488	6.41585	6.43761	6.4429	6.45171	6.41891	6.42149	6.37334	6.40487		6.27513	6.337	6.38774		6.27951	6.27721	6.31487	6.33323
Ncbp1	0.058446	0.00570929	0.000278289	24	8	0.0538621	5.44968	5.46873	5.40014	5.53343	5.46776		5.49113	5.53093	5.58633	5.53451	5.5213	5.49277	5.47901	5.51422	5.4934		5.47029	5.43805	5.34914		5.44023	5.43182	5.34538	5.36104
Trip11	0.058446	0.00570929	0.000278289	24	12	0.0512166	6.27509	6.24408	6.28942	6.33245	6.30963		6.30553	6.3524	6.37796	6.40732	6.39878	6.37587	6.38266	6.41464	6.41028		6.35815	6.39278	6.32564		6.33338	6.31851	6.31893	6.40798
Prr14	0.058446	0.00570929	0.000278289	24	14	0.0511924	4.09462	4.05381	4.1227	4.05924	4.14851		4.1001	4.10123	4.11944	4.16984	4.14476	4.22364	4.18815	4.20247	4.21278		4.21084	4.18638	4.12327		4.09745	4.13768	4.12468	4.14198
Arid4a	0.058446	0.00570929	0.000278289	24	16	0.0495289	5.40027	5.31536	5.42707	5.32385	5.38646		5.39636	5.36832	5.42703	5.40196	5.39894	5.45066	5.46962	5.47031	5.4711		5.45598	5.52397	5.46012		5.44376	5.41541	5.40409	5.69776
Vkorc1l1	0.058446	0.00570929	0.000278289	24	4	0.0493959	6.274	6.27801	6.27671	6.26085	6.27029		6.26257	6.2666	6.20508	6.20239	6.26595	6.26361	6.19774	6.21591	6.16886		6.16471	6.1917	6.19359		6.19674	6.14204	6.2223	6.22402
Smu1	0.058446	0.00570929	0.000278289	24	4	0.0492355	5.75063	5.7394	5.75484	5.77984	5.75202		5.73975	5.74734	5.69817	5.72174	5.69192	5.72903	5.67616	5.67488	5.66459		5.66976	5.65681	5.67615		5.62803	5.65772	5.74838	5.68718
Wdr20	0.058446	0.00570929	0.000278289	24	14	0.0491416	4.63128	4.62594	4.57719	4.56877	4.67839		4.67756	4.63561	4.81552	4.69969	4.73241	4.65915	4.74789	4.73075	4.72797		4.70547	4.70965	4.70226		4.72189	4.73058	4.65541	4.66287
Maged1	0.058446	0.00570929	0.000278289	24	2	0.0491397	9.99161	10.0032	10.0883	10.0682	9.98937		9.98789	10.0015	9.97256	9.91535	9.96468	9.93576	9.88768	9.93385	9.88672		9.96481	9.86753	9.86417		9.96177	9.97438	9.93198	9.79045
Zfp467	0.058446	0.00570929	0.000278289	24	14	0.0489684	4.99183	5.02665	5.00059	4.96362	5.05431		5.07859	4.95392	5.06563	5.06927	5.08575	5.11498	5.13653	5.12356	5.14488		5.17687	5.13303	5.05952		5.08442	5.12051	5.04875	5.10013
Fdft1	0.058446	0.00570929	0.000278289	24	0	0.0485189	6.53686	6.55235	6.56144	6.5791	6.49719		6.49345	6.491	6.44881	6.4386	6.45314	6.45643	6.4578	6.46975	6.40668		6.54017	6.42753	6.46224		6.51447	6.4898	6.55545	6.49303
Mmab	0.058446	0.00570929	0.000278289	24	22	0.0482578	4.84447	4.85332	4.86886	4.79628	4.78033		4.78263	4.81163	4.77286	4.71735	4.7346	4.74989	4.71276	4.78164	4.7472		4.83214	4.78994	4.78664		4.76855	4.81178	4.86754	4.86526
Tbc1d9	0.058446	0.00570929	0.000278289	24	22	0.0478757	7.27267	7.29406	7.33617	7.32604	7.27636		7.27087	7.24176	7.17259	7.22448	7.23368	7.22315	7.22224	7.24449	7.19017		7.29497	7.3026	7.23807		7.30448	7.27561	7.36094	7.28273
Wdr77	0.058446	0.00570929	0.000278289	24	10	0.0462739	5.74202	5.80134	5.75792	5.79576	5.80989		5.81622	5.80671	5.8728	5.82871	5.84246	5.83127	5.80566	5.83359	5.8234		5.73009	5.82021	5.74444		5.76093	5.8151	5.71456	5.68858
C9orf72	0.058446	0.00570929	0.000278289	24	8	0.045095	4.9007	4.84334	4.91117	4.93794	4.90639		4.9314	4.9172	4.97288	4.92457	4.95247	4.94219	4.90516	4.93715	4.86699		4.85125	4.88422	4.77345		4.85993	4.88723	4.81211	4.79084
Nln	0.058446	0.00570929	0.000278289	24	8	0.0440091	4.75005	4.71556	4.72498	4.85003	4.80604		4.80331	4.73233	4.7508	4.7772	4.79312	4.80506	4.72976	4.7565	4.72835		4.64997	4.69029	4.72749		4.69716	4.62196	4.69426	4.67886
Tapt1	0.058446	0.00570929	0.000278289	24	10	0.0433435	5.43606	5.49318	5.37766	5.47418	5.52786		5.47863	5.50081	5.57894	5.53003	5.5344	5.49335	5.48662	5.54868	5.48872		5.44918	5.49773	5.45702		5.46933	5.40389	5.43882	5.44778
Helz	0.058446	0.00570929	0.000278289	24	14	0.0423694	6.51551	6.49254	6.50905	6.53687	6.5014		6.55743	6.57168	6.60126	6.60334	6.6074	6.56765	6.59924	6.67488	6.61604		6.65932	6.63808	6.57315		6.5841	6.60202	6.59877	6.61968
Wipi2	0.058446	0.00570929	0.000278289	24	6	0.0415966	7.57674	7.60018	7.59274	7.6322	7.59496		7.61733	7.56617	7.59552	7.57492	7.57102	7.56422	7.55812	7.54148	7.5373		7.53373	7.51712	7.51725		7.53391	7.53591	7.52217	7.43699
Git2	0.058446	0.00570929	0.000278289	24	14	0.040355	5.32032	5.39378	5.34193	5.31239	5.37224		5.3695	5.33728	5.409	5.39887	5.37072	5.42178	5.44608	5.43342	5.44724		5.49255	5.41362	5.38431		5.41085	5.35381	5.37154	5.41653
Ywhaz	0.058446	0.00570929	0.000278289	24	2	0.0403118	9.355	9.37969	9.38811	9.34746	9.34319		9.34527	9.36712	9.33918	9.28593	9.35065	9.30711	9.2436	9.31221	9.25512		9.29045	9.24382	9.29467		9.35182	9.29086	9.30675	9.35961
Eif5	0.058446	0.00570929	0.000278289	24	0	0.039055	7.61277	7.59775	7.62421	7.63719	7.57124		7.59768	7.58685	7.53419	7.50481	7.56346	7.55856	7.54299	7.54946	7.51341		7.55163	7.58243	7.62426		7.60012	7.55957	7.62749	7.71513
Zfp646	0.058446	0.00570929	0.000278289	24	10	0.0389753	5.38179	5.3964	5.38117	5.43139	5.42273		5.42229	5.41195	5.47576	5.46186	5.42498	5.44221	5.48027	5.40169	5.47159		5.40448	5.40717	5.37004		5.38601	5.38667	5.33266	5.31475
Flcn	0.058446	0.00570929	0.000278289	24	10	0.0386791	6.04136	6.00728	5.95577	5.99717	6.03185		6.01641	6.0115	6.09991	6.03935	6.0643	6.02945	6.07598	6.04927	6.07527		6.01447	6.03624	5.98465		5.97525	6.00325	5.98007	5.90051
Fbh1	0.058446	0.00570929	0.000278289	24	14	0.0380309	6.0919	6.05803	6.05404	6.04977	6.07856		6.09549	6.08151	6.09276	6.12107	6.13473	6.15318	6.14528	6.16807	6.14568		6.11465	6.19427	6.08249		6.11964	6.10714	6.09002	6.06895
Ywhaq	0.058446	0.00570929	0.000278289	24	4	0.03572	8.02197	8.05566	8.03545	8.11469	8.0816		8.02413	8.04311	8.09068	8.0116	8.02262	8.02124	7.98256	8.00854	7.97325		7.97896	7.94357	7.99836		7.99488	8.06718	7.99063	8.00483
Patl1	0.058446	0.00570929	0.000278289	24	14	0.0350149	4.84975	4.85129	4.90548	4.84507	4.88664		4.93209	4.90603	4.96014	4.95485	4.93011	4.95138	4.95321	4.9493	4.98852		4.98395	4.95847	4.91156		4.95885	4.9078	4.93488	4.91418
Nup88	0.058446	0.00570929	0.000278289	24	8	0.0349837	5.58534	5.58855	5.54129	5.58019	5.58032		5.61909	5.58185	5.63482	5.57887	5.58422	5.64127	5.57264	5.59475	5.59256		5.53614	5.53132	5.55178		5.46973	5.53131	5.50616	5.56711
Cdc42se2	0.058446	0.00570929	0.000278289	24	4	0.0339159	6.47216	6.47949	6.54099	6.51008	6.5005		6.48691	6.44657	6.44364	6.47949	6.46777	6.47403	6.43601	6.41829	6.45408		6.39942	6.418	6.43895		6.45998	6.41895	6.45945	6.41624
Nt5c3	0.058446	0.00570929	0.000278289	24	2	0.0330664	4.57534	4.58422	4.58983	4.6293	4.57041		4.57864	4.5966	4.54463	4.52957	4.53746	4.59657	4.49366	4.56277	4.47497		4.49005	4.49637	4.53174		4.53944	4.49833	4.54691	4.56925
Rab3gap1	0.058446	0.00570929	0.000278289	24	2	0.0240233	7.07325	7.1033	7.08175	7.07891	7.06586		7.06276	7.08363	7.04286	7.03184	7.07497	7.03202	7.0119	7.04966	6.9929		7.05936	7.02098	6.99288		7.04731	7.03268	7.04415	7.04875
Klb	0.0718966	0.0070232	0.000388933	24	4	0.80026	0.643746	0.604444	0.251754	0.585506	0.309208		0.594424	0.44154	0.117762	0.0555969	0.265973	0.251095	-0.260987	-0.559949	-0.153482		-1.27497	-1.03828	-0.132078		-1.14647	-1.30624	-1.01756	-0.489469
Mir1192	0.0718966	0.0070232	0.000388933	24	12	0.437976	-1.93401	-2.28012	-1.47225	-1.59648	-1.51502		-1.82592	-1.44358	-1.26073	-1.1203	-1.29612	-0.88874	-0.978225	-0.939324	-0.852681		-1.55167	-1.19843	-1.15764		-1.05012	-2.06021	-1.77703	-1.99632
9530091C08Rik	0.0718966	0.0070232	0.000388933	24	16	0.42959	2.1366	1.77548	1.87419	1.82107	1.76022		2.33566	1.98045	2.055	2.52871	2.04946	2.7204	2.83913	2.78143	2.8757		2.51441	3.02073	2.90135		2.47793	2.23406	1.93143	2.78358
Gm9895	0.0718966	0.0070232	0.000388933	24	10	0.392348	-0.786075	-0.918153	-1.43018	-0.993683	-0.748764		-0.788381	-0.847692	-0.325664	-0.514522	-0.733119	-0.519875	-0.396086	-1.1183	-0.505986		-1.45436	-1.14724	-0.775688		-1.4126	-1.53138	-1.1703	-1.32815
Vip	0.0718966	0.0070232	0.000388933	24	8	0.370217	5.54666	5.37242	4.95384	5.2284	5.28673		5.64238	5.03721	5.69533	5.2678	5.63055	5.54679	5.47686	5.17683	5.19739		4.31723	4.56748	5.02516		4.21721	4.76728	4.15983	5.03657
6430411K18Rik	0.0718966	0.0070232	0.000388933	24	16	0.315182	1.64714	1.30528	1.55069	1.40931	1.39707		1.77489	1.42286	1.49435	1.78212	1.61134	2.16475	2.1363	2.11031	2.22701		1.8428	2.47201	2.13829		1.87339	1.68288	1.67897	2.01977
C1qtnf3	0.0718966	0.0070232	0.000388933	24	2	0.306773	-0.539742	-0.629403	-0.502032	-0.537395	-0.883154		-0.549893	-0.74608	-1.30967	-0.929555	-1.01106	-1.08211	-1.68452	-1.15816	-0.981289		-1.317	-0.995399	-1.13298		-1.19821	-1.2376	-0.750197	-0.676082
Emilin2	0.0718966	0.0070232	0.000388933	24	10	0.291792	3.06391	2.59976	2.32312	2.81122	3.11079		2.89396	2.94963	3.42787	3.33594	3.22388	2.98218	3.3084	2.77634	3.24574		2.70219	2.7203	2.88459		2.86777	2.69155	2.42052	2.62061
Fndc9	0.0718966	0.0070232	0.000388933	24	4	0.277759	4.93909	4.91636	5.2369	5.17294	4.88588		5.01656	4.87586	4.7421	4.657	4.76142	4.92228	4.58334	4.60961	4.54115		4.59285	4.30213	4.50193		4.66053	4.52149	4.34929	4.40175
2810471M01Rik	0.0718966	0.0070232	0.000388933	24	14	0.269044	-1.98235	-2.17561	-2.23884	-2.09612	-1.87256		-2.192	-1.45989	-1.76165	-1.54487	-1.60105	-1.54578	-1.55152	-1.28443	-1.4423		-1.60551	-1.07334	-1.73135		-1.90338	-1.62176	-1.80654	-1.69466
Gm5577	0.0718966	0.0070232	0.000388933	24	16	0.267112	1.77903	1.62395	1.60482	1.83225	1.69941		1.8658	1.5794	1.84969	1.78689	1.73323	2.15858	2.13209	2.16403	2.29839		2.02755	2.46545	2.17205		1.93869	1.80731	2.1354	2.21
Rora	0.0718966	0.0070232	0.000388933	24	4	0.262541	7.18989	7.24882	7.00119	7.0991	7.04666		7.17592	7.05499	6.97344	6.92689	7.02915	7.07007	6.8186	6.81125	6.85908		6.5352	6.60808	6.84667		6.51653	6.44077	6.62738	6.87519
Spaar	0.0718966	0.0070232	0.000388933	24	20	0.248501	-0.261997	-0.58294	-0.570204	-0.137255	-0.65348		-0.320399	-0.425747	-0.885711	-0.586183	-0.557091	-0.448167	-0.554264	-0.425076	-0.688881		-0.235164	-0.25303	-0.143114		0.129168	-0.220887	-0.0121619	0.00672256
Slc22a13b	0.0718966	0.0070232	0.000388933	24	14	0.235977	-0.254463	-0.370003	-0.370489	-0.445141	-0.441013		-0.341523	-0.249573	-0.324156	-0.0845572	-0.194777	0.110096	0.190862	0.0894245	0.213212		-0.15293	0.382665	0.060391		-0.0321162	-0.273331	-0.277239	0.139169
Ipw	0.0718966	0.0070232	0.000388933	24	16	0.225469	3.83782	3.80243	3.77657	3.9496	3.77512		3.95951	3.86688	3.86637	3.94865	3.97778	4.22836	4.22978	4.26751	4.33923		4.09697	4.75531	4.18297		4.11987	4.1256	4.20152	4.20054
Tmem273	0.0718966	0.0070232	0.000388933	24	18	0.215406	-1.66741	-1.60542	-1.77273	-1.7741	-1.65467		-1.82992	-1.79514	-1.88431	-1.6585	-1.74576	-1.85063	-1.5521	-1.546	-1.63225		-1.36597	-1.17896	-1.46897		-0.997382	-1.66025	-1.36585	-1.18524
Maff	0.0718966	0.0070232	0.000388933	24	6	0.202777	1.75043	1.56497	1.85963	1.44711	1.58355		1.68051	1.78951	1.66375	1.70387	1.58053	1.4938	1.40855	1.38602	1.57286		1.30966	1.26362	1.41889		1.29729	1.32082	1.43874	1.12108
Hmgcs2	0.0718966	0.0070232	0.000388933	24	0	0.198744	3.50345	3.53371	3.88272	3.22715	3.33725		3.29615	3.44757	2.99248	3.27187	3.01508	3.2943	3.15171	3.0176	3.09004		3.1066	3.20665	3.39884		3.47586	3.44077	3.44619	3.28032
Mbd6	0.0718966	0.0070232	0.000388933	24	16	0.194824	4.38945	4.42845	4.46932	4.17382	4.41558		4.40835	4.33978	4.37858	4.43058	4.47773	4.76627	4.69594	4.59826	4.82174		4.6911	4.71143	4.75887		4.57886	4.61593	4.56459	4.8924
BC065397	0.0718966	0.0070232	0.000388933	24	16	0.186149	1.3603	1.22344	1.45127	1.37847	1.39017		1.41113	1.3839	1.50938	1.51597	1.40536	1.55849	1.66862	1.45136	1.8122		1.51312	1.83287	1.74409		1.62963	1.68752	1.63364	1.78585
Pcdha1	0.0718966	0.0070232	0.000388933	24	22	0.175515	0.499527	0.776775	0.677748	0.423833	0.45451		0.507341	0.372475	0.206558	0.0363954	0.357401	0.530344	0.398548	0.472011	0.264971		0.531605	0.662793	0.62069		0.532928	0.753436	0.67137	0.698846
Enox2	0.0718966	0.0070232	0.000388933	24	4	0.174675	4.04048	3.99521	4.07504	4.10077	3.98124		4.03204	3.89148	3.77924	3.78095	3.88471	4.02111	3.79235	3.70124	3.72881		3.69084	3.64005	3.75765		3.78146	3.69726	3.73421	3.78593
Lrrc45	0.0718966	0.0070232	0.000388933	24	16	0.169575	5.1166	4.91191	4.91147	4.93061	4.8567		4.95916	5.00164	4.97188	4.94171	4.99114	5.2242	5.19972	5.17515	5.3886		5.17956	5.4454	5.21169		5.0292	5.19844	5.23219	5.16954
2410004P03Rik	0.0718966	0.0070232	0.000388933	24	2	0.15394	2.99029	2.90285	3.08447	3.05316	2.8752		3.04186	2.77185	2.82815	2.83299	2.6339	2.70505	2.58288	2.39268	2.76469		2.59029	2.54311	2.53818		2.68958	2.70861	2.71364	2.52878
Myo19	0.0718966	0.0070232	0.000388933	24	14	0.152157	2.05768	2.0023	2.04326	1.98545	1.99831		2.16061	2.05795	2.14463	2.158	2.05846	2.46427	2.32578	2.35073	2.47916		2.20493	2.45584	2.27313		2.21161	1.93416	2.19813	2.17505
Bmal2	0.0718966	0.0070232	0.000388933	24	16	0.150521	2.05512	2.01294	2.05511	2.09485	2.07416		2.15228	2.06045	2.15696	2.13112	2.09872	2.30489	2.2219	2.27332	2.40958		2.27483	2.47938	2.32973		2.47421	2.37653	2.14253	2.16932
AU021092	0.0718966	0.0070232	0.000388933	24	18	0.148917	0.708784	0.606648	0.543413	0.630702	0.580753		0.625157	0.440971	0.394674	0.742433	0.465506	0.556865	0.690537	0.679424	0.834117		0.859306	0.86296	0.835757		0.909211	0.731973	0.674618	0.756385
Slc2a13	0.0718966	0.0070232	0.000388933	24	4	0.14583	7.50097	7.52499	7.41933	7.5292	7.45145		7.56312	7.46743	7.39301	7.40803	7.43444	7.49273	7.29912	7.34403	7.30929		7.16985	7.23323	7.32306		7.18678	7.14256	7.30804	7.26985
Sfpq	0.0718966	0.0070232	0.000388933	24	16	0.137111	6.71734	6.61727	6.65219	6.6381	6.66846		6.63053	6.82292	6.8926	6.84763	6.8915	6.71669	6.91628	6.95419	6.96175		6.98216	6.99321	6.82947		6.89966	6.88949	6.74605	7.01807
Naa16	0.0718966	0.0070232	0.000388933	24	14	0.133737	2.81049	2.77366	2.69232	2.71571	2.80253		2.90429	2.7993	2.99827	2.85351	2.92814	3.08408	3.07372	3.03668	3.03175		2.8746	3.01808	2.99166		2.94156	2.84184	2.67035	3.02962
Mutyh	0.0718966	0.0070232	0.000388933	24	18	0.131299	0.793501	0.525605	0.729051	0.61494	0.500467		0.578404	0.529918	0.481145	0.514953	0.606934	0.631552	0.696677	0.722281	0.833638		0.815338	0.816887	0.776085		0.648402	0.758773	0.783155	0.751991
Ikzf2	0.0718966	0.0070232	0.000388933	24	10	0.116872	3.39538	3.35565	3.39966	3.36973	3.48355		3.37694	3.57287	3.6305	3.66878	3.54971	3.5072	3.65666	3.47324	3.58529		3.41706	3.48583	3.42006		3.57591	3.27357	3.25608	3.36256
Rflnb	0.0718966	0.0070232	0.000388933	24	2	0.116869	3.86541	3.81265	4.02625	3.76136	3.76542		3.7062	3.67011	3.56021	3.61676	3.54298	3.69628	3.64218	3.44159	3.5798		3.56965	3.53484	3.6548		3.80746	3.65352	3.56434	3.71111
Letm2	0.0718966	0.0070232	0.000388933	24	16	0.111364	3.63861	3.54339	3.65344	3.64174	3.60554		3.56303	3.65826	3.68713	3.68354	3.66623	3.61808	3.76667	3.75867	3.84049		3.77725	3.94128	3.78025		3.62244	3.76304	3.85649	3.8594
Glra3	0.0718966	0.0070232	0.000388933	24	22	0.110449	4.31874	4.56552	4.41324	4.48652	4.40271		4.36391	4.46067	4.3112	4.32053	4.34108	4.36097	4.29169	4.37541	4.31737		4.54544	4.49728	4.39685		4.55079	4.46646	4.64516	4.62781
Tyk2	0.0718966	0.0070232	0.000388933	24	16	0.109137	3.85596	3.7613	3.65044	3.72349	3.70538		3.80102	3.72247	3.73024	3.87081	3.78454	3.93088	4.01783	3.86782	4.03107		3.88507	4.04053	3.95856		3.93888	3.90736	3.79832	3.78713
C030037D09Rik	0.0718966	0.0070232	0.000388933	24	22	0.0989573	1.85559	1.97937	2.03381	1.77789	1.85276		1.82538	1.93764	1.83216	1.82499	1.79903	1.74093	1.85758	1.77543	1.82843		1.87948	1.97756	1.95719		1.94418	2.01873	2.05568	2.06841
Slc37a2	0.0718966	0.0070232	0.000388933	24	16	0.0958927	1.28153	1.3633	1.40941	1.39314	1.3607		1.38928	1.34881	1.41557	1.59877	1.36851	1.36471	1.62674	1.4906	1.52286		1.48399	1.57634	1.63769		1.41045	1.6665	1.47779	1.40352
Klhl17	0.0718966	0.0070232	0.000388933	24	12	0.0955991	5.31118	5.21693	5.16181	5.1496	5.24775		5.2386	5.2585	5.35955	5.31941	5.30893	5.43625	5.44585	5.37673	5.46569		5.33583	5.47125	5.28157		5.22371	5.35175	5.32292	5.22563
Cyth1	0.0718966	0.0070232	0.000388933	24	12	0.0952156	5.84922	5.7378	5.57371	5.78234	5.87151		5.78534	5.75355	5.91348	5.88554	5.88714	5.91706	6.03632	5.82356	6.00043		5.81609	5.93711	5.90264		5.85366	5.79939	5.74318	5.75035
Cfap90	0.0718966	0.0070232	0.000388933	24	0	0.0928816	3.57117	3.65458	3.69426	3.73231	3.56333		3.64484	3.53993	3.63365	3.46399	3.52347	3.50455	3.52748	3.44867	3.50054		3.62589	3.47786	3.5562		3.67071	3.70335	3.64411	3.75724
Lrrc1	0.0718966	0.0070232	0.000388933	24	12	0.0910915	4.13055	4.09641	4.0106	4.08061	4.12315		4.16187	4.12241	4.33471	4.29496	4.25197	4.1829	4.36436	4.17792	4.32938		4.19849	4.20389	4.20135		4.27963	4.16951	4.04429	4.14095
H3f3b	0.0718966	0.0070232	0.000388933	24	2	0.0904697	7.38981	7.34584	7.37777	7.25316	7.23729		7.32482	7.24622	7.12666	7.13303	7.16716	7.18773	7.09051	7.05162	7.1148		7.05441	6.99324	7.2373		7.01366	7.11826	7.15191	7.17608
Vmp1	0.0718966	0.0070232	0.000388933	24	10	0.0879925	6.05612	6.06057	5.94418	6.007	6.10026		6.06721	6.08156	6.30678	6.15202	6.1831	6.07902	6.18786	6.08705	6.11215		5.96098	5.99968	6.06162		6.05584	6.10932	5.86803	5.90146
AA388235	0.0718966	0.0070232	0.000388933	24	22	0.0870157	2.37649	2.41796	2.38965	2.32963	2.2715		2.27023	2.3345	2.30441	2.25461	2.24535	2.08407	2.1522	2.24557	2.18779		2.24861	2.20444	2.36594		2.43392	2.30459	2.50885	2.43545
Abca7	0.0718966	0.0070232	0.000388933	24	18	0.0857408	4.98002	4.90709	4.80799	4.87401	4.85492		4.86553	4.84636	4.89632	4.87281	4.90477	4.8618	5.02158	4.89979	5.05981		4.93622	5.06934	5.04993		4.93679	4.95824	5.00073	5.02835
Slc13a5	0.0718966	0.0070232	0.000388933	24	20	0.0852056	3.62484	3.72826	3.64908	3.79287	3.61592		3.67868	3.5532	3.53912	3.54122	3.57979	3.54315	3.60776	3.66824	3.63927		3.75691	3.7134	3.75311		3.69779	3.68809	3.75801	3.70878
Syt13	0.0718966	0.0070232	0.000388933	24	4	0.0846718	8.05131	8.0255	8.03661	8.07144	7.98476		8.00901	8.04613	7.99964	7.91825	7.98874	7.93621	7.8695	7.95169	7.8856		7.91272	7.88126	7.8492		7.79323	7.90835	7.94948	7.88695
Ralgapa2	0.0718966	0.0070232	0.000388933	24	16	0.081404	4.88337	4.82941	4.84309	4.84542	4.81246		4.8847	4.83715	4.85367	4.84522	4.90409	5.00475	5.02312	4.99849	5.00298		4.84692	5.10574	5.05864		4.89077	4.89071	4.93774	4.9975
Arid5b	0.0718966	0.0070232	0.000388933	24	12	0.0795168	5.49874	5.51525	5.46411	5.58786	5.61535		5.56057	5.63639	5.77834	5.71559	5.70855	5.61119	5.73999	5.62721	5.78577		5.68077	5.66899	5.62263		5.61819	5.57566	5.64636	5.63397
Pnpt1	0.0718966	0.0070232	0.000388933	24	14	0.0764466	3.80924	3.84192	3.83303	3.88149	3.87065		3.84492	3.92954	3.86598	3.95492	4.01599	3.98249	4.00091	4.03298	4.03765		3.91654	4.11809	4.03141		3.90237	3.93097	3.94193	4.15328
Nsmf	0.0718966	0.0070232	0.000388933	24	18	0.0751448	7.17403	7.13453	6.94764	7.22977	7.04463		7.07416	7.05156	7.11677	7.08393	7.12717	7.09595	7.23467	7.179	7.2342		7.25808	7.24237	7.14652		7.16707	7.25042	7.1399	7.19593
Itm2c	0.0718966	0.0070232	0.000388933	24	4	0.0744279	9.92751	9.97196	10.039	10.0098	9.94617		9.97512	9.92996	9.96034	9.88718	9.90337	9.88471	9.86247	9.83249	9.83186		9.89788	9.76036	9.81785		9.91533	9.92639	9.83667	9.74593
Ascc1	0.0718966	0.0070232	0.000388933	24	0	0.0715961	4.31329	4.29032	4.28547	4.33429	4.25515		4.2511	4.28125	4.21383	4.16679	4.18246	4.19573	4.12484	4.12178	4.1909		4.18422	4.14908	4.22903		4.17814	4.18251	4.28911	4.30739
Cilk1	0.0718966	0.0070232	0.000388933	24	12	0.0714267	4.69396	4.55791	4.51818	4.50486	4.67049		4.62787	4.51463	4.66156	4.69373	4.71432	4.69885	4.71194	4.7027	4.76759		4.58637	4.68549	4.68083		4.63195	4.53506	4.62096	4.60919
Celf5	0.0718966	0.0070232	0.000388933	24	0	0.0706743	6.94468	6.99701	7.02258	6.98343	6.86145		6.8865	6.85865	6.71885	6.76018	6.79137	6.89321	6.79084	6.83174	6.87745		6.98544	6.89478	6.85991		6.96177	6.90062	6.91515	6.98211
Las1l	0.0718966	0.0070232	0.000388933	24	12	0.0685187	5.363	5.41745	5.38885	5.40823	5.45193		5.44957	5.5126	5.58954	5.55787	5.58069	5.47612	5.51435	5.57352	5.5399		5.52093	5.53216	5.40525		5.42254	5.52563	5.44347	5.4547
Narf	0.0718966	0.0070232	0.000388933	24	14	0.0676734	5.37215	5.40989	5.37366	5.3293	5.47932		5.434	5.46154	5.59582	5.54361	5.55531	5.46218	5.53022	5.56609	5.57669		5.54423	5.60241	5.43841		5.50011	5.56059	5.49826	5.52233
Trafd1	0.0718966	0.0070232	0.000388933	24	12	0.0658831	5.29467	5.32121	5.2786	5.28646	5.33419		5.36461	5.3234	5.43656	5.40587	5.37195	5.40274	5.44219	5.43074	5.44053		5.38605	5.44458	5.36002		5.34735	5.45198	5.31367	5.27507
Ano4	0.0718966	0.0070232	0.000388933	24	14	0.0630571	4.50614	4.38214	4.28075	4.46537	4.57295		4.53111	4.44063	4.59231	4.587	4.58798	4.56007	4.62029	4.59374	4.66102		4.51068	4.6954	4.70833		4.54827	4.55389	4.58635	4.70587
Erlin2	0.0718966	0.0070232	0.000388933	24	6	0.0612173	6.30265	6.33278	6.40125	6.33752	6.33941		6.3401	6.29558	6.28896	6.31529	6.28801	6.32325	6.28852	6.25467	6.25392		6.22962	6.19641	6.25025		6.22858	6.20239	6.20062	6.23165
Taf4	0.0718966	0.0070232	0.000388933	24	12	0.0607178	4.84529	4.81419	4.77251	4.88333	4.89775		4.86386	4.89926	4.95738	4.90711	4.94259	4.92997	4.96915	4.98189	4.94536		4.9767	4.97064	4.86956		4.95721	4.86902	4.85672	4.81813
Igsf8	0.0718966	0.0070232	0.000388933	24	4	0.0601436	7.98227	8.0081	7.92466	7.96323	7.98084		7.9878	7.92779	7.93804	7.89634	7.93967	7.93512	7.87669	7.89238	7.88521		7.89466	7.84539	7.86387		7.80935	7.88757	7.90151	7.82569
Mtr	0.0718966	0.0070232	0.000388933	24	12	0.0595006	4.28395	4.31191	4.22701	4.31158	4.30203		4.3962	4.32357	4.36397	4.38618	4.37702	4.47202	4.44253	4.36306	4.42128		4.34704	4.37873	4.34665		4.35658	4.28954	4.2773	4.25987
Ajm1	0.0718966	0.0070232	0.000388933	24	16	0.0594751	6.17923	6.16909	6.10562	6.16989	6.19749		6.14353	6.12247	6.17683	6.14407	6.1899	6.19936	6.22645	6.2456	6.27452		6.34311	6.32043	6.17442		6.2494	6.24091	6.27213	6.21773
Prdm10	0.0718966	0.0070232	0.000388933	24	16	0.0592286	3.97702	3.92427	3.9318	3.95914	3.89735		3.93165	3.98981	3.98126	3.94451	4.01016	4.00199	4.02598	4.07835	4.03553		4.06866	4.10937	3.99597		3.96951	4.13301	4.03871	4.01169
Dpf2	0.0718966	0.0070232	0.000388933	24	12	0.0591928	5.60843	5.58311	5.57908	5.5618	5.64434		5.60785	5.67848	5.78657	5.72805	5.6858	5.66599	5.73632	5.7006	5.73276		5.74209	5.68629	5.61257		5.66491	5.68797	5.64162	5.62318
Cacna1c	0.0718966	0.0070232	0.000388933	24	20	0.0581644	7.06874	7.07288	7.0603	7.11109	6.9599		7.0266	7.01168	6.94184	6.9568	6.9849	7.01016	7.01553	7.08591	7.06629		7.14317	7.17911	7.0261		7.09211	7.04216	7.1234	7.08606
Slc35e2	0.0718966	0.0070232	0.000388933	24	12	0.0564963	5.82896	5.82786	5.76887	5.8247	5.87509		5.82998	5.93593	5.96869	5.94576	5.981	5.86061	5.89205	5.98851	5.91656		5.86148	5.94872	5.83742		5.82665	5.88185	5.85106	5.84681
Cstf2t	0.0718966	0.0070232	0.000388933	24	6	0.0552024	6.86301	6.86418	6.87285	6.88266	6.88041		6.85048	6.91105	6.92869	6.88038	6.91428	6.81417	6.80116	6.83619	6.83791		6.77327	6.77219	6.77905		6.77686	6.86134	6.82536	6.74472
Atp2b4	0.0718966	0.0070232	0.000388933	24	22	0.0542184	7.96103	8.02783	7.98674	8.03553	7.97089		7.96934	7.9829	7.89007	7.96515	7.9354	7.89771	7.87332	7.93934	7.94856		8.03009	8.02799	7.93609		8.04292	7.99961	8.09896	8.02424
Ino80d	0.0718966	0.0070232	0.000388933	24	14	0.0531455	5.91646	5.9104	5.91091	5.88412	5.92009		5.92432	5.95131	5.95504	6.01686	5.95928	5.99119	6.01357	6.02332	6.03154		5.99637	6.00727	5.99852		6.02346	5.84913	5.94815	6.03106
Cep350	0.0718966	0.0070232	0.000388933	24	14	0.0529032	7.24184	7.21374	7.21592	7.2973	7.27298		7.26811	7.29372	7.29739	7.35191	7.33692	7.33819	7.36106	7.3956	7.36627		7.37627	7.4148	7.29918		7.34331	7.26172	7.34405	7.36999
Trim35	0.0718966	0.0070232	0.000388933	24	6	0.0526937	7.72287	7.7677	7.76362	7.78009	7.79118		7.77612	7.72028	7.77383	7.77343	7.75464	7.75805	7.75578	7.69599	7.71512		7.69257	7.65057	7.68705		7.68908	7.73406	7.66295	7.60366
Ppm1a	0.0718966	0.0070232	0.000388933	24	4	0.0525817	7.93333	7.9001	7.95703	7.97746	7.91791		7.93133	7.93822	7.92837	7.85543	7.92178	7.878	7.84336	7.87824	7.8283		7.81985	7.83657	7.85869		7.85392	7.89332	7.89913	7.81732
Endod1	0.0718966	0.0070232	0.000388933	24	10	0.0512311	7.65164	7.64774	7.56548	7.67323	7.72722		7.64267	7.71079	7.77317	7.74949	7.79851	7.66333	7.7418	7.72384	7.72055		7.67943	7.70033	7.66014		7.62843	7.647	7.71041	7.63322
Ddx50	0.0718966	0.0070232	0.000388933	24	12	0.0507801	5.47528	5.47255	5.46984	5.5258	5.54669		5.54435	5.55173	5.63796	5.61617	5.57713	5.60023	5.58889	5.63502	5.59359		5.53734	5.5932	5.5337		5.56659	5.52423	5.42805	5.55879
Ints10	0.0718966	0.0070232	0.000388933	24	12	0.0502913	5.22335	5.16955	5.16808	5.18969	5.20616		5.22558	5.2649	5.28231	5.28759	5.30853	5.27261	5.29064	5.3535	5.29628		5.26417	5.36775	5.25481		5.26656	5.30513	5.24671	5.19882
Lrch3	0.0718966	0.0070232	0.000388933	24	14	0.0498634	6.133	6.10323	6.16653	6.18252	6.10448		6.16324	6.19626	6.22511	6.21914	6.20146	6.20634	6.2695	6.2434	6.26677		6.23034	6.26233	6.18545		6.23458	6.22056	6.11884	6.15315
Zfp617	0.0718966	0.0070232	0.000388933	24	6	0.0491502	4.5196	4.52243	4.59131	4.62074	4.51319		4.53439	4.60886	4.53686	4.54864	4.52123	4.59351	4.49154	4.52102	4.50543		4.43256	4.46303	4.49941		4.46962	4.49525	4.50013	4.46663
Lyrm9	0.0718966	0.0070232	0.000388933	24	0	0.0489326	5.93713	5.94155	5.93692	5.99291	5.90013		5.91078	5.9038	5.75349	5.81666	5.89144	5.87438	5.81145	5.87437	5.80932		5.90734	5.90979	5.83474		5.90281	5.79245	5.96223	5.92404
Gmpr	0.0718966	0.0070232	0.000388933	24	20	0.0474602	4.85155	4.91036	4.87705	4.89958	4.87296		4.86531	4.90374	4.88737	4.88723	4.83654	4.77468	4.82029	4.84735	4.85152		4.9143	4.91116	4.9533		4.93243	4.99322	5.08737	4.95454
Pcsk1n	0.0718966	0.0070232	0.000388933	24	14	0.0471526	5.40099	5.32949	5.36137	5.36837	5.3644		5.41827	5.37839	5.41711	5.39126	5.43108	5.48923	5.46498	5.48456	5.48917		5.43772	5.48556	5.46857		5.47578	5.39405	5.41089	5.44297
Atg16l1	0.0718966	0.0070232	0.000388933	24	14	0.0471338	5.35892	5.30402	5.2469	5.33294	5.37126		5.37881	5.35648	5.44836	5.39583	5.39922	5.4378	5.43215	5.43701	5.42557		5.40603	5.44542	5.35214		5.38568	5.39341	5.38114	5.2601
Tbcd	0.0718966	0.0070232	0.000388933	24	14	0.0470355	6.01214	5.94667	5.93763	5.97749	5.99517		6.01456	5.90488	5.99395	5.99104	6.02551	6.05201	6.09324	6.05793	6.07054		6.04845	6.07636	6.03439		5.96538	5.96486	6.03855	5.98915
Sec24c	0.0718966	0.0070232	0.000388933	24	10	0.0456005	6.51586	6.50616	6.42049	6.487	6.52683		6.4634	6.54661	6.56005	6.58998	6.56188	6.48677	6.53452	6.5518	6.54702		6.54074	6.51386	6.42796		6.47275	6.48518	6.45502	6.39891
Slc25a17	0.0718966	0.0070232	0.000388933	24	6	0.0439007	5.0754	5.04587	5.05728	5.03888	5.08179		5.07541	5.02575	5.04904	5.02254	5.05984	5.08841	5.01189	5.00561	5.00583		4.93575	4.95517	5.03608		4.98696	5.00715	5.02215	4.96029
Mfsd14b	0.0718966	0.0070232	0.000388933	24	6	0.0432674	5.66253	5.7113	5.60921	5.61813	5.67895		5.65245	5.64491	5.65824	5.66478	5.65638	5.66951	5.61917	5.63316	5.60921		5.56826	5.59123	5.57251		5.61265	5.56038	5.6043	5.58372
Smim10l1	0.0718966	0.0070232	0.000388933	24	2	0.0416857	6.79832	6.80963	6.84564	6.78653	6.80098		6.76371	6.84833	6.79435	6.75055	6.78652	6.74708	6.67183	6.76168	6.69637		6.68849	6.72809	6.71808		6.73545	6.75918	6.78396	6.80326
Bsg	0.0718966	0.0070232	0.000388933	24	22	0.0411729	8.47239	8.47043	8.48679	8.46261	8.46848		8.45236	8.45276	8.44135	8.40895	8.39275	8.38531	8.40438	8.3998	8.3446		8.48066	8.38796	8.46117		8.49645	8.53548	8.49574	8.44625
Cspg5	0.0718966	0.0070232	0.000388933	24	2	0.0400515	8.02486	8.03583	8.08284	8.11051	8.05633		8.05601	8.0026	7.99493	7.97467	8.00884	7.97692	7.97486	7.95881	7.91048		7.97752	7.91898	7.97437		7.9652	8.01279	8.0161	7.89121
Zfr	0.0718966	0.0070232	0.000388933	24	0	0.0400036	8.04471	8.04843	8.04555	8.03845	7.96981		7.9885	8.03076	7.97352	7.93754	7.98132	7.93881	7.90806	8.0089	7.93618		8.02041	7.96799	7.97575		8.02091	7.97413	7.99276	8.12365
Ccpg1	0.0718966	0.0070232	0.000388933	24	2	0.0398161	6.7952	6.73902	6.8423	6.73752	6.71309		6.75381	6.7421	6.69688	6.70932	6.71335	6.66625	6.69179	6.64675	6.66888		6.71346	6.65802	6.69629		6.69027	6.71292	6.72165	6.8274
Exosc2	0.0718966	0.0070232	0.000388933	24	4	0.0389794	4.16105	4.16153	4.14798	4.22098	4.146		4.19325	4.16746	4.13296	4.1174	4.14386	4.13761	4.1004	4.0984	4.10641		4.10858	4.11264	4.08656		4.09795	4.06721	4.12588	4.0719
Vps26b	0.0718966	0.0070232	0.000388933	24	6	0.0381805	7.01796	7.04041	7.02444	7.0409	7.0505		7.02895	7.0481	7.07708	7.02513	7.06166	6.98584	6.99073	7.0175	6.97495		7.0117	6.9733	6.92661		6.97636	6.9927	6.98818	6.96954
C2cd5	0.0718966	0.0070232	0.000388933	24	16	0.0372181	5.98323	5.96192	5.98345	5.99925	5.92511		5.97955	5.93501	5.91799	5.96352	5.9848	5.98814	6.03869	6.0463	6.02751		6.01456	6.1135	6.01374		5.99378	5.9715	5.99313	6.02551
Cdc23	0.0718966	0.0070232	0.000388933	24	8	0.035865	5.57751	5.61366	5.61572	5.58897	5.6376		5.60775	5.65275	5.69427	5.64645	5.66103	5.64646	5.63697	5.63364	5.61089		5.59024	5.60062	5.55226		5.63323	5.61322	5.5206	5.56436
Reep5	0.0718966	0.0070232	0.000388933	24	4	0.0352169	8.42581	8.49309	8.50549	8.46963	8.46894		8.46097	8.44386	8.44095	8.43182	8.44386	8.42234	8.38415	8.41914	8.37005		8.40093	8.37882	8.39349		8.48311	8.39744	8.41856	8.42028
Copz1	0.0718966	0.0070232	0.000388933	24	2	0.0351569	5.85057	5.8767	5.92089	5.89445	5.84761		5.87606	5.83277	5.81088	5.82781	5.78305	5.83969	5.81945	5.78051	5.78132		5.83963	5.77815	5.81287		5.8401	5.87434	5.79613	5.79934
Sumo3	0.0718966	0.0070232	0.000388933	24	4	0.0350366	6.76676	6.75874	6.81263	6.76602	6.77662		6.81621	6.78888	6.83708	6.69611	6.78133	6.74994	6.72247	6.71505	6.67149		6.73218	6.64921	6.74135		6.74469	6.73179	6.74862	6.7342
Edem3	0.0718966	0.0070232	0.000388933	24	8	0.0297968	6.61192	6.59887	6.65463	6.63252	6.64579		6.65265	6.63803	6.70083	6.6643	6.66777	6.65677	6.63801	6.68279	6.641		6.62113	6.64901	6.55548		6.63569	6.60492	6.5539	6.60914
Aar2	0.0718966	0.0070232	0.000388933	24	8	0.0257756	5.41308	5.44662	5.47629	5.46859	5.47408		5.4642	5.47182	5.51757	5.47647	5.49779	5.46946	5.47209	5.46453	5.45666		5.45216	5.41981	5.39157		5.43537	5.43727	5.45233	5.27231
Ripor1	0.0718966	0.0070232	0.000388933	24	12	0.0252943	6.01276	6.03931	6.01972	6.05577	6.04049		6.05497	6.06353	6.07779	6.08763	6.06784	6.0669	6.08284	6.08644	6.12187		6.14096	6.07111	6.04853		6.07768	6.06272	6.04216	6.02244
Mief1	0.0718966	0.0070232	0.000388933	24	8	0.0238443	5.47499	5.46929	5.45077	5.46204	5.46669		5.46148	5.48302	5.47829	5.49665	5.50803	5.45894	5.46618	5.48254	5.47366		5.44615	5.46056	5.37822		5.37676	5.38282	5.44911	5.38838
Dusp4	0.0859568	0.00839668	0.000538386	24	4	0.556995	4.40025	4.34488	4.11155	4.13431	4.01021		4.09455	4.02617	3.71769	3.45715	3.59562	3.77334	3.19407	3.30318	3.37029		2.90636	3.17501	3.47255		3.04096	3.19795	3.06451	3.47252
Scarna6	0.0859568	0.00839668	0.000538386	24	16	0.445952	-0.0426354	0.198821	0.16367	0.0531784	0.492195		-0.169144	0.00956703	0.239042	0.0868676	0.258176	0.322262	0.415209	0.55207	0.592941		0.692658	0.986188	0.858345		1.41681	1.16536	0.41196	1.08337
Mir758	0.0859568	0.00839668	0.000538386	24	14	0.375471	-1.55513	-1.96091	-2.10434	-1.54122	-1.92291		-1.07663	-1.71507	-1.44205	-1.15036	-1.43113	-0.743516	-0.829368	-0.807643	-0.738594		-1.22256	-0.50763	-0.809362		-1.29635	-1.38386	-1.04212	-1.01889
DQ267102	0.0859568	0.00839668	0.000538386	24	16	0.309487	-1.42187	-1.65923	-1.36403	-1.3088	-1.39828		-1.39094	-1.06006	-0.970517	-1.24272	-1.01179	-0.882999	-0.555959	-0.794542	-0.969109		-1.1967	-0.189347	-0.848385		-0.805251	-0.960595	-0.871353	-0.648635
Hoatz	0.0859568	0.00839668	0.000538386	24	0	0.306357	-0.345288	-0.416282	-0.696567	-0.280201	-0.768573		-0.488459	-0.746834	-0.840626	-0.935594	-0.98582	-1.08619	-1.23487	-1.16162	-0.992776		-1.1782	-0.93578	-0.650862		-0.892623	-1.03746	-0.299065	-0.450339
Mir374b	0.0859568	0.00839668	0.000538386	24	14	0.285563	-1.51606	-1.79042	-1.85365	-1.62826	-1.68974		-1.76075	-1.58086	-1.989	-1.37399	-1.16491	-1.30085	-1.01235	-1.08323	-1.06228		-1.26524	-0.701499	-1.30408		-1.45122	-1.14936	-1.66909	-1.32305
Fign	0.0859568	0.00839668	0.000538386	24	16	0.256969	3.91677	4.03175	3.55532	3.89783	3.98651		3.86093	3.9617	3.93363	4.16524	4.04129	3.98921	4.27915	4.09727	4.20494		4.19804	4.47434	4.42508		4.36078	4.23943	4.58655	4.4116
Gm3086	0.0859568	0.00839668	0.000538386	24	18	0.253699	-0.931251	-0.836172	-1.24434	-0.985877	-1.06305		-0.953454	-1.15748	-0.944066	-0.993369	-0.860602	-0.969161	-0.953493	-0.59317	-0.592965		-0.585282	-0.432274	-0.765236		-0.429166	-0.559514	-0.805136	-0.64984
Tbrg3	0.0859568	0.00839668	0.000538386	24	14	0.250821	2.12606	2.01145	1.99588	2.01228	1.93698		2.32091	2.12573	2.24717	2.26622	2.30475	2.68009	2.6608	2.66569	2.72669		2.35622	2.77521	2.76194		2.47493	2.18369	2.246	2.73986
Aqp9	0.0859568	0.00839668	0.000538386	24	0	0.221087	0.529106	0.634232	0.412098	0.444007	0.373162		0.314822	0.314723	-0.0225098	0.168215	0.0741267	0.145734	0.122722	-0.113653	-0.038725		0.0953119	-0.159196	0.418077		0.438966	0.398468	0.0903079	0.149721
Pde4c	0.0859568	0.00839668	0.000538386	24	14	0.213342	-0.350146	-0.485022	-0.726326	-0.548803	-0.454414		-0.169882	-0.0827828	-0.0587836	0.058698	-0.133941	0.13183	0.17076	-0.182235	0.222323		-0.205335	0.0842033	0.145365		-0.102815	0.0444854	-0.0220007	-0.313786
Fam228b	0.0859568	0.00839668	0.000538386	24	16	0.204616	1.92336	1.80037	1.79284	1.81299	1.85801		2.13687	1.77698	1.92582	2.08469	2.04284	2.16669	2.28073	2.1895	2.22697		2.02649	2.32632	2.44767		2.1253	2.00415	2.18736	2.45298
Tnfaip6	0.0859568	0.00839668	0.000538386	24	12	0.20073	3.34107	3.14953	2.49572	3.13941	3.52697		3.25071	3.30016	3.83748	3.67179	3.694	3.42114	3.71017	3.43341	3.67435		3.26289	3.36246	3.54635		3.39221	3.3868	3.26354	3.32745
Npbwr1	0.0859568	0.00839668	0.000538386	24	8	0.199699	2.67899	2.61582	2.99212	2.875	2.71539		2.74924	2.77098	2.78881	2.7393	2.79933	2.92537	2.77938	2.78991	2.7139		2.49696	2.42779	2.41219		2.17488	2.19557	2.32465	2.42638
Cfap161	0.0859568	0.00839668	0.000538386	24	2	0.198149	2.09479	2.06184	2.15025	2.11396	1.841		2.03758	1.9018	1.81562	1.76227	1.65671	1.65583	1.53732	1.48091	1.78162		1.65922	1.70823	1.69481		1.62324	1.63649	2.03947	1.83211
Prrg4	0.0859568	0.00839668	0.000538386	24	4	0.181986	2.17926	2.2218	2.31225	2.28701	2.19533		2.33286	2.18444	2.07895	2.20941	2.05783	2.25429	2.00232	1.88683	2.03169		1.693	1.8999	2.07607		1.96572	1.74562	2.06257	1.95591
Pcdhgb8	0.0859568	0.00839668	0.000538386	24	16	0.178352	2.26734	2.06604	2.22459	2.1809	2.03404		2.34819	2.26884	2.35179	2.38202	2.14965	2.5601	2.51086	2.5262	2.60078		2.4016	2.52106	2.7155		2.39686	2.43357	2.43266	2.60036
Card9	0.0859568	0.00839668	0.000538386	24	16	0.176859	1.10815	0.8524	0.604889	1.0481	0.985029		0.993572	1.09551	1.27322	1.30789	1.13525	1.08528	1.28492	1.42156	1.2715		1.29821	1.33654	1.36483		1.11103	1.28794	1.38503	1.30435
Tmem181b-ps	0.0859568	0.00839668	0.000538386	24	16	0.176271	4.80567	4.81237	4.65046	4.70832	4.7151		4.76522	4.78028	4.75772	4.76733	4.74064	4.92401	4.97223	5.03371	5.06801		5.18176	5.44846	4.80019		5.01362	4.8325	5.01158	4.99806
5330413P13Rik	0.0859568	0.00839668	0.000538386	24	0	0.170568	1.48869	1.54491	1.71261	1.56486	1.44998		1.57127	1.34754	1.20498	1.19273	1.14676	1.43924	1.12001	1.13477	1.3786		1.46991	1.29134	1.36926		1.52136	1.22846	1.56797	1.52944
Nmnat3	0.0859568	0.00839668	0.000538386	24	2	0.161639	0.955151	1.21863	1.21861	1.33314	1.03198		1.18021	1.1442	0.774168	1.06891	0.945579	0.824756	0.952824	0.692081	0.805347		0.878822	0.915604	1.11809		1.12079	0.975254	1.08049	1.12532
Il1rap	0.0859568	0.00839668	0.000538386	24	10	0.16051	4.81636	4.74759	4.59966	4.84959	4.96766		4.77632	4.77004	5.04504	5.03221	5.02126	4.93764	5.07737	4.87188	5.07109		4.698	4.80322	4.85877		4.78931	4.69983	4.51643	4.65132
Pphln1-ps1	0.0859568	0.00839668	0.000538386	24	14	0.157765	0.917288	0.75313	0.799082	0.734552	0.891326		0.751741	1.11834	1.12562	1.06668	1.21894	1.12793	1.21083	1.22309	1.28106		1.06791	1.29929	1.13538		1.32275	1.10912	0.9995	1.11404
Lair1	0.0859568	0.00839668	0.000538386	24	16	0.157698	2.31335	2.18452	2.27386	2.36621	2.35161		2.42829	2.39757	2.4728	2.58229	2.57814	2.44949	2.69462	2.58738	2.57208		2.62551	2.61438	2.67189		2.69859	2.50278	2.57463	2.6572
Satb2	0.0859568	0.00839668	0.000538386	24	20	0.153129	2.35344	2.58457	2.1017	2.55821	2.39747		2.3831	2.3841	2.27027	2.32153	2.35532	2.40583	2.27889	2.4738	2.46475		2.59914	2.66816	2.61321		2.74331	2.79885	2.496	2.7204
Akap8l	0.0859568	0.00839668	0.000538386	24	16	0.152292	5.68476	5.54614	5.5197	5.53813	5.54753		5.59557	5.69119	5.6915	5.6748	5.68431	5.85094	5.85754	5.83504	5.9624		5.81094	6.01025	5.8532		5.72331	5.86127	5.78174	5.86291
Dynlt1b	0.0859568	0.00839668	0.000538386	24	16	0.151318	1.59007	1.3838	1.37536	1.41868	1.40505		1.42458	1.39334	1.42483	1.49725	1.39777	1.63231	1.70903	1.62281	1.68187		1.80013	1.87796	1.45864		1.64305	1.46127	1.50317	1.63858
Eml5	0.0859568	0.00839668	0.000538386	24	16	0.150712	5.48241	5.40382	5.42963	5.42245	5.41855		5.55835	5.46609	5.52044	5.55185	5.52348	5.73203	5.72236	5.70859	5.72348		5.6706	5.8456	5.70776		5.68179	5.61187	5.574	5.78336
Cavin4	0.0859568	0.00839668	0.000538386	24	14	0.145643	0.53877	0.254562	0.125537	0.420584	0.462195		0.514095	0.462898	0.558549	0.567509	0.623489	0.747398	0.730075	0.663386	0.842287		0.640609	0.70603	0.836603		0.702596	0.565392	0.402855	0.863014
Sema3e	0.0859568	0.00839668	0.000538386	24	10	0.140164	3.28343	3.2315	3.23421	3.20938	3.16916		3.305	3.27687	3.40872	3.32812	3.42972	3.37674	3.39373	3.31755	3.39704		2.95597	3.09485	3.27625		2.87546	2.83167	2.95266	3.33387
Gpc3	0.0859568	0.00839668	0.000538386	24	2	0.138126	5.14285	5.20505	5.45611	5.16422	5.14266		5.0952	5.03969	4.75909	4.95717	4.86072	5.19123	4.9552	4.85003	4.79557		4.87645	4.77158	5.02841		5.0477	4.9909	4.85853	4.99097
Clic6	0.0859568	0.00839668	0.000538386	24	22	0.133893	4.10788	4.10451	4.54279	4.26725	4.08468		4.101	4.22961	4.01607	3.90158	4.04026	4.05873	4.08995	4.00356	3.87948		4.30983	4.02084	4.16214		4.32573	4.12836	4.27023	4.49686
Tprn	0.0859568	0.00839668	0.000538386	24	10	0.133683	5.00773	4.87746	4.63123	4.91568	5.06857		4.92903	4.91349	5.17124	5.06308	5.10154	5.02079	5.20283	4.88707	5.15747		4.90221	4.90211	4.96746		4.80685	4.85671	4.80708	4.74308
Cenatac	0.0859568	0.00839668	0.000538386	24	14	0.133559	2.20123	2.16365	2.04222	2.11724	2.17767		2.24351	2.12108	2.3349	2.29521	2.16184	2.46606	2.42212	2.39313	2.48938		2.22545	2.47358	2.40918		2.19067	2.37662	2.30062	2.13316
Rxfp3	0.0859568	0.00839668	0.000538386	24	20	0.129616	4.0397	4.09389	3.94419	4.12907	4.02112		3.95629	4.03357	3.9628	3.9937	3.98972	3.81866	4.14379	4.04261	3.87515		4.25054	4.26061	4.13959		4.22918	4.22992	4.41438	4.09993
Ccdc40	0.0859568	0.00839668	0.000538386	24	2	0.126753	3.76888	3.56782	3.71605	3.72865	3.52408		3.65416	3.47083	3.35986	3.47273	3.38558	3.43637	3.29877	3.25492	3.49532		3.36808	3.38856	3.39268		3.40268	3.32794	3.60093	3.45173
Gas5	0.0859568	0.00839668	0.000538386	24	16	0.125679	4.61591	4.54225	4.56677	4.37432	4.61457		4.63945	4.6282	4.77077	4.68026	4.70266	4.66987	4.7647	4.69123	4.82681		4.79018	4.82032	4.90316		4.86085	4.74451	4.71294	5.25157
Arsj	0.0859568	0.00839668	0.000538386	24	22	0.124598	0.438412	0.434277	0.521799	0.567006	0.293768		0.359647	0.35116	0.175572	0.197035	0.192671	0.229228	0.20224	0.262204	0.20462		0.375199	0.343708	0.318833		0.387023	0.417796	0.600271	0.0898964
A830082K12Rik	0.0859568	0.00839668	0.000538386	24	16	0.124038	1.97802	1.81152	1.97782	1.98704	1.99819		1.99551	1.96912	2.10176	2.10665	1.97228	2.02461	2.12669	2.14304	2.18113		2.06696	2.30209	2.26469		2.11628	2.11363	2.18569	2.44432
Mir100hg	0.0859568	0.00839668	0.000538386	24	16	0.122903	5.00835	4.90236	5.03079	4.9792	4.89302		5.01298	4.97178	4.92513	4.99328	4.99047	5.22186	5.16394	5.17967	5.23173		5.10049	5.32222	5.18841		5.08392	5.03585	5.04586	5.2337
Grb14	0.0859568	0.00839668	0.000538386	24	14	0.116109	3.787	3.74658	3.42804	3.69212	3.81977		3.78049	3.63403	3.99953	3.8255	3.91243	3.78736	4.07429	3.85749	4.01385		3.91814	3.95232	3.93393		3.9186	3.77052	3.74823	3.96968
Ndn	0.0859568	0.00839668	0.000538386	24	20	0.114978	8.78346	8.88644	9.00899	9.02354	8.82269		8.8593	8.83164	8.83522	8.76508	8.8505	8.83612	8.96278	8.93164	8.86946		9.34437	9.13628	8.86094		8.98505	8.96339	9.56452	9.44922
Ephb3	0.0859568	0.00839668	0.000538386	24	22	0.11004	3.86776	4.0445	4.05204	4.02996	3.83914		3.8452	3.88094	3.783	3.78509	3.86916	3.73724	3.83295	3.91833	3.91649		4.03423	3.98501	3.93725		3.96221	4.13102	3.96455	3.99324
Fhad1	0.0859568	0.00839668	0.000538386	24	22	0.109269	3.57572	3.37644	3.58523	3.54284	3.39163		3.49893	3.39119	3.28887	3.31796	3.31874	3.4466	3.30955	3.35213	3.44072		3.5218	3.45463	3.55836		3.46939	3.46122	3.63624	3.91862
Ezr	0.0859568	0.00839668	0.000538386	24	4	0.108805	4.95416	4.91391	5.10528	4.90425	4.8912		4.93966	4.93193	4.83689	4.9253	4.74364	4.86258	4.81446	4.57907	4.76071		4.69201	4.59857	4.80029		4.89423	4.81366	4.67144	4.78099
Akap8	0.0859568	0.00839668	0.000538386	24	16	0.103183	5.68013	5.55185	5.56636	5.53056	5.62752		5.65704	5.62088	5.65968	5.65743	5.66589	5.88198	5.78396	5.77764	5.88232		5.70411	5.88085	5.82605		5.69344	5.72709	5.7244	5.81481
Slc44a5	0.0859568	0.00839668	0.000538386	24	18	0.101964	3.62884	3.59068	3.68674	3.66056	3.57612		3.64544	3.58064	3.63327	3.61292	3.6805	3.67799	3.77365	3.75286	3.75712		3.84034	3.80699	3.7339		3.7529	3.66665	3.85504	3.87075
Slc38a9	0.0859568	0.00839668	0.000538386	24	14	0.0984804	4.72734	4.70787	4.74553	4.67752	4.7906		4.70004	4.92762	4.97525	4.92451	4.95854	4.84057	4.89671	4.98388	4.99557		4.85431	4.99361	4.82025		4.8563	4.87011	4.81708	4.82518
Rcn1	0.0859568	0.00839668	0.000538386	24	2	0.0971571	5.96916	5.99312	6.29186	6.11612	6.05369		6.04259	5.99297	5.90225	5.90519	5.90511	6.03728	5.87163	5.84487	5.78128		5.88094	5.82616	5.86758		6.10379	5.95734	5.89439	5.7809
Prom1	0.0859568	0.00839668	0.000538386	24	14	0.0970907	3.39987	3.2672	3.12423	3.22477	3.33032		3.37279	3.14959	3.35024	3.49612	3.34856	3.34656	3.52539	3.44928	3.52514		3.46845	3.44397	3.38986		3.28302	3.31198	3.38137	3.34925
Mtmr4	0.0859568	0.00839668	0.000538386	24	12	0.0925611	7.10152	7.13473	7.14989	7.205	7.2225		7.19761	7.29359	7.4198	7.33338	7.3534	7.25854	7.29519	7.39229	7.32927		7.31687	7.30765	7.1275		7.24308	7.26869	7.16784	7.10205
Mblac1	0.0859568	0.00839668	0.000538386	24	0	0.0923982	2.5499	2.66401	2.42764	2.5973	2.46317		2.39305	2.48374	2.3946	2.22139	2.31292	2.34868	2.33707	2.27697	2.39168		2.41438	2.43735	2.42024		2.37163	2.38367	2.53925	2.54505
Myh7	0.0859568	0.00839668	0.000538386	24	20	0.0919963	4.43416	4.51876	4.41657	4.43274	4.39511		4.38534	4.46925	4.44806	4.31401	4.32924	4.31533	4.36431	4.4417	4.33839		4.71089	4.45935	4.44028		4.65141	4.56427	4.53469	4.70959
Rbm28	0.0859568	0.00839668	0.000538386	24	20	0.0895289	5.04222	5.04787	4.9917	5.00666	4.8627		4.95251	4.90538	4.82771	4.90906	4.82626	4.90312	4.95703	4.90044	5.01712		5.07912	5.07208	4.93574		5.04881	5.02898	4.96801	5.05676
Sox9	0.0859568	0.00839668	0.000538386	24	22	0.0873594	5.98372	6.10846	6.12606	6.01619	5.90904		6.01717	5.93903	5.82379	5.97272	5.931	5.87386	5.93233	5.90122	5.99594		6.02642	5.93082	6.06765		6.12742	6.03258	6.00546	6.14507
Tsn	0.0859568	0.00839668	0.000538386	24	4	0.0859939	6.93924	6.92744	6.96653	6.97169	6.92013		6.94489	6.92107	6.86303	6.89328	6.9307	6.90388	6.81855	6.85015	6.83245		6.72327	6.75229	6.86368		6.74107	6.77549	6.87502	6.78391
Nepro	0.0859568	0.00839668	0.000538386	24	12	0.0847398	2.29857	2.31887	2.27613	2.36785	2.38678		2.4366	2.35519	2.58894	2.4941	2.41228	2.46697	2.46169	2.56943	2.4949		2.41705	2.50662	2.4213		2.54702	2.40573	2.33685	2.32765
Dhrs3	0.0859568	0.00839668	0.000538386	24	22	0.0838624	3.67773	3.72381	3.73483	3.62581	3.65082		3.61891	3.6838	3.56982	3.67477	3.46653	3.52931	3.52494	3.50726	3.55295		3.67063	3.56678	3.69117		3.86889	3.71616	3.67853	3.72555
B330016D10Rik	0.0859568	0.00839668	0.000538386	24	18	0.0814165	2.37092	2.34696	2.35418	2.41556	2.33656		2.33893	2.36191	2.43019	2.30939	2.35291	2.34288	2.50593	2.424	2.39862		2.43598	2.51144	2.4996		2.51759	2.55813	2.47323	2.36621
Ppargc1b	0.0859568	0.00839668	0.000538386	24	16	0.081301	4.57325	4.4931	4.47859	4.5301	4.53637		4.5448	4.57856	4.54671	4.56408	4.58005	4.58278	4.59783	4.69812	4.64446		4.74805	4.77932	4.58657		4.56744	4.61388	4.72963	4.73689
Dcaf17	0.0859568	0.00839668	0.000538386	24	14	0.0810906	3.78279	3.72671	3.8133	3.77735	3.76909		3.77385	3.81777	3.81058	3.84336	3.86601	3.96005	3.93477	3.97298	3.95984		3.87518	3.9796	3.91653		3.88518	3.79902	3.81484	3.96673
Robo2	0.0859568	0.00839668	0.000538386	24	18	0.0803231	5.34	5.31484	5.26102	5.29733	5.32278		5.23175	5.27162	5.27075	5.32208	5.23967	5.25902	5.34534	5.35392	5.27065		5.35278	5.45438	5.42773		5.42891	5.38584	5.45421	5.58273
Gpsm2	0.0859568	0.00839668	0.000538386	24	12	0.080084	2.90796	2.94533	2.86636	2.99779	3.05559		3.01457	2.9085	3.12879	3.09118	3.12867	3.02621	3.16424	3.06578	3.12669		3.0629	2.9783	3.06853		3.05423	2.99475	2.89306	3.06721
Larp1b	0.0859568	0.00839668	0.000538386	24	14	0.0790339	3.01228	2.94384	2.96117	2.98238	3.10113		3.01573	3.00688	3.10523	3.11724	3.08133	3.17264	3.1385	3.12776	3.18619		3.15543	3.14447	3.10912		3.04318	2.99346	3.1276	3.33747
Gstm4	0.0859568	0.00839668	0.000538386	24	2	0.078559	3.496	3.55604	3.58341	3.45105	3.47273		3.5472	3.41355	3.3832	3.37132	3.3616	3.46289	3.28182	3.34575	3.38346		3.43143	3.3104	3.44582		3.48744	3.44149	3.50496	3.39566
Magi2	0.0859568	0.00839668	0.000538386	24	18	0.0765622	7.07163	7.01973	7.03691	7.06367	7.05967		7.02397	7.08048	7.1015	7.07821	7.11789	7.01295	7.1271	7.1365	7.13376		7.16792	7.20266	7.16663		7.14645	7.1799	7.21809	7.22458
Dhrsx	0.0859568	0.00839668	0.000538386	24	4	0.0744403	3.85003	3.8285	3.8338	3.73925	3.77192		3.75912	3.76699	3.71125	3.76665	3.70041	3.64775	3.69911	3.6397	3.61566		3.69064	3.57853	3.6675		3.6957	3.72852	3.62629	3.62785
Ddx31	0.0859568	0.00839668	0.000538386	24	14	0.073998	3.11819	3.1375	3.20112	3.2076	3.17486		3.17967	3.21726	3.29021	3.30577	3.20399	3.23261	3.35687	3.31971	3.31843		3.30845	3.35518	3.28909		3.33366	3.30589	3.23325	3.1336
2700097O09Rik	0.0859568	0.00839668	0.000538386	24	16	0.0734687	1.68239	1.57492	1.65231	1.67801	1.61903		1.62171	1.66225	1.72621	1.74338	1.70973	1.70617	1.75454	1.79672	1.9014		1.70297	1.89315	1.79267		1.75621	1.86122	1.69083	1.65802
Ccnl1	0.0859568	0.00839668	0.000538386	24	14	0.0728146	3.95912	3.90328	3.85965	3.82645	3.93354		3.95428	3.94956	3.93886	3.96221	4.00939	4.16308	4.09885	3.99399	4.16362		3.98366	4.10559	4.06223		3.9527	3.92495	3.9641	4.0866
Stard4	0.0859568	0.00839668	0.000538386	24	0	0.0702982	4.79133	4.832	4.87717	4.78477	4.73862		4.73345	4.71165	4.58089	4.60906	4.70368	4.71181	4.6392	4.71388	4.63043		4.74387	4.65427	4.74646		4.81122	4.65762	4.80994	4.77743
Prkch	0.0859568	0.00839668	0.000538386	24	14	0.069114	3.01299	2.99569	2.61938	2.97702	3.02496		2.84416	3.04395	3.04873	3.07042	3.069	3.02394	3.16217	3.11056	3.09343		3.06318	3.13456	3.05629		2.94337	3.00817	3.101	2.88883
Pagr1a	0.0859568	0.00839668	0.000538386	24	14	0.0673549	4.5994	4.55202	4.54164	4.44889	4.55574		4.57395	4.6351	4.75272	4.65087	4.66576	4.63337	4.746	4.72507	4.73321		4.76958	4.75199	4.65986		4.69516	4.74897	4.65075	4.72159
Rap1gap	0.0859568	0.00839668	0.000538386	24	22	0.0665047	7.79186	7.77716	7.81855	7.8117	7.74752		7.72724	7.72145	7.60389	7.67663	7.65598	7.69418	7.66695	7.69618	7.68484		7.79575	7.77889	7.69467		7.72415	7.78839	7.84979	7.70827
Zfp329	0.0859568	0.00839668	0.000538386	24	14	0.0664395	4.87284	4.90474	4.95526	4.88072	4.93914		4.87879	4.9704	5.01998	4.9928	5.0075	5.04512	5.03427	5.15315	5.07985		4.97643	5.16848	4.99909		5.05919	4.98124	4.9623	5.05096
Taf9	0.0859568	0.00839668	0.000538386	24	4	0.0664081	5.03806	5.02003	5.10153	5.06355	5.07634		5.04403	5.04756	5.09244	4.98783	4.99044	5.05081	4.92111	4.99192	4.92867		4.94313	4.86362	4.97096		4.92602	5.00384	5.01823	4.94445
Znfx1	0.0859568	0.00839668	0.000538386	24	12	0.0659768	6.17048	6.17082	6.19404	6.16232	6.27883		6.20271	6.28739	6.43688	6.38069	6.33966	6.20911	6.36796	6.30006	6.34722		6.31278	6.27243	6.23281		6.29676	6.30036	6.20132	6.18312
Slc7a5	0.0859568	0.00839668	0.000538386	24	10	0.0655323	6.38194	6.3662	6.3433	6.42341	6.5004		6.44744	6.4653	6.50404	6.53944	6.44579	6.45609	6.49265	6.42274	6.43453		6.40772	6.37711	6.42608		6.34143	6.28505	6.46272	6.3109
Ccdc66	0.0859568	0.00839668	0.000538386	24	14	0.0653022	3.67329	3.69787	3.69267	3.79073	3.77822		3.75531	3.76764	3.77015	3.87754	3.79993	3.86337	3.83726	3.892	3.90843		3.85999	3.94094	3.89845		3.85757	3.79092	3.81663	4.0206
Fam76a	0.0859568	0.00839668	0.000538386	24	4	0.0644763	5.87121	5.88531	5.90126	5.91153	5.91723		5.93578	5.84098	5.85614	5.83214	5.84847	5.93431	5.82812	5.78544	5.79061		5.77816	5.69899	5.85745		5.80247	5.75817	5.81768	5.78842
Nasp	0.0859568	0.00839668	0.000538386	24	8	0.0634064	3.40368	3.38464	3.38738	3.39435	3.38767		3.46556	3.41296	3.49006	3.44799	3.53066	3.46159	3.48052	3.40695	3.47504		3.31148	3.35302	3.37194		3.36277	3.32427	3.16463	3.47433
Cep41	0.0859568	0.00839668	0.000538386	24	0	0.0629563	3.43978	3.34744	3.36687	3.4702	3.33385		3.34619	3.36627	3.24649	3.24388	3.30141	3.36027	3.25716	3.25011	3.27198		3.33492	3.29519	3.31969		3.37124	3.29516	3.37041	3.53324
Mccc1	0.0859568	0.00839668	0.000538386	24	14	0.0627308	4.73212	4.80796	4.76713	4.7715	4.76137		4.8199	4.81106	4.85456	4.93937	4.79822	4.87793	4.9402	4.87535	4.96529		4.88249	4.93204	4.89442		4.89447	4.89909	4.80296	4.84136
Zc3h11a	0.0859568	0.00839668	0.000538386	24	12	0.0606046	6.57764	6.53843	6.57718	6.57153	6.57634		6.56696	6.65437	6.68934	6.66289	6.66369	6.62648	6.67034	6.66975	6.69932		6.60238	6.68214	6.59142		6.62005	6.62981	6.55744	6.53403
Ddx28	0.0859568	0.00839668	0.000538386	24	4	0.0605807	4.17651	4.15605	4.1077	4.15737	4.17109		4.11435	4.17451	4.1703	4.12075	4.11606	4.10528	4.06936	4.06999	4.06448		4.06778	4.05413	4.00964		4.0126	4.10888	4.12009	3.94349
Mapkapk5	0.0859568	0.00839668	0.000538386	24	14	0.0590696	4.52048	4.43183	4.37173	4.47361	4.45685		4.4821	4.46715	4.52448	4.5458	4.48692	4.55801	4.58569	4.53712	4.62163		4.50215	4.57353	4.5352		4.43296	4.5053	4.48793	4.42427
Rgs20	0.0859568	0.00839668	0.000538386	24	2	0.0586891	3.71636	3.78393	3.89067	3.75941	3.73409		3.74435	3.65805	3.60816	3.69351	3.65754	3.61551	3.64004	3.66135	3.58354		3.6934	3.61425	3.71096		3.72893	3.73253	3.65667	3.71623
Dtna	0.0859568	0.00839668	0.000538386	24	16	0.0585138	7.03972	7.08674	7.09097	7.14295	7.10977		7.08994	7.1302	7.18105	7.17412	7.14549	7.11	7.17015	7.22393	7.2019		7.21278	7.23897	7.18713		7.26367	7.21527	7.16608	7.13821
Eya3	0.0859568	0.00839668	0.000538386	24	16	0.0568799	4.84306	4.93834	4.98223	4.92482	4.96466		4.9247	4.94929	4.96108	5.01321	4.95142	4.99221	4.98188	5.03004	5.0428		5.05168	5.06019	5.0131		5.05275	5.01468	5.01473	5.05474
Ubl7	0.0859568	0.00839668	0.000538386	24	18	0.0560269	4.46506	4.47678	4.42683	4.33239	4.44413		4.38425	4.46965	4.45997	4.40264	4.44867	4.42234	4.49929	4.46981	4.45572		4.62579	4.53329	4.50143		4.50287	4.47393	4.61845	4.70042
Lin7c	0.0859568	0.00839668	0.000538386	24	6	0.0560168	6.33755	6.36301	6.40073	6.33012	6.36317		6.39294	6.36744	6.38114	6.36744	6.38149	6.36873	6.28857	6.32957	6.28855		6.22726	6.19584	6.31561		6.35647	6.22344	6.19144	6.34006
Tmem43	0.0859568	0.00839668	0.000538386	24	6	0.0554	5.62774	5.69163	5.65204	5.66786	5.69743		5.65193	5.63211	5.67748	5.65732	5.64851	5.65897	5.6118	5.61909	5.61667		5.62608	5.55497	5.49001		5.57784	5.58453	5.54208	5.44396
Ndufaf1	0.0859568	0.00839668	0.000538386	24	6	0.0546261	4.07065	4.10671	4.09628	4.03758	4.08914		4.09568	4.17521	4.17706	4.11857	4.12659	4.04797	4.00864	4.06631	4.04132		3.98836	4.01303	4.01364		4.03301	4.10384	4.02782	4.01636
Dmtf1	0.0859568	0.00839668	0.000538386	24	18	0.0540683	5.22553	5.19629	5.16079	5.23236	5.14819		5.13822	5.20238	5.15009	5.18539	5.18473	5.18001	5.22053	5.28378	5.2551		5.26493	5.34147	5.24142		5.26959	5.17528	5.2575	5.26186
Trp53i11	0.0859568	0.00839668	0.000538386	24	0	0.0533068	7.05295	7.09954	7.07203	6.98092	6.96544		7.01512	6.97132	6.89731	6.98984	6.88763	6.92112	6.91191	6.9012	6.94309		6.94086	6.92665	6.98324		6.94368	7.01237	6.99926	6.98325
Rnf168	0.0859568	0.00839668	0.000538386	24	8	0.0532525	5.42019	5.37335	5.45527	5.46704	5.4562		5.46495	5.52943	5.54316	5.52764	5.51636	5.48435	5.45791	5.47993	5.44866		5.43093	5.38362	5.39594		5.41435	5.38744	5.37196	5.47711
Usp22	0.0859568	0.00839668	0.000538386	24	2	0.0532278	8.64987	8.69468	8.71927	8.73191	8.65658		8.65944	8.61246	8.52542	8.55928	8.59389	8.62576	8.5233	8.59108	8.53026		8.60975	8.54481	8.53267		8.57017	8.53589	8.63584	8.53121
Eif3d	0.0859568	0.00839668	0.000538386	24	4	0.0531799	6.15996	6.15461	6.17378	6.1922	6.16403		6.18824	6.15374	6.18056	6.13073	6.13901	6.11292	6.12483	6.08515	6.05872		6.09974	6.00813	6.10331		6.05552	6.12915	6.09346	6.03993
Lamtor3	0.0859568	0.00839668	0.000538386	24	8	0.0526436	4.80649	4.88295	4.77661	4.81258	4.87613		4.84193	4.87848	4.94929	4.85697	4.88746	4.82897	4.84567	4.82128	4.77732		4.75219	4.77517	4.75029		4.74836	4.86046	4.75496	4.73052
Trim8	0.0859568	0.00839668	0.000538386	24	20	0.0521755	7.53806	7.53899	7.54887	7.57498	7.47329		7.47108	7.50947	7.47587	7.44367	7.50331	7.39508	7.47284	7.51735	7.48635		7.59127	7.54965	7.48488		7.54625	7.60714	7.59091	7.51168
Tulp4	0.0859568	0.00839668	0.000538386	24	4	0.0514616	9.1518	9.1371	9.09577	9.19273	9.11959		9.12662	9.10058	9.07667	9.08784	9.11003	9.08811	9.05429	9.05116	9.07576		9.01105	9.01421	9.06736		9.03725	9.00659	9.04264	9.04289
Tmem255a	0.0859568	0.00839668	0.000538386	24	2	0.0504302	7.29563	7.32962	7.46387	7.44109	7.28812		7.32779	7.31518	7.21676	7.20657	7.30626	7.2953	7.17685	7.29009	7.21302		7.25575	7.19482	7.25843		7.26434	7.22871	7.32309	7.2852
Ccdc93	0.0859568	0.00839668	0.000538386	24	12	0.0497503	5.18307	5.2255	5.26279	5.22343	5.2561		5.26629	5.26856	5.29434	5.32394	5.33073	5.28813	5.35811	5.32143	5.35006		5.31335	5.38836	5.25338		5.31999	5.28068	5.20029	5.25107
Hnrnpk	0.0859568	0.00839668	0.000538386	24	6	0.0493283	8.2922	8.33795	8.36171	8.33567	8.33426		8.35236	8.33581	8.34803	8.30494	8.34181	8.31012	8.27322	8.28233	8.25203		8.2046	8.2056	8.30346		8.26198	8.25884	8.28053	8.27319
Dph5	0.0859568	0.00839668	0.000538386	24	22	0.0492582	2.60447	2.63473	2.52305	2.58653	2.59449		2.55951	2.51818	2.54076	2.48662	2.51431	2.51648	2.48675	2.51093	2.54184		2.55118	2.56542	2.61472		2.64208	2.6026	2.55612	2.68516
Clcn3	0.0859568	0.00839668	0.000538386	24	4	0.0490953	7.94484	7.93429	7.94993	7.95163	7.93592		7.95313	7.91956	7.88066	7.88394	7.93975	7.93779	7.86243	7.89975	7.86318		7.84289	7.85495	7.8805		7.86289	7.80457	7.88884	7.91302
Gtpbp3	0.0859568	0.00839668	0.000538386	24	12	0.0487783	4.72882	4.75946	4.70981	4.74771	4.81655		4.77302	4.74835	4.87984	4.81767	4.81705	4.83342	4.84948	4.84204	4.84262		4.8365	4.79997	4.76039		4.8224	4.8214	4.77797	4.60605
Nagk	0.0859568	0.00839668	0.000538386	24	2	0.0487429	4.94208	4.95823	4.98035	4.94164	4.94059		4.97301	4.88794	4.88107	4.86874	4.87827	4.90952	4.86838	4.82685	4.85221		4.85983	4.86644	4.91071		4.83047	4.88072	4.91129	5.01233
Tspyl1	0.0859568	0.00839668	0.000538386	24	4	0.0485219	7.94239	7.96886	7.94551	7.96849	7.95228		7.93451	7.98318	7.98133	7.90601	7.96835	7.8571	7.85279	7.89548	7.85205		7.85167	7.86154	7.88273		7.90322	7.92784	7.93646	7.88752
Caly	0.0859568	0.00839668	0.000538386	24	0	0.0483375	6.82881	6.76894	6.90203	6.89085	6.78894		6.77494	6.79689	6.77204	6.70058	6.75138	6.74933	6.74429	6.77097	6.70117		6.87584	6.71557	6.7726		6.79248	6.82768	6.79893	6.86804
Eif3l	0.0859568	0.00839668	0.000538386	24	4	0.0482869	5.77156	5.76177	5.76556	5.81764	5.77246		5.76876	5.72689	5.74233	5.73857	5.70369	5.72978	5.72541	5.67164	5.68387		5.73449	5.63316	5.66745		5.71194	5.70091	5.67405	5.61241
Ube2z	0.0859568	0.00839668	0.000538386	24	4	0.0477574	6.61882	6.64224	6.66609	6.64171	6.645		6.63498	6.64775	6.63968	6.63669	6.66093	6.58762	6.56915	6.6316	6.55148		6.58788	6.55052	6.55449		6.55966	6.61681	6.59435	6.55451
Nip7	0.0859568	0.00839668	0.000538386	24	0	0.0473103	3.6827	3.73206	3.72203	3.67821	3.70218		3.69256	3.666	3.67498	3.58525	3.63004	3.65739	3.66515	3.57642	3.55113		3.68975	3.60979	3.62953		3.70741	3.69735	3.6667	3.72783
Slitrk1	0.0859568	0.00839668	0.000538386	24	20	0.047182	6.59987	6.64701	6.64798	6.65404	6.62994		6.5865	6.63051	6.56645	6.59119	6.64524	6.57062	6.58731	6.65935	6.60328		6.69531	6.75482	6.60929		6.71566	6.67915	6.7875	6.67597
Tbc1d12	0.0859568	0.00839668	0.000538386	24	14	0.0463075	4.50406	4.46371	4.43095	4.45027	4.50253		4.50215	4.48243	4.56371	4.5113	4.56763	4.56759	4.59623	4.57117	4.5915		4.49238	4.59663	4.60127		4.5402	4.53978	4.50451	4.62525
Rbbp9	0.0859568	0.00839668	0.000538386	24	6	0.0460632	4.53581	4.52214	4.52196	4.48439	4.5308		4.57777	4.52865	4.55632	4.54358	4.57734	4.58575	4.51512	4.51761	4.45173		4.43127	4.40043	4.49645		4.50085	4.46791	4.4176	4.55434
Rab11fip4	0.0859568	0.00839668	0.000538386	24	0	0.045926	7.86185	7.84261	7.82948	7.84293	7.82304		7.83324	7.80848	7.80472	7.77366	7.80161	7.72403	7.75392	7.7657	7.70358		7.84946	7.76138	7.72675		7.83843	7.83756	7.80917	7.7967
Kdsr	0.0859568	0.00839668	0.000538386	24	8	0.044099	5.68876	5.67469	5.67895	5.71029	5.69489		5.75594	5.66776	5.71772	5.67779	5.73786	5.71928	5.70352	5.69145	5.62894		5.60539	5.62483	5.63753		5.59028	5.56925	5.62533	5.64235
Ank3	0.0859568	0.00839668	0.000538386	24	18	0.0440275	8.99924	8.97544	8.9475	9.0132	8.96734		8.98172	8.99081	8.96975	8.98311	8.98546	9.01574	9.01355	9.02182	9.05308		9.09824	9.0752	8.99915		9.04853	9.02883	9.0649	9.06862
Cpped1	0.0859568	0.00839668	0.000538386	24	22	0.0436535	4.52081	4.57984	4.51251	4.50121	4.50898		4.45457	4.53037	4.43522	4.47452	4.45057	4.47934	4.48462	4.4532	4.44179		4.5148	4.49289	4.52505		4.55648	4.50473	4.57492	4.56187
Emc7	0.0859568	0.00839668	0.000538386	24	4	0.0426773	6.37389	6.38645	6.41994	6.40639	6.39751		6.40762	6.40625	6.47351	6.35831	6.39062	6.34655	6.34544	6.33578	6.3208		6.2974	6.28034	6.36477		6.35187	6.37392	6.3591	6.31398
Mroh1	0.0859568	0.00839668	0.000538386	24	16	0.042598	6.46958	6.45067	6.44242	6.4644	6.42699		6.4477	6.44876	6.38466	6.4625	6.45973	6.50636	6.52585	6.50074	6.51772		6.50795	6.57123	6.52965		6.4507	6.49531	6.59174	6.4638
Osbpl11	0.0859568	0.00839668	0.000538386	24	12	0.0406944	4.93078	4.92751	4.97369	4.96639	5.00477		4.98066	4.98092	5.05825	5.02583	5.04672	5.03026	5.00838	5.03684	5.05442		4.99937	5.00983	4.92824		5.0275	4.93548	4.95228	4.96699
Tnrc6b	0.0859568	0.00839668	0.000538386	24	14	0.0404835	8.01146	8.00633	8.0278	8.00501	8.00947		8.03013	8.03245	8.02847	8.08546	8.06871	8.06482	8.07261	8.11022	8.12348		8.12195	8.10916	8.04212		8.11708	8.02933	8.02775	8.09195
Nsun4	0.0859568	0.00839668	0.000538386	24	6	0.0404458	3.88386	3.92764	3.93627	3.90414	3.89898		3.93119	3.91383	3.8902	3.89174	3.90984	3.89762	3.84644	3.8637	3.87466		3.88697	3.82451	3.81767		3.76735	3.84415	3.85664	3.8699
Rraga	0.0859568	0.00839668	0.000538386	24	2	0.0398419	6.77221	6.78862	6.81023	6.79846	6.75993		6.76886	6.80474	6.75691	6.71039	6.77448	6.72756	6.69383	6.72785	6.67218		6.71251	6.65758	6.73743		6.67796	6.77455	6.7817	6.74042
Polr1a	0.0859568	0.00839668	0.000538386	24	10	0.0394609	5.89079	5.87075	5.88482	5.94406	5.90181		5.9232	5.91532	5.8926	5.95731	5.96688	5.99217	5.94464	5.98301	5.9466		5.92543	5.90668	5.87772		5.86435	5.854	5.91675	5.83192
Impdh2	0.0859568	0.00839668	0.000538386	24	8	0.0393614	5.50245	5.5325	5.56542	5.57599	5.54745		5.55327	5.54828	5.5754	5.57486	5.55666	5.55634	5.546	5.50197	5.50073		5.49617	5.44489	5.42294		5.48597	5.52782	5.43128	5.37108
Ascc3	0.0859568	0.00839668	0.000538386	24	14	0.0390663	5.42551	5.40522	5.41558	5.41324	5.38133		5.43848	5.47628	5.46901	5.4922	5.49691	5.4873	5.4984	5.53042	5.50038		5.48177	5.55431	5.43546		5.5272	5.46338	5.44201	5.46634
Mdm2	0.0859568	0.00839668	0.000538386	24	10	0.0378361	5.39588	5.39001	5.38363	5.42307	5.44152		5.44692	5.46722	5.57197	5.43774	5.4577	5.47456	5.47168	5.45039	5.47557		5.38629	5.44187	5.43322		5.4238	5.43475	5.37279	5.39608
Dync1h1	0.0859568	0.00839668	0.000538386	24	16	0.0365775	10.4846	10.4147	10.4252	10.4701	10.411		10.4681	10.4564	10.4517	10.4731	10.4755	10.4618	10.509	10.5081	10.5205		10.5593	10.5297	10.472		10.4794	10.4761	10.5382	10.4704
Idh2	0.0859568	0.00839668	0.000538386	24	14	0.036462	5.51545	5.52773	5.5205	5.56099	5.53986		5.55472	5.48528	5.56896	5.56497	5.56266	5.59888	5.64777	5.60441	5.60369		5.58901	5.57955	5.56869		5.52814	5.62296	5.54411	5.42048
Tex2	0.0859568	0.00839668	0.000538386	24	2	0.0340832	7.4519	7.41756	7.38056	7.42223	7.42389		7.38179	7.40958	7.37418	7.368	7.39478	7.30106	7.28967	7.35844	7.33287		7.36138	7.33493	7.34268		7.32061	7.36935	7.40728	7.34865
Vipas39	0.0859568	0.00839668	0.000538386	24	12	0.0318991	5.51141	5.39717	5.44422	5.47341	5.47392		5.49493	5.48336	5.53187	5.50528	5.52243	5.52532	5.52848	5.5655	5.50493		5.5297	5.49591	5.48757		5.47684	5.45361	5.45913	5.5207
Rab7	0.0859568	0.00839668	0.000538386	24	4	0.0296099	7.65447	7.66544	7.68732	7.6318	7.6593		7.66351	7.66318	7.66593	7.63295	7.64912	7.62153	7.58384	7.60899	7.60598		7.58993	7.57651	7.63326		7.62293	7.61915	7.64574	7.65365
Brd1	0.0859568	0.00839668	0.000538386	24	8	0.0278862	6.37045	6.37453	6.39321	6.37041	6.39204		6.41313	6.37523	6.42543	6.36731	6.4015	6.41419	6.39644	6.36554	6.38357		6.37613	6.33827	6.3118		6.3533	6.33172	6.28439	6.34669
Jmy	0.0859568	0.00839668	0.000538386	24	14	0.0261032	6.68755	6.64903	6.65091	6.69174	6.69378		6.69793	6.69223	6.71791	6.71421	6.73356	6.72412	6.70937	6.75272	6.76323		6.73111	6.73964	6.71783		6.709	6.67339	6.72757	6.7745
Plin4	0.101532	0.00991814	0.00073845	24	12	0.65631	2.70597	2.51308	2.47394	2.48452	3.03253		2.8901	3.9813	4.5121	4.31644	4.35619	3.1497	4.20566	3.9607	4.09946		3.66611	4.01243	3.19971		3.89531	3.62505	3.18051	3.16988
Styk1	0.101532	0.00991814	0.00073845	24	4	0.486764	1.2098	1.27336	1.07951	1.27749	0.945233		1.09059	1.02776	0.83206	0.683769	0.911552	0.988386	0.664963	0.586819	0.569632		0.022201	0.271114	0.564684		-0.0114917	0.280887	-0.0794593	0.434754
2610028H24Rik	0.101532	0.00991814	0.00073845	24	0	0.478634	-1.31029	-1.52822	-1.81099	-1.26446	-2.02447		-1.89386	-2.06642	-3.06351	-2.1283	-2.14323	-2.80967	-2.7449	-2.53548	-2.60132		-2.60159	-2.30042	-2.06132		-2.84006	-2.10525	-1.49357	-1.94068
Mir370	0.101532	0.00991814	0.00073845	24	16	0.444807	-1.12969	-1.99907	-1.60505	-1.92688	-1.94802		-1.07003	-1.58275	-1.30246	-1.24226	-1.55653	-0.991578	-0.639467	-0.924643	-0.70112		-0.840301	-0.440979	-0.797176		-1.01392	-1.71607	-1.07445	-0.79426
Pisd-ps3	0.101532	0.00991814	0.00073845	24	16	0.420679	6.00278	6.01197	6.1788	6.58373	6.20696		6.50442	6.33891	6.66824	6.55502	6.42438	6.56738	6.8884	6.93384	6.89598		6.88897	7.19115	7.11855		6.46691	6.67786	7.34251	7.25788
Mir329	0.101532	0.00991814	0.00073845	24	14	0.403086	-1.60474	-2.59938	-2.20136	-1.90442	-1.70214		-1.86737	-1.66077	-1.35204	-1.43303	-1.78365	-0.831236	-0.92757	-1.00751	-0.840969		-1.23136	-0.415898	-0.973014		-1.42315	-1.22849	-1.37694	-0.659783
1810013A23Rik	0.101532	0.00991814	0.00073845	24	16	0.379141	-1.70233	-1.74442	-1.60966	-1.93329	-2.14041		-1.31053	-1.69974	-1.59335	-1.31189	-1.73454	-1.21204	-1.18426	-1.02485	-0.94272		-1.075	-1.07607	-0.805079		-1.43387	-1.49379	-1.38766	-0.746474
Styxl1	0.101532	0.00991814	0.00073845	24	2	0.337906	-0.245577	-0.202108	-0.341565	-0.247473	-0.59272		-0.24915	-0.556185	-0.797959	-0.991237	-1.25372	-0.564971	-1.23569	-1.03213	-0.87085		-1.00658	-0.810521	-0.56081		-0.846557	-1.17235	-0.317609	-0.446729
Col24a1	0.101532	0.00991814	0.00073845	24	18	0.335839	-0.577995	-0.594554	-0.616415	-0.623937	-0.729033		-0.652096	-1.13272	-1.01715	-0.753124	-0.792732	-0.121401	-0.0796311	-0.432626	-0.298798		-0.177478	-0.124751	-0.240233		0.0566752	-0.346214	-0.436634	-0.109382
Dlx4	0.101532	0.00991814	0.00073845	24	2	0.316435	-0.858455	-1.29343	-1.24557	-1.38334	-1.59911		-1.22512	-1.35511	-1.72221	-1.84329	-1.61482	-1.8126	-1.76584	-2.13551	-2.10302		-2.15583	-1.97769	-1.749		-1.69867	-2.61084	-1.3651	-1.99308
Rtbdn	0.101532	0.00991814	0.00073845	24	16	0.308485	0.197874	0.113405	0.0662008	0.550347	0.134329		0.462453	0.0817707	0.135897	0.31365	0.272257	0.753092	0.790173	0.570593	0.765088		0.655321	0.888673	0.774341		0.293872	0.334019	0.647003	0.854834
Gm14827	0.101532	0.00991814	0.00073845	24	16	0.302078	1.21352	0.899456	1.05376	1.17665	0.980966		1.25359	1.04648	1.01076	1.19091	1.14327	1.66376	1.50164	1.58373	1.73899		1.3955	1.93035	1.69109		1.50477	1.40817	1.45102	1.43863
Mir539	0.101532	0.00991814	0.00073845	24	14	0.287681	-1.22855	-0.883946	-1.29724	-1.15248	-1.05969		-0.817469	-0.929991	-0.882665	-1.07044	-0.741567	-0.101604	-0.275488	-0.344992	-0.485632		-0.553335	0.0470842	-0.472541		-0.877882	-0.565891	-0.517085	-0.432001
Ezhip	0.101532	0.00991814	0.00073845	24	16	0.284876	0.0519591	-0.218804	-0.347642	0.108809	-0.276016		0.227119	-0.0902808	-0.0544946	0.310734	-0.00534866	0.450353	0.550271	0.466963	0.579001		0.309118	0.576403	0.661044		0.184071	0.177847	0.0535577	0.564895
Tsc22d3	0.101532	0.00991814	0.00073845	24	10	0.283645	6.12779	6.22108	6.13453	6.10427	6.47177		6.31396	6.76814	7.03891	6.94821	6.84056	6.44364	6.68109	6.62127	6.69364		6.36298	6.4943	6.28042		6.47048	6.41483	6.28993	6.08278
Odad2	0.101532	0.00991814	0.00073845	24	2	0.274854	1.65432	1.58264	1.26419	1.69225	1.20894		1.51812	1.41274	1.19721	1.19445	1.02252	1.02393	0.751246	0.78222	1.17805		0.736747	0.950026	1.12942		0.716394	0.888094	1.44952	1.25461
Wdfy1	0.101532	0.00991814	0.00073845	24	16	0.272154	4.28271	4.30589	4.26793	4.26487	4.29846		4.35649	4.32549	4.43856	4.30854	4.41539	4.36195	4.66434	4.63766	4.63091		5.15715	5.03862	4.48248		4.77562	4.72046	4.6852	4.75042
Arl4d	0.101532	0.00991814	0.00073845	24	12	0.269243	2.12267	1.92989	2.13465	1.76604	2.59552		2.29504	2.52505	3.22001	3.07548	2.94336	2.27184	2.68378	2.41556	2.83396		2.14681	2.32816	2.39146		2.30809	2.18658	2.3533	2.17028
Mir9-1	0.101532	0.00991814	0.00073845	24	16	0.268911	-0.0379271	-0.279648	-0.707874	-0.209893	-0.590449		-0.107987	-0.287377	-0.464414	-0.249043	-0.372379	0.11398	0.0740573	0.0820389	0.0728833		0.0964231	0.342371	0.258474		-0.097737	0.0389745	0.0350664	0.373628
Mir453	0.101532	0.00991814	0.00073845	24	14	0.266617	0.202363	-0.239288	-0.0510331	0.0539525	-0.0270115		0.0659046	0.12251	0.18531	-0.0498603	0.397134	0.654064	0.60043	0.67649	0.656261		0.127536	1.03153	0.597753		0.229099	0.22455	0.220642	0.421273
S1pr4	0.101532	0.00991814	0.00073845	24	0	0.256182	-0.541534	-0.561028	-0.758061	-0.520327	-0.740423		-0.720198	-0.602976	-0.942801	-0.927004	-0.984718	-1.0063	-1.05318	-0.922555	-1.28628		-0.905272	-0.793402	-0.978298		-0.478974	-0.569302	-0.382129	-1.40053
E030011O05Rik	0.101532	0.00991814	0.00073845	24	18	0.230503	-0.48323	-0.655381	-0.424146	-0.722596	-0.347468		-0.616237	-0.712364	-0.535883	-0.284322	-0.563388	-0.718228	-0.280475	-0.491359	-0.210945		-0.220469	-0.197493	-0.161703		-0.239226	-0.265688	-0.269596	-0.0274122
Adamts8	0.101532	0.00991814	0.00073845	24	4	0.221685	1.43226	1.39781	1.62911	1.80959	1.43299		1.39886	1.45998	1.16274	1.30818	1.39958	1.29607	1.19123	1.09909	1.16237		1.2012	0.882572	1.06451		0.982729	1.326	1.0868	0.75223
Cd180	0.101532	0.00991814	0.00073845	24	20	0.21319	0.477458	0.27294	0.408979	0.344574	0.351704		0.230938	0.0519331	-0.0344884	0.220099	-0.0829007	0.490741	0.482522	0.344035	0.412862		0.700618	0.447571	0.759958		0.599303	0.47461	0.804634	0.792237
Has3	0.101532	0.00991814	0.00073845	24	16	0.204047	0.178524	0.0497207	0.168786	0.152204	0.343304		0.0424395	0.107842	0.0847723	0.286671	0.224951	0.359803	0.412904	0.443319	0.294966		0.500022	0.679781	0.346394		0.340637	0.632135	0.373338	0.665419
4930483O08Rik	0.101532	0.00991814	0.00073845	24	20	0.1924	-1.39061	-1.42024	-1.39792	-1.15716	-1.3812		-1.42403	-1.66082	-1.61905	-2.00539	-1.40844	-1.44964	-1.33092	-1.46957	-1.51338		-1.28898	-1.15262	-1.0763		-1.44753	-1.11004	-0.868359	-1.05882
Malat1	0.101532	0.00991814	0.00073845	24	14	0.190033	11.631	11.4439	11.3964	11.3448	11.5022		11.5899	11.4844	11.6135	11.7024	11.5811	11.9728	11.9255	11.8266	12.0205		11.6486	11.9544	11.9642		11.7331	11.6207	11.5404	11.9623
Rsph4a	0.101532	0.00991814	0.00073845	24	0	0.182399	3.90682	3.93152	4.01311	4.04251	3.783		3.89329	3.73678	3.59095	3.61538	3.54547	3.67131	3.35673	3.52178	3.68371		3.53961	3.68045	3.67256		3.57841	3.55136	3.93386	3.88257
Ppp1r1a	0.101532	0.00991814	0.00073845	24	6	0.175025	4.60368	4.64502	4.64771	4.39549	4.5422		4.67327	4.62979	4.6298	4.61705	4.50623	4.67495	4.58039	4.37392	4.53606		4.24819	4.30578	4.46212		4.36952	4.37643	4.11621	4.30803
Spaca6	0.101532	0.00991814	0.00073845	24	14	0.166536	3.16964	3.061	2.96118	3.02514	3.09858		3.30663	2.98125	3.1201	3.22821	3.16934	3.56248	3.47356	3.38338	3.56573		3.35484	3.48054	3.53662		3.32934	3.14807	3.20145	3.40922
Casq2	0.101532	0.00991814	0.00073845	24	0	0.162873	1.02555	1.01064	0.904489	0.851447	0.693001		0.745048	0.5647	0.5106	0.416557	0.477684	0.674152	0.575634	0.629803	0.637618		0.555463	0.767317	0.943311		0.982301	0.72115	0.845061	0.797845
Trim17	0.101532	0.00991814	0.00073845	24	2	0.16123	1.85685	1.84922	1.69764	1.86317	1.84939		1.64202	1.49482	1.42845	1.47607	1.33993	1.45439	1.2777	1.36138	1.45144		1.33015	1.54179	1.46668		1.36935	1.60617	1.54475	1.30894
Rsrp1	0.101532	0.00991814	0.00073845	24	16	0.159869	6.83473	6.99723	7.0139	6.74222	7.03419		6.89313	6.84002	7.10859	6.95134	7.08693	7.11926	7.24222	7.12841	7.20608		7.11861	7.26869	7.1294		7.25928	7.31422	7.1202	7.18957
Ccdc89	0.101532	0.00991814	0.00073845	24	2	0.159473	1.14718	1.01801	0.992354	0.913342	0.725543		0.958211	0.867365	0.725315	0.675908	0.76286	0.610833	0.70336	0.448146	0.734109		0.558596	0.672428	0.761276		0.765805	0.434099	0.901437	0.911584
Mmp11	0.101532	0.00991814	0.00073845	24	22	0.159034	1.7156	1.73411	1.87411	1.6223	1.72414		1.67677	1.52849	1.42527	1.48547	1.40648	1.61072	1.43164	1.41142	1.58927		1.7534	1.5883	1.74872		1.71073	1.72228	2.01273	1.92108
Id1	0.101532	0.00991814	0.00073845	24	8	0.156314	2.9763	2.85049	2.83919	2.78489	3.04642		3.03223	3.02412	3.13327	3.26589	3.00004	3.12885	3.19736	2.89179	3.01003		2.87962	2.78417	2.95688		2.98316	2.93208	2.59041	2.62256
Ghsr	0.101532	0.00991814	0.00073845	24	4	0.154193	3.23178	3.32439	3.41284	3.39903	3.27642		3.31614	3.34125	3.32008	3.20671	3.22419	3.17937	3.14775	3.07266	3.08112		3.24267	2.9336	2.9861		3.26116	3.00613	3.06839	3.09009
Pnpla3	0.101532	0.00991814	0.00073845	24	16	0.154188	2.34518	2.30702	2.08797	2.24748	2.22835		2.33138	2.08164	2.29818	2.03825	2.17238	2.4292	2.43647	2.47135	2.465		2.45635	2.64007	2.54943		2.29464	2.33253	2.46938	2.44127
Fbxw10	0.101532	0.00991814	0.00073845	24	22	0.152427	0.833162	1.10143	0.848855	0.927929	0.462453		0.800467	0.823479	0.483362	0.615759	0.558045	0.526972	0.608885	0.647787	0.633291		0.754021	0.673772	0.829511		0.650814	0.682838	0.871934	0.984318
Slco1a4	0.101532	0.00991814	0.00073845	24	16	0.150455	4.75131	4.55375	4.54115	4.61461	4.67592		4.72836	4.60493	4.61172	4.82898	4.68122	4.81369	4.90323	4.86259	4.84773		4.75643	4.99564	4.97875		4.84383	4.69045	4.91508	4.95224
Drc7	0.101532	0.00991814	0.00073845	24	2	0.149042	3.09304	3.1492	3.00312	3.17275	2.86979		3.07133	2.85093	2.82749	2.80746	2.69332	2.74334	2.61466	2.56007	2.93836		2.63352	2.80474	2.82321		2.66609	2.79246	2.91942	2.82544
Nxph3	0.101532	0.00991814	0.00073845	24	22	0.145479	1.9574	1.75409	2.13879	2.15851	1.96666		1.95839	1.84361	1.9108	1.87992	1.68581	1.81694	1.92537	1.72415	1.73734		1.94773	1.93395	2.0748		2.16353	2.05955	2.20475	2.03535
2900076A07Rik	0.101532	0.00991814	0.00073845	24	16	0.144746	1.37315	1.31059	1.25448	1.39782	1.32971		1.49165	1.40488	1.5856	1.44119	1.40514	1.54163	1.53711	1.55267	1.69583		1.60398	1.63537	1.67504		1.58851	1.47283	1.60978	1.76088
Glipr2	0.101532	0.00991814	0.00073845	24	4	0.139174	2.75167	2.8243	2.9078	2.67647	2.73928		2.78511	2.89868	2.85696	2.81286	2.66397	2.59756	2.50357	2.56372	2.62748		2.55672	2.45939	2.59312		2.68086	2.72621	2.60338	2.48343
Zfp692	0.101532	0.00991814	0.00073845	24	16	0.13866	4.02117	3.82318	3.8591	3.84697	3.90968		3.89533	3.93613	3.89872	4.01944	3.9783	4.09333	4.13789	4.09142	4.23033		4.07153	4.27173	4.16726		4.0089	4.15214	4.14188	3.98659
Nfe2l2	0.101532	0.00991814	0.00073845	24	10	0.138583	3.78192	3.72673	3.88758	3.59687	3.94591		3.79517	4.02741	4.05998	4.20613	3.98085	3.95376	4.02614	3.92272	3.97631		3.83273	3.80128	3.88543		3.93433	3.82607	3.70455	3.68219
L3mbtl1	0.101532	0.00991814	0.00073845	24	16	0.137675	3.54891	3.47146	3.56382	3.54233	3.45591		3.51273	3.46204	3.35839	3.49903	3.54101	3.75852	3.68162	3.71133	3.76459		3.70638	3.84257	3.70592		3.69543	3.61912	3.736	3.58624
1700088E04Rik	0.101532	0.00991814	0.00073845	24	2	0.13714	2.47764	2.35037	2.431	2.50824	2.25495		2.45896	2.28566	2.23705	2.31027	2.05778	2.21188	2.11637	1.93782	2.25219		2.00047	2.12274	2.23933		2.06718	2.17462	2.34134	2.34555
Ubxn10	0.101532	0.00991814	0.00073845	24	2	0.133553	3.44449	3.35424	3.4518	3.42292	3.2192		3.3714	3.20397	3.06082	3.17016	3.11043	3.13732	2.99643	2.99332	3.18416		3.0741	3.12891	3.10682		3.11753	3.02528	3.35367	3.09461
9430038I01Rik	0.101532	0.00991814	0.00073845	24	2	0.133206	0.715246	0.900581	0.760017	0.824149	0.746563		0.66346	0.704613	0.537376	0.437511	0.549166	0.752075	0.645345	0.445586	0.305662		0.526864	0.413884	0.647025		0.691543	0.480265	0.788387	0.622859
Ccdc170	0.101532	0.00991814	0.00073845	24	2	0.13178	2.34366	2.16309	2.26598	2.35067	2.0107		2.26995	2.07072	1.95788	2.07962	1.91585	1.94318	1.78345	1.82985	2.14623		1.90494	1.89246	2.09257		1.95544	1.99474	2.13085	1.98634
Slco1c1	0.101532	0.00991814	0.00073845	24	16	0.130885	4.3999	4.33778	4.24103	4.34654	4.37673		4.43548	4.42799	4.50512	4.50147	4.39084	4.41703	4.54329	4.50647	4.54781		4.5768	4.62151	4.61476		4.57363	4.61492	4.5967	4.61399
Snhg20	0.101532	0.00991814	0.00073845	24	16	0.129188	2.85462	2.82266	2.59377	2.5726	2.70515		2.7229	2.80236	2.79963	2.72481	2.7925	2.84268	2.93726	2.86575	2.95936		2.83372	3.08879	3.02538		2.90766	2.93069	3.02588	2.87747
Fgfr3	0.101532	0.00991814	0.00073845	24	16	0.129026	7.44343	7.49619	7.36917	7.49038	7.46068		7.46922	7.47078	7.63088	7.51298	7.65792	7.44058	7.67936	7.6791	7.65034		7.7002	7.72034	7.56599		7.73027	7.67401	7.58533	7.50748
Ifit3b	0.101532	0.00991814	0.00073845	24	12	0.128267	3.10258	3.02549	3.28081	3.02454	3.31669		3.33181	3.35381	3.50103	3.69208	3.49808	3.26109	3.43872	3.42969	3.42272		3.31102	3.18517	3.45088		3.18279	3.28191	3.25154	3.28339
Klhl1	0.101532	0.00991814	0.00073845	24	22	0.126001	4.35312	4.18994	4.49704	4.28453	4.23365		4.23085	4.28598	4.11421	4.14424	4.2779	4.05485	4.09767	4.25014	4.17127		4.23392	4.43621	4.34946		4.29503	4.32143	4.58439	4.52474
Me3	0.101532	0.00991814	0.00073845	24	16	0.123059	3.71417	3.71288	3.67065	3.55893	3.68557		3.73444	3.78288	3.72979	3.75802	3.78488	3.75284	3.8635	3.81021	3.8302		3.8765	4.01791	3.94884		3.87801	3.88342	4.01228	3.98488
St6galnac3	0.101532	0.00991814	0.00073845	24	12	0.12157	3.42204	3.47377	3.12045	3.35998	3.56773		3.49773	3.43555	3.69181	3.69389	3.66783	3.5519	3.78071	3.49209	3.73965		3.49247	3.51544	3.69245		3.51955	3.52365	3.44507	3.49507
Emp2	0.101532	0.00991814	0.00073845	24	2	0.119644	4.6733	4.75542	4.72111	4.61622	4.59773		4.60809	4.49479	4.47221	4.52572	4.32057	4.44702	4.42423	4.24523	4.41237		4.3667	4.15897	4.46336		4.58292	4.46925	4.16661	4.22991
Prkd2	0.101532	0.00991814	0.00073845	24	12	0.1184	2.50436	2.4447	2.35516	2.30478	2.47605		2.5097	2.51875	2.44888	2.73649	2.56596	2.77544	2.73694	2.61994	2.74351		2.49552	2.60477	2.67378		2.61829	2.43978	2.43881	2.48343
Krtap11-1	0.101532	0.00991814	0.00073845	24	4	0.108748	3.32306	3.28937	3.34982	3.29186	3.30167		3.38873	3.23797	3.24548	3.32455	3.15367	3.21263	3.21104	3.04527	3.15147		3.0449	3.04062	3.25779		3.12811	3.09575	3.22654	3.1466
Gm10125	0.101532	0.00991814	0.00073845	24	16	0.106473	2.48039	2.57418	2.38467	2.58254	2.57097		2.45249	2.52189	2.6046	2.55317	2.54319	2.54097	2.65059	2.70576	2.67516		2.63676	2.84568	2.72155		2.55426	2.58798	2.73378	2.74824
Cspp1	0.101532	0.00991814	0.00073845	24	14	0.105136	3.60697	3.51629	3.52652	3.50978	3.52446		3.63429	3.55934	3.60365	3.66762	3.61248	3.77206	3.75565	3.74749	3.84617		3.69377	3.87531	3.83349		3.67066	3.68521	3.59931	4.02099
Vps37b	0.101532	0.00991814	0.00073845	24	22	0.101323	4.0429	4.17297	4.14324	3.99036	3.95657		4.00604	3.79072	3.80556	3.82088	3.83839	3.8861	3.91642	3.90151	3.91625		4.00985	3.92157	3.99908		4.07978	4.09426	3.96311	3.92229
Armcx2	0.101532	0.00991814	0.00073845	24	4	0.0986329	7.06753	7.07402	7.07305	7.11305	7.04443		7.0944	7.06026	6.96894	6.96254	7.00334	7.06924	6.91155	6.95646	6.91663		6.86385	6.8958	6.99338		6.82545	6.91221	7.05695	6.9174
Tob2	0.101532	0.00991814	0.00073845	24	12	0.0985072	5.23894	5.38672	5.40347	5.2038	5.50024		5.37164	5.3248	5.56462	5.54661	5.55809	5.46192	5.58833	5.41195	5.57141		5.34311	5.4065	5.38584		5.47357	5.3269	5.30706	5.27691
Ssbp1	0.101532	0.00991814	0.00073845	24	16	0.0958682	2.76739	2.60714	2.67851	2.43923	2.67836		2.60497	2.67451	2.66483	2.69267	2.72463	2.82197	2.80145	2.81409	2.88495		2.77876	2.88506	2.87206		2.74609	2.68816	2.73686	3.02553
Als2cl	0.101532	0.00991814	0.00073845	24	16	0.0957201	4.18519	4.15079	4.08852	4.16179	4.10179		4.21906	4.11093	4.11233	4.20382	4.16696	4.33702	4.42942	4.25837	4.38288		4.27461	4.3497	4.41995		4.27869	4.24772	4.21658	4.1595
Msantd2	0.101532	0.00991814	0.00073845	24	14	0.0955279	2.89826	2.83555	2.9239	2.81521	2.91222		2.92316	2.84381	2.95995	2.92504	2.88442	3.14942	3.11579	3.08875	3.17176		2.94057	3.25324	3.08796		2.98935	3.00296	2.8667	3.01462
Jmjd6	0.101532	0.00991814	0.00073845	24	14	0.094849	4.2602	4.25134	4.29484	4.32914	4.3642		4.33456	4.43695	4.63989	4.45885	4.51878	4.36756	4.52634	4.47646	4.54501		4.489	4.48534	4.42634		4.4829	4.67205	4.35332	4.36544
Scg2	0.101532	0.00991814	0.00073845	24	4	0.0937034	9.74345	9.74573	9.8077	9.93896	9.68864		9.77496	9.67407	9.66852	9.59482	9.70574	9.7337	9.63161	9.61418	9.59702		9.61716	9.51484	9.53747		9.5799	9.6282	9.53277	9.64992
Bub3	0.101532	0.00991814	0.00073845	24	6	0.0913275	6.41907	6.38261	6.57252	6.5245	6.42764		6.44063	6.40598	6.40557	6.3492	6.43611	6.40718	6.36495	6.33	6.31576		6.28494	6.20752	6.29313		6.28991	6.35421	6.25122	6.16544
Ift70b	0.101532	0.00991814	0.00073845	24	2	0.0908553	4.37854	4.38108	4.43744	4.4822	4.34202		4.33382	4.31183	4.20095	4.24507	4.23778	4.19928	4.15676	4.13971	4.20817		4.1459	4.15348	4.22055		4.14606	4.18797	4.27577	4.11544
Shld1	0.101532	0.00991814	0.00073845	24	14	0.089943	1.94494	1.86347	1.78573	1.90683	1.93633		1.92919	2.03044	2.12927	2.08112	1.96308	2.06077	2.10217	2.08555	2.07743		2.02019	2.09282	2.09684		1.98896	2.18155	2.00867	1.95943
Sdr42e1	0.101532	0.00991814	0.00073845	24	0	0.0896677	3.04105	3.03988	3.00485	3.02366	3.03794		3.02105	2.98182	2.90081	2.96523	2.87612	2.90978	2.85187	2.78883	2.89543		2.92015	2.99906	2.87848		3.0163	2.87559	3.05915	3.05597
Slc25a29	0.101532	0.00991814	0.00073845	24	10	0.0884967	3.73881	3.76307	3.71449	3.73768	3.77219		3.74535	3.85571	3.97371	3.89068	3.92412	3.7612	3.90247	3.91632	3.83418		3.83839	3.82645	3.64704		3.78947	3.7222	3.68035	3.58998
B3galt6	0.101532	0.00991814	0.00073845	24	0	0.0878976	4.65363	4.70119	4.70417	4.74443	4.61366		4.598	4.58975	4.47606	4.5119	4.49378	4.57639	4.53412	4.51495	4.41611		4.57951	4.4737	4.51524		4.56664	4.62951	4.66171	4.42781
Myadml2	0.101532	0.00991814	0.00073845	24	20	0.0870915	2.17355	2.13131	2.01805	2.09283	2.1236		2.02781	2.0374	2.05039	2.0452	2.0021	1.8956	2.07293	2.02947	2.04115		2.11014	2.20302	2.23171		2.11618	2.27824	2.25095	2.16481
Dennd6b	0.101532	0.00991814	0.00073845	24	14	0.0869129	5.56314	5.48815	5.41157	5.43277	5.50142		5.50533	5.47474	5.52759	5.52341	5.53372	5.66846	5.6361	5.64541	5.76383		5.57404	5.78904	5.64774		5.49426	5.57656	5.67841	5.52333
Taf5l	0.101532	0.00991814	0.00073845	24	4	0.0862234	4.36994	4.35865	4.38152	4.4742	4.37167		4.37132	4.324	4.2953	4.2593	4.24711	4.33489	4.23857	4.24973	4.19629		4.27456	4.15186	4.23431		4.20932	4.22122	4.30075	4.18092
Kdm7a	0.101532	0.00991814	0.00073845	24	14	0.0845417	5.31133	5.29328	5.28262	5.27674	5.36366		5.35291	5.43056	5.50507	5.47823	5.47396	5.49412	5.45449	5.54954	5.52582		5.43778	5.53464	5.41284		5.52948	5.39396	5.37993	5.51409
Speg	0.101532	0.00991814	0.00073845	24	16	0.0823259	6.29232	6.37867	6.31207	6.34219	6.30726		6.3416	6.30756	6.29436	6.36699	6.34224	6.45061	6.45803	6.44787	6.52372		6.43918	6.60221	6.4472		6.37908	6.44514	6.53451	6.35282
Parm1	0.101532	0.00991814	0.00073845	24	20	0.0821905	5.95356	6.04412	5.85687	6.0531	5.93814		5.96041	5.97288	6.01063	5.99328	5.91474	5.83708	6.00455	5.86428	6.03355		6.12079	6.03802	6.06332		6.22254	6.17113	6.09928	6.11455
Pkd1	0.101532	0.00991814	0.00073845	24	14	0.0811665	7.73831	7.68808	7.74743	7.67457	7.71278		7.74191	7.71431	7.68489	7.82359	7.72763	7.90446	7.88767	7.86142	7.94343		7.8366	7.96222	7.83571		7.77832	7.75163	7.82247	7.7278
Fcsk	0.101532	0.00991814	0.00073845	24	16	0.0778133	3.91107	3.94996	3.81856	3.883	3.90026		3.94055	3.89017	3.90299	4.00992	3.95874	4.00041	4.0693	4.03342	4.08681		4.06	4.13193	3.98697		3.98117	4.05821	4.02108	3.84666
Aff1	0.101532	0.00991814	0.00073845	24	10	0.0774435	4.64969	4.65918	4.63892	4.50935	4.74896		4.66055	4.73679	4.80652	4.91987	4.70299	4.76694	4.79346	4.72357	4.79186		4.64974	4.65228	4.75056		4.73257	4.5849	4.63846	4.65326
Dbn1	0.101532	0.00991814	0.00073845	24	0	0.0755471	7.27477	7.29211	7.35656	7.32864	7.14719		7.19056	7.13123	7.03567	7.04834	7.07426	7.14392	7.1327	7.11759	7.18527		7.28875	7.24594	7.14096		7.2296	7.28769	7.23407	7.20771
Kank1	0.101532	0.00991814	0.00073845	24	20	0.0731185	5.74594	5.74453	5.74952	5.74333	5.64538		5.64914	5.63793	5.64612	5.6094	5.59476	5.61119	5.67573	5.66671	5.66707		5.76254	5.75766	5.61753		5.91003	5.82948	5.6683	5.64293
Vcl	0.101532	0.00991814	0.00073845	24	12	0.0726321	5.34123	5.3515	5.41212	5.24916	5.43385		5.41702	5.50467	5.57828	5.74555	5.4418	5.46761	5.51567	5.50426	5.60619		5.45774	5.44395	5.4667		5.52616	5.45636	5.4299	5.32361
Gsto1	0.101532	0.00991814	0.00073845	24	4	0.0726055	4.59535	4.62439	4.56049	4.62701	4.59891		4.58633	4.55696	4.57582	4.52691	4.55084	4.57821	4.5157	4.54694	4.47541		4.50778	4.45248	4.44201		4.42711	4.51457	4.47314	4.45025
Cemip2	0.101532	0.00991814	0.00073845	24	10	0.071945	4.79981	4.80257	4.84557	4.80804	4.83685		4.83067	4.84574	4.77753	4.84911	4.85761	4.94811	4.84216	4.83876	4.86634		4.69841	4.84757	4.71147		4.67553	4.61168	4.69635	4.64517
Me2	0.101532	0.00991814	0.00073845	24	4	0.070014	5.08461	5.09603	5.09681	5.10358	5.10023		5.05065	5.07563	4.98316	5.09235	4.9858	5.03986	4.92854	4.99616	4.99905		4.98279	4.9565	4.9441		5.01327	4.91403	4.96553	5.00457
Eif2s1	0.101532	0.00991814	0.00073845	24	6	0.0696396	5.08015	5.10509	5.07633	5.09854	5.08883		5.06804	5.16778	5.16015	5.07359	5.12294	5.0338	5.01184	5.07276	4.95025		4.98266	4.93829	4.97301		5.01881	5.06198	4.92167	5.00976
Pgbd5	0.101532	0.00991814	0.00073845	24	8	0.0669909	6.11761	6.21025	6.05461	6.18687	6.1678		6.1701	6.19269	6.22824	6.18802	6.17211	6.11684	6.12354	6.12593	6.07181		6.071	6.05274	6.0265		6.03157	6.06497	6.05422	5.95809
Tmem203	0.101532	0.00991814	0.00073845	24	0	0.0666563	3.39018	3.36924	3.41609	3.28353	3.2866		3.35717	3.18204	3.18927	3.21467	3.16969	3.28269	3.2557	3.17307	3.25741		3.2828	3.26755	3.28754		3.25867	3.35198	3.357	3.35198
Bcorl1	0.101532	0.00991814	0.00073845	24	16	0.0654774	4.86221	4.8609	4.8463	4.87868	4.9311		4.89768	4.84664	4.90341	4.93982	4.95457	4.89446	4.94483	4.99606	4.99601		5.04791	5.00905	4.9426		4.94877	4.94571	5.00445	5.01477
Trerf1	0.101532	0.00991814	0.00073845	24	16	0.0638154	5.39248	5.3868	5.35705	5.31542	5.34586		5.40606	5.38183	5.41011	5.3965	5.42048	5.44876	5.41465	5.48338	5.55636		5.57872	5.55206	5.37485		5.50807	5.45058	5.43886	5.47208
Cacng3	0.101532	0.00991814	0.00073845	24	22	0.0629386	3.5015	3.61461	3.53857	3.53125	3.49948		3.44546	3.4811	3.41077	3.38485	3.50281	3.41249	3.47062	3.44633	3.40511		3.50488	3.5007	3.52235		3.51954	3.41436	3.58804	3.62285
Smpdl3a	0.101532	0.00991814	0.00073845	24	0	0.0625629	3.4965	3.59262	3.61872	3.51064	3.53601		3.4761	3.42592	3.40024	3.48052	3.33608	3.45853	3.40892	3.41544	3.38982		3.38411	3.45545	3.48745		3.54701	3.50445	3.42879	3.4922
Cinp	0.101532	0.00991814	0.00073845	24	2	0.0623891	3.99027	3.99758	3.95295	4.09616	3.98608		4.0084	3.92418	3.93492	3.88681	3.89781	3.89036	3.91431	3.83595	3.83322		3.88069	3.94164	3.86846		3.98029	4.00131	3.92395	3.83873
Tbc1d2b	0.101532	0.00991814	0.00073845	24	12	0.0618248	5.10716	5.17505	5.0964	5.10994	5.23108		5.16812	5.21662	5.25958	5.29019	5.25768	5.24295	5.28267	5.28066	5.23435		5.27307	5.28603	5.1438		5.22073	5.24292	5.20432	5.11388
Rrp9	0.101532	0.00991814	0.00073845	24	4	0.0614421	4.22646	4.18044	4.14298	4.16116	4.12905		4.18248	4.1936	4.11719	4.16153	4.0967	4.11416	4.10558	4.05584	4.09001		4.04215	4.08222	4.07115		3.99572	4.15234	4.07785	3.969
Rgma	0.101532	0.00991814	0.00073845	24	14	0.0611176	6.44903	6.44406	6.39519	6.45235	6.52083		6.48525	6.3903	6.49861	6.55208	6.56294	6.48314	6.61268	6.52626	6.61209		6.59292	6.52582	6.55375		6.48458	6.43938	6.48381	6.57889
Slc1a4	0.101532	0.00991814	0.00073845	24	0	0.0608585	6.93001	6.98103	7.02257	7.00559	6.90757		6.89668	6.85287	6.76881	6.81213	6.82647	6.81935	6.82356	6.83627	6.80698		6.92942	6.84618	6.82142		6.90275	6.89954	6.89708	6.77069
Pprc1	0.101532	0.00991814	0.00073845	24	12	0.0608424	4.88194	4.85896	4.89345	4.9644	4.96068		4.97398	4.95263	5.05635	5.01292	4.97112	5.05288	5.04419	5.05684	5.01699		5.04513	5.02293	4.92783		4.98955	4.98314	4.93562	4.88303
Raver2	0.101532	0.00991814	0.00073845	24	16	0.0597853	3.4704	3.5182	3.36539	3.47475	3.46926		3.48861	3.49349	3.49606	3.49848	3.54773	3.51556	3.54617	3.60787	3.51108		3.60094	3.61372	3.55476		3.61911	3.62336	3.55157	3.52808
Mmachc	0.101532	0.00991814	0.00073845	24	20	0.0591894	3.29684	3.31703	3.34524	3.31551	3.28527		3.23593	3.26567	3.2288	3.27521	3.21091	3.23414	3.23074	3.34272	3.24416		3.40272	3.32588	3.29657		3.32489	3.29649	3.43032	3.48272
Kalrn	0.101532	0.00991814	0.00073845	24	16	0.059051	7.37488	7.33517	7.36756	7.42668	7.31393		7.34876	7.3487	7.34334	7.32787	7.3747	7.40628	7.40738	7.49003	7.46179		7.47257	7.55361	7.39444		7.40679	7.39465	7.45246	7.4547
Rrnad1	0.101532	0.00991814	0.00073845	24	14	0.0589688	4.23018	4.08219	4.16305	4.22644	4.21406		4.27426	4.2099	4.29052	4.29694	4.26485	4.31261	4.28884	4.31281	4.39689		4.24474	4.34893	4.33331		4.19481	4.27833	4.29328	4.21363
Gng7	0.101532	0.00991814	0.00073845	24	22	0.0577233	5.6643	5.6147	5.5309	5.60536	5.57042		5.56938	5.54152	5.48932	5.54545	5.51899	5.49164	5.52765	5.47743	5.52373		5.63858	5.51749	5.58187		5.68258	5.57165	5.57578	5.69765
Bloc1s6	0.101532	0.00991814	0.00073845	24	0	0.0568616	4.43515	4.44572	4.46225	4.42465	4.40408		4.43105	4.41505	4.27989	4.32563	4.39721	4.42459	4.30324	4.37381	4.27257		4.35473	4.35809	4.38702		4.43874	4.34385	4.44976	4.47586
Polr3e	0.101532	0.00991814	0.00073845	24	14	0.0559817	5.12639	5.03118	5.07274	5.02479	5.14283		5.13363	5.04714	5.12707	5.11079	5.1272	5.22198	5.18339	5.15435	5.22571		5.14974	5.19228	5.15191		5.07054	5.03237	5.15057	5.1444
Ube2d1	0.101532	0.00991814	0.00073845	24	14	0.0553182	4.62783	4.57833	4.45243	4.61222	4.6473		4.60743	4.56025	4.67782	4.6549	4.72762	4.63791	4.70966	4.69061	4.74946		4.6601	4.65634	4.72597		4.6232	4.61056	4.62714	4.77161
Rbm43	0.101532	0.00991814	0.00073845	24	22	0.054598	3.97026	3.97791	3.98999	4.00115	3.93853		3.95441	4.01871	3.94105	3.88714	3.93008	3.89901	3.86163	3.90966	3.8776		3.96435	3.92275	4.01141		4.01032	3.98903	4.04477	4.07683
Kmt2b	0.101532	0.00991814	0.00073845	24	16	0.0545281	6.60256	6.6215	6.69142	6.59272	6.66104		6.63566	6.57792	6.62716	6.67654	6.66048	6.75766	6.74939	6.71042	6.8119		6.72068	6.76942	6.70411		6.66983	6.66828	6.70219	6.72055
Cep78	0.101532	0.00991814	0.00073845	24	14	0.0542453	3.33184	3.31219	3.28717	3.33093	3.33413		3.31148	3.272	3.34205	3.33478	3.32724	3.36908	3.41148	3.4352	3.46337		3.39759	3.46777	3.42074		3.32481	3.29236	3.4305	3.34655
Tex264	0.101532	0.00991814	0.00073845	24	4	0.0537869	5.43924	5.46657	5.50274	5.48229	5.46749		5.46825	5.41985	5.40966	5.43607	5.43577	5.43851	5.4111	5.39478	5.39575		5.38945	5.34555	5.37509		5.31978	5.38473	5.3812	5.31864
Nfatc3	0.101532	0.00991814	0.00073845	24	14	0.0535831	4.44204	4.39084	4.47134	4.3069	4.45728		4.40944	4.45056	4.47808	4.5042	4.46903	4.52325	4.57208	4.51549	4.5187		4.50431	4.49307	4.51354		4.47777	4.39706	4.37911	4.55061
Sgms1	0.101532	0.00991814	0.00073845	24	12	0.0533131	5.38667	5.34102	5.29473	5.36024	5.42656		5.41272	5.48823	5.52595	5.50833	5.51644	5.44997	5.47087	5.49237	5.50836		5.42616	5.48225	5.48719		5.46747	5.46306	5.43207	5.42915
Ubap2	0.101532	0.00991814	0.00073845	24	16	0.0528781	5.68062	5.655	5.74157	5.70629	5.67843		5.69543	5.70247	5.69312	5.73527	5.77639	5.71318	5.7674	5.78777	5.79882		5.88843	5.79719	5.70502		5.76655	5.7524	5.76275	5.8208
Itch	0.101532	0.00991814	0.00073845	24	12	0.0525951	5.90747	5.92793	5.77933	5.90144	5.97053		5.91302	5.99984	6.07029	6.05629	6.06104	5.9598	6.01583	6.06608	6.0245		5.96949	6.02786	5.98338		5.99901	5.9654	5.94297	6.01252
Exosc7	0.101532	0.00991814	0.00073845	24	8	0.0523551	4.22987	4.16941	4.18027	4.11763	4.19513		4.2295	4.2379	4.29973	4.23743	4.25829	4.20626	4.21318	4.23695	4.19272		4.17433	4.13336	4.18045		4.12579	4.23229	4.11012	4.07336
Med12l	0.101532	0.00991814	0.00073845	24	18	0.0520484	6.69907	6.704	6.70114	6.69551	6.68669		6.67703	6.76512	6.72642	6.70874	6.72543	6.69443	6.7429	6.76769	6.73464		6.79375	6.87445	6.74185		6.85208	6.78235	6.84154	6.7659
Atxn2l	0.101532	0.00991814	0.00073845	24	18	0.051807	6.73393	6.76922	6.75039	6.73767	6.6923		6.71338	6.70793	6.64645	6.69562	6.72732	6.81165	6.79681	6.78665	6.84776		6.82164	6.84674	6.79557		6.75046	6.75074	6.7699	6.81364
Ubn1	0.101532	0.00991814	0.00073845	24	12	0.0508513	5.9187	5.8923	5.88061	5.9001	5.92926		5.91531	5.90763	5.95348	5.99449	5.9488	5.98916	6.01908	5.99204	5.99392		5.96075	5.99529	5.89805		5.95552	5.91081	5.90242	5.84568
Atxn7	0.101532	0.00991814	0.00073845	24	14	0.0501183	4.7805	4.72692	4.72255	4.72217	4.7742		4.79264	4.76799	4.79583	4.81304	4.8326	4.84813	4.86107	4.84031	4.88037		4.79117	4.88768	4.86448		4.76712	4.75932	4.81773	4.87808
Comt	0.101532	0.00991814	0.00073845	24	4	0.0486031	5.97001	5.96693	5.96713	6.03832	5.96711		5.97631	5.96262	5.95437	5.97726	5.94614	5.95554	5.93995	5.89783	5.92127		5.92416	5.85587	5.87354		5.86555	5.94768	5.8862	5.79278
Cops5	0.101532	0.00991814	0.00073845	24	4	0.0480215	5.65058	5.66345	5.66458	5.71888	5.67469		5.6877	5.61426	5.64113	5.60998	5.63357	5.67292	5.62116	5.59513	5.59457		5.56656	5.54875	5.61998		5.57194	5.57322	5.57684	5.62416
Stard3nl	0.101532	0.00991814	0.00073845	24	6	0.0478113	5.36129	5.37407	5.3453	5.38365	5.38261		5.37933	5.38117	5.43495	5.34674	5.40784	5.34146	5.34506	5.3254	5.3115		5.26366	5.30904	5.29582		5.33785	5.37859	5.2766	5.21284
Ubxn6	0.101532	0.00991814	0.00073845	24	2	0.0476039	6.06232	6.07443	6.022	6.07184	6.05149		6.06401	6.00727	6.04171	5.96005	6.00641	5.96724	5.98649	5.93467	5.92552		5.97242	5.94775	5.93939		5.99228	6.06804	5.98132	5.84973
Zfp398	0.101532	0.00991814	0.00073845	24	16	0.0471825	4.4845	4.45415	4.52227	4.55006	4.50755		4.53882	4.52079	4.5288	4.54658	4.56086	4.53414	4.56327	4.61828	4.59421		4.60827	4.63331	4.58477		4.55188	4.5181	4.6512	4.5918
Phf3	0.101532	0.00991814	0.00073845	24	12	0.0467878	6.61708	6.64078	6.6091	6.66103	6.67192		6.63997	6.68629	6.74905	6.71074	6.71679	6.69516	6.72189	6.74883	6.73966		6.71704	6.72682	6.67798		6.67309	6.65454	6.63192	6.76978
Cbx4	0.101532	0.00991814	0.00073845	24	0	0.0458417	6.16063	6.21267	6.16395	6.17313	6.15143		6.15643	6.10345	6.04438	6.05438	6.08564	6.12769	6.05218	6.05271	6.11207		6.11844	6.10931	6.11269		6.09553	6.15454	6.17302	6.10921
Akap10	0.101532	0.00991814	0.00073845	24	14	0.0457473	4.94787	4.92108	4.83023	4.89343	4.94115		4.8658	4.97991	4.99583	5.00585	4.99954	4.95611	5.00693	5.04921	5.03607		4.99064	5.08204	4.96171		4.97809	4.92858	4.99217	5.03682
Rab30	0.101532	0.00991814	0.00073845	24	14	0.0454432	4.25061	4.3213	4.2962	4.33916	4.35395		4.33398	4.30573	4.41901	4.36109	4.37445	4.37719	4.37866	4.43955	4.4071		4.38845	4.42367	4.29817		4.37528	4.34156	4.32437	4.3104
Smg8	0.101532	0.00991814	0.00073845	24	4	0.0448274	4.3772	4.43415	4.45189	4.40318	4.43875		4.46625	4.39137	4.38778	4.38599	4.45042	4.42453	4.33334	4.39157	4.35126		4.35053	4.32494	4.34544		4.29812	4.36942	4.40219	4.3731
Tmco1	0.101532	0.00991814	0.00073845	24	4	0.0444573	4.88863	4.89816	5.00494	4.91746	4.92534		4.92621	4.91162	4.90515	4.90533	4.85492	4.88514	4.81436	4.8448	4.78338		4.74196	4.79543	4.89911		4.84404	4.87556	4.86179	4.94042
Ablim2	0.101532	0.00991814	0.00073845	24	12	0.0438748	6.60659	6.58082	6.48786	6.61991	6.63955		6.60307	6.56686	6.65287	6.62078	6.64201	6.67912	6.74949	6.64329	6.64464		6.67373	6.63136	6.61711		6.60507	6.60772	6.55713	6.55091
Mta2	0.101532	0.00991814	0.00073845	24	10	0.0435179	5.2174	5.20841	5.26335	5.11388	5.26925		5.27894	5.21358	5.29724	5.30051	5.24443	5.3224	5.30326	5.25031	5.30263		5.25425	5.22943	5.23891		5.21672	5.21956	5.16246	5.20791
Maoa	0.101532	0.00991814	0.00073845	24	4	0.0424284	5.67384	5.64895	5.73602	5.66156	5.67026		5.67795	5.63781	5.60301	5.65377	5.62987	5.63246	5.56665	5.58455	5.60156		5.53302	5.55127	5.64466		5.62453	5.55124	5.64283	5.64601
Pdgfa	0.101532	0.00991814	0.00073845	24	12	0.0420238	5.08494	5.08004	5.10458	5.15611	5.16944		5.10918	5.12867	5.22444	5.1622	5.1871	5.18352	5.21363	5.16702	5.21554		5.14669	5.16557	5.12963		5.06078	5.16671	5.14851	5.09784
Dnajc2	0.101532	0.00991814	0.00073845	24	10	0.0412874	4.52552	4.54745	4.53077	4.59297	4.61231		4.59302	4.60429	4.66757	4.63917	4.63782	4.63724	4.61031	4.63499	4.61951		4.61755	4.55076	4.57839		4.56758	4.58662	4.48913	4.6412
Gm5069	0.101532	0.00991814	0.00073845	24	0	0.0412804	2.97284	3.07832	2.95359	3.03109	2.97239		3.00979	2.94688	2.90171	2.90375	2.91978	2.92205	2.86867	2.89456	2.91765		2.97705	2.93014	2.91401		2.93839	2.95812	3.00638	2.90611
Rbm45	0.101532	0.00991814	0.00073845	24	2	0.0412611	4.7621	4.75171	4.72134	4.75539	4.70558		4.73585	4.71787	4.69523	4.64081	4.64137	4.68132	4.63975	4.60194	4.63725		4.55863	4.63885	4.6614		4.64468	4.64118	4.58888	4.58898
Vti1a	0.101532	0.00991814	0.00073845	24	0	0.0399553	5.61219	5.65838	5.63896	5.63902	5.60311		5.6485	5.62926	5.6002	5.5713	5.5651	5.55032	5.55776	5.55996	5.57108		5.67376	5.6254	5.60479		5.6514	5.63446	5.74422	5.63296
Pcyox1	0.101532	0.00991814	0.00073845	24	4	0.039386	7.22065	7.24253	7.30377	7.26798	7.25311		7.24894	7.19815	7.18488	7.18445	7.21375	7.21392	7.18248	7.18684	7.12885		7.18376	7.15601	7.15977		7.20084	7.15159	7.21604	7.16256
Pcyt1a	0.101532	0.00991814	0.00073845	24	10	0.0392159	5.84653	5.86132	5.8222	5.81262	5.87151		5.85593	5.8772	5.93336	5.92956	5.92036	5.83636	5.92052	5.87283	5.91678		5.83102	5.88924	5.85176		5.82654	5.85121	5.84812	5.77938
Cyth3	0.101532	0.00991814	0.00073845	24	10	0.0387014	5.12773	5.13923	5.10805	5.1213	5.20657		5.17911	5.16406	5.22671	5.22097	5.18611	5.15257	5.19802	5.15499	5.14348		5.14776	5.1396	5.13151		5.12163	5.10031	5.19952	5.09598
Cyld	0.101532	0.00991814	0.00073845	24	2	0.0385026	7.72108	7.77498	7.77051	7.76741	7.68578		7.72676	7.74357	7.67888	7.65072	7.69713	7.70188	7.61664	7.72035	7.63133		7.68891	7.66976	7.62871		7.69791	7.65114	7.68292	7.70953
Tiprl	0.101532	0.00991814	0.00073845	24	4	0.0381182	5.16285	5.22913	5.24611	5.2272	5.19179		5.18451	5.19133	5.16609	5.16253	5.18614	5.16991	5.14407	5.14852	5.1235		5.08245	5.14772	5.136		5.13312	5.10593	5.13884	5.1733
Nup50	0.101532	0.00991814	0.00073845	24	4	0.0379528	5.99252	5.99881	6.07576	6.05796	6.04269		6.00875	5.99662	6.02631	5.9962	6.02215	5.98329	5.98128	5.97775	5.96048		5.96178	5.96334	5.89982		5.90765	5.99417	5.95918	5.96391
Anxa7	0.101532	0.00991814	0.00073845	24	4	0.0350025	5.86431	5.89902	5.94432	5.90617	5.90826		5.91266	5.91603	5.88456	5.88496	5.84591	5.92189	5.84362	5.83546	5.81442		5.89693	5.77829	5.8375		5.8866	5.87249	5.85462	5.86123
Pip4k2c	0.101532	0.00991814	0.00073845	24	6	0.0346054	5.83478	5.8705	5.82669	5.83364	5.85116		5.83949	5.86541	5.84839	5.88777	5.8658	5.81923	5.83512	5.82902	5.79966		5.79839	5.75291	5.81686		5.75881	5.7978	5.82866	5.76248
Exoc3	0.101532	0.00991814	0.00073845	24	4	0.0341104	6.88613	6.89352	6.88995	6.93003	6.89057		6.87397	6.88605	6.87194	6.86331	6.87542	6.83417	6.82361	6.86557	6.81306		6.85095	6.82739	6.79757		6.79238	6.8664	6.85006	6.82738
R3hdm2	0.101532	0.00991814	0.00073845	24	20	0.0318719	6.86198	6.84432	6.83432	6.87975	6.81417		6.83937	6.82753	6.77594	6.80951	6.82542	6.8317	6.82308	6.84717	6.8675		6.90085	6.87964	6.8799		6.82625	6.85371	6.90961	6.97568
Mfsd6	0.101532	0.00991814	0.00073845	24	22	0.0312465	7.22621	7.27218	7.29364	7.25366	7.26639		7.22951	7.27008	7.24041	7.23254	7.26297	7.20184	7.22146	7.24133	7.22186		7.28114	7.28552	7.24643		7.30487	7.29743	7.32166	7.2901
Cyb5b	0.101532	0.00991814	0.00073845	24	2	0.030883	7.74099	7.77222	7.79295	7.74863	7.74769		7.74154	7.74763	7.71653	7.70402	7.72019	7.72425	7.67082	7.72215	7.67234		7.75216	7.67384	7.6921		7.76743	7.72103	7.72783	7.74891
Hira	0.101532	0.00991814	0.00073845	24	14	0.0265077	5.93833	5.93569	5.9308	5.95703	5.96957		5.95927	5.92916	5.95943	5.97622	6.01558	5.95656	5.99178	5.99665	6.0169		5.99451	6.02105	5.96874		5.94961	5.95967	5.99342	5.96225
Mboat2	0.101532	0.00991814	0.00073845	24	12	0.0259606	6.00364	6.06362	6.04055	6.07753	6.0872		6.09979	6.1094	6.13218	6.20291	6.13463	6.10906	6.11091	6.13617	6.11906		6.0951	6.06987	6.08914		6.12935	6.05838	6.09863	6.06899
Zfp251	0.101532	0.00991814	0.00073845	24	6	0.0245736	5.794	5.79629	5.79206	5.89058	5.83998		5.8275	5.79448	5.79643	5.79025	5.81726	5.81034	5.77716	5.76927	5.7793		5.79594	5.76368	5.72178		5.77722	5.77336	5.77717	5.69235
Smim14	0.101532	0.00991814	0.00073845	24	4	0.0233625	6.49732	6.52451	6.55127	6.50224	6.51955		6.50685	6.5018	6.48176	6.4859	6.50899	6.4748	6.46429	6.46667	6.46552		6.45301	6.45447	6.48802		6.48199	6.49539	6.49251	6.42668
Vapb	0.101532	0.00991814	0.00073845	24	2	0.0211088	7.98073	7.95219	7.97314	7.97224	7.95369		7.96054	7.95491	7.95123	7.93682	7.96151	7.88277	7.89801	7.92574	7.90626		7.93541	7.92172	7.89658		7.9256	7.94788	7.92832	7.93164
C1ql3	0.119859	0.0117084	0.00100396	24	6	0.541104	5.69249	5.61471	5.74572	5.85355	5.63752		5.84979	5.57829	5.51227	5.40769	5.6741	5.7433	5.32767	5.20797	5.21135		4.69892	4.70314	5.12645		4.66157	4.59228	4.71776	4.82147
Mir668	0.119859	0.0117084	0.00100396	24	16	0.402222	-1.06828	-1.60982	-1.56898	-2.2054	-1.86178		-1.288	-1.25784	-1.27746	-1.38983	-1.34059	-0.751496	-1.00789	-0.843222	-0.583374		-0.771767	-0.494558	-0.913647		-1.171	-0.686838	-1.03568	-0.785633
Cldn23	0.119859	0.0117084	0.00100396	24	4	0.384933	-0.0795782	0.00120599	0.112002	0.0695706	0.011145		-0.0635161	-0.247025	-0.593066	-0.339352	-0.595419	-0.123675	-0.61706	-0.865716	-0.73218		-0.407497	-1.12849	-0.594954		-0.154475	-0.686874	-0.832479	-0.703179
Vwa2	0.119859	0.0117084	0.00100396	24	20	0.368327	-1.67918	-1.47781	-1.32234	-1.48581	-1.57158		-1.9414	-1.92754	-2.23519	-1.93227	-2.57652	-1.78108	-1.75277	-1.75631	-2.22038		-1.32688	-1.4205	-1.58052		-1.06442	-1.24546	-0.9986	-2.23985
Ankrd66	0.119859	0.0117084	0.00100396	24	2	0.36116	0.299171	0.097417	0.1518	0.460963	-0.0338184		0.224177	0.00199037	-0.480153	-0.18656	-0.424031	-0.137277	-1.0667	-0.40092	-0.327955		-0.69049	-0.692391	-0.0681256		-0.823017	-0.375043	0.146713	0.134316
Wnt8b	0.119859	0.0117084	0.00100396	24	0	0.320718	-0.961723	-0.746263	-0.836216	-1.02658	-1.05213		-0.956214	-1.20359	-1.82093	-1.44379	-1.5057	-1.15122	-1.6597	-1.4552	-1.61578		-1.27094	-1.49594	-0.913449		-1.08374	-1.27558	-1.15911	-0.680192
Kirrel2	0.119859	0.0117084	0.00100396	24	14	0.309861	1.25485	1.30935	1.05065	1.39935	1.47526		1.53339	1.68913	2.12296	2.13421	2.09006	1.49798	2.09617	2.06934	1.95118		2.08185	1.99634	1.60565		1.87003	1.7227	2.01036	1.8405
Ribc1	0.119859	0.0117084	0.00100396	24	0	0.309665	-0.948701	-1.08078	-0.770479	-1.12196	-1.48335		-1.04985	-1.36786	-1.83309	-1.50406	-1.66019	-1.57213	-1.88435	-1.65825	-1.34092		-1.30381	-1.37112	-1.3855		-1.7735	-1.02077	-1.18535	-0.779055
Upk3a	0.119859	0.0117084	0.00100396	24	2	0.302075	-1.01525	-0.83123	-0.782827	-0.701605	-0.826016		-0.924802	-1.24687	-1.43396	-1.34239	-1.67838	-1.03537	-1.8098	-1.50564	-1.26637		-1.58328	-1.19182	-1.15299		-0.952195	-0.876754	-1.29007	-1.38437
Rps15a-ps6	0.119859	0.0117084	0.00100396	24	14	0.27937	-1.56185	-1.82488	-1.30816	-1.59858	-1.61164		-1.50708	-1.44168	-1.42104	-1.36084	-1.29066	-0.941769	-1.0322	-0.893644	-1.0255		-1.36634	-1.11188	-1.14435		-1.37015	-1.68808	-1.75212	-1.32418
Col8a2	0.119859	0.0117084	0.00100396	24	4	0.275632	3.94797	3.91751	4.0105	3.83726	3.80624		3.94482	3.81478	3.69203	3.85815	3.5339	3.72574	3.36297	3.42498	3.64692		3.03629	3.53165	3.52052		3.26068	3.50093	3.55985	3.34218
Gm11517	0.119859	0.0117084	0.00100396	24	2	0.275614	-0.236209	-0.00869228	-0.291826	-0.201936	-0.413737		-0.531507	-0.341174	-0.614668	-0.540039	-0.981297	-0.681603	-0.835046	-1.15041	-0.610102		-1.16399	-0.772532	-0.742732		-1.45931	-1.31045	-0.447255	-0.440792
Spx	0.119859	0.0117084	0.00100396	24	16	0.269913	-0.670864	-1.0876	-1.05458	-0.604299	-1.1268		-0.771778	-1.10983	-1.0154	-0.62149	-0.710055	-0.623371	-0.354015	-0.374273	-0.282033		-0.651453	-0.212675	-0.397571		-0.49942	-0.67874	-1.03934	-0.356068
Nnmt	0.119859	0.0117084	0.00100396	24	0	0.263019	0.517644	0.486791	0.501885	0.658984	0.30209		0.495846	0.354738	0.0946946	0.113368	0.108066	0.11935	0.47419	-0.166744	-0.238402		0.172081	0.114825	0.438965		0.596151	0.615192	0.42353	-0.0351721
Mir6516	0.119859	0.0117084	0.00100396	24	14	0.258866	-1.88443	-1.64298	-2.26221	-1.85976	-2.07419		-1.88162	-1.60186	-1.58721	-1.39842	-1.55182	-1.56801	-1.25694	-1.49624	-1.23913		-2.07749	-1.26203	-1.53721		-1.75867	-1.81009	-2.30531	-1.62841
Sik1	0.119859	0.0117084	0.00100396	24	4	0.254134	6.3102	6.30798	6.19402	6.26632	6.08501		6.15478	6.01499	5.8511	5.79418	5.89307	5.99345	5.71359	5.78365	5.82765		5.64377	5.61337	5.85796		5.57017	5.71497	5.66611	5.8741
Zfp366	0.119859	0.0117084	0.00100396	24	16	0.247202	1.86527	1.76507	1.48513	1.7951	2.04739		1.81561	1.96931	2.1936	2.2182	2.05485	1.96842	2.32124	2.22842	2.15322		2.41624	2.3189	2.20356		2.25695	2.27021	2.33186	2.26738
Fbxl21	0.119859	0.0117084	0.00100396	24	4	0.240473	4.05721	4.0237	4.10182	4.04588	3.99691		4.15278	3.97369	3.87721	3.85979	3.93931	4.01499	3.73466	3.80141	3.72763		3.57167	3.54782	3.81059		3.51971	3.47145	3.6656	3.72409
Nr1d1	0.119859	0.0117084	0.00100396	24	4	0.237694	6.28581	6.30121	6.25442	6.24538	6.13631		6.19815	6.12467	5.88817	5.82217	5.87033	6.13504	5.79889	5.79505	5.8063		5.75188	5.61727	6.05181		5.68928	5.75603	5.81506	6.04258
Lypla1	0.119859	0.0117084	0.00100396	24	8	0.237042	0.00619119	-0.112112	0.38113	-0.535209	0.229998		0.187166	-0.0614466	0.372685	0.547735	0.163983	0.0240983	0.121057	0.223117	0.0586877		-0.124777	-0.117483	-0.199154		-0.299706	-0.0694406	-0.238161	-0.344926
Eif4ebp3	0.119859	0.0117084	0.00100396	24	16	0.236348	0.572848	0.557732	0.712784	0.250303	0.616943		0.766019	0.568252	0.594521	0.784024	0.865427	0.927587	1.04151	1.0129	0.939395		0.880639	1.23947	1.07698		1.17023	0.638618	0.823249	1.13303
Leng8	0.119859	0.0117084	0.00100396	24	16	0.218852	6.54116	6.38994	6.32073	6.35295	6.36719		6.47875	6.37033	6.30274	6.49229	6.39165	6.87142	6.74554	6.65906	6.90787		6.63326	6.91265	6.85928		6.58499	6.57359	6.68249	6.71313
Cpm	0.119859	0.0117084	0.00100396	24	12	0.21845	3.71542	3.45162	3.11483	3.5114	3.76444		3.64025	3.66634	4.1114	3.97844	4.00906	3.71231	4.09264	3.70575	4.0243		3.5347	3.6664	3.81645		3.73046	3.55926	3.25646	3.55463
Rad54b	0.119859	0.0117084	0.00100396	24	18	0.215542	-0.361111	-0.244507	-0.702491	-0.31142	-0.632931		-0.318834	-0.325382	-0.166481	-0.672727	-0.42758	-0.262143	-0.213757	-0.151007	-0.18848		-0.0840109	0.01846	-0.0507728		0.0108232	0.138862	-0.218722	0.023462
4833422C13Rik	0.119859	0.0117084	0.00100396	24	16	0.212786	0.491407	0.789735	0.609182	0.530765	0.656325		0.58889	0.712003	0.73127	0.710107	0.6286	0.877315	1.04875	0.791515	0.750626		0.980825	0.952484	1.05896		1.29689	0.948272	0.891649	1.01387
Slc19a3	0.119859	0.0117084	0.00100396	24	18	0.209029	0.853253	0.839917	0.596757	0.715772	0.641433		0.721912	0.863031	0.81618	0.769814	0.800953	0.709272	0.952188	0.950357	0.902256		1.18399	1.05279	1.03192		0.845581	1.18805	1.19101	1.20561
Mpp4	0.119859	0.0117084	0.00100396	24	16	0.208382	-0.505094	-0.114093	-0.0479361	-0.169412	-0.618587		-0.0752978	-0.372008	-0.310069	-0.137709	-0.539242	-0.0198282	0.0399413	-0.0623574	0.104544		0.0519685	0.13046	0.180604		-0.029627	-0.0677528	-0.109757	0.296534
Rgs11	0.119859	0.0117084	0.00100396	24	16	0.206572	3.18399	3.07563	3.11717	3.09845	3.10879		3.21558	3.18666	3.18307	3.27366	3.15162	3.51765	3.44301	3.39663	3.62381		3.45738	3.75846	3.43855		3.3339	3.53686	3.5443	3.3004
Cfap141	0.119859	0.0117084	0.00100396	24	0	0.204689	3.1923	3.16059	3.08235	3.16572	2.93802		3.03557	2.7873	2.64855	2.72886	2.65192	2.78358	2.53327	2.60599	2.81125		2.61075	2.84421	2.81688		2.57059	2.74741	3.01009	3.01236
Rarres2	0.119859	0.0117084	0.00100396	24	4	0.201704	4.62227	4.52369	4.34704	4.51291	4.31748		4.52512	4.36224	4.41297	4.29257	4.18936	4.10148	4.01928	3.99933	4.279		3.8996	4.15402	4.17567		4.01669	4.15501	4.22766	4.13183
Gm5126	0.119859	0.0117084	0.00100396	24	16	0.199152	1.768	1.54937	1.76206	1.64607	1.77069		1.64977	1.74371	2.00998	1.79155	1.82235	1.62483	1.96985	1.92772	2.02315		2.00215	2.16697	2.01545		1.96739	2.14174	1.95071	2.07451
Cfap157	0.119859	0.0117084	0.00100396	24	0	0.1887	0.762051	0.570702	0.588084	0.497462	0.34592		0.517287	0.492848	0.288602	0.340513	0.325388	0.167588	0.16026	0.0422539	0.30384		0.0416153	0.180773	0.44972		-0.186014	0.424545	0.563387	0.541468
Tm4sf1	0.119859	0.0117084	0.00100396	24	4	0.179577	4.12404	4.04547	4.06127	3.97843	3.90587		4.11737	4.01929	4.00643	3.96255	3.75337	3.83743	3.60189	3.60984	3.92895		3.43373	3.7893	3.82983		3.69129	3.69902	3.87985	3.78435
Hdc	0.119859	0.0117084	0.00100396	24	0	0.169783	2.93044	2.92207	2.57519	2.77811	2.59809		2.83788	2.5344	2.65198	2.47682	2.33901	2.47678	2.43562	2.1972	2.53791		2.45121	2.55442	2.54979		3.18151	2.56642	2.62195	2.58029
Rd3	0.119859	0.0117084	0.00100396	24	2	0.164981	0.746714	0.732766	0.556801	0.750989	0.457271		0.631334	0.369651	0.398016	0.413813	0.026067	0.334517	-0.00963114	0.224428	0.400282		0.0940426	0.286865	0.325699		0.199196	0.441819	0.369589	0.132192
Igflr1	0.119859	0.0117084	0.00100396	24	16	0.161829	1.34601	1.01794	1.11974	1.23679	1.19023		1.29531	1.38761	1.36127	1.42147	1.33203	1.68899	1.49224	1.58817	1.77073		1.41249	1.81975	1.56089		1.48053	1.54429	1.51858	1.4951
Hs3st3b1	0.119859	0.0117084	0.00100396	24	8	0.160736	2.08598	2.04457	2.3228	1.7561	2.16822		2.20562	2.30314	2.35872	2.46515	2.24173	2.27303	2.20096	2.15089	2.31302		1.9613	1.98031	2.15911		2.02932	2.05917	1.92407	2.01442
Tmem86b	0.119859	0.0117084	0.00100396	24	14	0.159923	1.77649	1.5025	1.58246	1.59228	1.57107		1.75558	1.6671	1.69591	1.82468	1.66406	2.01496	1.94863	1.89248	2.13422		1.89687	2.00266	1.89486		1.73047	1.75977	1.7657	1.73352
Ccdc141	0.119859	0.0117084	0.00100396	24	16	0.157464	4.36829	4.25958	4.31471	4.35304	4.35798		4.33053	4.46289	4.45783	4.52012	4.44629	4.35575	4.5568	4.58952	4.52267		4.64903	4.68561	4.5462		4.71197	4.48261	4.67271	4.66391
Fgf18	0.119859	0.0117084	0.00100396	24	14	0.155003	1.04788	1.15332	1.16801	0.977236	1.29285		1.27339	1.29969	1.55019	1.55501	1.46678	1.22402	1.5765	1.41636	1.4042		1.53533	1.41217	1.37341		1.69414	1.34805	1.31823	1.31888
Sbk3	0.119859	0.0117084	0.00100396	24	20	0.150492	-0.0800493	-0.126252	0.0849965	0.0856382	-0.255521		-0.21812	0.0312667	-0.277523	-0.103186	-0.192166	-0.263445	-0.132881	-0.09398	0.114857		0.0635766	0.159796	0.217614		-0.0303817	0.224588	0.341061	-0.0900227
Klf11	0.119859	0.0117084	0.00100396	24	0	0.145779	3.58193	3.55771	3.70653	3.55642	3.33709		3.50901	3.42286	3.09681	3.25593	3.21177	3.41603	3.23302	3.24716	3.23442		3.25069	3.25861	3.44908		3.37483	3.22523	3.44108	3.35222
Fzd4	0.119859	0.0117084	0.00100396	24	10	0.145349	2.53425	2.83207	2.86581	2.47728	2.94838		2.7768	2.92129	2.99465	3.11537	2.90745	2.97471	2.94456	2.87439	2.88174		2.67931	2.84542	2.76265		2.88905	2.74961	2.61317	2.6216
D16Ertd472e	0.119859	0.0117084	0.00100396	24	12	0.144235	3.76183	3.68123	3.32413	3.60262	3.8914		3.68334	3.70825	4.05148	4.01932	4.02929	3.76968	4.04321	3.82314	4.08985		3.75131	3.85907	3.90566		3.88372	3.78156	3.60594	3.88093
Carhsp1	0.119859	0.0117084	0.00100396	24	10	0.141021	6.04513	6.05177	5.89179	5.96383	6.19142		6.09356	6.05801	6.31356	6.31013	6.21879	6.09591	6.24456	5.97957	6.25153		5.93524	5.9339	6.11586		6.02335	5.97007	5.90493	5.94549
Cfap206	0.119859	0.0117084	0.00100396	24	2	0.140626	1.9806	2.08516	1.90887	2.15823	1.89667		1.98613	1.83032	1.78668	1.75076	1.67242	1.68538	1.54756	1.53622	1.8383		1.65767	1.72264	1.726		1.63554	1.62391	1.8713	1.83781
Rbm11	0.119859	0.0117084	0.00100396	24	2	0.140572	2.92744	2.95449	2.9036	3.02974	2.90386		2.87144	2.7602	2.69258	2.61063	2.69812	2.84574	2.69665	2.63886	2.61104		2.64945	2.64187	2.82188		2.77901	2.6369	2.80942	2.93308
Rgcc	0.119859	0.0117084	0.00100396	24	10	0.140401	2.67507	2.82637	2.85096	2.61106	2.99028		2.91763	2.94082	3.22993	3.13107	2.98595	3.00484	3.1462	2.97554	2.96391		2.93895	2.86929	2.8912		3.11289	2.98217	2.6489	2.56967
Sgk3	0.119859	0.0117084	0.00100396	24	10	0.139027	2.62764	2.42365	2.38387	2.44898	2.61091		2.62026	2.5943	2.74403	2.75507	2.69306	2.66292	2.71115	2.5624	2.65507		2.35708	2.45503	2.67211		2.59489	2.33756	2.24341	2.58469
Fst	0.119859	0.0117084	0.00100396	24	4	0.137372	-0.25198	-0.388247	-0.215195	-0.498944	-0.216446		-0.13498	-0.342649	-0.304236	-0.468798	-0.402281	-0.427379	-0.630606	-0.729522	-0.575921		-0.468996	-0.656074	-0.505754		-0.324307	-0.575308	-0.461778	-0.311803
Pan2	0.119859	0.0117084	0.00100396	24	16	0.134874	3.90227	3.77918	3.60228	3.79965	3.74639		3.7226	3.73512	3.68067	3.78088	3.73396	3.9873	3.99673	3.88481	4.0565		3.9196	4.05248	4.03903		3.87683	3.80542	3.97162	3.89959
Fam183b	0.119859	0.0117084	0.00100396	24	2	0.131734	3.40271	3.37844	3.55624	3.3266	3.21713		3.41404	3.29548	3.28746	3.1403	3.15071	3.16179	3.16209	2.97947	3.1313		3.18109	2.99494	3.2805		3.29556	3.38522	3.1219	3.27522
4933407L21Rik	0.119859	0.0117084	0.00100396	24	0	0.128795	2.1376	2.22345	2.21493	1.99887	1.83797		2.12223	1.91316	1.76418	1.81796	1.85332	1.90389	1.83431	1.75427	2.01137		1.92049	1.90603	2.13694		1.99283	2.04453	2.08967	2.07727
Slc23a4	0.119859	0.0117084	0.00100396	24	22	0.124629	-0.39074	-0.316166	-0.283142	-0.324175	-0.485796		-0.433367	-0.428582	-0.758221	-0.742424	-0.569472	-0.328826	-0.649199	-0.537187	-0.468138		-0.337022	-0.424029	-0.416412		-0.668774	-0.28176	-0.0653527	-0.356968
Insig1	0.119859	0.0117084	0.00100396	24	0	0.123349	7.05886	7.03799	7.07655	6.96246	6.8928		6.90448	6.80726	6.71101	6.70296	6.76557	6.80313	6.82501	6.76076	6.72567		6.76601	6.77177	6.96772		6.75839	6.82111	6.95795	6.99496
Aif1	0.119859	0.0117084	0.00100396	24	22	0.122244	1.42397	1.47029	1.56322	1.40197	1.42464		1.49811	1.29541	1.38608	1.42295	1.25055	1.27055	1.42173	1.24384	1.35424		1.44726	1.39244	1.63892		1.64287	1.62117	1.47109	1.70495
Tesk2	0.119859	0.0117084	0.00100396	24	10	0.120634	3.10752	2.95055	2.66965	2.94033	3.04733		3.06811	2.87702	3.20132	3.10328	3.20699	3.06056	3.22492	3.07715	3.24114		2.98724	3.0327	3.01302		2.73746	2.92669	2.87198	2.99141
Kmt5c	0.119859	0.0117084	0.00100396	24	12	0.11738	3.85229	3.71296	3.75607	3.8077	3.81039		3.85697	3.79565	3.90966	3.93396	3.83656	4.02993	4.02482	4.01574	4.05756		3.92688	4.01653	3.91191		3.85053	3.96439	3.76703	3.6835
Ntn1	0.119859	0.0117084	0.00100396	24	2	0.117062	4.92831	5.03662	5.13552	4.80328	4.89671		4.8777	4.82252	4.6376	4.85583	4.63412	4.79487	4.66382	4.67012	4.66541		4.72598	4.65713	4.78164		4.89153	4.83025	4.7326	4.70345
Sgcz	0.119859	0.0117084	0.00100396	24	16	0.113575	2.12548	1.84435	2.16488	1.91271	2.12774		2.15582	2.05986	2.1567	2.15675	2.12786	2.26449	2.23899	2.35879	2.27702		2.22793	2.65247	2.2705		2.21707	2.30396	2.28598	2.40268
Chrm3	0.119859	0.0117084	0.00100396	24	22	0.110968	3.89383	3.87366	4.04118	4.07063	3.8559		3.74581	3.84806	3.65286	3.6737	3.79909	3.77743	3.73472	3.88122	3.71034		3.89098	3.95974	3.8079		3.97366	3.87432	3.98214	3.87134
Pgr15l	0.119859	0.0117084	0.00100396	24	0	0.110653	3.28007	3.38837	3.76699	3.38481	3.33537		3.29281	3.30037	3.05052	3.2083	3.18733	3.3548	3.2076	3.15888	3.03118		3.11799	3.2525	3.21581		3.55072	3.21675	3.32288	3.23961
Slc30a1	0.119859	0.0117084	0.00100396	24	2	0.107672	5.75704	5.74874	5.84175	5.78819	5.68803		5.70727	5.6178	5.49876	5.48933	5.52766	5.69092	5.54153	5.53457	5.52052		5.5097	5.57478	5.65969		5.63193	5.56025	5.68563	5.65107
Slc6a17	0.119859	0.0117084	0.00100396	24	4	0.106609	9.20756	9.17717	9.17532	9.24785	9.14312		9.2027	9.14818	9.08184	9.06023	9.15818	9.11887	9.01364	9.08462	9.03499		9.0099	8.98689	9.00745		8.90953	8.97073	9.05529	8.98232
Gm16973	0.119859	0.0117084	0.00100396	24	16	0.106243	1.73564	1.54611	1.72913	1.56121	1.64604		1.61451	1.59011	1.66135	1.64974	1.67332	1.7386	1.77763	1.81348	1.80976		1.79838	1.83263	1.79856		1.83112	1.71775	1.71384	1.84233
Tfeb	0.119859	0.0117084	0.00100396	24	12	0.102483	3.76558	3.56905	3.43264	3.64154	3.72651		3.74809	3.61475	3.85818	3.83283	3.76461	3.77239	3.88782	3.67555	3.89915		3.6566	3.64084	3.7699		3.64237	3.64537	3.50412	3.52305
Il15ra	0.119859	0.0117084	0.00100396	24	14	0.101163	1.45365	1.30632	1.2643	1.27662	1.34729		1.47523	1.43722	1.37538	1.52481	1.44037	1.69151	1.60272	1.48816	1.60155		1.46996	1.566	1.56736		1.37228	1.46097	1.52726	1.32873
Thoc2l	0.119859	0.0117084	0.00100396	24	14	0.098771	3.53945	3.50704	3.51191	3.48389	3.47051		3.55221	3.58902	3.57998	3.56181	3.64031	3.77132	3.71802	3.74827	3.80389		3.64931	3.87571	3.68571		3.66421	3.58859	3.58603	3.89571
Usp40	0.119859	0.0117084	0.00100396	24	14	0.0979404	4.31818	4.24821	4.24131	4.29401	4.26941		4.30968	4.28822	4.31512	4.3689	4.34711	4.47693	4.47768	4.48785	4.50153		4.3029	4.58606	4.44514		4.35864	4.25275	4.2683	4.41752
Nme5	0.119859	0.0117084	0.00100396	24	2	0.0974173	2.52791	2.51357	2.60046	2.62543	2.40715		2.56086	2.48336	2.45639	2.33163	2.28465	2.40713	2.25867	2.27954	2.4538		2.31243	2.35628	2.50671		2.44178	2.32759	2.47403	2.51576
Rbm38	0.119859	0.0117084	0.00100396	24	14	0.097134	2.24293	2.16851	2.34312	2.08432	2.2562		2.19867	2.21425	2.36604	2.1988	2.30505	2.33114	2.51938	2.41576	2.39807		2.42099	2.47639	2.4064		2.44086	2.29045	2.3267	2.22867
Pld1	0.119859	0.0117084	0.00100396	24	12	0.0933467	3.89472	3.77249	3.80502	3.74467	3.89216		3.89453	3.91945	3.93977	4.12439	3.95947	4.01371	4.04828	3.93581	4.06375		3.86815	3.85869	3.99856		3.99451	3.84647	3.74932	3.8038
Pola2	0.119859	0.0117084	0.00100396	24	16	0.0916702	2.1139	2.01584	2.02462	2.13963	2.06188		2.07754	2.03843	2.15985	2.05587	2.09438	2.13193	2.18071	2.17732	2.23433		2.21009	2.2413	2.22361		2.28614	2.24838	2.18295	2.11236
Slc20a2	0.119859	0.0117084	0.00100396	24	4	0.0900169	6.70168	6.64846	6.66244	6.6514	6.59529		6.65665	6.6245	6.53135	6.57535	6.55016	6.61298	6.54987	6.52225	6.48568		6.43702	6.41192	6.60205		6.424	6.4753	6.48707	6.52679
Zfp941	0.119859	0.0117084	0.00100396	24	2	0.0882905	6.16289	6.15149	6.20502	6.25124	6.09165		6.12545	6.07736	5.96179	5.95402	6.02563	6.07671	5.94016	6.02599	5.97852		5.98585	5.98868	6.06348		5.9714	5.96116	6.14955	6.09151
Cyp4x1	0.119859	0.0117084	0.00100396	24	20	0.0875997	3.30048	3.3324	3.32637	3.47277	3.26258		3.31022	3.26507	3.09038	3.20604	3.26665	3.33315	3.29939	3.33258	3.29708		3.48179	3.44072	3.31987		3.38805	3.32889	3.48208	3.47809
Celsr3	0.119859	0.0117084	0.00100396	24	16	0.0860411	7.12401	7.06785	7.05856	7.12469	7.03449		7.10643	7.05536	7.03201	7.08436	7.08837	7.262	7.21738	7.24569	7.29588		7.2282	7.37686	7.16309		7.13469	7.13892	7.24449	7.11096
Por	0.119859	0.0117084	0.00100396	24	6	0.0834805	7.14155	7.17246	7.23725	7.21836	7.17186		7.19014	7.16567	7.19501	7.14862	7.13167	7.14857	7.12411	7.07394	7.10087		7.099	6.98541	7.04127		7.02682	7.09323	7.02011	6.94061
Nras	0.119859	0.0117084	0.00100396	24	10	0.0826181	4.99832	5.0282	4.93146	4.96241	5.09241		5.03075	4.97151	5.09243	5.18383	5.06687	5.11798	5.11332	5.01118	5.1421		4.95703	4.96847	4.98789		5.06476	4.92436	4.85328	4.97036
AI429214	0.119859	0.0117084	0.00100396	24	0	0.0825525	0.629223	0.818442	0.78168	0.544123	0.553841		0.575645	0.746848	0.476591	0.512476	0.530889	0.543163	0.403149	0.528543	0.509003		0.546899	0.586949	0.532868		0.748148	0.594561	0.301754	0.832596
Rttn	0.119859	0.0117084	0.00100396	24	14	0.0817883	3.10036	3.08522	3.024	3.07317	3.06223		3.13137	3.18623	3.11102	3.26362	3.23872	3.20885	3.26091	3.24508	3.31946		3.16635	3.32245	3.31226		3.21962	3.07392	3.21346	3.28818
Zbtb22	0.119859	0.0117084	0.00100396	24	2	0.0810732	4.95416	4.90659	4.89528	4.9548	4.91462		4.93885	4.83313	4.70104	4.75247	4.8087	4.84905	4.72366	4.71709	4.71847		4.74133	4.72604	4.85584		4.68066	4.78435	4.90383	4.77682
Trp53inp1	0.119859	0.0117084	0.00100396	24	10	0.078751	4.15842	4.17909	4.34342	4.14213	4.23844		4.28167	4.25172	4.3105	4.35607	4.27783	4.34448	4.26484	4.2412	4.32829		4.08258	4.23251	4.20748		4.25063	4.12983	4.07809	4.19453
Fxyd7	0.119859	0.0117084	0.00100396	24	20	0.0784696	4.06347	4.18429	4.22287	4.13766	4.15986		4.13603	4.11536	4.12055	4.11796	4.05407	4.16323	4.08904	4.15071	4.13093		4.4145	4.1999	4.19854		4.46137	4.30592	4.35617	4.29542
Cetn2	0.119859	0.0117084	0.00100396	24	4	0.0779316	4.78039	4.84529	4.90396	4.82455	4.79554		4.87763	4.82784	4.8613	4.79791	4.75418	4.79895	4.68718	4.74945	4.68196		4.68533	4.65523	4.71835		4.77611	4.85494	4.66233	4.74392
Zbtb26	0.119859	0.0117084	0.00100396	24	14	0.0766852	3.36063	3.41371	3.38327	3.28934	3.4989		3.33626	3.47062	3.55257	3.61277	3.55103	3.45397	3.55631	3.60326	3.55813		3.51595	3.56215	3.49113		3.56356	3.54778	3.4537	3.47369
Ints9	0.119859	0.0117084	0.00100396	24	16	0.0756336	3.35936	3.36275	3.34273	3.32987	3.43297		3.32994	3.32213	3.3342	3.46504	3.39096	3.37912	3.46044	3.44751	3.43331		3.51804	3.45503	3.47354		3.46832	3.43014	3.48845	3.54236
Rtl5	0.119859	0.0117084	0.00100396	24	4	0.075563	6.98276	6.95708	7.02327	7.01701	6.91167		6.94097	6.9695	6.92097	6.88987	6.94015	6.86523	6.8349	6.90605	6.84077		6.89794	6.8141	6.77568		6.81447	6.90624	6.81698	6.81521
Tmcc3	0.119859	0.0117084	0.00100396	24	14	0.0751081	6.05155	6.12858	6.00754	6.08908	6.18376		6.12245	6.16265	6.31608	6.22364	6.27796	6.16056	6.24792	6.26617	6.26297		6.24838	6.26735	6.13889		6.21135	6.19864	6.18043	6.14997
Ahctf1	0.119859	0.0117084	0.00100396	24	12	0.0750242	6.04363	6.0498	6.0391	6.06994	6.08564		6.1232	6.16469	6.21387	6.20128	6.21658	6.16596	6.20641	6.23943	6.19091		6.19801	6.2301	6.08673		6.21849	6.11134	6.09297	6.13091
Rims3	0.119859	0.0117084	0.00100396	24	4	0.0741875	7.35807	7.3509	7.40648	7.50219	7.33666		7.37228	7.34293	7.26675	7.26501	7.33179	7.29857	7.24431	7.29781	7.2394		7.23801	7.24206	7.24517		7.14861	7.27168	7.33131	7.14631
Hspa13	0.119859	0.0117084	0.00100396	24	4	0.0727491	6.38885	6.413	6.51105	6.50276	6.40293		6.40294	6.44335	6.39958	6.34926	6.42416	6.41026	6.35955	6.35591	6.30233		6.28023	6.29607	6.30365		6.38564	6.33822	6.29463	6.26027
Tusc1	0.119859	0.0117084	0.00100396	24	2	0.0726437	2.72465	2.65139	2.73314	2.62706	2.62029		2.65416	2.66457	2.58518	2.5641	2.62205	2.48891	2.52759	2.51529	2.48334		2.58303	2.48093	2.50757		2.4867	2.52173	2.65925	2.60116
Pcnx4	0.119859	0.0117084	0.00100396	24	4	0.0708642	6.27397	6.28309	6.35861	6.35951	6.25943		6.29136	6.22333	6.17633	6.15745	6.21237	6.24493	6.14703	6.19173	6.15908		6.14086	6.1396	6.17817		6.11998	6.14471	6.20171	6.16289
Dusp18	0.119859	0.0117084	0.00100396	24	2	0.0693192	4.23994	4.30476	4.26625	4.20883	4.1884		4.22162	4.11101	4.02696	4.10288	4.07082	4.14565	4.01213	4.0446	4.11018		4.09235	4.04262	4.06555		4.13919	4.07949	4.04058	4.06781
Prrt1	0.119859	0.0117084	0.00100396	24	18	0.0687409	5.0325	4.99832	5.0099	4.94173	4.8832		4.8911	4.94884	4.87551	4.88191	4.91257	4.93927	4.96441	5.00004	5.08848		5.16781	5.09426	4.97913		5.03968	5.00052	4.96879	5.18649
Hacd1	0.119859	0.0117084	0.00100396	24	10	0.0684961	2.59166	2.65436	2.58565	2.69425	2.68538		2.68355	2.69931	2.8409	2.75071	2.74527	2.70833	2.82498	2.6818	2.7972		2.66095	2.65773	2.71904		2.71842	2.58486	2.52356	2.65721
Slc7a6	0.119859	0.0117084	0.00100396	24	14	0.0680291	3.64143	3.80179	3.69284	3.6791	3.72552		3.76127	3.70065	3.77333	3.74739	3.7524	3.9356	3.91912	3.89126	3.90775		3.8301	4.05908	3.87348		3.86752	3.80797	3.87606	3.8908
Cdr2l	0.119859	0.0117084	0.00100396	24	12	0.0655453	5.5637	5.52616	5.36153	5.55322	5.62446		5.52606	5.58832	5.68819	5.68269	5.67865	5.56946	5.69709	5.62778	5.66778		5.61074	5.59977	5.6032		5.54348	5.63774	5.55702	5.47676
Lhfpl2	0.119859	0.0117084	0.00100396	24	4	0.0650381	4.39725	4.35608	4.35912	4.38373	4.38073		4.29781	4.27156	4.26397	4.27597	4.24442	4.28159	4.24934	4.24041	4.26715		4.23735	4.18944	4.24598		4.25853	4.2697	4.18462	4.06909
Ubtd2	0.119859	0.0117084	0.00100396	24	2	0.0650177	3.77521	3.86768	3.84713	3.85181	3.84498		3.82032	3.74501	3.67849	3.76597	3.74318	3.83659	3.69219	3.72399	3.71695		3.72404	3.74404	3.72851		3.84239	3.72344	3.73833	3.86139
Serac1	0.119859	0.0117084	0.00100396	24	16	0.0633816	4.49887	4.51431	4.50915	4.53507	4.48296		4.52962	4.59148	4.57421	4.60784	4.63133	4.63542	4.66329	4.68204	4.69239		4.70629	4.74131	4.53354		4.67446	4.64913	4.53491	4.57116
Atad1	0.119859	0.0117084	0.00100396	24	4	0.0631866	6.69544	6.6704	6.74204	6.7393	6.68482		6.70438	6.68533	6.67011	6.6509	6.68727	6.69456	6.61787	6.67779	6.59111		6.53235	6.5833	6.6287		6.59597	6.56249	6.61147	6.60604
Etfa	0.119859	0.0117084	0.00100396	24	2	0.0631205	4.89612	4.92334	4.90026	4.85383	4.89351		4.91354	4.81489	4.8057	4.84286	4.81074	4.81292	4.75417	4.73204	4.76808		4.69455	4.74629	4.87149		4.84748	4.79578	4.8381	4.93615
Negr1	0.119859	0.0117084	0.00100396	24	0	0.0623456	7.62727	7.66003	7.65038	7.68211	7.61252		7.59419	7.60213	7.52379	7.49898	7.5561	7.5777	7.4228	7.58543	7.51482		7.54422	7.59626	7.53922		7.57839	7.53567	7.66634	7.69394
Tox	0.119859	0.0117084	0.00100396	24	20	0.0621598	4.54015	4.55149	4.47666	4.57186	4.51238		4.47712	4.55797	4.44804	4.41899	4.49762	4.52612	4.44085	4.56588	4.55119		4.58247	4.63741	4.61403		4.56913	4.55123	4.71292	4.70345
Atxn7l3b	0.119859	0.0117084	0.00100396	24	4	0.0606513	7.92409	7.94581	7.88457	7.94293	7.92573		7.89889	7.88382	7.90256	7.86768	7.90728	7.8561	7.81886	7.86264	7.84422		7.76728	7.82865	7.80839		7.80554	7.83112	7.81514	7.781
Smarca5	0.119859	0.0117084	0.00100396	24	6	0.0606323	6.98274	6.98679	7.04282	7.04114	6.99403		7.01029	7.00909	6.95238	6.99111	7.01795	6.9963	6.91138	6.97421	6.92118		6.83792	6.90436	6.92928		6.89799	6.89342	6.9166	6.97679
Cep162	0.119859	0.0117084	0.00100396	24	14	0.0603996	4.02988	3.98755	3.97764	3.93779	3.96406		4.01637	4.07709	4.06796	4.07972	4.0557	4.09491	4.08827	4.14637	4.13779		4.13761	4.16483	4.03748		4.048	4.00759	4.03777	4.18809
Txndc5	0.119859	0.0117084	0.00100396	24	4	0.0602319	6.62596	6.68634	6.69846	6.66855	6.65222		6.64753	6.61727	6.56444	6.6396	6.57836	6.60928	6.54556	6.58302	6.53857		6.60629	6.48848	6.51447		6.58959	6.60116	6.56307	6.40494
Cpeb2	0.119859	0.0117084	0.00100396	24	14	0.0596518	6.87869	6.8359	6.84306	6.76235	6.85853		6.85869	6.90928	6.91061	6.91347	6.96795	6.93657	6.94099	7.02621	6.98324		6.94305	6.99552	6.9878		6.91989	6.82303	6.9748	7.06846
Tsfm	0.119859	0.0117084	0.00100396	24	6	0.0596389	4.0722	4.00505	4.06596	4.04472	4.08634		4.09212	4.09203	4.19184	4.04619	4.07213	4.01355	4.05753	4.00891	3.93398		3.96608	3.89645	4.01878		3.89838	4.0508	4.00769	3.93939
Pik3cb	0.119859	0.0117084	0.00100396	24	8	0.0594947	5.1707	5.23172	5.07811	5.14487	5.1779		5.16142	5.20624	5.23403	5.15803	5.23865	5.17889	5.16317	5.21795	5.1275		5.06679	5.14545	5.09013		5.03202	5.08917	5.02746	5.11603
Tmem170	0.119859	0.0117084	0.00100396	24	14	0.0589562	1.86805	1.82992	1.78958	1.69315	1.88143		1.7899	1.76043	1.95224	1.8398	1.90482	1.85337	1.9648	1.92299	1.98689		1.94281	1.88886	1.98965		1.93526	1.92157	1.80673	1.92188
Eif2d	0.119859	0.0117084	0.00100396	24	14	0.0583661	4.02589	4.03461	4.05345	4.08929	4.06072		4.14869	4.02852	4.0913	4.1315	4.07707	4.22331	4.18843	4.13827	4.23759		4.10329	4.19033	4.21339		4.11934	4.09556	4.10589	4.07638
Lmnb2	0.119859	0.0117084	0.00100396	24	12	0.0579199	5.13652	5.11608	5.06438	5.12209	5.18933		5.15481	5.22117	5.29775	5.21849	5.25097	5.204	5.23052	5.23264	5.23797		5.24423	5.22799	5.1053		5.15772	5.20835	5.17359	5.11022
Polg	0.119859	0.0117084	0.00100396	24	14	0.0552269	5.77982	5.78754	5.67052	5.7502	5.78348		5.78319	5.7913	5.8588	5.86129	5.86086	5.82451	5.87103	5.89271	5.9073		5.85323	5.92925	5.77799		5.8389	5.87347	5.79761	5.69743
Lmna	0.119859	0.0117084	0.00100396	24	8	0.0551789	5.74279	5.68725	5.7547	5.77604	5.76347		5.7547	5.72868	5.78064	5.78987	5.75987	5.75	5.77731	5.68685	5.73211		5.65449	5.58436	5.69409		5.64494	5.70261	5.55682	5.55478
Cmpk2	0.119859	0.0117084	0.00100396	24	0	0.0544703	5.19024	5.25769	5.34975	5.28474	5.24603		5.21004	5.25228	5.17202	5.18016	5.19564	5.15404	5.10672	5.16768	5.15541		5.21024	5.18332	5.15025		5.27516	5.2572	5.22793	5.12657
Gigyf1	0.119859	0.0117084	0.00100396	24	16	0.0539327	6.64998	6.56514	6.58814	6.59326	6.61301		6.59385	6.58107	6.6017	6.61128	6.61441	6.65925	6.67899	6.64841	6.73327		6.66547	6.73221	6.68929		6.60914	6.62907	6.7121	6.70637
Supt20	0.119859	0.0117084	0.00100396	24	14	0.0528685	4.54117	4.4567	4.44243	4.39383	4.47347		4.46315	4.51142	4.56235	4.54496	4.52157	4.52713	4.58665	4.60067	4.59089		4.47418	4.63927	4.60875		4.51913	4.60014	4.46555	4.53638
Plekhm1	0.119859	0.0117084	0.00100396	24	12	0.052538	4.96067	4.9733	4.95507	5.02277	5.00967		4.99762	5.07159	5.07988	5.10011	5.11408	5.01953	5.12582	5.07116	5.1128		5.13267	5.07535	5.01666		5.06477	5.05152	5.02477	4.97425
2310057M21Rik	0.119859	0.0117084	0.00100396	24	4	0.0525284	4.56077	4.49254	4.50282	4.6283	4.55194		4.5304	4.51044	4.49129	4.49398	4.5398	4.5227	4.44428	4.48971	4.47922		4.38396	4.41936	4.48912		4.39224	4.37916	4.50835	4.4847
Uvrag	0.119859	0.0117084	0.00100396	24	6	0.0523866	5.29142	5.24836	5.20858	5.31193	5.25595		5.28053	5.23112	5.22906	5.27037	5.20888	5.22549	5.17698	5.21144	5.18844		5.16328	5.16405	5.1806		5.20054	5.15479	5.17785	5.09493
Slbp	0.119859	0.0117084	0.00100396	24	6	0.051903	4.41055	4.40883	4.42059	4.42993	4.46769		4.48621	4.46345	4.46465	4.42163	4.47317	4.47705	4.38149	4.36967	4.32965		4.30098	4.31476	4.4047		4.36072	4.40365	4.38904	4.49402
Aph1a	0.119859	0.0117084	0.00100396	24	8	0.051487	5.34952	5.33301	5.33713	5.25439	5.35789		5.40103	5.28657	5.39002	5.36156	5.34216	5.37237	5.37208	5.28441	5.34977		5.26334	5.26291	5.29927		5.30244	5.26986	5.25982	5.1158
Rftn2	0.119859	0.0117084	0.00100396	24	0	0.0512696	5.4292	5.53185	5.4824	5.50099	5.40444		5.42992	5.47631	5.41983	5.44267	5.40901	5.32578	5.40882	5.31399	5.39602		5.4099	5.34046	5.44019		5.53119	5.45926	5.4246	5.46371
Actr3b	0.119859	0.0117084	0.00100396	24	20	0.0498523	4.70193	4.75211	4.69684	4.788	4.74334		4.73735	4.70058	4.74023	4.65208	4.72862	4.70754	4.69142	4.75517	4.68161		4.80951	4.78995	4.75289		4.84544	4.79765	4.83171	4.91414
Zfp110	0.119859	0.0117084	0.00100396	24	0	0.0477097	4.21572	4.30481	4.32307	4.28337	4.22291		4.26798	4.25628	4.13728	4.205	4.19076	4.2371	4.1758	4.09431	4.21276		4.14668	4.22213	4.21782		4.24327	4.23557	4.21163	4.26837
Adnp2	0.119859	0.0117084	0.00100396	24	2	0.0465539	5.2751	5.31805	5.3667	5.38391	5.2817		5.25403	5.28097	5.21459	5.20927	5.19941	5.25456	5.22292	5.1934	5.20945		5.24896	5.21036	5.21103		5.23234	5.20806	5.2967	5.23527
Ylpm1	0.119859	0.0117084	0.00100396	24	14	0.0462227	7.38194	7.37433	7.41576	7.42498	7.37826		7.40723	7.44924	7.45504	7.45668	7.49495	7.43234	7.48006	7.51927	7.52164		7.53474	7.51522	7.43891		7.47678	7.41469	7.42561	7.53888
Sipa1l3	0.119859	0.0117084	0.00100396	24	14	0.0458416	6.47157	6.42571	6.40247	6.48618	6.4734		6.4465	6.48688	6.50724	6.52594	6.55993	6.4682	6.51956	6.57614	6.57742		6.61555	6.55293	6.45829		6.48403	6.50536	6.49809	6.5088
Map2k1	0.119859	0.0117084	0.00100396	24	2	0.0457323	7.87083	7.9584	7.96646	8.01613	7.93648		7.93419	7.92426	7.92294	7.86544	7.89818	7.88935	7.85224	7.86438	7.81562		7.90965	7.82723	7.81298		7.92316	7.94338	7.89822	7.76748
Cmip	0.119859	0.0117084	0.00100396	24	2	0.0456859	8.76681	8.78068	8.84597	8.86616	8.75517		8.76023	8.75393	8.70004	8.68416	8.72525	8.70828	8.6799	8.72171	8.66284		8.78416	8.68145	8.65136		8.77035	8.73258	8.74072	8.63366
Dgcr8	0.119859	0.0117084	0.00100396	24	14	0.045599	5.4995	5.49215	5.48706	5.55281	5.47939		5.5431	5.55145	5.6264	5.56529	5.59131	5.54506	5.6204	5.59163	5.62503		5.59323	5.57857	5.5568		5.51564	5.59517	5.52736	5.56206
Tmed5	0.119859	0.0117084	0.00100396	24	6	0.0448761	4.30315	4.27487	4.28608	4.27996	4.3091		4.28978	4.32428	4.34361	4.24947	4.32663	4.31439	4.24563	4.24776	4.25416		4.19571	4.23496	4.23313		4.21734	4.18577	4.24231	4.42924
Spata5	0.119859	0.0117084	0.00100396	24	10	0.0447509	4.3427	4.33969	4.40792	4.40877	4.36152		4.45126	4.37733	4.44423	4.376	4.41334	4.43668	4.41638	4.40066	4.42381		4.34109	4.37635	4.36052		4.32743	4.27762	4.30625	4.3528
Plcb1	0.119859	0.0117084	0.00100396	24	20	0.044399	6.74595	6.74688	6.69091	6.67756	6.67983		6.70189	6.74105	6.67061	6.73049	6.70673	6.6312	6.64874	6.71107	6.73043		6.76342	6.82051	6.7395		6.76468	6.76014	6.90665	6.9465
Arhgef40	0.119859	0.0117084	0.00100396	24	12	0.0443182	6.05029	6.00493	6.04161	6.02772	6.0525		6.04081	6.03625	6.05534	6.0943	6.10499	6.08512	6.12512	6.08729	6.15146		6.0591	6.10243	6.04468		5.97001	6.09232	5.99863	5.9128
Ppp2cb	0.119859	0.0117084	0.00100396	24	4	0.0443096	6.20792	6.19556	6.25892	6.20267	6.18942		6.21148	6.22829	6.19722	6.1599	6.24	6.11467	6.13172	6.16614	6.10638		6.10343	6.13118	6.1543		6.17575	6.13667	6.14579	6.14712
Tab2	0.119859	0.0117084	0.00100396	24	14	0.0442734	5.85337	5.87338	5.82817	5.89035	5.87934		5.87916	5.83942	5.90946	5.88557	5.93577	5.9091	5.96805	5.936	5.96655		5.95273	5.95176	5.94824		5.96573	5.84167	5.88106	6.04635
Hcfc2	0.119859	0.0117084	0.00100396	24	16	0.0442011	4.13984	4.29778	4.1793	4.25301	4.27366		4.23947	4.2184	4.26863	4.27527	4.29502	4.31718	4.30755	4.34253	4.34915		4.30293	4.37517	4.32063		4.31509	4.32429	4.25807	4.31115
Calu	0.119859	0.0117084	0.00100396	24	4	0.044181	5.9915	6.01231	6.05667	5.94099	6.04807		5.99951	6.02252	6.034	6.0213	5.96799	5.99169	5.94389	5.96048	5.93463		5.91287	5.92139	5.95657		5.98923	5.95909	5.90823	5.97614
Csde1	0.119859	0.0117084	0.00100396	24	2	0.0433564	8.40705	8.42364	8.41282	8.40911	8.40783		8.39162	8.3996	8.34571	8.33828	8.37959	8.37641	8.29827	8.33394	8.30194		8.27884	8.29383	8.36522		8.3221	8.2861	8.36187	8.41564
Bcl9l	0.119859	0.0117084	0.00100396	24	16	0.043319	6.10294	6.07224	6.0809	6.13613	6.09041		6.09033	6.04418	6.03088	6.0962	6.12845	6.12001	6.15046	6.1613	6.16998		6.22991	6.16421	6.10847		6.15707	6.14756	6.08957	6.14548
Kbtbd2	0.119859	0.0117084	0.00100396	24	6	0.0428942	6.31874	6.28872	6.31929	6.33659	6.32883		6.31759	6.39625	6.37776	6.34641	6.41697	6.30144	6.27113	6.37383	6.28151		6.22731	6.29253	6.25606		6.25863	6.26347	6.29067	6.28021
Dcaf1	0.119859	0.0117084	0.00100396	24	10	0.0422689	5.71826	5.70865	5.69104	5.74689	5.76806		5.72471	5.77987	5.81034	5.75789	5.80955	5.77283	5.74337	5.82007	5.7278		5.74701	5.74813	5.67352		5.72586	5.70385	5.67776	5.68541
Zfp866	0.119859	0.0117084	0.00100396	24	12	0.0422606	5.44455	5.45039	5.50567	5.42279	5.47719		5.45317	5.48913	5.52939	5.52629	5.49471	5.51294	5.49972	5.55956	5.55557		5.47134	5.54962	5.44618		5.45351	5.43405	5.43709	5.4622
Tmem29	0.119859	0.0117084	0.00100396	24	20	0.0419239	3.69017	3.66464	3.72532	3.74657	3.6401		3.70114	3.69245	3.69661	3.64021	3.65392	3.70864	3.71096	3.67857	3.71255		3.76211	3.73978	3.74328		3.83711	3.77843	3.70919	3.78033
Sos2	0.119859	0.0117084	0.00100396	24	10	0.0412533	6.10761	6.11381	6.16064	6.16135	6.14689		6.16402	6.20937	6.20315	6.22095	6.20331	6.21563	6.17215	6.24817	6.16592		6.17725	6.1358	6.12056		6.18214	6.13376	6.07998	6.11323
Lmbrd2	0.119859	0.0117084	0.00100396	24	6	0.0411503	5.86328	5.90253	5.9521	5.94993	5.90943		5.92469	5.91394	5.89646	5.90321	5.9137	5.94947	5.86336	5.91317	5.86267		5.83169	5.84666	5.85575		5.85002	5.84649	5.84473	5.88895
Rbm18	0.119859	0.0117084	0.00100396	24	8	0.0409792	4.77054	4.84137	4.83642	4.85013	4.87626		4.81244	4.86217	4.88414	4.89046	4.90452	4.87264	4.84034	4.87887	4.82922		4.74726	4.82827	4.78995		4.8087	4.84619	4.75757	4.78983
Isy1	0.119859	0.0117084	0.00100396	24	6	0.040042	4.43534	4.36856	4.36089	4.36559	4.40788		4.45756	4.37479	4.42672	4.38354	4.39499	4.38481	4.34652	4.3578	4.36296		4.32296	4.30649	4.36685		4.31983	4.26288	4.32362	4.40073
Klhl9	0.119859	0.0117084	0.00100396	24	4	0.0389679	7.57138	7.59762	7.62875	7.62297	7.58562		7.56793	7.62795	7.58267	7.56858	7.60175	7.54539	7.51017	7.57285	7.50655		7.49896	7.52031	7.53847		7.5436	7.5725	7.56272	7.55451
Cdh2	0.119859	0.0117084	0.00100396	24	2	0.0383978	7.34468	7.33922	7.40743	7.37804	7.29414		7.31614	7.29645	7.23937	7.23425	7.2902	7.28939	7.24684	7.28733	7.23651		7.29038	7.24966	7.23888		7.27473	7.24582	7.25475	7.34396
Rnf20	0.119859	0.0117084	0.00100396	24	12	0.0379593	6.0559	6.05613	6.04744	6.10508	6.08458		6.09478	6.09159	6.12375	6.16637	6.14736	6.08962	6.16423	6.10959	6.17965		6.11294	6.12797	6.09764		6.1002	6.07154	6.03382	6.10661
Usp6nl	0.119859	0.0117084	0.00100396	24	10	0.0378287	5.10015	5.09158	5.09509	5.16108	5.15183		5.16644	5.10236	5.13795	5.20349	5.17477	5.16806	5.16685	5.18084	5.17342		5.11335	5.15254	5.12633		5.11989	5.05066	5.15473	5.06767
Poc5	0.119859	0.0117084	0.00100396	24	8	0.0378065	5.09951	5.05471	5.04435	5.11137	5.13419		5.10466	5.14254	5.16101	5.13697	5.1635	5.12215	5.1033	5.11009	5.1163		5.07846	5.11769	5.04599		5.04374	5.10686	5.07222	5.08285
Foxj2	0.119859	0.0117084	0.00100396	24	14	0.0366038	5.13453	5.11197	5.08718	5.04194	5.1764		5.12283	5.1043	5.14515	5.19491	5.15542	5.17097	5.17047	5.19676	5.21517		5.21584	5.1756	5.1761		5.18343	5.1259	5.14122	5.18346
Oat	0.119859	0.0117084	0.00100396	24	4	0.0361938	6.48357	6.47629	6.5461	6.46221	6.4676		6.4593	6.4994	6.44953	6.45202	6.4692	6.40337	6.40425	6.44757	6.38688		6.38437	6.37522	6.46462		6.40312	6.44399	6.4452	6.42183
Thap12	0.119859	0.0117084	0.00100396	24	6	0.0361623	5.74537	5.78895	5.76921	5.82178	5.80224		5.8041	5.80643	5.76968	5.8097	5.77576	5.79893	5.74036	5.76892	5.70464		5.67398	5.71224	5.78012		5.76805	5.73995	5.72704	5.75856
Ark2c	0.119859	0.0117084	0.00100396	24	20	0.03584	4.95497	4.92608	4.99159	4.92526	4.93006		4.94513	4.92105	4.91475	4.88	4.94063	4.91862	4.90052	4.98447	4.94808		5.03772	4.99932	4.93508		5.00654	4.95855	4.99876	5.01469
Tmem94	0.119859	0.0117084	0.00100396	24	18	0.03487	6.53892	6.54054	6.48746	6.52564	6.47063		6.48945	6.47417	6.40592	6.47574	6.47061	6.48524	6.49773	6.51243	6.54528		6.57944	6.57495	6.53333		6.50186	6.51603	6.63016	6.5317
Synrg	0.119859	0.0117084	0.00100396	24	2	0.0336565	7.32409	7.33071	7.33395	7.39775	7.28173		7.30288	7.27667	7.20586	7.24218	7.2625	7.27749	7.23788	7.26444	7.22663		7.29906	7.22684	7.23414		7.27416	7.23618	7.28571	7.25131
Rbm26	0.119859	0.0117084	0.00100396	24	14	0.0327898	5.74693	5.70667	5.73494	5.71845	5.74967		5.75436	5.75105	5.78448	5.76779	5.79742	5.81275	5.82679	5.83545	5.79142		5.80866	5.86918	5.77715		5.8025	5.77252	5.82503	5.87829
Hsdl1	0.119859	0.0117084	0.00100396	24	2	0.0327328	6.62358	6.59607	6.63869	6.63664	6.58536		6.61496	6.59014	6.58948	6.54719	6.57003	6.53549	6.52805	6.55892	6.50491		6.54747	6.51032	6.53473		6.51371	6.54614	6.56428	6.51553
Twf1	0.119859	0.0117084	0.00100396	24	6	0.0315347	5.53083	5.54342	5.53801	5.55055	5.5432		5.5888	5.55938	5.61514	5.56902	5.53152	5.58379	5.52312	5.51972	5.5488		5.47878	5.47836	5.52442		5.52564	5.49466	5.48629	5.56586
Rab8a	0.119859	0.0117084	0.00100396	24	4	0.0312087	5.20295	5.16397	5.22694	5.20766	5.17735		5.17519	5.18645	5.20896	5.18425	5.16757	5.14912	5.15068	5.13157	5.1562		5.15172	5.09815	5.13129		5.1612	5.15573	5.1635	5.10711
Ptpra	0.119859	0.0117084	0.00100396	24	2	0.0302897	7.45137	7.48177	7.48616	7.47973	7.46194		7.45546	7.41677	7.41794	7.41859	7.40533	7.40821	7.40974	7.37118	7.39403		7.41392	7.37413	7.38909		7.42891	7.42507	7.37099	7.37313
Psen1	0.119859	0.0117084	0.00100396	24	8	0.0297694	6.01681	6.024	5.98536	6.01522	6.01907		6.01077	6.03054	6.04593	6.07131	6.06071	5.98539	6.0118	6.04219	6.02195		6.0072	5.9722	5.95817		5.99554	5.99178	5.94578	5.91954
Rab5b	0.119859	0.0117084	0.00100396	24	4	0.0293081	7.45224	7.42183	7.43822	7.47315	7.43811		7.44719	7.45853	7.42574	7.4195	7.45654	7.39584	7.38665	7.38296	7.39857		7.38655	7.37577	7.41617		7.40574	7.39203	7.45804	7.41028
Ranbp3	0.119859	0.0117084	0.00100396	24	8	0.0284543	6.39864	6.40016	6.39191	6.46082	6.43997		6.4404	6.40164	6.4748	6.42691	6.43071	6.41368	6.42176	6.41604	6.38292		6.4071	6.36774	6.33066		6.38755	6.37885	6.36756	6.27022
Extl3	0.119859	0.0117084	0.00100396	24	2	0.0274026	7.69356	7.70378	7.6846	7.7191	7.69194		7.67117	7.67882	7.65309	7.68961	7.64675	7.61084	7.6097	7.65866	7.62654		7.67086	7.64375	7.60692		7.66026	7.67541	7.67972	7.58466
Zfp871	0.119859	0.0117084	0.00100396	24	8	0.0253427	7.25401	7.25736	7.3016	7.27126	7.26469		7.28552	7.3046	7.26243	7.28985	7.29013	7.32729	7.22406	7.32019	7.27906		7.18536	7.24977	7.25258		7.24907	7.1247	7.24509	7.24583
Eif3c	0.119859	0.0117084	0.00100396	24	4	0.024237	7.50349	7.53276	7.52589	7.54288	7.52189		7.50542	7.50439	7.49002	7.48632	7.50148	7.47102	7.46731	7.47814	7.45549		7.51363	7.45432	7.44267		7.4752	7.46288	7.48899	7.49689
Bag6	0.119859	0.0117084	0.00100396	24	2	0.023603	8.13324	8.14256	8.13756	8.14861	8.11849		8.12706	8.08831	8.07618	8.08536	8.09761	8.08475	8.06901	8.07403	8.08086		8.08692	8.0516	8.06778		8.05981	8.10588	8.0913	8.00693
Larp4b	0.119859	0.0117084	0.00100396	24	6	0.0192228	6.5439	6.52523	6.57602	6.53937	6.56597		6.53776	6.55131	6.55519	6.54557	6.59396	6.54777	6.52913	6.56731	6.53816		6.50979	6.51824	6.52391		6.52859	6.49145	6.52395	6.51526
Prok2	0.145354	0.0141988	0.00135339	24	4	1.34054	2.81384	2.55382	2.37564	2.55395	1.69744		1.97872	1.67564	0.688916	0.424942	0.694237	1.31404	0.168187	-0.0308712	0.152292		-0.337468	-0.651944	0.445018		-0.301291	-0.220167	-0.670193	-0.0727536
Slc16a5	0.145354	0.0141988	0.00135339	24	10	0.666117	-6.54265	-4.75324	-6.36443	-6.3092	-5.73648		-5.3306	-5.77843	-5.24994	-5.98222	-4.94459	-5.11661	-5.86011	-5.02873	-5.71653		-6.2528	-6.22983	-6.41472		-7.025	-6.92425	-5.87152	-6.94056
Gm15881	0.145354	0.0141988	0.00135339	24	14	0.511913	-1.21429	-2.08367	-1.7431	-1.48988	-1.58623		-1.42575	-1.73659	-1.41223	-1.02599	-1.39731	-0.832355	-0.502098	-0.487861	-0.521		-1.12828	-0.0570771	-0.724248		-1.51197	-2.10942	-1.24495	-0.435023
Zfp750	0.145354	0.0141988	0.00135339	24	6	0.366829	-0.312895	-0.350828	-0.0422702	-0.425966	-0.475374		-0.265751	-0.307782	-0.485519	-0.498427	-0.352081	-0.182582	-0.60637	-0.655012	-0.409824		-1.00657	-1.21963	-0.660154		-1.3015	-1.39375	-0.832327	-0.94474
Slc43a1	0.145354	0.0141988	0.00135339	24	10	0.312048	-3.36816	-3.88504	-2.66428	-2.71603	-2.54546		-2.93206	-2.64293	-2.4572	-2.397	-2.70162	-1.95538	-2.66798	-2.49126	-2.5244		-2.87937	-2.76611	-3.04129		-3.39636	-2.67368	-3.29951	-2.89322
Crb1	0.145354	0.0141988	0.00135339	24	4	0.311988	3.25591	3.22176	3.51689	3.40597	3.17527		3.30296	3.17554	3.04108	3.07737	3.11142	3.33163	2.94905	2.98177	2.86452		2.38785	2.6702	2.95892		2.92234	2.74918	2.54642	2.66818
Tcte2	0.145354	0.0141988	0.00135339	24	16	0.248831	0.595494	0.606167	0.952627	0.651017	0.40313		0.748866	0.863846	0.71757	0.694043	0.844451	0.796178	0.902153	1.00409	1.04573		0.951308	1.26786	1.19635		1.14522	0.988481	1.01971	1.24326
Lefty1	0.145354	0.0141988	0.00135339	24	8	0.235942	-0.373555	-0.507611	-0.542555	-0.741065	-0.0582991		-0.306852	-0.245002	-0.140881	-0.0145559	-0.106972	-0.161334	-0.295296	-0.461627	-0.208883		-0.543786	-0.725042	-0.181416		-0.790775	-0.774942	-0.246976	-0.329994
Tincr	0.145354	0.0141988	0.00135339	24	14	0.234456	-0.34066	-0.624867	-1.01172	-0.710902	-0.652842		-0.559926	-0.604506	-0.565384	-0.246984	-0.451303	-0.101049	-0.186264	-0.147362	-0.00720105		-0.179499	-0.233335	-0.0661424		-0.0251554	-0.176052	-0.424246	-0.50881
Scarna13	0.145354	0.0141988	0.00135339	24	18	0.226764	2.19974	2.29216	2.21812	1.93366	2.24767		2.18038	2.40284	2.41237	2.14625	2.49846	2.19091	2.42368	2.41957	2.3552		2.59015	2.59657	2.60036		2.61285	2.56082	2.54021	3.07742
Abcc12	0.145354	0.0141988	0.00135339	24	8	0.214361	-0.0936622	-0.487127	-0.87398	-0.68814	-0.41782		-0.406416	-0.555181	-0.729955	-0.40638	-0.17494	-0.350424	-0.443357	-0.510533	-0.465381		-0.735252	-0.813685	-0.657845		-0.814923	-0.99493	-0.670573	-1.22994
Cep295nl	0.145354	0.0141988	0.00135339	24	16	0.209745	0.868669	0.63241	0.61315	0.779867	0.597319		0.948735	0.61459	0.695299	0.914043	0.648107	1.0725	1.04529	1.01473	1.07649		0.918549	1.12452	1.20258		0.967475	1.09042	0.84689	1.15139
Igfbp5	0.145354	0.0141988	0.00135339	24	6	0.203841	8.10282	8.13318	8.27985	7.94628	8.20446		8.12933	7.97633	7.96032	8.01453	8.00723	8.30077	8.07851	7.87537	7.91714		7.7107	7.76425	7.88253		7.81454	7.6835	7.57442	7.78293
Ptx4	0.145354	0.0141988	0.00135339	24	0	0.200279	0.235907	0.195343	0.214012	0.531095	0.124171		0.378246	-0.0316129	-0.237259	-0.126856	-0.0144398	0.026508	-0.192541	-0.122609	-0.227985		0.113714	-0.0473302	0.0330316		-0.105433	0.291312	0.482721	-0.0209853
Sspo	0.145354	0.0141988	0.00135339	24	14	0.19348	2.39921	2.18526	2.07788	2.27624	2.30056		2.22878	2.07952	2.32535	2.48079	2.23695	2.6361	2.81415	2.47378	2.72392		2.40581	2.61309	2.5024		2.43159	2.44997	2.10567	2.08508
Slc2a4rg-ps	0.145354	0.0141988	0.00135339	24	16	0.19185	2.27924	2.2074	1.94072	2.12076	2.12421		2.15652	2.20335	2.1407	2.39814	2.1737	2.55789	2.50246	2.4405	2.76585		2.39208	2.81513	2.48969		2.28309	2.53234	2.37665	2.38379
Ush1c	0.145354	0.0141988	0.00135339	24	0	0.182886	-0.00229218	-0.202321	0.139857	0.00615489	-0.159624		0.0798095	-0.216296	-0.187951	-0.324207	-0.447543	0.0351059	-0.543459	-0.482697	-0.259174		-0.309556	-0.316957	-0.324023		-0.0811401	-0.10172	-0.0583168	-0.134326
Ppp1r36	0.145354	0.0141988	0.00135339	24	2	0.181503	1.88906	1.6555	1.73241	1.81065	1.63687		1.72607	1.67289	1.67618	1.47573	1.372	1.33268	1.21541	1.03155	1.49889		1.08877	1.2528	1.401		1.28768	1.17879	1.46654	1.45415
Sfrp5	0.145354	0.0141988	0.00135339	24	14	0.174761	4.73614	4.80733	4.69335	4.71297	4.96251		4.92158	4.60591	5.03281	5.02297	5.05448	4.91877	5.12869	5.06616	5.07228		5.08386	5.00649	4.78037		4.98781	4.98667	4.6835	4.68605
Kif23	0.145354	0.0141988	0.00135339	24	14	0.173175	-0.491645	-0.385061	-0.179392	-0.863915	-0.421521		-0.452062	-0.358087	-0.352591	-0.250762	-0.0443916	-0.113181	-0.0203787	-0.0918215	-0.146619		-0.14879	-0.125814	-0.324582		-0.410102	-0.0927083	-0.420234	-0.325654
Dnajb1	0.145354	0.0141988	0.00135339	24	14	0.172084	5.72682	5.75898	5.72466	5.69671	5.82498		5.76775	6.06021	6.34181	6.01877	6.12672	5.84602	6.12478	6.19398	6.11564		6.16373	6.1556	5.89445		6.10257	6.32231	5.87877	5.97039
Fam78a	0.145354	0.0141988	0.00135339	24	20	0.171165	0.744645	0.639497	0.480002	0.0288012	0.504365		0.425166	0.394739	0.335962	0.546816	0.445791	0.30249	0.476205	0.597851	0.352754		0.594817	0.799078	0.556154		0.860107	0.6487	0.927693	0.753949
Hlf	0.145354	0.0141988	0.00135339	24	6	0.169874	6.54591	6.61165	6.74489	6.49955	6.57759		6.623	6.59417	6.46399	6.57155	6.51828	6.63743	6.41773	6.45525	6.43694		6.24754	6.23805	6.46702		6.27041	6.19238	6.2141	6.46634
Bche	0.145354	0.0141988	0.00135339	24	6	0.1632	2.80964	2.61234	2.63167	2.59836	2.82849		2.66383	2.68351	2.47769	2.73969	2.62358	3.04509	2.60693	2.5669	2.59093		2.23474	2.24689	2.7629		2.42674	2.53236	2.30561	2.35251
Slc49a3	0.145354	0.0141988	0.00135339	24	14	0.160656	-0.350863	-0.185629	-0.268902	-0.73934	-0.100185		-0.212938	-0.354512	-0.108978	0.173218	-0.109889	-0.220962	0.00472781	-0.0086654	0.127842		-0.0454827	-0.108312	0.0691748		-0.335514	0.0542454	-0.180944	-0.2122
Lama3	0.145354	0.0141988	0.00135339	24	0	0.15494	2.91581	2.76032	2.96291	2.77428	2.73501		2.87124	2.58226	2.45525	2.63725	2.37937	2.68504	2.56649	2.33343	2.6061		2.51589	2.65392	2.81592		2.8152	2.66665	2.80646	2.81783
Liat1	0.145354	0.0141988	0.00135339	24	0	0.150356	1.12494	1.20427	1.05534	1.28649	1.06455		0.897216	0.964634	1.02216	0.857514	0.669624	0.716548	0.511398	0.560907	1.20403		0.757794	1.0484	0.852775		0.929184	1.05988	1.02603	1.05092
St8sia6	0.145354	0.0141988	0.00135339	24	6	0.145544	3.76663	3.66579	3.46993	3.53449	3.59872		3.63439	3.70246	3.65004	3.58485	3.66088	3.53719	3.42856	3.5868	3.49856		3.30204	3.35076	3.47615		3.15708	3.22915	3.46505	3.43786
Lamp5	0.145354	0.0141988	0.00135339	24	2	0.141044	3.45276	3.39217	3.57082	3.76597	3.41538		3.36685	3.42625	3.17103	3.04553	3.37127	3.52283	3.06114	3.26773	3.13189		3.31395	3.14773	3.17123		3.43128	3.36574	3.17559	3.22416
Rmdn1	0.145354	0.0141988	0.00135339	24	16	0.139483	2.69388	2.57908	2.59121	2.59867	2.54321		2.6509	2.61884	2.58716	2.7162	2.58592	2.75392	2.78255	2.78847	2.80533		2.67693	2.94509	2.97556		2.72017	2.92028	2.75703	2.95304
Pros1	0.145354	0.0141988	0.00135339	24	6	0.139452	4.30324	4.31626	4.38076	4.1244	4.25435		4.31616	4.31919	4.20211	4.39203	4.20028	4.24162	4.18658	4.07081	4.20514		4.0049	3.96515	4.19411		4.07751	3.97933	3.98234	4.15061
Fam227a	0.145354	0.0141988	0.00135339	24	16	0.138702	2.93644	2.7457	2.75041	2.8691	2.69701		2.90039	2.81658	2.90318	2.84148	2.80219	3.15132	3.07964	3.12216	3.13455		3.0242	3.13223	3.08159		2.94248	2.90964	2.86922	3.05194
A930011G23Rik	0.145354	0.0141988	0.00135339	24	18	0.135493	1.32426	1.04473	1.22321	1.27151	1.25206		1.16169	1.21011	1.1448	1.09794	1.22642	1.34663	1.26322	1.375	1.42103		1.40278	1.6374	1.38216		1.32483	1.32802	1.4989	1.57375
9030612E09Rik	0.145354	0.0141988	0.00135339	24	16	0.131321	-0.101705	0.00636629	-0.122658	-0.234314	-0.112492		-0.0178117	-0.216666	0.0280894	-0.196557	0.0606379	-0.0792471	0.081335	0.130396	0.0523466		0.0428277	0.194122	0.179745		-0.0601434	-0.00915022	0.0840118	0.361679
Dnajb3	0.145354	0.0141988	0.00135339	24	0	0.129914	0.382375	0.222711	0.261484	0.214703	0.0293076		0.157707	0.178011	0.0552739	-0.132993	0.0202477	0.0288367	-0.144655	0.145076	-0.0762841		0.0964336	-0.0202321	0.185425		0.422351	0.0189471	0.107442	0.218877
Tuft1	0.145354	0.0141988	0.00135339	24	4	0.129509	2.73274	2.7361	2.58656	2.58253	2.59368		2.73394	2.68278	2.65966	2.50255	2.63788	2.55185	2.45789	2.47769	2.44024		2.27395	2.40409	2.60683		2.3157	2.41052	2.58272	2.51949
D330041H03Rik	0.145354	0.0141988	0.00135339	24	12	0.128284	-0.16487	-0.656438	-0.387371	-0.471442	-0.308939		-0.340952	-0.218269	-0.152805	0.0521504	-0.19169	-0.233182	-0.0762675	-0.246668	0.0883746		-0.263192	-0.0909543	-0.223838		-0.2358	-0.360178	-0.302674	-0.335109
Vsig10	0.145354	0.0141988	0.00135339	24	0	0.127243	2.34949	2.38426	2.51489	2.1691	2.34829		2.2766	2.19499	1.97508	2.11567	2.02422	2.27813	2.10337	1.96963	2.05038		2.08403	2.12478	2.25493		2.22691	2.22852	2.28342	2.14958
Daam2	0.145354	0.0141988	0.00135339	24	12	0.127228	6.87125	6.79835	6.55616	6.82599	6.87779		6.83249	6.97384	7.15846	7.11302	7.13732	6.84086	7.15377	6.98509	7.15402		7.00235	7.00042	7.02076		7.03103	6.99001	6.85633	6.96578
Sacs	0.145354	0.0141988	0.00135339	24	16	0.126365	4.48567	4.42356	4.34097	4.35882	4.44077		4.38525	4.52212	4.43956	4.48814	4.57451	4.49377	4.51693	4.64183	4.5874		4.66376	4.76338	4.53752		4.6132	4.58014	4.68078	4.7278
Adra2a	0.145354	0.0141988	0.00135339	24	6	0.126048	5.84012	5.76605	6.05685	5.85637	5.86425		5.82067	5.81439	5.76895	5.82128	5.84537	5.83607	5.7269	5.73867	5.71135		5.68599	5.5402	5.53391		5.74803	5.64189	5.45205	5.38811
2810032G03Rik	0.145354	0.0141988	0.00135339	24	14	0.121769	1.9012	1.70996	1.89153	1.94676	1.96846		1.88091	2.09461	2.18657	2.10391	2.15462	2.05299	2.1192	2.20207	2.16283		2.05311	2.23106	2.09753		1.96636	2.22508	1.98182	2.13661
Elk3	0.145354	0.0141988	0.00135339	24	22	0.117362	2.96492	3.17437	3.18528	2.97145	3.02644		2.9322	2.87235	2.71539	2.94185	2.7781	2.85238	2.92181	2.80903	2.8347		3.01805	2.89492	3.02481		3.16777	3.08375	3.00293	2.98466
Pvt1	0.145354	0.0141988	0.00135339	24	18	0.116667	3.0386	3.2297	2.8407	3.1103	3.12647		3.14665	3.19058	3.2211	3.15563	3.22767	3.15664	3.23166	3.25399	3.20237		3.26233	3.38412	3.36725		3.38712	3.40057	3.28538	3.35958
Errfi1	0.145354	0.0141988	0.00135339	24	10	0.113621	5.04353	4.943	5.04265	4.88004	5.11948		5.02333	5.10906	5.31863	5.23522	5.20333	5.012	5.13111	5.07868	5.18911		4.9593	5.08089	4.92039		5.10367	5.00576	4.79466	4.87913
Mical2	0.145354	0.0141988	0.00135339	24	14	0.111915	0.731827	0.900315	0.649326	0.938556	0.853618		0.868026	0.999835	1.0023	0.959741	1.09473	0.967908	1.17347	1.10152	1.03376		1.07007	1.08654	1.08003		1.27595	0.8135	1.06083	0.930994
Fastkd5	0.145354	0.0141988	0.00135339	24	12	0.110019	2.59627	2.75022	2.65776	2.72372	2.84108		2.84801	2.86605	3.11449	3.055	2.98121	2.88489	2.86731	3.06672	2.96654		2.9195	2.9407	2.71379		2.98739	2.88268	2.76258	2.81646
C2cd4d	0.145354	0.0141988	0.00135339	24	4	0.108973	1.13678	1.27531	1.0062	1.13016	1.01405		1.19364	0.96078	0.97654	0.945382	0.944888	0.968093	0.911735	0.819717	0.99282		0.87071	0.806583	0.96505		0.647924	0.921537	0.917629	0.879921
Rnf225	0.145354	0.0141988	0.00135339	24	6	0.106968	0.308202	0.314206	0.207898	0.277698	0.369133		0.294721	0.249124	0.21967	0.279872	0.194762	0.258781	0.203793	0.198153	-0.0153738		-0.22019	0.171269	0.195334		-0.0643748	-0.0575308	0.144924	0.158701
Pgpep1l	0.145354	0.0141988	0.00135339	24	0	0.105871	1.10911	1.04311	1.34213	1.42651	1.16654		1.19917	1.15718	1.03062	1.08548	1.08963	0.98343	1.08069	0.98862	0.995575		1.08214	1.0991	1.29109		1.26247	1.22423	1.29233	1.18035
Mak	0.145354	0.0141988	0.00135339	24	0	0.105522	1.62686	1.64373	1.77542	1.77756	1.50485		1.66244	1.61025	1.3806	1.47526	1.40853	1.5609	1.43588	1.51761	1.43862		1.59145	1.64187	1.53009		1.57607	1.5166	1.78866	1.69436
Dedd2	0.145354	0.0141988	0.00135339	24	14	0.105262	4.34476	4.41823	4.43169	4.47391	4.53199		4.49301	4.5228	4.74743	4.56237	4.63187	4.59044	4.68085	4.66385	4.65701		4.66262	4.66228	4.49301		4.61412	4.74211	4.51457	4.41385
Srrm3	0.145354	0.0141988	0.00135339	24	14	0.103564	5.79196	5.8066	5.73396	5.85055	5.82259		5.80386	5.90332	5.99795	5.96949	6.00721	5.81166	5.96592	6.05946	6.01671		6.03125	6.04986	5.84372		5.87764	6.03471	5.91783	5.84213
Itprid2	0.145354	0.0141988	0.00135339	24	12	0.102831	5.98252	6.0194	5.95913	6.01706	6.09334		6.07156	6.16579	6.31131	6.27522	6.23286	6.09112	6.25481	6.19948	6.28814		6.17952	6.22423	6.18933		6.25892	6.24213	6.06967	6.12979
Gpr157	0.145354	0.0141988	0.00135339	24	20	0.101747	1.97896	1.99372	2.15718	2.07375	1.92986		1.99334	2.00728	1.77206	1.92441	1.87444	2.03369	1.98197	1.96975	1.94881		2.00571	2.13921	2.15131		2.06477	2.12544	2.1436	2.15278
Sclt1	0.145354	0.0141988	0.00135339	24	14	0.0995482	3.63893	3.59529	3.63933	3.68422	3.63785		3.70475	3.68101	3.70068	3.77058	3.68811	3.86273	3.84645	3.86506	3.87629		3.69636	3.98304	3.87115		3.68844	3.70266	3.72428	3.90006
Tceal8	0.145354	0.0141988	0.00135339	24	4	0.0988307	4.29033	4.42634	4.40668	4.26087	4.36416		4.37963	4.31498	4.37671	4.26394	4.30076	4.30211	4.24536	4.17431	4.16064		4.04331	4.08238	4.29425		4.27834	4.15617	4.15058	4.26297
Arglu1	0.145354	0.0141988	0.00135339	24	14	0.0958095	4.88137	4.76365	4.68711	4.64153	4.79128		4.76611	4.81789	4.9046	4.8058	4.87924	4.94679	4.97025	4.97215	5.01498		4.82248	5.1365	4.99507		4.91454	4.84162	4.79815	5.15635
Igsf9b	0.145354	0.0141988	0.00135339	24	14	0.0956213	5.1088	5.07964	4.98184	5.06713	5.08393		5.116	5.00975	5.07936	5.15834	5.10027	5.22492	5.26562	5.24163	5.27294		5.17221	5.31868	5.13289		5.03237	5.11947	5.06694	5.00962
Frmd6	0.145354	0.0141988	0.00135339	24	6	0.095564	4.55694	4.55571	4.62304	4.54189	4.56244		4.60435	4.53482	4.48803	4.563	4.47392	4.60731	4.46195	4.47684	4.46535		4.34727	4.41986	4.44712		4.49554	4.38593	4.37604	4.29758
Arhgef1	0.145354	0.0141988	0.00135339	24	14	0.0897615	5.43317	5.32327	5.33639	5.2894	5.3134		5.36502	5.32777	5.32983	5.44034	5.38162	5.54917	5.5594	5.49144	5.61563		5.45309	5.58151	5.52306		5.48251	5.49846	5.41717	5.30313
Tmem218	0.145354	0.0141988	0.00135339	24	4	0.0891706	2.87415	2.95183	2.87791	2.73583	2.87386		2.87996	2.8577	2.88084	2.81073	2.76203	2.78236	2.67564	2.67487	2.75184		2.63783	2.6521	2.79562		2.736	2.77641	2.77694	2.71457
5031425E22Rik	0.145354	0.0141988	0.00135339	24	16	0.0884394	4.00486	3.88498	3.86507	3.8087	3.86272		3.94361	3.84835	3.89821	3.91504	3.9508	3.97173	4.00225	4.02355	4.06225		3.93258	4.14239	4.07534		3.99948	4.02329	3.90542	4.16019
Sytl5	0.145354	0.0141988	0.00135339	24	16	0.0870858	4.25311	4.27422	4.17494	4.34268	4.32253		4.31775	4.34732	4.40769	4.36343	4.38888	4.41373	4.37872	4.42309	4.41535		4.45053	4.45536	4.45818		4.5482	4.44411	4.47902	4.64422
Dgkh	0.145354	0.0141988	0.00135339	24	14	0.0869924	5.18459	5.30266	5.20615	5.30523	5.20943		5.30356	5.23665	5.38776	5.36451	5.32918	5.35546	5.45708	5.39302	5.47548		5.49546	5.36529	5.26466		5.45796	5.33035	5.21042	5.30156
Ets1	0.145354	0.0141988	0.00135339	24	18	0.0868661	3.68789	3.73589	3.69862	3.52339	3.66105		3.66295	3.65687	3.641	3.73345	3.59739	3.72055	3.8047	3.73259	3.75055		3.76385	3.8406	3.84841		3.93043	3.70164	3.74325	3.8631
Sntg1	0.145354	0.0141988	0.00135339	24	18	0.086849	4.78182	4.76986	4.76821	4.78526	4.75296		4.81874	4.76109	4.73126	4.69292	4.77741	4.88096	4.77483	4.90465	4.82566		4.90506	4.96016	4.90143		4.86038	4.84538	4.96893	5.03144
Gm17762	0.145354	0.0141988	0.00135339	24	18	0.0842482	1.20652	1.18289	1.1681	1.13872	1.15568		1.16616	1.17935	1.19044	1.10103	1.22117	1.27881	1.18604	1.22494	1.26168		1.31247	1.31561	1.29218		1.2636	1.37048	1.49767	1.35417
Phip	0.145354	0.0141988	0.00135339	24	12	0.0826122	6.52556	6.53754	6.5541	6.52445	6.56707		6.5904	6.68989	6.69929	6.71391	6.71903	6.68978	6.68503	6.75769	6.73132		6.61112	6.76038	6.65706		6.67243	6.58426	6.61156	6.75154
Slc22a4	0.145354	0.0141988	0.00135339	24	8	0.0811661	4.21402	4.25228	4.20501	4.16412	4.27741		4.30342	4.18821	4.30681	4.32391	4.26033	4.27543	4.28533	4.19128	4.30102		4.13323	4.08742	4.28344		4.1592	4.14682	4.1341	4.05108
Spen	0.145354	0.0141988	0.00135339	24	14	0.0811368	7.55064	7.54398	7.53055	7.55046	7.59926		7.59714	7.66136	7.76768	7.72848	7.719	7.58216	7.73019	7.74333	7.7254		7.80816	7.68567	7.61782		7.71914	7.65942	7.58869	7.72881
Prodh	0.145354	0.0141988	0.00135339	24	14	0.0810018	4.42197	4.49078	4.40775	4.38948	4.46835		4.54206	4.51796	4.60007	4.75663	4.5436	4.5765	4.67528	4.54845	4.69992		4.56253	4.61555	4.57687		4.6746	4.63541	4.47271	4.50099
Ypel2	0.145354	0.0141988	0.00135339	24	14	0.0762669	5.33563	5.27191	5.09596	5.31014	5.32695		5.271	5.24796	5.42127	5.38161	5.41497	5.33316	5.51952	5.39938	5.46391		5.41516	5.42288	5.40299		5.47566	5.35605	5.24197	5.39135
Arf2	0.145354	0.0141988	0.00135339	24	6	0.0753181	5.86228	5.83472	5.84225	5.86906	5.83906		5.8418	5.8311	5.84228	5.79716	5.8336	5.79754	5.75753	5.77331	5.76575		5.72228	5.70298	5.72361		5.69463	5.73674	5.73573	5.6749
Zcchc12	0.145354	0.0141988	0.00135339	24	4	0.073667	8.62886	8.59056	8.78108	8.76863	8.59419		8.65259	8.6359	8.60222	8.5021	8.62179	8.60863	8.50664	8.56681	8.50351		8.53016	8.43722	8.5238		8.52754	8.57877	8.52944	8.45675
Cfap68	0.145354	0.0141988	0.00135339	24	0	0.0733029	3.97633	3.99115	4.00081	4.00908	3.93413		3.96864	3.99411	3.86373	3.89512	3.89389	3.90945	3.79952	3.85946	3.87319		3.88587	3.88321	3.94257		3.91857	3.84612	4.06744	4.063
Tst	0.145354	0.0141988	0.00135339	24	2	0.0730985	4.51864	4.59666	4.51728	4.54567	4.51137		4.51782	4.44682	4.42509	4.45378	4.45731	4.36184	4.37485	4.3076	4.37332		4.32915	4.23672	4.375		4.43253	4.45601	4.19543	4.262
Ppp4r1l-ps	0.145354	0.0141988	0.00135339	24	16	0.0730393	3.32759	3.18391	3.30326	3.32596	3.29124		3.33625	3.24381	3.27213	3.33111	3.29986	3.45748	3.42979	3.39102	3.4881		3.40764	3.41568	3.49614		3.3947	3.39282	3.33236	3.41684
Mtmr10	0.145354	0.0141988	0.00135339	24	12	0.0729835	4.97926	4.98653	4.79249	4.94909	5.04239		4.96135	4.96048	5.09844	5.15183	5.08763	5.02667	5.15771	4.98801	5.17419		5.04672	4.96401	5.04795		5.07775	4.95077	4.8644	5.009
Zfp410	0.145354	0.0141988	0.00135339	24	12	0.0717555	4.36719	4.33656	4.39064	4.5326	4.42616		4.4423	4.47048	4.57196	4.51067	4.53311	4.51947	4.61218	4.52298	4.56885		4.48925	4.53632	4.48871		4.50404	4.52716	4.42098	4.33786
Tmem132c	0.145354	0.0141988	0.00135339	24	0	0.0717456	4.99098	5.08011	5.12392	5.07402	5.05117		5.02198	4.93127	4.92462	4.96266	4.93643	4.83955	4.89897	4.87385	4.91945		4.88348	5.01731	4.96378		4.87896	4.97259	5.05464	5.00266
Thap2	0.145354	0.0141988	0.00135339	24	14	0.0714171	3.29209	3.21875	3.17213	3.1747	3.23137		3.22778	3.31742	3.30969	3.27945	3.38493	3.35915	3.36984	3.39459	3.44412		3.33463	3.4764	3.35245		3.3862	3.25145	3.32537	3.52588
Traf6	0.145354	0.0141988	0.00135339	24	14	0.0712495	4.36017	4.4138	4.34661	4.27955	4.39987		4.38328	4.44148	4.54553	4.533	4.47212	4.41005	4.54988	4.45553	4.56979		4.51456	4.51748	4.45125		4.56454	4.42836	4.39285	4.50039
Scrib	0.145354	0.0141988	0.00135339	24	12	0.069004	6.2893	6.27108	6.20172	6.30151	6.30934		6.3089	6.26835	6.38183	6.39603	6.36363	6.36603	6.43723	6.37362	6.44446		6.3459	6.40323	6.27915		6.26831	6.38575	6.28111	6.1353
Gng2	0.145354	0.0141988	0.00135339	24	0	0.0689559	7.59683	7.56427	7.72315	7.7108	7.57948		7.56607	7.58915	7.46547	7.46794	7.52297	7.5752	7.43705	7.53304	7.46084		7.51666	7.50321	7.52757		7.53022	7.48585	7.6158	7.63328
Tnpo1	0.145354	0.0141988	0.00135339	24	12	0.0688762	6.58336	6.61486	6.63682	6.54159	6.62592		6.5903	6.75297	6.78197	6.75846	6.79021	6.65723	6.77827	6.81536	6.7408		6.74585	6.77118	6.69889		6.74273	6.72925	6.6978	6.72944
Srgap2	0.145354	0.0141988	0.00135339	24	16	0.06703	6.04505	5.98895	6.00697	5.96546	6.04668		6.02808	6.03238	6.03437	6.06063	6.05904	6.09968	6.09252	6.13688	6.14925		6.09664	6.2412	6.13387		6.07628	6.0392	6.19063	6.21127
Fbxl19	0.145354	0.0141988	0.00135339	24	14	0.0660395	6.06541	5.97917	5.95772	6.00739	6.05547		6.04613	6.0747	6.16364	6.098	6.14098	6.10821	6.15242	6.15162	6.16626		6.15976	6.18787	6.03392		6.08079	6.2039	6.09448	6.01432
Abca1	0.145354	0.0141988	0.00135339	24	18	0.065442	6.85171	6.90526	6.90166	6.88097	6.85549		6.91684	6.85961	6.84638	6.93127	6.88138	6.91499	6.97736	6.92182	6.97529		6.98867	6.97439	7.01513		7.01666	6.92967	6.99324	6.96672
Mdn1	0.145354	0.0141988	0.00135339	24	16	0.065142	7.44455	7.32545	7.39499	7.39011	7.31033		7.40887	7.41759	7.33885	7.41909	7.36158	7.46627	7.48461	7.4655	7.50651		7.51641	7.57014	7.46144		7.46243	7.4072	7.49862	7.46205
Slc22a15	0.145354	0.0141988	0.00135339	24	16	0.0647613	3.82013	3.74958	3.81762	3.81549	3.85162		3.87935	3.81115	3.82901	3.90324	3.91084	3.90418	3.93235	3.94257	3.8903		3.88298	3.959	4.00265		3.92057	3.90989	3.95722	3.97094
LOC432842	0.145354	0.0141988	0.00135339	24	18	0.0642768	2.32178	2.29029	2.20692	2.19178	2.23626		2.19133	2.13888	2.1977	2.01471	2.25378	2.17635	2.23409	2.31181	2.22978		2.3242	2.40178	2.26764		2.26337	2.30359	2.36636	2.29057
Tmem191	0.145354	0.0141988	0.00135339	24	18	0.0642391	5.11223	5.08955	5.08894	5.03003	5.07246		5.10475	5.10838	5.0956	5.01937	5.11346	5.09859	5.10029	5.14488	5.12285		5.23607	5.22195	5.17742		5.17979	5.22477	5.16711	5.37381
Nup188	0.145354	0.0141988	0.00135339	24	12	0.0639064	4.97983	4.97524	4.9591	5.0518	5.01955		5.04074	4.99182	5.01223	5.07874	5.04948	5.15778	5.10534	5.10959	5.13738		5.05765	5.09048	5.02722		4.95825	4.96958	5.02913	4.92206
Atn1	0.145354	0.0141988	0.00135339	24	16	0.0637141	7.6007	7.58048	7.59672	7.56665	7.58408		7.56187	7.60778	7.60339	7.59995	7.66357	7.55109	7.6226	7.66909	7.70062		7.78483	7.68941	7.66085		7.6605	7.66504	7.68682	7.84566
Nucks1	0.145354	0.0141988	0.00135339	24	4	0.0633205	7.79095	7.82371	7.82728	7.7738	7.8002		7.79899	7.77953	7.71544	7.74143	7.76774	7.79093	7.65471	7.71346	7.69073		7.57875	7.65451	7.76123		7.68254	7.59508	7.75343	7.80191
Shank1	0.145354	0.0141988	0.00135339	24	18	0.0628286	9.19338	9.19184	9.16754	9.1955	9.15436		9.17506	9.19022	9.14108	9.19593	9.22601	9.1288	9.18682	9.25896	9.27082		9.31014	9.30018	9.26347		9.21271	9.2316	9.33736	9.3311
Rbmxl1	0.145354	0.0141988	0.00135339	24	6	0.0621839	4.93201	4.9936	4.99807	5.01314	4.98837		4.99371	5.00592	5.08103	4.93914	5.00812	4.95474	4.94755	4.95235	4.91846		4.90672	4.85319	4.89435		4.83233	4.95471	4.87969	4.90577
Ubxn8	0.145354	0.0141988	0.00135339	24	4	0.0603955	3.95281	3.87464	3.98878	3.90971	3.97156		3.9083	3.90538	3.89151	3.88015	3.9289	3.93423	3.89616	3.82271	3.8243		3.79862	3.77261	3.88036		3.85157	3.84222	3.79975	3.8515
1700052K11Rik	0.145354	0.0141988	0.00135339	24	0	0.0603763	3.22372	3.25346	3.24487	3.17293	3.15615		3.09801	3.19856	3.04811	3.0304	3.10558	3.13192	2.99596	3.09466	3.15247		3.13834	3.11799	3.09759		3.14139	3.04966	3.24456	3.16022
Morc4	0.145354	0.0141988	0.00135339	24	14	0.0600524	2.95018	2.91297	2.90678	2.95129	2.9858		2.92678	2.98633	3.06054	3.06674	2.9755	3.06804	3.09122	3.10283	3.01603		2.94926	3.1066	2.99957		3.05633	2.98749	2.99535	2.92471
Pold3	0.145354	0.0141988	0.00135339	24	6	0.0599811	4.80133	4.81292	4.86321	4.87798	4.84476		4.85704	4.82818	4.82509	4.78636	4.82605	4.85949	4.75993	4.78115	4.80947		4.80354	4.76733	4.68951		4.70835	4.7183	4.73084	4.72925
Frat1	0.145354	0.0141988	0.00135339	24	0	0.0595646	5.03654	4.98886	4.89129	5.05905	4.93118		4.91191	4.98191	4.9115	4.81412	4.90915	4.83049	4.84891	4.84765	4.86077		4.97903	4.89301	4.8738		4.89835	4.93399	5.00829	4.94852
B3galt1	0.145354	0.0141988	0.00135339	24	0	0.0589103	5.01264	5.01641	5.21796	5.09689	4.98853		4.99174	4.95416	4.79808	4.89634	4.96101	4.98722	4.92474	4.94761	4.81521		4.90843	4.95456	4.91577		4.99692	4.89802	4.95536	5.02302
Gpr135	0.145354	0.0141988	0.00135339	24	2	0.0582908	4.05223	4.03561	4.06964	4.065	4.03267		3.98355	4.02878	3.95881	3.94909	3.98518	3.95212	3.90138	3.95115	3.89515		3.96288	3.90859	3.92582		3.8631	3.98382	4.08995	3.90843
Slc39a9	0.145354	0.0141988	0.00135339	24	4	0.0569937	6.4326	6.45409	6.45943	6.44362	6.43345		6.42256	6.41376	6.35691	6.38772	6.39951	6.41535	6.33504	6.38111	6.3653		6.34041	6.31805	6.3489		6.33395	6.25587	6.3803	6.32261
Mapk7	0.145354	0.0141988	0.00135339	24	18	0.0548283	3.89788	3.90528	3.91237	3.84321	3.82615		3.87047	3.73041	3.74085	3.79222	3.78369	3.89666	3.93293	3.88623	3.91717		3.99308	3.93637	3.91388		3.8941	3.94648	3.86399	3.90504
Itpkb	0.145354	0.0141988	0.00135339	24	2	0.0545008	7.41335	7.50309	7.4669	7.46093	7.39886		7.45384	7.35352	7.31728	7.36612	7.32178	7.30593	7.31537	7.2682	7.33978		7.35355	7.2462	7.35585		7.36638	7.32551	7.32463	7.29554
Hmbox1	0.145354	0.0141988	0.00135339	24	14	0.0544247	5.7794	5.69298	5.71361	5.71181	5.74317		5.77004	5.71654	5.7807	5.81352	5.82141	5.7308	5.87194	5.81396	5.85637		5.79271	5.88091	5.86715		5.73369	5.76566	5.85095	5.86095
Ptpn12	0.145354	0.0141988	0.00135339	24	16	0.0539486	4.55058	4.57304	4.57109	4.64767	4.63458		4.5999	4.64131	4.69119	4.65311	4.667	4.68977	4.698	4.73858	4.66306		4.7117	4.74347	4.67168		4.79355	4.69981	4.66577	4.72033
Mier3	0.145354	0.0141988	0.00135339	24	14	0.0537828	4.34149	4.28336	4.30651	4.32776	4.37132		4.37032	4.40235	4.41264	4.43034	4.44847	4.40885	4.43241	4.50481	4.41886		4.40903	4.53427	4.42002		4.407	4.30284	4.43056	4.60763
Dpy19l3	0.145354	0.0141988	0.00135339	24	2	0.0534728	5.59765	5.66469	5.7185	5.60269	5.61717		5.64222	5.5812	5.51716	5.5776	5.54905	5.61398	5.49561	5.54606	5.52084		5.53528	5.50558	5.55974		5.62471	5.47657	5.61601	5.59305
Coq3	0.145354	0.0141988	0.00135339	24	4	0.0531643	4.06278	4.09113	4.07484	4.12528	4.12529		4.08983	4.13041	4.12218	4.04286	4.12012	4.07474	4.00813	4.04422	3.98873		3.97052	3.99264	4.04493		3.98127	4.02491	4.08701	4.10256
Hmgcr	0.145354	0.0141988	0.00135339	24	0	0.0530823	6.73651	6.72102	6.83129	6.76513	6.67221		6.65294	6.59816	6.56249	6.5528	6.5686	6.69102	6.65372	6.62243	6.58557		6.64595	6.62848	6.62987		6.66106	6.6432	6.65559	6.68643
Pced1a	0.145354	0.0141988	0.00135339	24	16	0.0528609	4.28699	4.18647	4.17993	4.27454	4.18351		4.22523	4.24086	4.18013	4.24284	4.24762	4.30015	4.29999	4.32811	4.34147		4.32848	4.3897	4.29905		4.23703	4.30122	4.31455	4.25121
Pgrmc1	0.145354	0.0141988	0.00135339	24	2	0.0512234	8.74121	8.77917	8.78144	8.79327	8.72259		8.74677	8.76328	8.73624	8.63963	8.70193	8.73837	8.62936	8.70051	8.62385		8.66175	8.60659	8.67324		8.62515	8.70118	8.67634	8.80399
Esd	0.145354	0.0141988	0.00135339	24	4	0.0493427	5.78898	5.82831	5.80148	5.79455	5.80224		5.79938	5.8253	5.82886	5.78975	5.82682	5.74527	5.73106	5.76722	5.70635		5.72488	5.67291	5.73303		5.76441	5.79045	5.75552	5.69017
Mon2	0.145354	0.0141988	0.00135339	24	14	0.0492527	7.12423	7.11189	7.10714	7.1426	7.11177		7.1213	7.17571	7.17719	7.19554	7.21631	7.15777	7.19998	7.23421	7.21263		7.20941	7.20484	7.12844		7.20272	7.14677	7.12488	7.10619
Ipo5	0.145354	0.0141988	0.00135339	24	4	0.0490026	7.2793	7.32853	7.35547	7.37166	7.32867		7.32326	7.32236	7.29108	7.2968	7.29923	7.30768	7.2503	7.25275	7.26415		7.29699	7.2064	7.22883		7.31246	7.24166	7.25396	7.22024
Ino80c	0.145354	0.0141988	0.00135339	24	6	0.0484293	4.34935	4.36503	4.38156	4.34783	4.39524		4.41602	4.33666	4.35472	4.35218	4.3493	4.38206	4.3192	4.27366	4.33636		4.27558	4.23656	4.35522		4.30509	4.26799	4.26899	4.33555
Picalm	0.145354	0.0141988	0.00135339	24	10	0.047944	6.65359	6.64959	6.636	6.65881	6.70617		6.64459	6.72203	6.73827	6.72661	6.74122	6.73228	6.71537	6.7129	6.72255		6.62141	6.68213	6.69127		6.66959	6.60362	6.61018	6.75717
Tpgs1	0.145354	0.0141988	0.00135339	24	0	0.0469582	5.52209	5.46718	5.46421	5.49248	5.46315		5.46024	5.40387	5.44142	5.37795	5.43113	5.34376	5.43641	5.37445	5.35004		5.4924	5.36567	5.4512		5.441	5.54763	5.46822	5.49584
Pla2g12a	0.145354	0.0141988	0.00135339	24	4	0.0464382	3.94279	3.96394	3.96119	4.04529	3.9515		3.96742	3.96323	3.94143	3.93162	3.89777	3.9017	3.92949	3.84414	3.85352		3.91615	3.83882	3.87943		3.86362	3.90174	3.97598	3.86327
Slc39a10	0.145354	0.0141988	0.00135339	24	0	0.0463957	6.78278	6.83672	6.84031	6.84544	6.75836		6.75613	6.8229	6.71716	6.73512	6.78289	6.70855	6.69592	6.82317	6.68738		6.80153	6.83024	6.7215		6.80483	6.82364	6.85656	6.83632
Tmem222	0.145354	0.0141988	0.00135339	24	2	0.046253	5.98358	6.00094	6.05097	6.01779	5.99381		5.99423	6.00472	5.99641	5.93152	5.94367	5.94137	5.9284	5.92295	5.84648		5.95747	5.88423	5.8907		5.98311	6.00456	5.9286	5.8109
Morn4	0.145354	0.0141988	0.00135339	24	2	0.0460862	5.83253	5.86391	5.86705	5.90736	5.81646		5.80921	5.79189	5.76859	5.73776	5.76509	5.77933	5.7663	5.75301	5.72667		5.80431	5.72741	5.75128		5.7549	5.84958	5.81473	5.72256
Gramd1b	0.145354	0.0141988	0.00135339	24	18	0.0456382	5.95238	6.01152	5.90099	5.97038	5.95632		5.93551	5.94937	5.88449	5.96024	5.96993	5.91259	5.96279	6.01033	5.96617		5.99444	6.1062	6.02478		5.98985	5.96849	6.10414	6.09765
Yipf1	0.145354	0.0141988	0.00135339	24	6	0.0455158	4.46223	4.44224	4.44387	4.46419	4.49087		4.4326	4.49979	4.54419	4.48588	4.43172	4.40614	4.42296	4.38948	4.41754		4.40512	4.35944	4.38198		4.41622	4.45321	4.38102	4.30562
Dync2li1	0.145354	0.0141988	0.00135339	24	2	0.0453584	3.64837	3.64019	3.79752	3.72077	3.62318		3.66881	3.6232	3.59031	3.56528	3.5883	3.60623	3.59891	3.58717	3.50806		3.65364	3.53402	3.56122		3.6227	3.55273	3.6015	3.70374
Hat1	0.145354	0.0141988	0.00135339	24	4	0.0450519	3.74346	3.78044	3.85	3.80395	3.74584		3.73741	3.83345	3.77752	3.83921	3.77026	3.74024	3.71828	3.73399	3.73059		3.59453	3.70566	3.72451		3.65069	3.73798	3.72042	3.72055
Dlg4	0.145354	0.0141988	0.00135339	24	2	0.0446339	9.04004	9.09207	9.08475	9.16479	9.04077		9.06516	9.04181	9.01717	8.98303	9.01965	8.996	8.96896	9.01098	8.95777		9.06696	8.96222	8.95127		9.03378	9.04293	9.03208	8.92064
Syt11	0.145354	0.0141988	0.00135339	24	4	0.0437856	9.77876	9.77309	9.75549	9.81277	9.79594		9.76393	9.71462	9.73224	9.7379	9.76513	9.73951	9.73169	9.71197	9.72096		9.70176	9.67598	9.69074		9.67911	9.70323	9.70079	9.64291
Gtf2e1	0.145354	0.0141988	0.00135339	24	6	0.0434245	4.33241	4.30926	4.29577	4.33609	4.34389		4.32988	4.36701	4.36957	4.37079	4.34484	4.2931	4.28441	4.30347	4.26218		4.29918	4.2287	4.22234		4.28266	4.33654	4.26926	4.25528
Spon1	0.145354	0.0141988	0.00135339	24	2	0.0431931	7.59665	7.65265	7.65504	7.63582	7.5815		7.6246	7.52891	7.541	7.54695	7.52339	7.53055	7.53125	7.45044	7.52596		7.52246	7.43838	7.48995		7.55104	7.53734	7.45472	7.49324
Rhoq	0.145354	0.0141988	0.00135339	24	20	0.0396869	5.57799	5.64352	5.59721	5.55865	5.59757		5.57637	5.50844	5.4653	5.57382	5.56002	5.50925	5.58471	5.55492	5.5413		5.62754	5.60198	5.61218		5.69684	5.60348	5.58504	5.62195
Hspa9	0.145354	0.0141988	0.00135339	24	6	0.0391278	7.91665	7.94126	7.92818	7.89616	7.93654		7.91518	7.96417	7.98671	7.91568	7.9578	7.87207	7.87828	7.89405	7.88059		7.8529	7.84568	7.87901		7.84386	7.90064	7.87582	7.87742
Sc5d	0.145354	0.0141988	0.00135339	24	8	0.0367412	5.69049	5.71325	5.73882	5.77687	5.72673		5.7071	5.71752	5.75493	5.70793	5.7517	5.79379	5.77826	5.74038	5.72868		5.67477	5.66632	5.69573		5.66433	5.65714	5.63997	5.68512
Wdr48	0.145354	0.0141988	0.00135339	24	8	0.0365372	5.96842	6.02461	5.9353	6.0232	6.01193		5.99326	6.00958	6.03198	6.02621	6.03399	6.02536	5.9978	6.03321	6.01061		5.98868	6.01305	5.89699		5.97545	5.94914	5.92868	5.88178
Ssr1	0.145354	0.0141988	0.00135339	24	4	0.036135	7.97908	8.01839	8.07883	8.03797	8.01563		8.02106	8.00064	7.96047	7.98581	7.99084	8.01401	7.95189	7.97451	7.9329		7.93541	7.91734	7.97708		7.97374	7.90826	7.98686	7.99106
Ostm1	0.145354	0.0141988	0.00135339	24	2	0.0359319	5.82098	5.86042	5.91055	5.77886	5.85587		5.81272	5.83972	5.81615	5.78834	5.81914	5.7658	5.77294	5.76858	5.74037		5.7889	5.7724	5.79913		5.80457	5.82297	5.84775	5.84358
Ammecr1l	0.145354	0.0141988	0.00135339	24	12	0.0356341	5.22657	5.23128	5.28136	5.24068	5.27996		5.2356	5.24567	5.29317	5.31867	5.26102	5.27508	5.30873	5.31187	5.30316		5.27367	5.30233	5.23537		5.24277	5.22121	5.24255	5.23305
Fam20b	0.145354	0.0141988	0.00135339	24	2	0.0343626	7.41267	7.43089	7.45201	7.46305	7.41714		7.39029	7.4093	7.36831	7.36169	7.40831	7.35329	7.33022	7.4026	7.32372		7.35748	7.37511	7.33281		7.36167	7.37226	7.42673	7.3283
Zfp512	0.145354	0.0141988	0.00135339	24	2	0.0343389	6.36472	6.33229	6.35286	6.3547	6.29297		6.32168	6.31844	6.24686	6.27759	6.31159	6.2644	6.24934	6.27672	6.26728		6.23566	6.29713	6.27844		6.21818	6.28103	6.3391	6.2929
Tsc22d2	0.145354	0.0141988	0.00135339	24	14	0.0336038	5.96194	5.92908	5.92674	5.95474	5.9926		5.95788	5.98995	6.01864	5.99119	6.03756	6.03151	6.03633	6.0494	6.0497		6.04325	6.1005	5.99107		6.01361	6.03061	6.07477	6.04948
Herpud2	0.145354	0.0141988	0.00135339	24	8	0.0302739	5.42678	5.4203	5.43674	5.37396	5.4321		5.41414	5.42507	5.42895	5.42861	5.4493	5.42068	5.42176	5.40209	5.42616		5.35259	5.3729	5.40581		5.37061	5.36794	5.36853	5.38047
Tbcel	0.145354	0.0141988	0.00135339	24	8	0.0285913	6.24497	6.28886	6.24806	6.25723	6.27345		6.26841	6.23415	6.26998	6.28317	6.26272	6.24784	6.25696	6.20937	6.26053		6.14121	6.22073	6.22334		6.18929	6.197	6.19288	6.17413
Ankrd13c	0.145354	0.0141988	0.00135339	24	10	0.0270274	6.09791	6.06405	6.06441	6.11844	6.09518		6.09874	6.13613	6.14279	6.13825	6.1332	6.11904	6.09572	6.14796	6.1117		6.07764	6.09827	6.07341		6.044	6.09036	6.09348	6.08783
Zfp652	0.145354	0.0141988	0.00135339	24	14	0.0265702	5.31307	5.28749	5.23535	5.24939	5.29224		5.27774	5.25029	5.32196	5.31255	5.32231	5.28227	5.37515	5.28642	5.40286		5.33687	5.32506	5.35183		5.34988	5.29497	5.31758	5.3118
Pisd	0.145354	0.0141988	0.00135339	24	4	0.0256578	5.7002	5.70187	5.69616	5.73779	5.71557		5.71948	5.70698	5.69801	5.71435	5.69897	5.67185	5.67973	5.65465	5.68442		5.68589	5.64605	5.65426		5.6369	5.69444	5.70585	5.55323
Yes1	0.145354	0.0141988	0.00135339	24	8	0.0226702	4.40159	4.37733	4.4286	4.37987	4.40435		4.39787	4.41051	4.42896	4.42028	4.42641	4.41115	4.38451	4.40179	4.38744		4.29179	4.35405	4.36783		4.41698	4.34044	4.26961	4.39372
Ucn3	0.172422	0.016843	0.0018096	24	20	1.09805	-2.55455	-1.9481	-1.02468	-1.00645	-1.6195		-1.03422	-1.12693	-1.71298	-0.384752	-1.50454	-2.55933	-1.36587	-1.49749	-0.510041		-0.362159	1.25605	0.994112		1.12979	1.23843	2.36179	1.2976
Krt15	0.172422	0.016843	0.0018096	24	4	0.676452	0.491313	-0.032536	-0.30082	0.17868	-0.257992		-0.160444	-0.570797	-0.893928	-1.05942	-0.619374	-0.828271	-1.59921	-1.27516	-0.75636		-1.72026	-1.41449	-1.01659		-1.85893	-1.75817	-1.14016	-0.777968
Gm6402	0.172422	0.016843	0.0018096	24	16	0.480702	-1.868	-2.5628	-2.25511	-2.28008	-2.72508		-1.7606	-1.93847	-2.28715	-1.92193	-1.72833	-1.41382	-1.47954	-1.53915	-1.17193		-1.46388	-1.18867	-1.20554		-1.4951	-1.66326	-1.95425	-0.967446
Tafa3	0.172422	0.016843	0.0018096	24	20	0.453119	-2.04152	-1.95224	-1.9114	-2.28387	-1.97232		-2.38627	-2.77396	-2.72549	-2.28003	-2.98214	-2.51192	-2.15555	-2.64031	-2.29292		-2.82379	-1.33151	-1.36598		-1.75831	-1.94251	-0.889772	-1.67386
Phxr4	0.172422	0.016843	0.0018096	24	16	0.397457	-0.426716	-0.635512	-0.540286	-0.392284	-0.707731		-0.14604	-0.515487	-0.68042	0.00300025	-0.504894	0.186476	0.191349	0.11565	0.275489		0.143765	0.135373	0.31896		0.0511324	-0.349909	-0.558604	0.0708974
1700123O21Rik	0.172422	0.016843	0.0018096	24	18	0.37803	-1.16769	-1.26723	-1.21491	-1.23516	-1.17335		-1.33977	-1.31003	-1.34644	-1.35667	-1.13406	-1.09002	-1.05254	-0.795593	-0.557657		-1.0264	0.0200106	-0.546665		-0.543158	-0.660073	-1.28591	-0.45871
Akr1c13	0.172422	0.016843	0.0018096	24	6	0.372304	-1.86866	-0.777459	-1.21162	-1.3205	-1.13182		-1.18916	-1.19631	-1.21513	-0.962861	-1.47366	-0.990078	-1.57309	-1.60134	-1.28476		-1.59755	-2.13557	-1.842		-1.85982	-1.47653	-2.50273	-1.82348
Wnt2	0.172422	0.016843	0.0018096	24	0	0.37071	-1.2013	-1.41923	-1.80608	-1.80745	-1.9822		-1.9448	-1.5848	-1.73162	-2.32608	-2.51504	-2.471	-2.30499	-2.33171	-2.46974		-2.02777	-2.0529	-2.06206		-1.53732	-2.08526	-2.16319	-1.41725
Hepacam2	0.172422	0.016843	0.0018096	24	4	0.303892	-1.92682	-1.42735	-1.90927	-1.97832	-1.7638		-1.80045	-2.10708	-2.22631	-1.70734	-2.18979	-1.99332	-2.45637	-2.18464	-2.24717		-2.24696	-2.28413	-2.88058		-2.35659	-2.66254	-2.32847	-2.34087
Magix	0.172422	0.016843	0.0018096	24	20	0.297775	-1.08408	-1.16624	-0.83369	-1.45679	-1.41482		-1.19614	-1.551	-1.85067	-1.90613	-1.51396	-1.04052	-1.36524	-1.62566	-1.22166		-0.994054	-1.04577	-1.23066		-0.90343	-1.1263	-0.781923	-0.818982
Creb3l4	0.172422	0.016843	0.0018096	24	22	0.29687	-1.77743	-1.72424	-1.30662	-1.50216	-2.13941		-1.7108	-1.82451	-2.80456	-1.86935	-2.21997	-1.75824	-1.91076	-1.78933	-2.16542		-1.36949	-1.51055	-1.83003		-1.34832	-1.76338	-1.59712	-1.16072
Rorb	0.172422	0.016843	0.0018096	24	4	0.240252	7.1174	7.04382	7.09783	7.14223	6.88003		7.00607	6.9149	6.75871	6.6984	6.8271	6.94039	6.66293	6.71178	6.72488		6.54026	6.52204	6.69309		6.5015	6.50634	6.54506	6.77978
Tcte1	0.172422	0.016843	0.0018096	24	2	0.234269	1.63285	1.63866	1.48746	1.74695	1.36953		1.5862	1.33656	1.03367	1.23964	1.08372	1.29433	0.709418	1.04235	1.3024		0.912841	1.16388	1.15615		0.853204	0.900261	1.53737	1.30858
A330076H08Rik	0.172422	0.016843	0.0018096	24	16	0.231648	2.45702	2.37982	2.519	2.56859	2.49086		2.57319	2.54801	2.47343	2.5856	2.62664	3.04877	2.84426	2.96277	2.95305		2.69339	3.19099	2.94505		2.73498	2.63721	2.75061	3.01522
Ifit3	0.172422	0.016843	0.0018096	24	10	0.22612	3.50525	3.47339	3.91005	3.26214	3.81718		3.8489	3.82775	3.95575	4.24201	3.97303	3.85061	3.91529	3.8869	3.90774		3.62535	3.4974	4.00876		3.58893	3.69458	3.60259	3.4211
Dnah6	0.172422	0.016843	0.0018096	24	2	0.219461	4.89194	4.70436	4.76418	4.83614	4.42412		4.77571	4.52238	4.25865	4.42138	4.19142	4.46982	4.0492	4.16455	4.50627		4.04171	4.39968	4.45382		4.20891	4.16771	4.6039	4.51395
Irx6	0.172422	0.016843	0.0018096	24	18	0.21946	-1.71682	-1.38583	-1.74737	-1.58211	-1.56983		-1.62272	-1.64064	-1.41043	-1.46826	-1.7328	-2.01709	-1.54441	-1.50551	-1.50406		-1.27117	-1.31236	-1.22174		-1.32215	-0.995956	-1.34086	-0.878462
5730480H06Rik	0.172422	0.016843	0.0018096	24	16	0.217885	-0.171513	-0.397907	-0.372639	-0.317412	-0.468404		-0.135764	-0.284417	-0.249576	-0.189374	-0.297988	0.0550584	0.0213306	-0.132515	0.275395		-0.0410804	0.147132	0.168334		0.176717	-0.185669	-0.0092758	-0.00536997
Nipal4	0.172422	0.016843	0.0018096	24	12	0.212136	2.36508	1.96914	1.61761	2.16041	2.3131		2.18666	2.14319	2.4782	2.58525	2.53169	2.36284	2.75587	2.31394	2.66579		2.46521	2.35736	2.45429		2.41148	2.33182	2.01258	2.36844
Fam47e	0.172422	0.016843	0.0018096	24	2	0.211611	-0.074143	-0.2381	-0.162457	-0.0148272	-0.372668		-0.305517	-0.328813	-0.503106	-0.376065	-0.814578	-0.638149	-1.13795	-0.744776	-0.263053		-0.926206	-0.664569	-0.45308		-0.690013	-0.885462	-0.483756	-0.379428
Ier2	0.172422	0.016843	0.0018096	24	6	0.208965	2.46789	2.52333	2.37429	2.24906	2.37626		2.3926	2.27822	2.33698	2.2296	2.31279	2.35401	2.21126	2.09646	2.28447		1.92066	2.11948	2.02712		1.98551	2.06896	1.89353	1.99881
Pdgfrl	0.172422	0.016843	0.0018096	24	8	0.206829	0.218999	0.244323	0.660204	0.0715027	0.504471		0.43366	0.328847	0.505459	0.690883	0.247234	0.461404	0.442366	0.306986	0.0461621		0.149866	0.0133668	-0.0363029		0.0912048	0.308682	-0.13309	-0.145486
Rskr	0.172422	0.016843	0.0018096	24	16	0.200783	2.01806	1.63526	1.59629	1.58965	1.71792		1.89033	1.92465	1.81461	1.88579	1.93029	2.16326	2.06096	2.1026	2.2826		2.02785	2.53421	2.12149		1.95385	1.96875	2.08884	2.21185
Syt15	0.172422	0.016843	0.0018096	24	0	0.199374	-0.355113	-0.0430344	0.00606773	-0.302533	-0.386174		-0.0355826	-0.323966	-0.615695	-0.407427	-0.71631	-0.380354	-0.605923	-0.653256	-0.482955		-0.283613	-0.436373	-0.186299		-0.0977884	-0.221321	-0.150489	-0.297757
Hmgb3	0.172422	0.016843	0.0018096	24	4	0.197475	4.16979	4.08721	4.13631	4.07122	4.05956		4.16492	4.00322	3.95976	3.8379	3.95277	4.08353	3.84663	3.80426	3.79451		3.71912	3.64013	3.91931		3.74802	3.60691	3.72203	4.04003
Dnali1	0.172422	0.016843	0.0018096	24	2	0.194282	2.46442	2.51191	2.41904	2.58527	2.28041		2.47457	2.19264	2.19597	2.13888	1.98808	2.14265	1.90518	1.78013	2.26264		1.75434	2.18967	2.11797		1.97265	2.03575	2.32989	2.15529
Fsd2	0.172422	0.016843	0.0018096	24	20	0.18805	-0.198457	-0.251248	-0.46782	-0.366233	-0.457771		-0.181919	-0.376932	-0.452117	-0.334748	-0.593735	-0.585695	-0.456039	-0.490248	-0.405067		-0.230339	0.0254691	-0.266489		-0.0788909	-0.0428215	-0.0138445	0.00555711
Asf1b	0.172422	0.016843	0.0018096	24	20	0.184441	-1.27898	-1.36674	-0.793208	-1.59428	-1.70594		-1.41344	-1.46273	-1.44513	-1.6565	-1.96703	-1.40208	-1.50395	-1.29453	-1.39317		-1.18029	-1.24398	-1.26485		-1.45653	-1.09525	-1.13233	-1.14472
Mal	0.172422	0.016843	0.0018096	24	10	0.184182	8.04303	7.92605	7.47704	7.87439	8.14747		7.9223	7.82113	8.20133	8.21434	8.11079	8.02599	8.18734	7.87957	8.18442		7.76697	7.83673	7.93798		7.83356	7.83143	7.63949	7.74872
Lat2	0.172422	0.016843	0.0018096	24	18	0.183911	0.585755	0.754244	0.45604	0.646478	0.62066		0.712271	0.50466	0.70122	0.713314	0.553538	0.695686	0.869358	0.65629	0.901262		0.963262	0.852893	0.939425		1.0008	0.880749	0.894408	0.907776
BC006965	0.172422	0.016843	0.0018096	24	8	0.183358	-0.438355	-0.299315	-0.099462	-0.639625	-0.301422		-0.251366	-0.259119	-0.340036	-0.162998	-0.234323	-0.0378549	-0.336943	-0.2487	-0.193364		-0.39995	-0.710686	-0.347702		-0.578848	-0.659677	-0.546147	-0.651319
Slitrk6	0.172422	0.016843	0.0018096	24	2	0.182819	2.26291	2.37903	2.51013	2.66252	2.29656		2.20556	2.23761	1.89786	1.87516	2.16486	2.36702	1.88885	1.98588	2.00151		1.9579	2.02239	1.86787		2.09938	1.77744	2.18993	2.00879
Tns1	0.172422	0.016843	0.0018096	24	18	0.172819	6.61012	6.59963	6.59297	6.5403	6.65639		6.5828	6.56221	6.56664	6.78476	6.54072	6.64495	6.84826	6.64961	6.79454		6.80563	6.84456	6.92688		6.90079	6.8863	6.89892	6.68585
Col11a1	0.172422	0.016843	0.0018096	24	16	0.17179	3.3997	3.27784	3.40826	3.14507	3.17699		3.41604	3.30042	3.23724	3.43189	3.23223	3.61429	3.54328	3.47645	3.75788		3.50094	3.75126	3.64012		3.52079	3.51012	3.43824	3.60913
Erbb3	0.172422	0.016843	0.0018096	24	12	0.170748	4.60024	4.50474	4.08001	4.58163	4.6694		4.54579	4.46137	4.8382	4.82029	4.87726	4.59762	4.90385	4.75306	4.95916		4.77794	4.75939	4.62224		4.67184	4.79529	4.4302	4.51739
Ccdc81	0.172422	0.016843	0.0018096	24	2	0.163248	2.33602	2.25726	2.20078	2.27601	2.03493		2.34486	2.08479	2.06113	1.94073	1.9253	1.94984	1.7747	1.71287	2.05609		1.73175	1.92208	2.02227		1.90972	1.78211	2.15617	2.05258
Armc3	0.172422	0.016843	0.0018096	24	2	0.158081	1.76164	1.68495	1.73844	1.87081	1.47497		1.70693	1.45502	1.35626	1.5225	1.28032	1.38506	1.18364	1.2055	1.68325		1.27487	1.51488	1.43899		1.52519	1.36249	1.5934	1.47345
Gm5176	0.172422	0.016843	0.0018096	24	16	0.157189	-0.928336	-0.944895	-0.820522	-1.11358	-1.19275		-0.806365	-1.03931	-0.773847	-0.76916	-0.836981	-0.893993	-0.702012	-0.751189	-0.409171		-0.826668	-0.61339	-0.614681		-0.717391	-0.967804	-0.715617	-0.546431
9430037G07Rik	0.172422	0.016843	0.0018096	24	16	0.157004	1.03802	0.732644	0.961097	0.983297	0.904783		1.02085	0.941501	0.876028	1.10461	0.948351	1.18838	1.22235	1.22389	1.11865		1.09678	1.43559	1.24266		1.15793	1.12682	1.18376	1.2492
AW822252	0.172422	0.016843	0.0018096	24	18	0.151751	1.24147	0.99339	1.33042	1.26096	1.13254		1.1404	1.07103	0.992069	1.08391	1.01426	1.31242	1.30078	1.30907	1.31327		1.41488	1.36017	1.42211		1.3689	1.04567	1.31506	1.39341
Slc15a2	0.172422	0.016843	0.0018096	24	18	0.148904	3.4532	3.69846	3.42203	3.50376	3.51909		3.64216	3.63938	3.69068	3.62714	3.66907	3.64663	3.67171	3.80485	3.72967		3.84571	3.83429	3.83077		3.85678	3.85299	3.86473	3.78934
Henmt1	0.172422	0.016843	0.0018096	24	0	0.144706	0.11901	-0.261458	-0.180604	-0.23137	-0.158848		-0.520877	-0.247731	-0.550532	-0.525101	-0.395617	-0.367997	-0.459564	-0.452376	-0.490652		-0.456812	-0.310379	-0.27371		-0.315015	-0.324302	-0.00182048	-0.230567
Chek2	0.172422	0.016843	0.0018096	24	4	0.142858	1.39775	1.34179	1.45	1.33378	1.31523		1.40686	1.29462	1.1337	1.36768	1.15811	1.21893	0.955734	1.07487	1.29282		1.01511	1.10899	1.17985		1.16826	1.11613	1.18169	1.09259
Spag6	0.172422	0.016843	0.0018096	24	2	0.141081	3.46374	3.45907	3.54714	3.67989	3.30622		3.55247	3.29888	3.11503	3.21524	3.14397	3.35203	3.09161	3.06211	3.29635		3.14579	3.28173	3.19011		3.14596	3.12811	3.38066	3.31638
Gdf10	0.172422	0.016843	0.0018096	24	12	0.140887	2.18556	2.6069	2.27053	2.20116	2.29482		2.28338	2.27151	2.30166	2.47469	2.55149	2.50985	2.7407	2.48436	2.56086		2.43855	2.3848	2.39172		2.01286	2.24465	2.35605	2.42795
2810029C07Rik	0.172422	0.016843	0.0018096	24	22	0.140164	2.17256	2.34328	2.32194	2.32606	2.07405		2.30017	2.08606	1.89074	1.92809	2.02827	2.25101	2.06428	2.03823	2.10485		2.13625	2.30838	2.2047		2.1268	2.20645	2.29405	2.45296
Ushbp1	0.172422	0.016843	0.0018096	24	16	0.135048	1.72759	1.67214	1.50904	1.52244	1.59419		1.68013	1.46707	1.68577	1.63204	1.38859	1.722	1.80317	1.68566	1.89426		1.77446	1.8713	1.90567		1.78812	1.80499	1.65167	1.80243
Zfp804a	0.172422	0.016843	0.0018096	24	18	0.133942	3.82864	3.75427	3.69103	3.86046	3.83825		3.76378	3.76192	3.74745	3.84212	3.8356	3.71745	3.90913	3.7931	3.87142		3.93687	4.08934	4.00212		3.99097	3.96691	4.13809	4.24484
Necab1	0.172422	0.016843	0.0018096	24	18	0.133332	4.48217	4.46152	4.56407	4.57563	4.53447		4.38864	4.54643	4.3472	4.49501	4.54997	4.51985	4.61842	4.60727	4.50125		4.59553	4.88051	4.82792		4.6917	4.60043	5.11013	4.9807
Zfp867	0.172422	0.016843	0.0018096	24	2	0.130001	2.98255	2.93079	2.84832	2.85484	2.69094		2.86749	2.85221	2.54173	2.65417	2.5583	2.85053	2.58183	2.6026	2.63658		2.54535	2.68364	2.83865		2.729	2.65245	2.7703	2.79602
Jhy	0.172422	0.016843	0.0018096	24	22	0.129641	0.769746	0.792036	0.815901	0.547509	0.676919		0.700644	0.548735	0.442565	0.684052	0.450054	0.542145	0.513965	0.3386	0.616076		0.726787	0.555682	0.614882		0.928708	0.680211	0.732074	0.922484
S100a16	0.172422	0.016843	0.0018096	24	2	0.125304	5.81288	5.81677	5.72721	5.74679	5.76149		5.75154	5.60119	5.61608	5.5923	5.48331	5.5854	5.57212	5.36209	5.50829		5.49403	5.39193	5.726		5.69796	5.76811	5.55749	5.50128
Ints6l	0.172422	0.016843	0.0018096	24	16	0.124946	3.90372	3.84672	3.77755	3.80624	3.87187		3.897	3.78487	3.82033	3.88396	3.91065	4.04627	4.02364	3.99349	4.1349		3.91133	4.2251	4.10545		4.05842	3.8706	4.02226	4.0473
Rnase6	0.172422	0.016843	0.0018096	24	22	0.124446	0.79905	0.908206	0.853795	1.14878	0.964151		0.768962	0.841368	0.824297	0.490735	0.739548	0.666479	0.646455	0.740872	0.523861		0.973246	0.791322	0.768087		0.972886	1.08098	0.943929	0.82505
Adgb	0.172422	0.016843	0.0018096	24	0	0.12079	2.54577	2.4389	2.46225	2.49796	2.34217		2.53901	2.21239	2.09644	2.37481	2.0815	2.29081	2.19607	2.00251	2.42476		2.23597	2.33976	2.43533		2.34929	2.42404	2.40835	2.43374
4933412E12Rik	0.172422	0.016843	0.0018096	24	20	0.115405	0.356542	0.283903	0.401536	0.235249	0.32068		0.132047	0.217114	0.345605	0.218344	-0.0717974	0.050621	0.207809	0.236256	0.135168		0.36323	0.290524	0.416628		0.445117	0.545869	0.380322	0.275628
Nkx6-2	0.172422	0.016843	0.0018096	24	22	0.111921	6.13011	6.09568	5.96628	6.02078	5.94		5.93204	5.80164	5.80744	5.71449	5.87245	5.86092	5.9204	5.83109	5.9374		6.00311	5.8731	6.04413		5.99723	6.12569	5.91651	6.02628
Dipk1c	0.172422	0.016843	0.0018096	24	0	0.109073	3.04633	3.08379	3.15606	3.16881	3.1093		3.11639	2.96275	2.88463	2.98797	2.90124	3.0118	2.95034	2.87478	2.87936		3.10621	2.91557	2.96162		3.1022	3.10491	3.09565	3.00694
Tia1	0.172422	0.016843	0.0018096	24	16	0.108122	5.13133	5.06797	5.00274	5.02694	5.00939		5.09678	5.07631	5.01998	5.12176	5.1174	5.2838	5.22779	5.25546	5.3229		5.1348	5.41594	5.25616		5.17804	5.07036	5.20075	5.24969
Car4	0.172422	0.016843	0.0018096	24	0	0.107691	2.92419	3.02433	2.72473	2.89647	2.91632		2.93327	2.72558	2.7613	2.78097	2.68384	2.78226	2.6701	2.7568	2.70738		2.84662	2.78754	2.86388		3.00703	2.92314	2.909	2.93492
Lars2	0.172422	0.016843	0.0018096	24	8	0.107491	4.6595	4.72436	4.74053	4.75992	5.47574		4.6964	4.78346	4.68888	4.95461	5.95404	4.65686	4.78556	4.8194	4.7804		4.66556	4.63094	4.57666		4.58434	4.60727	4.65718	4.54438
Pm20d1	0.172422	0.016843	0.0018096	24	10	0.107472	0.757875	0.759859	0.623408	0.418108	0.758447		0.727978	0.66778	0.726578	1.04297	0.67073	0.782688	0.865832	0.730066	0.873225		0.630699	0.644879	0.652974		0.64378	0.182741	0.59752	0.453013
Lhpp	0.172422	0.016843	0.0018096	24	4	0.104732	3.39364	3.47016	3.43575	3.39553	3.43277		3.414	3.38159	3.46562	3.39279	3.38256	3.35463	3.37496	3.24429	3.34897		3.24092	3.15375	3.31751		3.1932	3.36263	3.1838	3.17313
Nrg1	0.172422	0.016843	0.0018096	24	16	0.102349	3.77318	3.77033	3.82726	3.84709	3.8002		3.86937	3.77113	3.80985	3.8919	3.94195	3.86723	4.00265	3.88523	3.94121		3.8838	4.03135	4.0173		3.9298	3.98318	4.08254	4.00857
Arhgef10	0.172422	0.016843	0.0018096	24	12	0.100838	6.57812	6.48636	6.28791	6.53699	6.62339		6.54084	6.54374	6.73483	6.819	6.7151	6.56297	6.79881	6.57897	6.82435		6.61282	6.62368	6.6963		6.64078	6.59625	6.53888	6.63623
Spsb2	0.172422	0.016843	0.0018096	24	4	0.100485	2.65675	2.77687	2.80184	2.54642	2.66716		2.61615	2.56448	2.57151	2.43281	2.54506	2.603	2.54562	2.39305	2.52491		2.4754	2.37787	2.50699		2.52333	2.49008	2.40408	2.44625
B130024G19Rik	0.172422	0.016843	0.0018096	24	16	0.0996483	1.60977	1.4859	1.48414	1.51525	1.60097		1.62426	1.59646	1.62771	1.52826	1.72099	1.73617	1.64936	1.73738	1.76097		1.75566	1.92371	1.68853		1.67055	1.72107	1.72742	1.86146
Pld5	0.172422	0.016843	0.0018096	24	20	0.0988527	3.63211	3.74489	3.85148	3.75871	3.85011		3.72316	3.79416	3.71168	3.74695	3.66573	3.72766	3.73085	3.70559	3.6233		3.8412	3.9172	3.86439		4.07291	3.89876	4.04304	3.92143
Tuba8	0.172422	0.016843	0.0018096	24	14	0.0987045	2.29059	2.50696	2.56061	2.50738	2.46216		2.51597	2.39054	2.70145	2.51614	2.59182	2.54424	2.71753	2.7277	2.65285		2.68442	2.5977	2.53438		2.50037	2.61368	2.38607	2.57721
Pfn4	0.172422	0.016843	0.0018096	24	2	0.0981262	2.90558	2.98321	2.90132	2.98947	2.78836		2.99801	2.82447	2.76255	2.79124	2.72178	2.80245	2.77353	2.70714	2.71823		2.72181	2.70446	2.92215		2.81181	2.73938	2.88661	2.97057
Slc8b1	0.172422	0.016843	0.0018096	24	22	0.0980904	3.69906	3.66739	3.71737	3.58338	3.54066		3.59537	3.48198	3.39011	3.51537	3.46521	3.44714	3.55964	3.44167	3.54518		3.60576	3.53971	3.69617		3.69902	3.6764	3.57865	3.56351
Abcg2	0.172422	0.016843	0.0018096	24	10	0.0973406	3.62353	3.56975	3.56408	3.52701	3.60778		3.62912	3.71155	3.6379	3.82515	3.61315	3.81405	3.72317	3.7119	3.67137		3.48127	3.63781	3.60158		3.65923	3.57389	3.37583	3.37592
Tcf7l2	0.172422	0.016843	0.0018096	24	18	0.0937163	4.27726	4.38899	4.19793	4.11282	4.29116		4.23488	4.22691	4.25073	4.29632	4.25857	4.26213	4.34038	4.26671	4.33178		4.41321	4.35111	4.45628		4.50613	4.39055	4.37159	4.73273
Hscb	0.172422	0.016843	0.0018096	24	0	0.0921541	2.30444	2.30749	2.1398	2.17646	2.1987		2.20758	2.19753	2.07252	2.14556	2.05457	2.15489	2.08536	2.06235	2.01374		2.16124	2.05297	2.21894		2.22439	2.20832	2.20777	2.32943
Nfxl1	0.172422	0.016843	0.0018096	24	12	0.0921424	3.97223	3.91264	3.89614	4.02555	3.94699		4.02832	3.98712	4.06789	4.06253	3.97237	4.24163	4.23037	4.12811	4.11782		4.02745	4.18094	4.00409		4.00509	3.9978	3.82268	3.9662
Nrbp2	0.172422	0.016843	0.0018096	24	14	0.092127	6.29436	6.18109	6.07515	6.25147	6.26134		6.22999	6.15244	6.24668	6.3383	6.23819	6.39763	6.43326	6.31703	6.50924		6.30196	6.39163	6.40935		6.28946	6.24141	6.32474	6.17044
Dcaf12l2	0.172422	0.016843	0.0018096	24	0	0.0920772	1.65611	1.75688	1.76869	1.73033	1.65648		1.54086	1.52514	1.49778	1.34217	1.54066	1.45038	1.42148	1.5858	1.42881		1.51066	1.57724	1.49838		1.59602	1.56338	1.49369	1.52565
Capn15	0.172422	0.016843	0.0018096	24	14	0.0920448	5.55072	5.60776	5.53726	5.5668	5.60807		5.57918	5.662	5.77331	5.72113	5.70277	5.65308	5.7328	5.75258	5.77297		5.73256	5.73878	5.58207		5.67724	5.75135	5.59629	5.49096
Zfp583	0.172422	0.016843	0.0018096	24	14	0.0919298	2.29111	2.29047	2.25438	2.35214	2.26346		2.31498	2.36735	2.41727	2.32033	2.43167	2.46372	2.48685	2.56724	2.44755		2.43149	2.48853	2.4928		2.38799	2.25917	2.46813	2.55693
Fbxl12	0.172422	0.016843	0.0018096	24	12	0.0913201	3.65319	3.62683	3.64964	3.65283	3.61373		3.78927	3.66013	3.71507	3.76414	3.70597	3.88971	3.81255	3.79004	3.86671		3.666	3.80147	3.84024		3.58724	3.70307	3.66231	3.77144
Kmt5a	0.172422	0.016843	0.0018096	24	12	0.0909833	4.6483	4.54301	4.51935	4.51763	4.7332		4.56264	4.62601	4.88732	4.7223	4.73471	4.70786	4.79891	4.70083	4.81956		4.65418	4.69744	4.63138		4.69131	4.74783	4.43233	4.61636
Rbms3	0.172422	0.016843	0.0018096	24	20	0.0906629	5.19627	5.13812	5.37519	5.18571	5.23363		5.17113	5.12539	5.0099	5.21278	5.10506	5.21858	5.17172	5.1877	5.1646		5.24837	5.33092	5.3126		5.43277	5.28854	5.38545	5.35265
Rgl2	0.172422	0.016843	0.0018096	24	14	0.0902588	4.96265	4.73212	4.69565	4.6771	4.74914		4.80127	4.81522	4.82948	4.86666	4.85028	4.9907	4.98966	4.8992	5.11696		4.88368	5.09146	4.94287		4.85964	4.97044	4.96001	4.77382
A330074K22Rik	0.172422	0.016843	0.0018096	24	18	0.0897808	4.43475	4.45179	4.47887	4.58421	4.46046		4.42923	4.44982	4.38566	4.39476	4.44674	4.50531	4.50408	4.58768	4.50279		4.71776	4.58717	4.56172		4.56533	4.47258	4.67667	4.66427
Gm9776	0.172422	0.016843	0.0018096	24	0	0.0865615	2.22169	2.17027	2.15522	2.15872	2.0723		2.11489	1.94783	1.84039	1.93849	1.97211	1.96394	2.04785	1.90986	1.89314		2.04054	1.92105	2.11459		1.99975	1.99611	2.17061	1.98794
Bmp2k	0.172422	0.016843	0.0018096	24	12	0.0857684	4.99704	4.84143	4.80081	4.86804	5.01815		4.92201	4.91861	5.01494	5.13836	5.03117	5.00231	5.12747	5.00494	5.1255		4.96273	5.02621	5.07147		4.99656	4.88834	4.92143	5.03783
Alg13	0.172422	0.016843	0.0018096	24	14	0.0840923	2.3933	2.18451	2.2443	2.43403	2.39754		2.4661	2.38293	2.47367	2.45459	2.49831	2.59265	2.50846	2.59924	2.55117		2.40019	2.62166	2.57415		2.40759	2.42681	2.46743	2.61994
Gfod1	0.172422	0.016843	0.0018096	24	12	0.0833006	5.81131	5.92948	5.80147	5.83588	5.89346		5.8338	5.97518	6.07149	5.98405	6.08255	5.87181	5.98282	6.08643	6.03605		6.04602	6.00294	5.84261		5.94124	5.96863	5.87066	5.86912
Abhd18	0.172422	0.016843	0.0018096	24	12	0.0818524	2.76332	2.73497	2.764	2.73996	2.76965		2.84166	2.82834	2.90801	2.89497	2.84488	2.88833	2.89097	2.92263	2.90375		2.75448	2.89205	2.91841		2.8288	2.71818	2.77922	2.90321
Abcc9	0.172422	0.016843	0.0018096	24	14	0.0815907	3.23099	3.14224	2.99942	3.10774	3.22613		3.15332	3.24502	3.21468	3.35006	3.19309	3.32241	3.41567	3.32862	3.25939		3.23875	3.39106	3.33239		3.31998	3.17757	3.27639	3.10942
Pcdhga9	0.172422	0.016843	0.0018096	24	18	0.0797031	3.82993	3.70306	3.85906	3.86343	3.73162		3.82626	3.82327	3.78015	3.82876	3.76467	3.90854	3.91704	3.89175	3.96955		3.93444	4.01216	3.94296		3.93897	3.78917	3.89276	3.94519
1110004F10Rik	0.172422	0.016843	0.0018096	24	4	0.0796816	5.90473	5.87414	5.92062	5.93388	5.87474		5.94362	5.88369	5.89689	5.82944	5.85112	5.88339	5.78923	5.7807	5.75029		5.72281	5.69025	5.86197		5.78637	5.77555	5.75569	6.05909
Pde9a	0.172422	0.016843	0.0018096	24	22	0.0783935	4.18456	4.26923	4.36067	4.23779	4.14814		4.20312	4.125	4.02105	4.0505	4.05533	4.2122	4.08908	4.1125	4.13514		4.19233	4.21392	4.14686		4.33566	4.24601	4.18407	4.16122
9130023H24Rik	0.172422	0.016843	0.0018096	24	2	0.0779686	3.09637	3.09836	3.03329	3.09402	3.03066		2.97813	2.92123	2.88553	2.94716	2.81809	2.92264	2.85765	2.76882	2.89319		2.81497	2.81538	2.82377		2.89777	2.78322	2.8858	2.78512
Zfp92	0.172422	0.016843	0.0018096	24	8	0.0774016	5.52947	5.55591	5.75178	5.69259	5.56364		5.63033	5.61428	5.64142	5.54618	5.61612	5.6496	5.52617	5.57918	5.57713		5.51557	5.41089	5.40446		5.48131	5.4446	5.34953	5.32894
Mpp3	0.172422	0.016843	0.0018096	24	2	0.0766583	4.67457	4.69694	4.69145	4.73036	4.57475		4.61843	4.61617	4.46454	4.43368	4.56632	4.59248	4.43096	4.58304	4.38645		4.45005	4.47701	4.43288		4.35408	4.45264	4.51365	4.44216
Nudt14	0.172422	0.016843	0.0018096	24	4	0.0754501	2.72881	2.53637	2.65729	2.6585	2.60135		2.67337	2.71644	2.67766	2.62112	2.59896	2.58922	2.50037	2.56842	2.54138		2.53504	2.45299	2.58038		2.46003	2.57407	2.59104	2.49226
Tpst1	0.172422	0.016843	0.0018096	24	4	0.0733961	5.24646	5.19952	5.19868	5.19466	5.2186		5.18732	5.1363	5.14993	5.17038	5.18489	5.15965	5.11775	5.1259	5.15909		5.05511	5.07688	5.09176		5.0264	5.07976	5.08633	5.02321
Gga3	0.172422	0.016843	0.0018096	24	16	0.0733402	5.96678	5.99165	5.87567	5.95207	5.95039		5.92977	6.06189	6.07101	6.00002	6.0519	6.01452	6.04965	6.12272	6.11636		6.18993	6.15505	5.98595		6.08481	6.12967	6.07365	5.98222
Casp2	0.172422	0.016843	0.0018096	24	14	0.0727689	3.48872	3.34549	3.33413	3.26666	3.40255		3.39966	3.3606	3.50031	3.43836	3.44945	3.54993	3.52653	3.55273	3.55221		3.3681	3.62953	3.4607		3.53554	3.45752	3.38022	3.41544
Pola1	0.172422	0.016843	0.0018096	24	16	0.0720754	3.07401	3.07958	2.99083	3.04605	3.00465		3.02755	3.11019	3.11191	3.11803	3.15365	3.06111	3.11924	3.18776	3.18996		3.08157	3.16362	3.25231		3.2108	3.21996	3.12022	3.17891
Coro1c	0.172422	0.016843	0.0018096	24	4	0.0700606	7.25185	7.22911	7.24919	7.28961	7.21808		7.24443	7.16643	7.17503	7.14093	7.20498	7.17056	7.1459	7.13979	7.14896		7.1185	7.07342	7.13937		7.06721	7.12355	7.12643	7.07477
Polr3gl	0.172422	0.016843	0.0018096	24	22	0.0693846	4.2081	4.06547	4.20235	4.08132	4.05372		4.11978	4.05247	3.9498	4.0325	3.976	4.07796	4.02326	4.02522	4.03747		4.07007	4.09304	4.15185		4.03365	4.13171	4.22188	4.20212
Ppcdc	0.172422	0.016843	0.0018096	24	18	0.0692697	3.54222	3.45548	3.49091	3.55574	3.48566		3.41576	3.55952	3.48878	3.55192	3.52215	3.51638	3.57956	3.59892	3.6068		3.6075	3.67824	3.58985		3.60758	3.727	3.61435	3.50827
1110059G10Rik	0.172422	0.016843	0.0018096	24	4	0.0688169	2.92118	2.97317	2.94803	2.96732	3.00978		2.99708	2.93982	3.0337	2.99366	2.91369	2.91503	2.89976	2.85834	2.85387		2.743	2.86137	2.89485		2.87303	2.87545	2.78493	2.98511
Gpr146	0.172422	0.016843	0.0018096	24	2	0.0679124	4.56203	4.62366	4.63619	4.57258	4.55776		4.58386	4.55635	4.4082	4.48903	4.48064	4.5007	4.49755	4.41777	4.40241		4.41671	4.45799	4.58219		4.48592	4.42132	4.55443	4.47561
Sox1	0.172422	0.016843	0.0018096	24	4	0.0675265	6.47237	6.45908	6.4281	6.38492	6.3771		6.42784	6.36604	6.37429	6.33598	6.33852	6.34554	6.26068	6.3091	6.35129		6.35035	6.2204	6.25004		6.3203	6.30194	6.24357	6.34658
Mmgt2	0.172422	0.016843	0.0018096	24	2	0.0674038	3.21769	3.26707	3.39312	3.25906	3.254		3.14081	3.22748	3.13216	3.13789	3.13236	3.1521	3.19981	3.11458	3.01545		3.09259	3.07566	3.13019		3.22733	3.20322	3.0153	3.02624
Casp3	0.172422	0.016843	0.0018096	24	2	0.0669565	3.258	3.21423	3.28828	3.32195	3.24946		3.18934	3.09566	3.10659	3.07056	3.1023	3.17994	3.12492	3.14634	3.02059		3.05915	3.12349	3.14901		3.16345	3.18933	3.11675	3.15631
Grm7	0.172422	0.016843	0.0018096	24	18	0.0668918	6.02519	6.02582	6.12697	6.10457	6.04078		6.01729	6.06637	6.02267	5.97679	6.04644	6.08001	6.08861	6.15517	6.06037		6.19111	6.27384	6.06668		6.21458	6.1768	6.16426	6.07296
Pdk1	0.172422	0.016843	0.0018096	24	0	0.0647749	5.79465	5.79232	5.9058	5.84699	5.77301		5.79776	5.6943	5.58833	5.66472	5.68061	5.75775	5.67497	5.68709	5.65967		5.70287	5.70615	5.76104		5.7052	5.66853	5.81644	5.74013
Chmp2b	0.172422	0.016843	0.0018096	24	6	0.0641089	5.0617	5.14788	5.15647	5.20113	5.17367		5.12784	5.14856	5.14867	5.15694	5.11414	5.17	5.09145	5.07364	5.09177		5.02843	5.01484	5.06573		5.09155	5.10033	5.0064	5.02261
Ankrd10	0.172422	0.016843	0.0018096	24	14	0.063382	5.30577	5.32208	5.3612	5.32572	5.28799		5.33448	5.33822	5.33912	5.3128	5.37554	5.45084	5.45701	5.4618	5.47941		5.42324	5.55697	5.38677		5.42674	5.41469	5.32446	5.33134
B3galnt2	0.172422	0.016843	0.0018096	24	14	0.0633218	3.48972	3.54386	3.57951	3.42229	3.5485		3.6286	3.52778	3.60093	3.60661	3.63751	3.68996	3.71939	3.64741	3.67887		3.57948	3.69608	3.66094		3.6087	3.60444	3.51843	3.67209
B230217O12Rik	0.172422	0.016843	0.0018096	24	0	0.0630253	3.56608	3.52286	3.59317	3.58394	3.56862		3.55679	3.51869	3.45886	3.4122	3.49481	3.51329	3.40188	3.46619	3.44163		3.54538	3.42268	3.56682		3.51933	3.49585	3.59847	3.65383
Usf3	0.172422	0.016843	0.0018096	24	14	0.0627568	5.56187	5.53459	5.53587	5.4934	5.59132		5.5427	5.59428	5.5696	5.63786	5.63591	5.65937	5.65904	5.69065	5.72331		5.70085	5.75557	5.62334		5.65109	5.53984	5.66778	5.73151
D130017N08Rik	0.172422	0.016843	0.0018096	24	20	0.0626421	2.60304	2.83305	2.75589	2.76074	2.67729		2.78463	2.76612	2.6651	2.77192	2.73364	2.74285	2.69945	2.77006	2.79075		2.82096	2.85471	2.84333		2.84671	2.83628	2.92354	2.98882
Ak3	0.172422	0.016843	0.0018096	24	12	0.0607387	5.88335	5.90315	5.90991	5.86724	5.98114		5.89091	5.99209	6.07334	6.11594	6.02335	5.97782	6.0578	5.97048	6.10604		6.00018	5.96371	5.98512		6.02014	5.97125	5.97323	5.95691
5031439G07Rik	0.172422	0.016843	0.0018096	24	12	0.0605909	7.9809	7.95463	7.81275	7.95747	8.04288		7.98463	7.91638	8.0982	8.05841	8.04316	8.02519	8.11812	7.99313	8.12104		7.97231	8.03773	8.00343		8.03088	8.01301	7.94161	7.83401
Bnip2	0.172422	0.016843	0.0018096	24	14	0.0604372	4.43528	4.40548	4.48212	4.33319	4.50492		4.47204	4.47825	4.56373	4.59258	4.50458	4.55934	4.57261	4.52019	4.6112		4.5112	4.56949	4.55486		4.63729	4.55419	4.41635	4.48568
Asphd1	0.172422	0.016843	0.0018096	24	0	0.0603508	3.87971	3.90944	3.88609	3.85871	3.83352		3.86626	3.76793	3.79004	3.71223	3.75818	3.76806	3.73118	3.72975	3.75457		3.85344	3.79436	3.68989		3.74783	3.88474	3.80484	3.78565
Diablo	0.172422	0.016843	0.0018096	24	12	0.0601524	4.0765	4.07073	4.06642	4.08536	4.10235		4.13388	4.06299	4.22564	4.18759	4.11827	4.19477	4.2398	4.13352	4.26387		4.14377	4.16524	4.14725		4.16487	4.16871	4.10104	4.03402
Sh3gl1	0.172422	0.016843	0.0018096	24	10	0.0592778	4.62162	4.67824	4.60318	4.72174	4.66162		4.66296	4.68954	4.70745	4.74498	4.68411	4.70674	4.75158	4.64143	4.76715		4.60571	4.66428	4.63166		4.58994	4.62512	4.53628	4.41752
Arnt	0.172422	0.016843	0.0018096	24	14	0.0592127	4.6188	4.56023	4.57802	4.57259	4.5598		4.6736	4.62032	4.59785	4.67419	4.62401	4.77495	4.69973	4.71968	4.75734		4.64732	4.72437	4.74266		4.67696	4.61273	4.59467	4.65923
Zfp869	0.172422	0.016843	0.0018096	24	4	0.058379	5.39582	5.40535	5.44084	5.37038	5.35054		5.39227	5.37324	5.34531	5.34937	5.28867	5.34924	5.2918	5.29305	5.27306		5.13442	5.26434	5.38088		5.19856	5.28876	5.3387	5.29344
Mtpn	0.172422	0.016843	0.0018096	24	4	0.0582675	7.34658	7.42785	7.40325	7.36877	7.3815		7.38714	7.38147	7.39078	7.35007	7.33328	7.37796	7.27734	7.31003	7.29502		7.31076	7.24093	7.26555		7.42893	7.32102	7.2429	7.29871
Klf7	0.172422	0.016843	0.0018096	24	18	0.0577587	3.94569	3.88862	3.87307	3.86153	3.84798		3.87859	3.77925	3.74907	3.85943	3.83362	3.90879	3.93669	3.89688	3.97118		3.96588	3.94412	3.9923		3.94093	3.86156	3.88975	4.06111
C1d	0.172422	0.016843	0.0018096	24	4	0.0575507	5.09319	5.0689	5.17416	5.07277	5.0605		5.07954	5.09584	5.11782	4.96265	5.05669	5.05602	4.95512	5.02569	4.94583		4.91403	4.90075	5.05284		4.97815	5.02961	5.00729	5.10908
Ntmt1	0.172422	0.016843	0.0018096	24	2	0.0573911	4.64501	4.6181	4.66371	4.65333	4.62072		4.63862	4.53639	4.61639	4.51435	4.51823	4.55784	4.56338	4.45907	4.51174		4.51674	4.44239	4.59978		4.54956	4.61433	4.59791	4.46278
Zgpat	0.172422	0.016843	0.0018096	24	14	0.0571355	5.1408	5.06985	5.00509	5.07989	5.08583		5.07489	5.11329	5.10248	5.12832	5.1232	5.16896	5.2032	5.17375	5.24747		5.1607	5.32284	5.11094		5.06323	5.15524	5.0917	5.05841
Zswim6	0.172422	0.016843	0.0018096	24	12	0.0571235	4.37748	4.43772	4.36575	4.32534	4.4543		4.45693	4.49892	4.5797	4.57782	4.49413	4.49374	4.56168	4.52558	4.48811		4.50504	4.54292	4.45356		4.61204	4.43619	4.44047	4.44204
Dip2a	0.172422	0.016843	0.0018096	24	12	0.0570693	7.34256	7.26454	7.13435	7.28453	7.32923		7.28128	7.23035	7.34368	7.36438	7.39516	7.30075	7.44001	7.3341	7.43011		7.34527	7.35431	7.34916		7.29602	7.30143	7.2708	7.25339
Lclat1	0.172422	0.016843	0.0018096	24	0	0.0567701	4.99342	5.09952	5.10591	5.07496	5.0439		5.0048	5.01856	4.94795	4.95189	4.98001	5.03495	4.92917	4.95585	4.93869		5.01844	4.95853	4.92498		5.06816	4.95302	5.01711	5.05703
Rtl6	0.172422	0.016843	0.0018096	24	2	0.056304	6.39631	6.44379	6.44419	6.46365	6.39187		6.34335	6.33721	6.23908	6.26622	6.30508	6.32076	6.24008	6.29433	6.27135		6.34852	6.28647	6.236		6.28341	6.30933	6.33466	6.23111
Sorcs3	0.172422	0.016843	0.0018096	24	22	0.0562247	6.11251	6.17606	6.23171	6.17364	6.11692		6.12686	6.1357	6.08235	6.07779	6.06192	6.09665	6.08011	6.1262	6.05504		6.23873	6.15948	6.08696		6.26324	6.19644	6.18614	6.10056
Sub1	0.172422	0.016843	0.0018096	24	4	0.0551515	7.16025	7.21898	7.30585	7.19567	7.18995		7.22475	7.18154	7.20032	7.11436	7.20826	7.19886	7.09835	7.14659	7.11628		7.06736	7.07085	7.12623		7.152	7.15544	7.06072	7.18568
Ttll1	0.172422	0.016843	0.0018096	24	0	0.0545144	5.0928	5.12677	5.22145	5.24456	5.15376		5.14024	5.12437	5.0845	5.07537	5.09713	5.06252	5.03989	5.09995	5.07015		5.22736	5.09189	5.09346		5.17317	5.1618	5.21517	5.16264
Abcd1	0.172422	0.016843	0.0018096	24	12	0.0535735	4.04641	4.08377	4.08978	4.10038	4.12658		4.11515	4.07039	4.12553	4.13869	4.14704	4.25048	4.23397	4.13856	4.24587		4.20774	4.13183	4.11091		4.09875	4.17405	4.07247	3.99409
Dync2h1	0.172422	0.016843	0.0018096	24	18	0.0535152	7.04041	7.01756	7.05863	7.08971	6.94579		7.05909	7.04089	6.97373	6.99635	7.00958	7.06702	7.05444	7.10093	7.08253		7.12221	7.16263	7.09239		7.11657	7.01558	7.12081	7.19288
Slc49a4	0.172422	0.016843	0.0018096	24	6	0.0533456	6.53133	6.59552	6.56144	6.57835	6.58752		6.59696	6.54738	6.63821	6.58741	6.58968	6.51288	6.53636	6.52751	6.52616		6.47051	6.46848	6.488		6.51424	6.58154	6.45636	6.38562
Tspyl2	0.172422	0.016843	0.0018096	24	4	0.0533303	7.99797	7.94327	8.03889	7.99227	7.96807		7.97253	7.9669	7.97543	7.90517	7.97425	7.92136	7.88909	7.92837	7.8923		7.92189	7.85551	7.87427		7.86654	7.94088	7.8932	7.91374
Tox2	0.172422	0.016843	0.0018096	24	0	0.0525963	6.40655	6.4608	6.4867	6.45429	6.41314		6.39301	6.40551	6.31275	6.32878	6.34972	6.36255	6.29452	6.38009	6.38431		6.54213	6.36733	6.36264		6.43341	6.37716	6.51595	6.44517
Dnm2	0.172422	0.016843	0.0018096	24	12	0.0523955	6.02999	5.92371	5.91452	5.97425	6.00223		5.98188	5.95639	6.04338	6.12432	6.00723	6.03048	6.12765	5.97299	6.1576		6.00257	5.99312	6.03959		5.96566	5.98446	5.9044	5.96445
Fgd1	0.172422	0.016843	0.0018096	24	14	0.0518387	4.47874	4.44599	4.50505	4.56377	4.51854		4.55451	4.5173	4.54012	4.56792	4.54807	4.63708	4.58027	4.64814	4.61355		4.62157	4.61634	4.55266		4.5372	4.58176	4.54431	4.46034
Smg9	0.172422	0.016843	0.0018096	24	18	0.0515946	4.24462	4.30313	4.23909	4.24615	4.21643		4.23289	4.19364	4.21025	4.20263	4.2361	4.33696	4.35469	4.2721	4.34514		4.35451	4.30321	4.31897		4.32816	4.28964	4.27503	4.26097
Metap1	0.172422	0.016843	0.0018096	24	6	0.0515784	5.48205	5.56912	5.55118	5.59246	5.56523		5.5883	5.5792	5.62708	5.55382	5.61076	5.54952	5.52824	5.56472	5.49571		5.50332	5.49453	5.46279		5.50203	5.51536	5.48394	5.45572
Ldhd	0.172422	0.016843	0.0018096	24	16	0.0511056	3.86348	3.82355	3.87259	3.88243	3.85569		3.94029	3.85879	3.87522	3.91526	3.89742	3.90753	3.99295	3.85936	3.94992		3.95249	4.03385	3.93274		3.95663	3.95135	3.95061	3.92334
Dag1	0.172422	0.016843	0.0018096	24	4	0.0508954	7.28218	7.34206	7.41174	7.30796	7.33809		7.29615	7.28566	7.24315	7.33701	7.27171	7.29029	7.26266	7.24845	7.26612		7.24375	7.21942	7.18572		7.27265	7.24668	7.21821	7.11731
Pex5l	0.172422	0.016843	0.0018096	24	6	0.0506363	4.47914	4.44169	4.39529	4.39185	4.41462		4.43904	4.44787	4.43681	4.4133	4.41905	4.4377	4.39952	4.34301	4.40259		4.24195	4.35451	4.40868		4.27302	4.35281	4.31107	4.38161
Zfp131	0.172422	0.016843	0.0018096	24	10	0.0490497	4.53911	4.5741	4.49878	4.46094	4.57939		4.53482	4.55398	4.62802	4.60885	4.57385	4.57632	4.60245	4.53944	4.62505		4.485	4.52304	4.56719		4.49102	4.5052	4.42044	4.54811
Stt3a	0.172422	0.016843	0.0018096	24	6	0.048918	5.87346	5.88326	5.94667	5.84095	5.91091		5.87493	5.85727	5.83338	5.88491	5.87946	5.91031	5.84313	5.84992	5.83892		5.77985	5.78074	5.82242		5.84925	5.79289	5.78048	5.67774
Pex12	0.172422	0.016843	0.0018096	24	2	0.0481507	2.95652	3.00261	2.96119	3.08818	2.89542		2.96606	2.91849	2.83177	2.87172	2.88997	2.90922	2.85167	2.88743	2.86702		2.8582	2.85791	2.90049		2.87433	2.71796	2.94155	2.949
Pde4dip	0.172422	0.016843	0.0018096	24	14	0.047803	8.10497	8.11795	8.12783	8.18311	8.16284		8.13507	8.15447	8.2112	8.21522	8.22188	8.14778	8.2338	8.20896	8.22782		8.23359	8.22284	8.11599		8.18252	8.19063	8.13871	8.13673
Meaf6	0.172422	0.016843	0.0018096	24	2	0.0472225	6.10579	6.11483	6.09927	6.16684	6.02922		6.06955	6.10538	6.00277	5.9705	6.04235	6.0338	5.96588	6.05019	5.95639		6.02678	5.96514	6.0031		5.93033	6.00083	6.0641	6.04872
Pmepa1	0.172422	0.016843	0.0018096	24	8	0.0469454	4.68464	4.66339	4.8603	4.73909	4.73831		4.73958	4.70248	4.74528	4.73088	4.73688	4.76899	4.71246	4.70664	4.71841		4.6682	4.6196	4.52337		4.70369	4.67187	4.45518	4.39701
Pex13	0.172422	0.016843	0.0018096	24	4	0.0467341	4.94136	4.91642	4.88761	4.97555	4.95398		4.91087	4.97346	4.92952	4.93867	4.94986	4.89303	4.8547	4.90737	4.8391		4.80743	4.88503	4.85418		4.86625	4.84963	4.8837	4.94112
Tmx3	0.172422	0.016843	0.0018096	24	4	0.0466134	5.99581	5.97061	6.07429	5.99068	5.9999		5.9932	5.99465	5.94588	5.96542	6.01617	6.03477	5.91096	5.9679	5.93271		5.7755	5.91613	5.96028		5.93202	5.85969	5.93398	5.93994
Cstf3	0.172422	0.016843	0.0018096	24	0	0.0465732	5.09991	5.11124	5.16763	5.15053	5.06114		5.07023	5.116	5.03261	5.05687	5.08629	5.01325	5.02485	5.05369	5.03024		5.009	5.08092	5.11561		5.06503	5.13589	5.15216	5.15074
Tnik	0.172422	0.016843	0.0018096	24	12	0.0455587	7.7023	7.75988	7.75428	7.7393	7.75631		7.78202	7.78248	7.83208	7.7992	7.86004	7.84691	7.8035	7.87587	7.86206		7.81442	7.84326	7.73779		7.80704	7.77799	7.73945	7.84551
Taf2	0.172422	0.016843	0.0018096	24	12	0.0455053	5.34679	5.32727	5.3183	5.36105	5.36011		5.36784	5.36614	5.36968	5.40228	5.44846	5.44584	5.43622	5.46545	5.40374		5.36083	5.48248	5.32137		5.3587	5.3916	5.29399	5.35004
Chst11	0.172422	0.016843	0.0018096	24	2	0.0454596	6.33926	6.32148	6.4395	6.40102	6.31365		6.32142	6.31982	6.24332	6.26927	6.26304	6.29135	6.19181	6.25183	6.24507		6.27497	6.20839	6.17177		6.28794	6.23297	6.23695	6.15224
B4gat1	0.172422	0.016843	0.0018096	24	4	0.0450332	7.01133	7.02375	7.04654	7.06727	7.03446		7.05876	6.98869	6.99071	6.96445	7.01799	7.0133	6.95235	6.99097	6.92894		6.97443	6.92501	6.9502		6.94391	6.99236	7.01115	6.88407
Lrrc14	0.172422	0.016843	0.0018096	24	4	0.0445596	4.81652	4.77019	4.80072	4.79486	4.77536		4.77287	4.76518	4.73562	4.70216	4.75143	4.74641	4.73552	4.71164	4.67369		4.76177	4.6439	4.70054		4.6812	4.73219	4.73356	4.67328
Ddah1	0.172422	0.016843	0.0018096	24	20	0.0434316	6.45955	6.46365	6.49009	6.5042	6.45419		6.40579	6.47064	6.43257	6.42847	6.46901	6.40303	6.4512	6.54481	6.41978		6.54005	6.5259	6.48283		6.53741	6.51127	6.56815	6.48989
Cdc16	0.172422	0.016843	0.0018096	24	6	0.0433836	5.56851	5.57924	5.61669	5.68646	5.61689		5.61185	5.61988	5.67237	5.60813	5.60482	5.61347	5.58473	5.60841	5.58229		5.55267	5.55103	5.50447		5.54718	5.59597	5.48242	5.44237
Snx8	0.172422	0.016843	0.0018096	24	4	0.0424786	4.84166	4.87498	4.92398	4.90567	4.94071		4.88516	4.83989	4.93226	4.82247	4.86452	4.87455	4.83573	4.83853	4.82508		4.8201	4.80238	4.81357		4.86351	4.85731	4.81381	4.68141
Prdm4	0.172422	0.016843	0.0018096	24	18	0.041739	4.70851	4.75651	4.7406	4.73615	4.75364		4.68879	4.73082	4.72173	4.71316	4.69897	4.79762	4.7694	4.78194	4.75167		4.81082	4.81551	4.74751		4.7959	4.79246	4.81264	4.79581
Adrm1	0.172422	0.016843	0.0018096	24	8	0.0414615	6.1192	6.12271	6.15357	6.14164	6.1598		6.18188	6.10814	6.16535	6.15947	6.19541	6.16251	6.17565	6.1131	6.13361		6.12325	6.05849	6.06847		6.04681	6.13823	6.07214	5.97335
Zkscan14	0.172422	0.016843	0.0018096	24	22	0.0405622	3.25231	3.311	3.29527	3.26828	3.24053		3.25362	3.23585	3.27359	3.17322	3.24508	3.21165	3.21002	3.22782	3.21211		3.20143	3.24592	3.30455		3.32304	3.29762	3.27311	3.34939
Sik3	0.172422	0.016843	0.0018096	24	4	0.0404574	8.18068	8.17373	8.16545	8.22948	8.15384		8.15939	8.15219	8.1225	8.1125	8.13537	8.11704	8.10368	8.09862	8.1104		8.14689	8.05908	8.08819		8.0892	8.09497	8.11466	8.05138
Atp6ap2	0.172422	0.016843	0.0018096	24	4	0.0401646	7.34947	7.37309	7.37186	7.36225	7.36313		7.35146	7.38033	7.37641	7.31383	7.37584	7.31413	7.26186	7.33085	7.26572		7.22951	7.27173	7.32353		7.30633	7.3348	7.3433	7.31812
Golph3l	0.172422	0.016843	0.0018096	24	4	0.04011	4.4155	4.51782	4.52936	4.51054	4.4437		4.501	4.5346	4.45752	4.50552	4.45024	4.4688	4.40079	4.44077	4.42854		4.40089	4.42138	4.4261		4.42206	4.48195	4.43893	4.43928
Retreg1	0.172422	0.016843	0.0018096	24	4	0.0400951	5.94608	5.87348	5.9219	5.95021	5.92651		5.89328	5.91608	5.88745	5.92107	5.90847	5.85885	5.866	5.84907	5.84095		5.78265	5.81941	5.89793		5.85851	5.81317	5.87294	5.90822
Ubc	0.172422	0.016843	0.0018096	24	2	0.0375412	6.79105	6.8067	6.83994	6.87901	6.77778		6.73886	6.74768	6.69459	6.66501	6.7518	6.71873	6.71281	6.70512	6.69468		6.73493	6.69199	6.68904		6.72072	6.71441	6.72768	6.67329
Mrpl39	0.172422	0.016843	0.0018096	24	2	0.0374758	4.34201	4.35504	4.37139	4.30208	4.26906		4.36135	4.33501	4.28027	4.31367	4.28901	4.28192	4.26118	4.28444	4.25566		4.27744	4.2692	4.28425		4.28592	4.35765	4.28583	4.34281
Kif1a	0.172422	0.016843	0.0018096	24	18	0.0361515	10.9507	10.9373	10.9175	10.9764	10.9237		10.9267	10.9468	10.923	10.9107	10.9653	10.9039	10.9441	10.9843	10.9588		11.044	10.9989	10.9687		10.9626	10.9793	11.0546	11.0015
Fam220a	0.172422	0.016843	0.0018096	24	8	0.0357443	5.21414	5.23138	5.22482	5.24795	5.25501		5.26589	5.27211	5.36994	5.28193	5.28412	5.21277	5.25205	5.27349	5.22369		5.22528	5.19132	5.21136		5.1842	5.27321	5.19992	5.19343
Ilf2	0.172422	0.016843	0.0018096	24	6	0.0357385	5.97569	5.96021	5.93722	6.00316	5.99586		5.98242	6.01652	6.05375	5.95163	6.04769	5.96166	5.946	5.95754	5.9231		5.87364	5.89755	5.9559		5.91723	5.95749	5.97074	5.94532
Ssbp3	0.172422	0.016843	0.0018096	24	2	0.0353082	7.28681	7.29481	7.32824	7.33025	7.26824		7.28368	7.30306	7.27407	7.2244	7.27436	7.20316	7.19811	7.26362	7.20914		7.28031	7.2187	7.22222		7.2651	7.29073	7.26674	7.1964
Map2k5	0.172422	0.016843	0.0018096	24	14	0.0351018	4.43258	4.49547	4.45388	4.42592	4.47317		4.48506	4.4779	4.44623	4.49799	4.48884	4.5211	4.52638	4.52764	4.55058		4.52257	4.57089	4.5681		4.48569	4.452	4.48533	4.59426
Rnf111	0.172422	0.016843	0.0018096	24	12	0.0335213	5.62106	5.67099	5.6326	5.65933	5.67797		5.64722	5.69829	5.72709	5.70051	5.69116	5.72296	5.71977	5.72384	5.73267		5.69187	5.75134	5.66849		5.69281	5.70866	5.6473	5.67236
Pja2	0.172422	0.016843	0.0018096	24	2	0.033521	9.27717	9.29888	9.30377	9.31714	9.27126		9.26749	9.30623	9.25827	9.23272	9.27746	9.24422	9.19744	9.2723	9.19364		9.22205	9.23705	9.21495		9.20817	9.2278	9.29784	9.28445
Gnb1	0.172422	0.016843	0.0018096	24	0	0.0331063	9.04958	9.03736	9.05807	9.05161	9.03867		9.02283	9.05312	9.02436	9.00575	9.02542	8.9624	8.94602	9.01249	8.94768		9.00803	8.9817	9.01157		9.0409	9.00804	9.05833	9.07679
Rab1a	0.172422	0.016843	0.0018096	24	2	0.0328678	7.08384	7.07903	7.15154	7.12932	7.10243		7.06675	7.12296	7.09242	7.03627	7.0764	7.08764	7.00411	7.08353	6.9938		6.99844	7.03122	7.04341		7.04493	7.05302	7.06641	7.09889
Brpf1	0.172422	0.016843	0.0018096	24	12	0.0325801	5.19778	5.18956	5.1803	5.18812	5.24548		5.20485	5.19914	5.21843	5.26496	5.232	5.25774	5.28451	5.2388	5.25068		5.23866	5.26267	5.19075		5.18713	5.2323	5.22549	5.17231
Terf2	0.172422	0.016843	0.0018096	24	2	0.0323769	5.30479	5.26147	5.31307	5.26401	5.248		5.30566	5.27526	5.25362	5.24348	5.27433	5.18573	5.18836	5.2126	5.19767		5.22145	5.1571	5.22304		5.19957	5.23414	5.18978	5.26022
Mia2	0.172422	0.016843	0.0018096	24	14	0.0286953	4.99865	4.93973	4.98522	4.97786	4.98481		4.99509	4.99133	5.02685	4.98498	5.04352	5.02457	5.03266	5.04403	5.03522		5.01142	5.04123	5.03191		5.0019	5.0106	4.94754	5.11272
Ipmk	0.172422	0.016843	0.0018096	24	14	0.0284145	5.45648	5.45886	5.428	5.40939	5.46175		5.442	5.45583	5.49608	5.47685	5.5153	5.45367	5.51271	5.53394	5.48828		5.51336	5.50667	5.46141		5.50792	5.45081	5.47719	5.47143
Tmem19	0.172422	0.016843	0.0018096	24	6	0.0284025	5.09542	5.09145	5.05917	5.12066	5.12793		5.10429	5.11173	5.10766	5.13323	5.12681	5.09579	5.09769	5.08305	5.06619		5.05526	5.07351	5.05599		5.11813	5.05211	5.05855	5.04756
Son	0.172422	0.016843	0.0018096	24	14	0.0239194	8.58173	8.59801	8.60776	8.61467	8.58687		8.58851	8.60886	8.583	8.64268	8.63114	8.63896	8.63937	8.66711	8.6668		8.64856	8.67623	8.6076		8.60647	8.61684	8.62692	8.63791
Moxd1	0.206755	0.0201969	0.00240058	24	4	0.548132	2.6198	2.06745	3.06844	2.2306	2.57113		2.25669	2.31113	1.39645	2.61493	1.90207	2.5323	1.7937	1.7441	1.69575		1.16953	1.53996	1.71264		1.92794	1.84463	0.896755	1.10764
Creb3l1	0.206755	0.0201969	0.00240058	24	4	0.394229	3.48969	3.46642	3.27074	3.32148	3.06728		3.25009	3.03958	2.94666	2.82499	2.78749	3.00391	2.77689	2.65913	2.80011		2.59624	2.2493	2.8075		2.70476	2.54781	2.13997	2.35852
Slc22a12	0.206755	0.0201969	0.00240058	24	4	0.368937	-1.04607	-0.804615	-1.11655	-0.862599	-1.12304		-1.01095	-1.34254	-1.39802	-1.23986	-1.36319	-1.37807	-1.5406	-1.70338	-1.36267		-1.90953	-1.88655	-1.27897		-1.90101	-1.86039	-1.86429	-1.47643
E030024N20Rik	0.206755	0.0201969	0.00240058	24	16	0.334093	1.35815	1.25239	1.3037	1.25195	1.24239		1.55703	1.34649	1.2993	1.67755	1.44602	1.9882	1.91077	1.92112	1.98496		1.55471	2.15516	2.11589		1.77989	1.66996	1.3266	2.02951
Mir411	0.206755	0.0201969	0.00240058	24	14	0.31207	-1.85161	-1.66674	-1.61994	-1.51408	-1.46534		-1.45466	-1.68484	-1.81323	-1.23606	-1.29523	-0.60648	-0.679492	-1.02661	-0.695254		-0.966482	-0.23769	-1.1284		-1.00503	-1.24059	-0.940244	-0.985809
Acox2	0.206755	0.0201969	0.00240058	24	4	0.304889	-1.22455	-1.43793	-1.16485	-1.10962	-1.21632		-1.08719	-1.82214	-1.48591	-1.39898	-1.66707	-1.53776	-2.05622	-1.83012	-1.51279		-2.26981	-1.87835	-1.67205		-2.30208	-1.79955	-1.42133	-1.46579
Mir665	0.206755	0.0201969	0.00240058	24	16	0.298408	-0.8939	-1.21279	-1.2323	-0.738479	-1.05977		-0.712161	-1.14612	-0.861456	-1.03892	-0.977075	-0.374989	-0.587764	-0.421235	-0.242507		-0.727868	-0.210829	-0.245572		-0.810288	-0.679477	-0.879684	-0.558148
Hymai	0.206755	0.0201969	0.00240058	24	14	0.273529	-1.19318	-1.18845	-0.980604	-1.11091	-0.791882		-0.820859	-1.05469	-0.713944	-0.474718	-0.91063	-0.450789	-0.525689	-0.470757	-0.148719		-0.517675	-0.265858	-0.214068		-0.318264	-0.334237	-0.915967	-0.392825
Ldhal6b	0.206755	0.0201969	0.00240058	24	14	0.270252	-1.35284	-1.33008	-1.24214	-1.15256	-1.55579		-1.09926	-1.13129	-1.19628	-0.966998	-1.34608	-0.612232	-0.869263	-0.574259	-0.521127		-0.592889	-0.699944	-0.549151		-1.33526	-0.853236	-0.822791	-0.708868
Krt18	0.206755	0.0201969	0.00240058	24	2	0.264823	1.37968	1.62619	1.53738	1.07679	1.37585		1.47049	1.36716	1.26824	1.22891	0.696441	1.39465	0.903181	0.651468	0.897843		1.2093	0.953579	0.743033		1.60793	1.30198	1.07822	0.911936
Dmrta1	0.206755	0.0201969	0.00240058	24	8	0.255347	-1.03436	-0.915198	-0.388072	-0.718419	-0.822908		-0.712398	-0.946223	-0.722054	-0.894684	-0.995476	-0.844824	-1.08424	-0.904632	-0.94066		-1.31173	-1.28876	-1.35057		-1.48584	-1.47064	-1.78926	-1.58085
Stac3	0.206755	0.0201969	0.00240058	24	14	0.248704	-0.174413	0.0091736	-0.270546	-0.293083	-0.507579		0.0245756	-0.0981774	-0.03513	-0.0014027	0.0321691	0.366454	0.355138	0.466598	0.550264		0.173923	0.625217	0.340401		0.181207	0.295318	-0.368647	0.426327
Itgad	0.206755	0.0201969	0.00240058	24	12	0.245737	-1.0524	-1.52306	-1.52616	-0.912104	-0.743046		-1.34964	-0.827441	-0.163489	-1.0466	-0.731174	-0.822636	-0.68079	-0.860732	-0.564694		-1.11543	-0.880551	-1.14877		-1.17864	-1.44523	-0.994298	-1.37598
Smc2os	0.206755	0.0201969	0.00240058	24	20	0.239741	-0.646406	-0.862211	-1.1092	-1.52305	-1.2969		-1.2595	-1.11512	-1.42247	-1.36227	-1.35101	-1.28914	-1.1846	-1.05681	-1.14243		-0.686748	-1.24656	-0.782289		-0.862205	-1.09538	-0.845557	-0.703736
Slc26a10	0.206755	0.0201969	0.00240058	24	12	0.227501	-0.725085	-0.438359	-0.72454	-0.697604	-0.360366		-0.495188	-0.660515	-0.244917	-0.292782	-0.373674	-0.150237	0.0397376	-0.162369	-0.312427		-0.516564	-0.305161	-0.0642177		-0.46516	-0.738993	-0.410599	-0.301343
B130006D01Rik	0.206755	0.0201969	0.00240058	24	14	0.219173	0.122891	-0.143027	-0.166594	0.15801	-0.11476		0.306554	0.0158578	0.0487799	0.351695	0.166931	0.590681	0.5217	0.486379	0.591057		0.139224	0.581325	0.582229		0.225126	0.0252221	0.183343	0.44203
B3gnt3	0.206755	0.0201969	0.00240058	24	8	0.218627	-1.02245	-0.54588	-0.656621	-1.10086	-0.807212		-0.899355	-0.484643	-0.77067	-0.57098	-0.710347	-0.564226	-0.898008	-0.634024	-0.863933		-1.15527	-0.88006	-1.16636		-1.02685	-1.32287	-1.01492	-1.33917
Gm11346	0.206755	0.0201969	0.00240058	24	20	0.213823	-1.74095	-1.9908	-1.60645	-1.35012	-1.90139		-1.79356	-2.06385	-2.69575	-2.04334	-1.88387	-1.86314	-1.78485	-2.06288	-1.82255		-1.85826	-1.78373	-1.2277		-1.68078	-1.58003	-1.63203	-1.38642
Scgn	0.206755	0.0201969	0.00240058	24	20	0.200205	0.346509	0.906806	0.609807	0.665033	0.488501		0.659576	0.680574	0.568334	0.522263	0.428832	0.610502	0.642132	0.419516	0.733227		0.942709	0.862047	0.894662		1.02704	1.03575	1.33337	0.730609
Cxcl12	0.206755	0.0201969	0.00240058	24	18	0.195874	5.30821	5.11432	5.08829	5.17493	5.19921		5.20894	5.23465	5.05221	5.38649	5.14647	5.14585	5.31134	5.24092	5.3312		5.48959	5.48154	5.5262		5.43612	5.45419	5.69931	5.5721
Stamos	0.206755	0.0201969	0.00240058	24	20	0.191697	-1.53983	-1.41876	-1.44017	-1.30638	-1.74357		-1.7887	-1.27583	-1.62627	-1.56607	-2.04625	-1.69462	-1.53465	-1.63034	-1.48959		-1.43376	-1.19888	-1.35801		-1.39611	-1.56553	-1.08858	-1.10098
Srpk3	0.206755	0.0201969	0.00240058	24	14	0.19087	1.44666	1.12189	0.900191	1.36278	1.28734		1.28786	1.27618	1.48348	1.3882	1.39182	1.6707	1.76865	1.52688	1.78043		1.38505	1.72171	1.81646		1.69276	1.42852	1.28648	1.43132
Alpk3	0.206755	0.0201969	0.00240058	24	2	0.177114	0.634362	0.558361	0.405068	0.602637	0.341976		0.450776	0.239153	0.147908	0.20811	0.0847739	0.0860841	0.0805566	0.0656009	0.264502		0.0241776	0.203733	0.394323		-0.0985273	0.337717	0.391076	0.333142
Mapkapk3	0.206755	0.0201969	0.00240058	24	6	0.176663	1.51034	1.59737	1.78225	1.52362	1.72797		1.64541	1.58348	1.50377	1.76375	1.50733	1.74742	1.5492	1.4832	1.51304		1.34539	1.37359	1.4072		1.45278	1.25749	1.21899	1.24796
Mir3113	0.206755	0.0201969	0.00240058	24	18	0.174906	0.873771	0.669111	0.742808	0.423883	0.540053		0.726494	0.640703	0.776886	0.352148	0.932595	0.504255	0.819366	0.720135	0.832027		0.990163	0.920786	0.947795		1.34802	0.886378	0.864741	0.977974
6430503K07Rik	0.206755	0.0201969	0.00240058	24	14	0.172702	0.183271	-0.0816997	-0.144935	-0.543663	0.00989923		0.02767	-0.0821645	0.181977	0.16442	0.0292584	0.271908	0.262269	0.268562	0.397833		0.126676	0.149652	0.333239		-0.0344583	0.222219	-0.181528	0.138155
Ush1g	0.206755	0.0201969	0.00240058	24	2	0.169466	0.563613	0.331011	0.483819	0.636388	0.443155		0.591183	0.401205	0.178229	0.341044	0.248906	0.264089	-0.0863393	-0.129498	0.326068		-0.110492	0.161544	0.334523		0.0687085	0.169461	0.482952	0.262414
Prss53	0.206755	0.0201969	0.00240058	24	16	0.157796	0.515814	0.570212	0.232095	0.315822	0.525771		0.455183	0.5359	0.58137	0.757509	0.706068	0.668889	0.802021	0.686717	0.820693		0.68412	1.02061	0.587452		0.793369	0.836065	0.788431	0.61047
Rasgrp3	0.206755	0.0201969	0.00240058	24	16	0.153221	3.89094	3.63094	3.37565	3.79131	3.82363		3.74442	3.68364	3.94894	3.8704	3.93196	3.7747	4.06571	3.87023	4.09258		4.0225	3.98912	4.10462		4.07058	3.89563	3.88037	4.11702
Crybg3	0.206755	0.0201969	0.00240058	24	12	0.152193	3.21437	2.94097	2.81375	2.95337	3.15597		3.08503	3.0432	3.24681	3.38513	3.32289	3.16861	3.409	3.09578	3.4222		3.08821	3.0656	3.27199		3.27074	3.09187	2.80736	3.02941
Gm12992	0.206755	0.0201969	0.00240058	24	10	0.150378	-0.195781	-0.277942	-0.0504446	-0.0827145	0.151006		-0.21629	-0.0652761	-0.0288444	0.068044	0.141718	0.187358	0.183592	0.162346	0.0489743		-0.14472	0.0755722	-0.0277943		-0.071665	-0.279958	-0.169458	-0.200002
Carns1	0.206755	0.0201969	0.00240058	24	12	0.149885	4.25357	3.95452	3.73041	4.12888	4.12262		4.10349	3.92317	4.17784	4.19878	4.20911	4.30741	4.51712	4.13765	4.38358		4.12712	4.16254	4.26042		4.05827	4.05647	3.91665	3.9503
Eva1b	0.206755	0.0201969	0.00240058	24	8	0.147338	1.35687	1.28893	1.51841	0.990188	1.49676		1.37614	1.45818	1.42649	1.51384	1.30578	1.52748	1.41988	1.13622	1.42006		1.1875	1.23699	1.26674		1.31912	1.08938	1.11714	0.944068
Adam32	0.206755	0.0201969	0.00240058	24	14	0.142443	-0.877085	-0.691401	-0.672146	-0.728557	-0.515444		-0.524103	-0.619484	-0.418039	-0.294521	-0.580338	-0.38387	-0.244214	-0.488111	-0.44358		-0.422095	-0.399119	-0.363329		-0.633466	-0.482739	-0.562618	-0.342125
A230077H06Rik	0.206755	0.0201969	0.00240058	24	16	0.130135	1.05558	0.639727	0.659662	1.01547	0.885099		1.00713	1.04087	1.08667	1.06159	0.987459	1.18393	1.09196	1.20384	1.14817		1.08776	1.45017	1.16577		1.10624	1.13437	1.47539	1.35726
Bend3	0.206755	0.0201969	0.00240058	24	0	0.127628	3.6894	3.66261	3.7465	3.74332	3.50127		3.62022	3.36963	3.19693	3.37908	3.27916	3.49937	3.32212	3.36674	3.43283		3.44209	3.42858	3.46095		3.34328	3.3866	3.50261	3.5919
Nell1	0.206755	0.0201969	0.00240058	24	4	0.124972	6.81965	6.67618	7.00381	6.93214	6.70002		6.7658	6.72036	6.59947	6.52149	6.69328	6.73907	6.5698	6.61323	6.53132		6.5021	6.59039	6.48051		6.36646	6.60167	6.67454	6.52621
Grap	0.206755	0.0201969	0.00240058	24	18	0.124306	1.53731	1.3516	1.36136	1.39068	1.40297		1.52377	1.35699	1.40921	1.50717	1.4758	1.35135	1.5274	1.54271	1.53051		1.63595	1.6185	1.68106		1.71267	1.83064	1.55217	1.50511
2010320M18Rik	0.206755	0.0201969	0.00240058	24	0	0.123861	2.40202	2.2518	2.42307	2.10485	2.16675		2.26419	2.20613	2.21765	2.04318	2.13607	2.02696	2.09051	2.03096	1.98047		2.16452	1.99247	2.24531		2.21941	2.43427	2.19015	2.29495
Kcna1	0.206755	0.0201969	0.00240058	24	12	0.122388	6.77047	6.69089	6.2426	6.60257	6.80447		6.65817	6.67811	6.93046	6.89464	6.89397	6.78303	6.98434	6.80061	6.96982		6.79398	6.89359	6.78838		6.85017	6.68579	6.65907	6.81102
Hip1	0.206755	0.0201969	0.00240058	24	12	0.121897	5.98037	5.94242	5.81958	5.9932	5.98907		5.94734	6.17285	6.2182	6.26772	6.21577	5.99552	6.20198	6.16146	6.26662		6.13386	6.19243	6.08471		6.19949	6.08472	6.05723	6.00311
Rtkn	0.206755	0.0201969	0.00240058	24	12	0.116968	5.43631	5.38402	5.10969	5.29775	5.4895		5.37713	5.4194	5.65467	5.6367	5.59232	5.4209	5.64203	5.45285	5.59841		5.39741	5.47359	5.40543		5.4187	5.45541	5.32408	5.23806
Kcns3	0.206755	0.0201969	0.00240058	24	14	0.116919	2.24852	2.29346	2.13803	2.15778	2.32403		2.39902	2.28848	2.63571	2.42669	2.45137	2.41387	2.46551	2.6381	2.50772		2.54418	2.61447	2.39765		2.54295	2.66951	2.48258	2.34793
Fam81a	0.206755	0.0201969	0.00240058	24	22	0.116284	4.6307	4.88426	4.71791	4.6937	4.78557		4.70285	4.62717	4.63166	4.6634	4.51975	4.69661	4.5651	4.56958	4.63687		4.84116	4.76944	4.70137		5.05927	4.93572	4.79641	4.87938
Bdkrb2	0.206755	0.0201969	0.00240058	24	22	0.115345	0.331193	0.346	0.431987	0.390347	0.267844		0.425749	0.234585	-0.00364839	0.223358	0.258189	-0.0719927	-0.0458375	-0.0216581	0.310705		0.345499	0.260746	0.319945		0.087911	0.423401	0.356194	0.644717
Mns1	0.206755	0.0201969	0.00240058	24	2	0.114049	2.01727	1.97662	1.87716	1.98428	1.84256		1.87317	1.91301	1.86148	1.96198	1.84353	1.54121	1.6524	1.52703	1.85037		1.70547	1.67193	1.69398		1.78896	1.78476	1.80194	2.06048
Glis1	0.206755	0.0201969	0.00240058	24	18	0.112609	1.22003	1.29818	1.20717	1.14248	1.15525		1.33516	1.21849	1.18054	1.12508	1.13183	1.3283	1.29031	1.22561	1.27232		1.46168	1.4393	1.38981		1.41462	1.36758	1.65931	1.31741
Bin2	0.206755	0.0201969	0.00240058	24	18	0.110985	2.18985	2.13769	2.32092	2.281	2.19485		2.26041	2.15529	2.09726	2.3012	2.14989	2.28693	2.34095	2.24769	2.3652		2.43796	2.26608	2.52993		2.32561	2.43829	2.39197	2.43377
Trmt44	0.206755	0.0201969	0.00240058	24	14	0.110651	2.8973	2.88301	2.85282	2.93097	2.92311		2.93502	3.14176	3.16858	3.08746	3.1627	3.02277	3.14098	3.16849	3.19653		3.20269	3.2283	3.04077		3.09487	3.24414	2.96435	3.11179
Grhl1	0.206755	0.0201969	0.00240058	24	22	0.109877	3.59903	3.63559	3.67156	3.69243	3.55299		3.58053	3.56934	3.4802	3.41511	3.40795	3.57637	3.40088	3.55991	3.41939		3.72489	3.54103	3.52694		3.77584	3.55013	3.67652	3.73598
40603	0.206755	0.0201969	0.00240058	24	14	0.105232	1.34934	1.15531	1.26955	1.20486	1.47923		1.30623	1.402	1.54532	1.63489	1.45547	1.47176	1.62761	1.51811	1.59826		1.50459	1.75163	1.49816		1.49833	1.75349	1.49356	1.61767
Stx3	0.206755	0.0201969	0.00240058	24	16	0.104642	3.79459	3.83467	3.77262	3.79167	3.7764		3.87188	3.77566	3.81876	3.75507	3.82702	4.04604	4.02383	3.93831	4.05194		3.91918	4.08977	4.02618		3.85822	3.81009	3.89487	3.9595
Ints8	0.206755	0.0201969	0.00240058	24	12	0.0989366	5.24056	5.24372	5.32738	5.31131	5.33326		5.31228	5.51536	5.59988	5.53252	5.52044	5.38409	5.47149	5.5242	5.5063		5.41514	5.5066	5.33876		5.45896	5.49188	5.27522	5.3892
1500004A13Rik	0.206755	0.0201969	0.00240058	24	16	0.0981847	4.90312	4.80724	4.82227	4.95092	4.87381		4.8005	5.0034	5.08256	5.00981	5.0735	4.8647	5.09409	5.1032	5.13767		5.1426	5.17154	4.92386		5.15419	5.09073	4.89706	4.94609
Hdac7	0.206755	0.0201969	0.00240058	24	16	0.0978628	5.15532	5.00778	5.04409	5.10365	5.07247		5.13926	4.98847	5.01441	5.12374	4.99794	5.32572	5.23793	5.17343	5.32761		5.22205	5.27601	5.2692		5.15281	5.17902	5.16549	5.11696
Pcdh20	0.206755	0.0201969	0.00240058	24	4	0.0960446	5.20479	5.17252	5.48656	5.36307	5.26476		5.23309	5.26834	5.20487	5.14345	5.3101	5.28314	5.15775	5.18279	5.09132		5.12893	5.0831	5.01151		5.2137	5.15231	5.03613	5.13059
Myo5b	0.206755	0.0201969	0.00240058	24	22	0.0956616	2.29091	2.51377	2.22479	2.30347	2.31507		2.30183	2.26642	2.14873	2.40942	2.14846	2.22118	2.22024	2.17042	2.25718		2.35488	2.38957	2.29208		2.49075	2.39246	2.40059	2.53496
Tmem100	0.206755	0.0201969	0.00240058	24	0	0.0948974	3.10967	3.09503	3.32253	3.15549	3.1291		2.97269	3.18832	3.04872	3.0896	3.02724	2.88208	2.92249	2.98864	2.97752		3.0144	3.04055	3.10826		3.21914	3.21377	3.16322	3.07077
Mettl3	0.206755	0.0201969	0.00240058	24	12	0.0928734	3.8541	3.84446	3.83131	3.81957	3.9425		3.83554	3.98727	4.09286	4.08851	4.01487	3.93797	4.06826	4.04955	4.05063		4.0061	4.08349	3.91488		3.99775	4.06986	3.92215	3.87538
Tnfrsf1b	0.206755	0.0201969	0.00240058	24	0	0.0916448	2.70347	2.71431	2.81707	2.55617	2.5779		2.64899	2.68901	2.39461	2.60187	2.42661	2.61748	2.49992	2.47237	2.44577		2.56208	2.5404	2.68439		2.60197	2.58152	2.65578	2.70116
Ryr2	0.206755	0.0201969	0.00240058	24	18	0.0908277	7.64981	7.65871	7.46861	7.58582	7.59353		7.63238	7.67169	7.61786	7.64	7.63008	7.66722	7.64507	7.74748	7.72681		7.82323	7.89867	7.69465		7.76605	7.7429	7.89313	7.76815
Lman2l	0.206755	0.0201969	0.00240058	24	2	0.0900707	5.81149	5.89569	5.91527	5.83563	5.73529		5.75496	5.87008	5.77883	5.7264	5.70554	5.61279	5.65284	5.66135	5.63415		5.76755	5.71657	5.58711		5.85378	5.83692	5.69564	5.6608
Iqcg	0.206755	0.0201969	0.00240058	24	2	0.089884	3.46732	3.48127	3.52736	3.47186	3.32303		3.47539	3.25351	3.2546	3.29018	3.1759	3.28395	3.23104	3.11473	3.30249		3.25052	3.20388	3.20931		3.29994	3.22826	3.17814	3.30431
[truncated: 13,927 more rows]
