# Supplementary material for: Dynamic modulation of genomic enhancer elements in the suprachiasmatic nucleus, the site of the mammalian circadian clock
Source: Genome Res. 2023 May;33(5):673–88. doi: 10.1101/gr.277581.122 (PMC10317116; doi:10.1101/gr.277581.122)
Supplement: Supplemental Material [file supp_gr.277581.122_Supplemental_Table_S9.xlsx]

## Sheet: Sheet1
Supplemental Table S9- High-confidence actively transcribing SCN enhancer sites and correlated target mRNA
A) High-confidence actively transcribing SCN enhancer sites
A) High-confidence actively transcribing SCN enhancer sites with target mRNA (coorelation>0.5)

## Sheet: high confidence scn erna (883) 
eRNA_Probe	Chr	Five_Prime_End	Three_Prime_End	ZT3	ZT7	ZT11	ZT15	ZT19	ZT23	Type	ID	Center	Gene	Strand	Gene_Chr	Gene_Five_Prime_End	Gene_Three_Prime_End	Distance	Orientation	TSS	Global_Correlation	Fold change H3K27ac peak
80931297..80931806	2	80931297	80931806	0	0	0.00383526	0	0	0	Intergenic	2_80931297_80931806	80931551	U6	+	2	79348365	79348467	1583186	Upstream	79348365	1
80931297..80931806	2	80931297	80931806	0	0	0.00383526	0	0	0	Intergenic	2_80931297_80931806	80931551	U6	+	2	80558685	80558787	372866	Upstream	80558685	1
80931297..80931806	2	80931297	80931806	0	0	0.00383526	0	0	0	Intergenic	2_80931297_80931806	80931551	U6	-	2	80984083	80984189	52638	Downstream	80984189	1
54059036..54060421	3	54059036	54060421	0	0	0.00171611	0	0	0	Intergenic	3_54059036_54060421	54059728	Gm10985	+	3	53845086	53845278	214642	Upstream	53845086	1
138652679..138653229	4	138652679	138653229	0	0.00545292	0	0	0	0	Intergenic	4_138652679_138653229	138652954	1700013G24Rik	+	4	137453284	137455461	1199670	Upstream	137453284	1
58400866..58401430	7	58400866	58401430	0	0	0.00210489	0	0	0	Intergenic	7_58400866_58401430	58401148	AC168073.2	-	7	59546487	59546565	1145417	Downstream	59546565	1
58595352..58596084	7	58595352	58596084	0.00346345	0	0	0	0	0	Intergenic	7_58595352_58596084	58595718	AC221015.11	-	7	59751489	59751582	1155864	Downstream	59751582	1
101521792..101522733	7	101521792	101522733	0	0.00162716	0	0	0	0	Intergenic	7_101521792_101522733	101522262	SNORA17	-	7	102734582	102734714	1212452	Downstream	102734714	1
101521792..101522733	7	101521792	101522733	0	0.00162716	0	0	0	0	Intergenic	7_101521792_101522733	101522262	Or52d13	-	7	103460277	103461191	1938929	Downstream	103461191	1
89927793..89928766	8	89927793	89928766	0	0	0	0	0.00274617	0	Intergenic	8_89927793_89928766	89928279	Rps6-ps2	+	8	88806391	88807140	1121888	Upstream	88806391	1
22587441..22589209	11	22587441	22589209	0	0	0.0052507	0	0	0	Intergenic	11_22587441_22589209	22588325	U6	+	11	22868901	22869004	280576	Downstream	22868901	1
22587441..22589209	11	22587441	22589209	0	0	0.0052507	0	0	0	Intergenic	11_22587441_22589209	22588325	U6	-	11	23479561	23479667	891342	Downstream	23479667	1
22587441..22589209	11	22587441	22589209	0	0	0.0052507	0	0	0	Intergenic	11_22587441_22589209	22588325	U6	-	11	24553986	24554058	1965733	Downstream	24554058	1
101875235..101875855	11	101875235	101875855	0	0	0	0	0.0064608	0	Intergenic	11_101875235_101875855	101875545	Krt34	-	11	100037347	100041554	1833991	Upstream	100041554	1
98969480..98970097	13	98969480	98970097	0	0	0.00384875	0	0	0	Intergenic	13_98969480_98970097	98969788	AC130536.1	+	13	98560354	98560461	409434	Upstream	98560354	1
98969480..98970097	13	98969480	98970097	0	0	0.00384875	0	0	0	Intergenic	13_98969480_98970097	98969788	H2bl1	-	13	98984090	98984565	14777	Downstream	98984565	1
98969480..98970097	13	98969480	98970097	0	0	0.00384875	0	0	0	Intergenic	13_98969480_98970097	98969788	U6	+	13	100604359	100604462	1634571	Downstream	100604359	1
113129767..113130719	13	113129767	113130719	0.00405504	0	0	0	0	0	Intergenic	13_113129767_113130719	113130243	Gm6270	-	13	111361840	111368680	1761563	Upstream	111368680	1
25805195..25806398	14	25805195	25806398	0	0	0.00395104	0	0	0	Intergenic	14_25805195_25806398	25805797	U6	+	14	27489269	27489377	1683472	Downstream	27489269	1
57558293..57558723	19	57558293	57558723	0	0.00645394	0	0	0	0	Intergenic	19_57558293_57558723	57558508	SNORA17	-	19	56277518	56277645	1280863	Upstream	56277645	1
134890337..134891339	X	134890337	134891339	0	0	0	0.00174135	0	0	Intergenic	X_134890337_134891339	134890838	Gm15015	+	X	135519591	135549316	628753	Downstream	135519591	1
35697199..35698368	1	35697199	35698368	0	0.00262014	0	0	0	0	Intergenic	1_35697199_35698368	35697783	SNORA17	-	1	35178956	35179084	518699	Upstream	35179084	1
179387689..179388017	2	179387689	179388017	0	0	0.00722957	0	0	0	Intergenic	2_179387689_179388017	179387853	U6	+	2	180698063	180698169	1310210	Downstream	180698063	1
179387689..179388017	2	179387689	179388017	0	0	0.00722957	0	0	0	Intergenic	2_179387689_179388017	179387853	U6	+	2	181183512	181183615	1795659	Downstream	181183512	1
54059036..54060421	3	54059036	54060421	0	0	0.00171611	0	0	0	Intergenic	3_54059036_54060421	54059728	U6	-	3	52722649	52722755	1336973	Upstream	52722755	1
54059036..54060421	3	54059036	54060421	0	0	0.00171611	0	0	0	Intergenic	3_54059036_54060421	54059728	U6	+	3	53843407	53843509	216321	Upstream	53843407	1
54059036..54060421	3	54059036	54060421	0	0	0.00171611	0	0	0	Intergenic	3_54059036_54060421	54059728	U6	+	3	55305317	55305423	1245589	Downstream	55305317	1
54059036..54060421	3	54059036	54060421	0	0	0.00171611	0	0	0	Intergenic	3_54059036_54060421	54059728	U6	+	3	55548446	55548552	1488718	Downstream	55548446	1
138652679..138653229	4	138652679	138653229	0	0.00545292	0	0	0	0	Intergenic	4_138652679_138653229	138652954	SNORA17	+	4	137025684	137025812	1627270	Upstream	137025684	1
24081223..24082173	5	24081223	24082173	0	0.00292497	0	0	0	0	Intergenic	5_24081223_24082173	24081698	SNORA17	-	5	22359164	22359277	1722421	Upstream	22359277	1
70804733..70805132	6	70804733	70805132	0	0	0	0	0	0.00802042	Intergenic	6_70804733_70805132	70804933	Igkv4-57	-	6	69575977	69576500	1228433	Upstream	69576500	1
70804733..70805132	6	70804733	70805132	0	0	0	0	0	0.00802042	Intergenic	6_70804733_70805132	70804933	Igkj3	+	6	70723223	70723258	81710	Upstream	70723223	1
59006681..59007383	7	59006681	59007383	0	0	0	0.00745335	0	0	Intergenic	7_59006681_59007383	59007032	AC168073.3	-	7	59567091	59567169	560137	Downstream	59567169	1
58483035..58484934	7	58483035	58484934	0	0	0	0	0.000876	0	Intergenic	7_58483035_58484934	58483985	AC221015.4	-	7	59700878	59700971	1216986	Downstream	59700971	1
58595352..58596084	7	58595352	58596084	0.00346345	0	0	0	0	0	Intergenic	7_58595352_58596084	58595718	AC221015.20	-	7	59736313	59736406	1140688	Downstream	59736406	1
26463619..26465818	13	26463619	26465818	0	0	0.000889	0	0	0	Intergenic	13_26463619_26465818	26464719	U6	-	13	24486662	24486764	1977955	Upstream	24486764	1
26463619..26465818	13	26463619	26465818	0	0	0.000889	0	0	0	Intergenic	13_26463619_26465818	26464719	Prl8a8	-	13	27506968	27513215	1048496	Downstream	27513215	1
26463619..26465818	13	26463619	26465818	0	0	0.000889	0	0	0	Intergenic	13_26463619_26465818	26464719	U6	+	13	27874089	27874188	1409370	Downstream	27874089	1
98969480..98970097	13	98969480	98970097	0	0	0.00384875	0	0	0	Intergenic	13_98969480_98970097	98969788	AC160109.1	+	13	97292019	97292108	1677769	Upstream	97292019	1
66601938..66602459	17	66601938	66602459	0	0	0.00246691	0	0	0	Intergenic	17_66601938_66602459	66602198	U6	+	17	66086094	66086200	516104	Upstream	66086094	1
82284835..82285703	6	82284835	82285703	0	0	0.00273709	0	0	0	Intergenic	6_82284835_82285703	82285269	U6	+	6	83721296	83721392	1436027	Downstream	83721296	1
82580554..82581989	9	82580554	82581989	0	0.00209231	0	0	0	0	Intergenic	9_82580554_82581989	82581272	SNORA17	+	9	82247848	82247978	333424	Upstream	82247848	1
19203285..19205280	11	19203285	19205280	0.00120513	0	0	0	0	0	Intergenic	11_19203285_19205280	19204283	Gm12018	+	11	18095986	18103384	1108297	Upstream	18095986	1
21318906..21319984	16	21318906	21319984	0	0	0.00201097	0	0	0	Intergenic	16_21318906_21319984	21319445	U6	+	16	21774113	21774218	454668	Downstream	21774113	1
21318906..21319984	16	21318906	21319984	0	0	0.00201097	0	0	0	Intergenic	16_21318906_21319984	21319445	U6	+	16	22224244	22224351	904799	Downstream	22224244	1
21318906..21319984	16	21318906	21319984	0	0	0.00201097	0	0	0	Intergenic	16_21318906_21319984	21319445	U6	+	16	23046959	23047064	1727514	Downstream	23046959	1
14273277..14274196	X	14273277	14274196	0	0	0.00212607	0	0	0	Intergenic	X_14273277_14274196	14273737	U6	-	X	13985385	13985475	288262	Upstream	13985475	1
14273277..14274196	X	14273277	14274196	0	0	0.00212607	0	0	0	Intergenic	X_14273277_14274196	14273737	U6	-	X	15685285	15685391	1411654	Downstream	15685391	1
14273277..14274196	X	14273277	14274196	0	0	0.00212607	0	0	0	Intergenic	X_14273277_14274196	14273737	U6	-	X	15896663	15896769	1623032	Downstream	15896769	1
128634651..128635422	4	128634651	128635422	0	0	0.00616199	0	0	0	Intergenic	4_128634651_128635422	128635037	U6	-	4	127108466	127108571	1526466	Upstream	127108571	1
128634651..128635422	4	128634651	128635422	0	0	0.00616199	0	0	0	Intergenic	4_128634651_128635422	128635037	U6	-	4	127284731	127284833	1350204	Upstream	127284833	1
113974243..113974848	8	113974243	113974848	0	0.00505869	0	0	0	0	Intergenic	8_113974243_113974848	113974545	SNORA17	-	8	113519476	113519606	454939	Upstream	113519606	1
87321206..87321739	4	87321206	87321739	0	0.00562652	0	0	0	0	Intergenic	4_87321206_87321739	87321472	Ifna1	+	4	88850087	88850656	1528615	Downstream	88850087	1
74069703..74070514	7	74069703	74070514	0.00296235	0	0	0	0	0	Intergenic	7_74069703_74070514	74070109	Gm3511	+	7	75366055	75366264	1295946	Downstream	75366055	1
155530322-155531721	1	155530322	155531721	0.0087413	0.0301273	0.0185429	0.0133517	0.0292696	0.0363633	Intergenic	1_155530322_155531721	155531022	Fam163a	-	1	156075966	156205026	674004	Downstream	156205026	0.985216
58542612..58543121	7	58542612	58543121	0	0	0.00466378	0	0	0.00235943	Intergenic	7_58542612_58543121	58542866	AC221015.16	-	7	59723644	59723737	1180871	Downstream	59723737	0.999339
52280422..52280989	5	52280422	52280989	0.0165507	0.0159766	0.0163621	0.0168618	0.00235455	0.00409866	Intergenic	5_52280422_52280989	52280706	SNORA42	-	5	52959351	52959462	678756	Downstream	52959462	-0.999116
59006681..59007383	7	59006681	59007383	0	0	0	0.00745335	0	0	Intergenic	7_59006681_59007383	59007032	AC169674.48	-	7	59375713	59375791	368759	Downstream	59375791	0.99781
70804733..70805132	6	70804733	70805132	0	0	0	0	0	0.00802042	Intergenic	6_70804733_70805132	70804933	AC158673.1	-	6	69607275	69607801	1197132	Upstream	69607801	0.997567
167472929-167474593	1	167472929	167474593	0.000762	0.00180454	0.00452218	0.0080726	0.00403737	0.004081	Intergenic	1_167472929_167474593	167473761	Ildr2	+	1	166254139	166316823	1219622	Upstream	166254139	-0.983419
38859542-38861569	1	38859542	38861569	0.0540522	0.0637553	0.0533414	0.0758096	0.071146	0.0466565	Intergenic	1_38859542_38861569	38860556	Tbc1d8	-	1	39371499	39478747	618191	Downstream	39478747	0.978696
61029688..61031191	7	61029688	61031191	0.184234	0.18372	0.181448	0.21006	0.242211	0.185972	Intergenic	7_61029688_61031191	61030440	AC169674.26	-	7	59387953	59388031	1642409	Upstream	59388031	0.996959
191301687-191302134	1	191301687	191302134	0.03074	0.0298183	0.0301682	0.0116958	0.0104167	0.0292824	Intergenic	1_191301687_191302134	191301911	Hhat	-	1	192512828	192771213	1469302	Downstream	192771213	-0.975329
9568750..9570632	10	9568750	9570632	0.0985083	0.147696	0.131681	0.279421	0.322775	0.162423	Intergenic	10_9568750_9570632	9569691	Samd5	-	10	9627259	9675208	105517	Downstream	9675208	0.996549
61029688..61031191	7	61029688	61031191	0.184234	0.18372	0.181448	0.21006	0.242211	0.185972	Intergenic	7_61029688_61031191	61030440	AC221015.10	-	7	59761554	59761647	1268793	Upstream	59761647	0.996293
85204208..85204728	10	85204208	85204728	0	0	0	0	0.00651234	0.00231401	Intergenic	10_85204208_85204728	85204468	Abtb3	+	10	85386814	85660292	182346	Downstream	85386814	0.995737
163165520..163166680	2	163165520	163166680	0.00306889	0.0141031	0.0140363	0.0264844	0.0123679	0.0171003	Intergenic	2_163165520_163166680	163166100	Zswim1	+	2	164822686	164826871	1656586	Downstream	164822686	-0.995522
72378737..72379313	11	72378737	72379313	0	0.0026036	0	0.00605397	0	0	Intergenic	11_72378737_72379313	72379025	Or1p1c	+	11	74269344	74270444	1890319	Downstream	74269344	0.995435
7151043..7152521	17	7151043	7152521	0.126216	0.125313	0.170968	0.252487	0.331836	0.162502	Intergenic	17_7151043_7152521	7151782	Tagap	+	17	7926000	7934897	774218	Downstream	7926000	0.994732
98177848..98179148	3	98177848	98179148	0.00099	0	0.000752	0	0	0	Intergenic	3_98177848_98179148	98178498	AC121792.2	-	3	96486555	96486719	1691779	Upstream	96486719	0.99472
57582464..57584226	11	57582464	57584226	0.0472637	0.0394359	0.0474678	0.0656589	0.059028	0.0450193	Intergenic	11_57582464_57584226	57583345	Mrpl55	+	11	59202486	59206134	1619141	Downstream	59202486	-0.994358
58483035..58484934	7	58483035	58484934	0	0	0	0	0.000876	0	Intergenic	7_58483035_58484934	58483985	AC168073.16	-	7	59602647	59602725	1118740	Downstream	59602725	0.994324
80061899-80062397	1	80061899	80062397	0	0	0	0.00350014	0.00679946	0	Intergenic	1_80061899_80062397	80062148	Acsl3	+	1	78657825	78706987	1404323	Upstream	78657825	-0.973534
102334163..102335787	5	102334163	102335787	0.0308852	0.0301346	0.0349305	0.0689071	0.117505	0.0568221	Intergenic	5_102334163_102335787	102334975	Mapk10	-	5	102907948	103211334	876359	Downstream	103211334	0.994262
23705897-23706680	1	23705897	23706680	0.00323815	0.00782032	0.00401179	0.0262568	0.0101989	0.0120782	Intergenic	1_23705897_23706680	23706289	Mir30a	+	1	23272269	23272339	434020	Upstream	23272269	0.972876
78548078..78549389	15	78548078	78549389	0.00867751	0.0100585	0.0104963	0.022972	0.0148721	0.011527	Intergenic	15_78548078_78549389	78548734	Dmc1	-	15	79561500	79605084	1056350	Downstream	79605084	0.994039
61064738..61066234	7	61064738	61066234	0.159218	0.1348	0.153323	0.160259	0.28824	0.184784	Intergenic	7_61064738_61066234	61065486	AC169674.34	-	7	59407197	59407275	1658211	Upstream	59407275	0.99396
32147229..32148085	18	32147229	32148085	0.00690794	0.00525886	0.00716831	0	0	0.00281354	Intergenic	18_32147229_32148085	32147657	Wdr36	+	18	32837225	32866420	689568	Downstream	32837225	0.993527
142385450..142386837	4	142385450	142386837	0.262448	0.298979	0.357795	0.552611	0.575581	0.329595	Intergenic	4_142385450_142386837	142386144	Gm13052	-	4	142307765	142346475	39669	Upstream	142346475	0.993506
45678415..45678834	11	45678415	45678834	0	0.0343216	0	0	0.00396343	0	Intergenic	11_45678415_45678834	45678625	SNORA17	+	11	45639383	45639514	39242	Upstream	45639383	0.993359
55437257..55439762	11	55437257	55439762	0.00671518	0.00455328	0.00477219	0.00642436	0.00174431	0.0033335	Intergenic	11_55437257_55439762	55438509	Gm12236	+	11	55514846	55527715	76337	Downstream	55514846	-0.993273
61296441-61299434	1	61296441	61299434	0.00033	0	0.00086	0.00101609	0.0095896	0.000714	Intergenic	1_61296441_61299434	61297937	Nop58	+	1	59685006	59711510	1612931	Upstream	59685006	-0.964637
61296441-61299434	1	61296441	61299434	0.00033	0	0.00086	0.00101609	0.0095896	0.000714	Intergenic	1_61296441_61299434	61297937	Cmklr2	-	1	63182691	63214543	1916606	Downstream	63214543	0.964364
47771980..47773511	4	47771980	47773511	0.00244218	0	0	0	0.00834851	0	Intergenic	4_47771980_47773511	47772746	Tstd2	-	4	46114746	46138694	1634052	Upstream	46138694	-0.992672
142437049..142438461	4	142437049	142438461	0.356403	0.442239	0.434514	0.70081	0.703978	0.443709	Intergenic	4_142437049_142438461	142437755	Gm13052	-	4	142307765	142346475	91280	Upstream	142346475	0.992527
56997313..56998234	18	56997313	56998234	0.00942035	0.00332491	0	0	0.00831746	0.00754511	Intergenic	18_56997313_56998234	56997773	Megf10	+	18	57133090	57297467	135317	Downstream	57133090	-0.992152
166257790..166260680	2	166257790	166260680	0.00629831	0.00698765	0.00892318	0.00540934	0.00352085	0.0046025	Intergenic	2_166257790_166260680	166259235	Gm11459	+	2	164960802	164962752	1298433	Upstream	164960802	-0.992112
10339233..10340001	19	10339233	10340001	0.00293373	0	0.00618603	0.00849847	0.00615126	0.00295837	Intergenic	19_10339233_10340001	10339617	Gm6365	-	19	11877615	11878358	1538741	Downstream	11878358	-0.991905
95737503..95740475	16	95737503	95740475	0.00593625	0.00671994	0.0047963	0.00409309	0.00621264	0.00321462	Intergenic	16_95737503_95740475	95738989	Chaf1b	+	16	93883901	93906115	1855088	Upstream	93883901	0.991891
9164987..9167116	10	9164987	9167116	0.149287	0.175539	0.155956	0.27881	0.417565	0.187895	Intergenic	10_9164987_9167116	9166051	Gm9930	-	10	9532531	9535681	369630	Downstream	9535681	0.991815
142390216..142392078	4	142390216	142392078	0.310109	0.374617	0.372201	0.579339	0.576533	0.350525	Intergenic	4_142390216_142392078	142391147	Gm13052	-	4	142307765	142346475	44672	Upstream	142346475	0.991773
54577901-54580333	1	54577901	54580333	0.00594194	0.00123492	0.00195039	0.00355615	0.000684	0.00247477	Intergenic	1_54577901_54580333	54579117	Pgap1	-	1	54473000	54557684	21433	Upstream	54557684	0.96348
37078386..37080451	17	37078386	37080451	0.393607	0.401562	0.41603	0.586887	0.535498	0.482978	Intergenic	17_37078386_37080451	37079418	Gnl1	+	17	35979851	35989462	1099567	Upstream	35979851	-0.991418
191301687-191302134	1	191301687	191302134	0.03074	0.0298183	0.0301682	0.0116958	0.0104167	0.0292824	Intergenic	1_191301687_191302134	191301911	Flvcr1	-	1	191005832	191026190	275721	Upstream	191026190	-0.96237
80061899-80062397	1	80061899	80062397	0	0	0	0.00350014	0.00679946	0	Intergenic	1_80061899_80062397	80062148	Nyap2	+	1	81076950	81341764	1014802	Downstream	81076950	0.958062
60028185..60028877	8	60028185	60028877	0	0	0	0.00219494	0	0	Intergenic	8_60028185_60028877	60028531	Palld	-	8	61513246	61902690	1874159	Downstream	61902690	0.99111
35480889..35482494	3	35480889	35482494	0.00714217	0.0075089	0.00819963	0.0101167	0.0160897	0.00994036	Intergenic	3_35480889_35482494	35481691	Gm38505	-	3	34324819	34351715	1129976	Upstream	34351715	0.991106
55444067..55445250	11	55444067	55445250	0.0661053	0.0601447	0.0557015	0.0760907	0.0653894	0.0467776	Intergenic	11_55444067_55445250	55444659	Hint1	+	11	54866383	54870501	578276	Upstream	54866383	-0.991022
12347369..12347898	8	12347369	12347898	0.0268085	0.0138094	0.0451509	0.0819474	0.0982404	0.0529289	Intergenic	8_12347369_12347898	12347633	Champ1	+	8	13869641	13881639	1522008	Downstream	13869641	-0.990945
107636828..107637629	9	107636828	107637629	0.103609	0.0884989	0.0852846	0.064133	0.0747376	0.0599782	Intergenic	9_107636828_107637629	107637228	Tcta	-	9	108302959	108305951	668723	Downstream	108305951	0.990919
7142384..7143066	17	7142384	7143066	0.16276	0.210111	0.191515	0.410121	0.376847	0.172848	Intergenic	17_7142384_7143066	7142725	Dynlt1a	-	17	6310547	6317474	825251	Upstream	6317474	0.990908
35590956..35592071	17	35590956	35592071	0.0130567	0.0129714	0.0134491	0.00531024	0.00304026	0.0101615	Intergenic	17_35590956_35592071	35591514	H2-M5	-	17	36984061	36989537	1398023	Downstream	36989537	-0.990894
33585301..33590434	4	33585301	33590434	0.00463485	0.00496872	0.0019184	0.00370021	0.00781029	0.00478117	Intergenic	4_33585301_33590434	33587867	C9orf72	-	4	35191285	35226175	1638308	Downstream	35226175	-0.990791
40585440..40585995	4	40585440	40585995	0.00637444	0.00551361	0.010486	0	0	0	Intergenic	4_40585440_40585995	40585718	Gm13299	-	4	42121613	42153435	1567717	Downstream	42153435	0.990744
94099812..94100305	3	94099812	94100305	0	0	0.00439237	0.00707113	0	0	Intergenic	3_94099812_94100305	94100058	Gm10972	+	3	94643112	94643600	543054	Downstream	94643112	0.990587
191301687-191302134	1	191301687	191302134	0.03074	0.0298183	0.0301682	0.0116958	0.0104167	0.0292824	Intergenic	1_191301687_191302134	191301911	Prox1os	+	1	190170296	190217276	1131615	Upstream	190170296	-0.957144
50970124..50970590	12	50970124	50970590	0.0103074	0.0119128	0	0.00617567	0.00286378	0	Intergenic	12_50970124_50970590	50970357	Gpr33	-	12	52023003	52028063	1057706	Downstream	52028063	-0.990561
191301687-191302134	1	191301687	191302134	0.03074	0.0298183	0.0301682	0.0116958	0.0104167	0.0292824	Intergenic	1_191301687_191302134	191301911	A130010J15Rik	+	1	193168049	193177832	1866138	Downstream	193168049	0.954845
43101773..43102219	11	43101773	43102219	0.00572149	0.00685809	0.0128038	0.0509646	0.0517448	0.0104836	Intergenic	11_43101773_43102219	43101996	Gm12158	-	11	44659522	44662676	1560680	Downstream	44662676	0.990324
65903778..65904106	3	65903778	65904106	0.00365567	0.00465892	0	0	0.036095	0.00325042	Intergenic	3_65903778_65904106	65903942	snoU13	-	3	63907711	63907812	1996130	Upstream	63907812	0.990217
117938951..117941016	11	117938951	117941016	0.0036219	0.00212749	0.00229685	0.0014725	0.00358427	0.00388479	Intergenic	11_117938951_117941016	117939983	Itgb4	+	11	115974709	116008412	1965274	Upstream	115974709	-0.990172
79290829..79291608	1	79290829	79291608	0	0	0	0	0.0034292	0	Intergenic	1_79290829_79291608	79291219	Wdfy1	-	1	79702262	79776143	484924	Downstream	79776143	0.990125
46735871..46736780	9	46735871	46736780	0.0219793	0.0292487	0.035638	0.0186217	0.0521237	0.0273038	Intergenic	9_46735871_46736780	46736325	Tmem25	-	9	44793776	44799307	1937018	Upstream	44799307	0.990104
55022470..55023521	13	55022470	55023521	0.0205328	0.033474	0.0370863	0.0651955	0.0358175	0.0257261	Intergenic	13_55022470_55023521	55022996	Nsd1	+	13	55209782	55318325	186786	Downstream	55209782	0.990083
61054612..61056807	7	61054612	61056807	0.261658	0.216978	0.22481	0.251943	0.375558	0.268085	Intergenic	7_61054612_61056807	61055710	AC168073.41	-	7	59600776	59600854	1454856	Upstream	59600854	0.990062
32102819..32104251	11	32102819	32104251	0.0124706	0.00831636	0.00507221	0.00837324	0.0117497	0.00716739	Intergenic	11_32102819_32104251	32103535	Gm12116	+	11	33204055	33221477	1100520	Downstream	33204055	0.99004
38851852-38853039	1	38851852	38853039	0.0302342	0.0251043	0.0163067	0.0148902	0.0318855	0.0135972	Intergenic	1_38851852_38853039	38852446	Vwa3b	+	1	37026596	37076996	1825850	Upstream	37026596	0.954158
28334953..28337897	2	28334953	28337897	0.00262442	0.00198547	0.00168217	0.0048965	0.00556175	0.000395	Intergenic	2_28334953_28337897	28336425	Stkld1	+	2	26934047	26953496	1402378	Upstream	26934047	0.98978
38851852-38853039	1	38851852	38853039	0.0302342	0.0251043	0.0163067	0.0148902	0.0318855	0.0135972	Intergenic	1_38851852_38853039	38852446	Vwa3b	+	1	37153844	37187605	1698602	Upstream	37153844	0.954158
73902517-73903929	1	73902517	73903929	0.0067056	0.0126005	0.0169857	0.0164512	0.0237821	0.0219033	Intergenic	1_73902517_73903929	73903223	Igfbp2	+	1	72824503	72852474	1078720	Upstream	72824503	-0.953489
102206894..102207989	5	102206894	102207989	0.158289	0.127582	0.133133	0.185218	0.204762	0.145516	Intergenic	5_102206894_102207989	102207442	Wdfy3	-	5	101832956	102069921	137521	Upstream	102069921	0.989453
126905275..126906555	10	126905275	126906555	0.118004	0.132125	0.103134	0.148085	0.151769	0.126542	Intergenic	10_126905275_126906555	126905915	Tspan31	-	10	127067317	127070261	164346	Downstream	127070261	-0.989419
185682377-185683069	1	185682377	185683069	0.00557641	0	0	0	0	0	Intergenic	1_185682377_185683069	185682723	Mtarc1	-	1	184786776	184811313	871410	Upstream	184811313	0.950622
135169333..135170480	1	135169333	135170480	0	0.00267035	0.00359167	0.00873559	0	0.00314453	Intergenic	1_135169333_135170480	135169907	Kdm5b	+	1	134560171	134632877	609736	Upstream	134560171	0.989257
58483035..58484934	7	58483035	58484934	0	0	0	0	0.000876	0	Intergenic	7_58483035_58484934	58483985	AC168073.11	-	7	59533386	59533464	1049479	Downstream	59533464	0.98905
91978557..91979646	16	91978557	91979646	0.0127222	0.0136338	0.00624908	0.002791	0.0157442	0.00725095	Intergenic	16_91978557_91979646	91979101	Mrps6	+	16	92058270	92112227	79169	Downstream	92058270	-0.989037
9528930..9529565	10	9528930	9529565	0.168437	0.178157	0.193839	0.459091	0.459694	0.174626	Intergenic	10_9528930_9529565	9529248	Gm16577	-	10	11212280	11212979	1683731	Downstream	11212979	-0.98901
111495812..111497027	9	111495812	111497027	0.0123382	0.00457508	0.004461	0.00380807	0.00608971	0.00741513	Intergenic	9_111495812_111497027	111496420	Klhl18	-	9	110425928	110476694	1019726	Upstream	110476694	-0.98895
98399429..98400028	10	98399429	98400028	0	0	0	0.00734189	0.00554881	0	Intergenic	10_98399429_98400028	98399729	Atp2b1	+	10	98915152	99026143	515423	Downstream	98915152	-0.988665
9509518..9510367	10	9509518	9510367	0.220565	0.29048	0.270037	0.383986	0.591326	0.325615	Intergenic	10_9509518_9510367	9509942	Gm9930	-	10	9532531	9535681	25739	Downstream	9535681	0.988187
34147551..34151169	13	34147551	34151169	0.115265	0.120357	0.10395	0.106252	0.1487	0.137624	Intergenic	13_34147551_34151169	34149360	Serpinb1a	-	13	32842092	32851185	1298175	Upstream	32851185	-0.988118
131865580..131867693	2	131865580	131867693	0.0024018	0	0.00121828	0.00574516	0.00284014	0	Intergenic	2_131865580_131867693	131866636	Idh3b	-	2	130279309	130284547	1582089	Upstream	130284547	-0.988091
91232382..91234684	16	91232382	91234684	0.222304	0.243271	0.248151	0.435877	0.391936	0.31175	Intergenic	16_91232382_91234684	91233533	Gm16310	+	16	92094568	92096490	861035	Downstream	92094568	0.988029
168989990..168990557	2	168989990	168990557	0.108827	0.146872	0.147738	0.274118	0.139593	0.182985	Intergenic	2_168989990_168990557	168990274	Bcas1os2	+	2	170356361	170380435	1366087	Downstream	170356361	0.987956
135935843..135936660	X	135935843	135936660	0.0266351	0.0343748	0.0299664	0.0557984	0.0483041	0.0470284	Intergenic	X_135935843_135936660	135936251	BC065397	+	X	136741824	136803364	805573	Downstream	136741824	0.987864
135935843..135936660	X	135935843	135936660	0.0266351	0.0343748	0.0299664	0.0557984	0.0483041	0.0470284	Intergenic	X_135935843_135936660	135936251	BC065397	+	X	136741858	136743143	805607	Downstream	136741858	0.987864
7151043..7152521	17	7151043	7152521	0.126216	0.125313	0.170968	0.252487	0.331836	0.162502	Intergenic	17_7151043_7152521	7151782	E430024P14Rik	-	17	7881106	7946426	794644	Downstream	7946426	0.987778
135181002-135182147	1	135181002	135182147	0	0	0.00512037	0.00703003	0.00586581	0.00210001	Intergenic	1_135181002_135182147	135181574	Prelp	-	1	133910304	133921414	1260160	Upstream	133921414	-0.950531
185020535-185021519	1	185020535	185021519	0.00636536	0.00587432	0.00261467	0.00146398	0.00579556	0.0043427	Intergenic	1_185020535_185021519	185021027	Mir1981	-	1	184822407	184822488	198539	Upstream	184822488	-0.950132
167764341..167765914	2	167764341	167765914	0.0064147	0.00572661	0.00661773	0.00313542	0.0244581	0.0163229	Intergenic	2_167764341_167765914	167765127	5S_rRNA	+	2	166189697	166189801	1575430	Upstream	166189697	0.987179
191301687-191302134	1	191301687	191302134	0.03074	0.0298183	0.0301682	0.0116958	0.0104167	0.0292824	Intergenic	1_191301687_191302134	191301911	Rcor3	-	1	192098656	192138010	836099	Downstream	192138010	-0.950126
5650791..5651852	16	5650791	5651852	0.00651366	0.0107444	0.00848942	0.0411864	0.0380672	0.00648728	Intergenic	16_5650791_5651852	5651321	Gm15835	-	16	4777743	4779454	871867	Upstream	4779454	0.987124
191301687-191302134	1	191301687	191302134	0.03074	0.0298183	0.0301682	0.0116958	0.0104167	0.0292824	Intergenic	1_191301687_191302134	191301911	Syt14	-	1	192897307	193035698	1733787	Downstream	193035698	-0.948378
43602165..43603036	7	43602165	43603036	0.0051744	0.00351556	0.0029535	0	0	0	Intergenic	7_43602165_43603036	43602601	Scaf1	-	7	45002948	45016363	1413762	Downstream	45016363	0.987069
68566379..68567113	11	68566379	68567113	0.0314314	0.0651492	0.0091404	0.0286185	0.0300084	0.0199225	Intergenic	11_68566379_68567113	68566746	Slc16a11	+	11	70212752	70216417	1646006	Downstream	70212752	0.987067
63251425-63252040	1	63251425	63252040	0.00320352	0	0.00209047	0.0306943	0.016524	0.0138882	Intergenic	1_63251425_63252040	63251733	Klf7	-	1	64029447	64122282	870549	Downstream	64122282	0.944225
109983332..109985031	8	109983332	109985031	0.0654169	0.0697142	0.069334	0.0208577	0.037523	0.0551808	Intergenic	8_109983332_109985031	109984182	AC093451.2	+	8	111555089	111571683	1570907	Downstream	111555089	-0.987057
93339485..93339990	2	93339485	93339990	0	0	0	0	0.00528611	0.00238261	Intergenic	2_93339485_93339990	93339737	5S_rRNA	-	2	93386727	93386829	47092	Downstream	93386829	0.986689
142353265..142356504	4	142353265	142356504	0.204373	0.218731	0.267006	0.370783	0.402289	0.251701	Intergenic	4_142353265_142356504	142354885	Gm13052	-	4	142307765	142346475	8410	Upstream	142346475	0.986636
185682377-185683069	1	185682377	185683069	0.00557641	0	0	0	0	0	Intergenic	1_185682377_185683069	185682723	Gm15509	-	1	187120869	187124365	1441642	Downstream	187124365	0.942166
43104012..43104846	5	43104012	43104846	0.0389031	0.0499656	0.0384954	0.0506824	0.136731	0.0526729	Intergenic	5_43104012_43104846	43104429	AC164004.1	+	5	43917320	43918222	812891	Downstream	43917320	0.986478
31355339..31357204	17	31355339	31357204	0.0238109	0.0317219	0.0167537	0.0188507	0.0308962	0.0180289	Intergenic	17_31355339_31357204	31356271	Gm17115	+	17	32788394	32789591	1432123	Downstream	32788394	0.986347
142291852..142293325	4	142291852	142293325	0.163244	0.198588	0.21274	0.324352	0.394143	0.214549	Intergenic	4_142291852_142293325	142292588	Gm13052	-	4	142307765	142346475	53887	Downstream	142346475	0.986293
105370233..105370814	3	105370233	105370814	0.0294954	0.00263365	0.0106146	0.0340747	0.0427177	0.00951238	Intergenic	3_105370233_105370814	105370523	Atp5pb	-	3	105942698	105960099	589576	Downstream	105960099	-0.986258
8897872..8899805	10	8897872	8899805	0.0374479	0.0369721	0.0376852	0.0649571	0.0839167	0.0477432	Intergenic	10_8897872_8899805	8898838	Gm9930	-	10	9532531	9535681	636843	Downstream	9535681	0.986106
99127228..99129124	13	99127228	99129124	0	0.00484802	0.0037065	0.00388416	0.00847861	0.00557738	Intergenic	13_99127228_99129124	99128176	Gtf2h2	-	13	100460218	100492579	1364403	Downstream	100492579	-0.986061
92543554..92544385	2	92543554	92544385	0.0150841	0.0201918	0.0385564	0.016616	0.00564723	0.022527	Intergenic	2_92543554_92544385	92543970	Psmc3	+	2	91054009	91066369	1489961	Upstream	91054009	0.985986
119638954..119640199	8	119638954	119640199	0.00515406	0.00357656	0.00425892	0.0157878	0.0061802	0.000934	Intergenic	8_119638954_119640199	119639576	Gm15898	+	8	120095060	120097736	455484	Downstream	120095060	0.985657
38849329-38850789	1	38849329	38850789	0.0125016	0.0235326	0.0125644	0.0185711	0.0126833	0.0272617	Intergenic	1_38849329_38850789	38850059	Mitd1	-	1	37874801	37890411	959648	Upstream	37890411	0.939946
91232382..91234684	16	91232382	91234684	0.222304	0.243271	0.248151	0.435877	0.391936	0.31175	Intergenic	16_91232382_91234684	91233533	Scaf4	-	16	90228957	90284425	949108	Upstream	90284425	0.985575
73761799..73762329	18	73761799	73762329	0.00557448	0.0312179	0.0308543	0.0700843	0.00632977	0.0169808	Intergenic	18_73761799_73762329	73762064	Smad7	+	18	75367529	75395935	1605465	Downstream	75367529	0.985427
26705094..26707555	17	26705094	26707555	0.221122	0.219872	0.215258	0.344215	0.274143	0.225206	Intergenic	17_26705094_26707555	26706324	Gm15598	-	17	27988028	28008432	1302108	Downstream	28008432	0.985402
131065576..131066471	4	131065576	131066471	0	0	0	0.00643759	0	0	Intergenic	4_131065576_131066471	131066024	Xkr8	-	4	132724897	132732546	1666522	Downstream	132732546	-0.9854
86389124..86391421	8	86389124	86391421	0.00362878	0.00121047	0	0	0.00264043	0.0015719	Intergenic	8_86389124_86391421	86390272	Gpt2	+	8	85492576	85527560	897696	Upstream	85492576	-0.985364
191301687-191302134	1	191301687	191302134	0.03074	0.0298183	0.0301682	0.0116958	0.0104167	0.0292824	Intergenic	1_191301687_191302134	191301911	Tatdn3	-	1	191045826	191062932	238979	Upstream	191062932	-0.939808
39785081..39786392	18	39785081	39786392	0	0	0	0	0.00253756	0	Intergenic	18_39785081_39786392	39785737	Gm15336	-	18	39246247	39302690	483047	Upstream	39302690	0.985191
76307901..76309087	14	76307901	76309087	0.00300167	0.00633695	0.00564555	0.0148446	0.0135203	0.00766249	Intergenic	14_76307901_76309087	76308494	Lrch1	-	14	74754674	74947877	1360617	Upstream	74947877	0.985182
90854842-90856757	1	90854842	90856757	0	0	0.0047301	0	0	0.00111627	Intergenic	1_90854842_90856757	90855800	Hdac4	-	1	91928785	91931176	1075376	Downstream	91931176	0.93714
107847617..107851309	3	107847617	107851309	0.00326038	0.00404059	0.00405357	0.00658381	0.00669577	0.0028693	Intergenic	3_107847617_107851309	107849463	Atxn7l2	-	3	108202222	108210934	361471	Downstream	108210934	0.98492
5650791..5651852	16	5650791	5651852	0.00651366	0.0107444	0.00848942	0.0411864	0.0380672	0.00648728	Intergenic	16_5650791_5651852	5651321	Nlrc3	-	16	3945007	3976632	1674689	Upstream	3976632	0.984911
68148081..68149147	2	68148081	68149147	0.0102122	0	0.00627806	0	0	0.00218186	Intergenic	2_68148081_68149147	68148614	Bbs5	+	2	69647171	69667571	1498557	Downstream	69647171	-0.984574
90854842-90856757	1	90854842	90856757	0	0	0.0047301	0	0	0.00111627	Intergenic	1_90854842_90856757	90855800	Hdac4	-	1	91932757	92148393	1292593	Downstream	92148393	0.93714
61029688..61031191	7	61029688	61031191	0.184234	0.18372	0.181448	0.21006	0.242211	0.185972	Intergenic	7_61029688_61031191	61030440	AC171272.16	-	7	59484948	59485026	1545414	Upstream	59485026	0.984434
77825146..77826808	9	77825146	77826808	0.00237326	0.00266139	0.00586681	0.000915	0.00663039	0.00924388	Intergenic	9_77825146_77826808	77825977	Hcrtr2	-	9	76225903	76323578	1502399	Upstream	76323578	0.984271
106061485-106062008	1	106061485	106062008	0.0816169	0.104881	0.085692	0.151629	0.148702	0.0973602	Intergenic	1_106061485_106062008	106061747	Cdh20	+	1	104768529	104995481	1293218	Upstream	104768529	0.93585
4967912..4968947	11	4967912	4968947	0.220334	0.279838	0.221896	0.48176	0.350505	0.285167	Intergenic	11_4967912_4968947	4968430	Znrf3	-	11	5276324	5444847	476417	Downstream	5444847	0.984105
152287640-152289047	1	152287640	152289047	0.0277245	0.0174551	0.0167506	0.020286	0.0288532	0.0162527	Intergenic	1_152287640_152289047	152288344	A930039A15Rik	+	1	153905301	153916910	1616957	Downstream	153905301	-0.935575
63251425-63252040	1	63251425	63252040	0.00320352	0	0.00209047	0.0306943	0.016524	0.0138882	Intergenic	1_63251425_63252040	63251733	Gm11587	+	1	61306636	61307746	1945097	Upstream	61306636	0.931879
168323455..168324166	2	168323455	168324166	0.0084762	0.00821238	0.0185198	0.0215363	0.034508	0.0101402	Intergenic	2_168323455_168324166	168323811	Cebpb	+	2	167688915	167690418	634896	Upstream	167688915	-0.983847
9524293..9525657	10	9524293	9525657	0.127357	0.185428	0.158323	0.273602	0.348069	0.160182	Intergenic	10_9524293_9525657	9524975	Samd5	-	10	9627259	9675208	150233	Downstream	9675208	0.983803
61689747..61690265	9	61689747	61690265	0.00380225	0	0	0	0	0.00206048	Intergenic	9_61689747_61690265	61690006	Larp6	+	9	60712989	60738801	977017	Upstream	60712989	-0.983798
55178477..55180045	14	55178477	55180045	0.00905749	0.0188078	0.0167635	0.00590262	0.00939868	0.0213197	Intergenic	14_55178477_55180045	55179261	Gm20726	+	14	54632329	54632781	546932	Upstream	54632329	-0.983749
92543554..92544385	2	92543554	92544385	0.0150841	0.0201918	0.0385564	0.016616	0.00564723	0.022527	Intergenic	2_92543554_92544385	92543970	2900072N19Rik	-	2	92054989	92059369	484601	Upstream	92059369	-0.98361
53993124..53994486	18	53993124	53994486	0.00217172	0.00857992	0.00704388	0.025137	0.0131943	0.00912506	Intergenic	18_53993124_53994486	53993805	Zfp608	-	18	54888045	54990180	996375	Downstream	54990180	0.983578
9233633..9234025	10	9233633	9234025	0.182595	0.209662	0.18719	0.370414	0.659221	0.249778	Intergenic	10_9233633_9234025	9233829	Gm9930	-	10	9532531	9535681	301852	Downstream	9535681	0.983493
135181002-135182147	1	135181002	135182147	0	0	0.00512037	0.00703003	0.00586581	0.00210001	Intergenic	1_135181002_135182147	135181574	Gm15851	+	1	133906531	133914822	1275043	Upstream	133906531	-0.931313
135502257..135503865	6	135502257	135503865	0	0	0	0.00830544	0.000831	0.00144689	Intergenic	6_135502257_135503865	135503061	Kap	-	6	133849855	133853667	1649394	Upstream	133853667	0.983418
126861763..126862727	10	126861763	126862727	0.0479189	0.0477151	0.0458219	0.0757847	0.0519011	0.0472787	Intergenic	10_126861763_126862727	126862245	SNORD59	+	10	128084143	128084216	1221898	Downstream	128084143	0.983395
132157647-132158081	1	132157647	132158081	0.0204264	0	0.00273394	0.0040151	0.00697437	0.0217685	Intergenic	1_132157647_132158081	132157864	Optc	-	1	133897199	133907999	1750135	Downstream	133907999	0.930739
58483035..58484934	7	58483035	58484934	0	0	0	0	0.000876	0	Intergenic	7_58483035_58484934	58483985	AC221015.2	-	7	59781780	59781873	1297888	Downstream	59781873	0.983279
66147813-66150652	1	66147813	66150652	0.00335613	0.00195891	0.00243904	0	0.00847883	0.00166713	Intergenic	1_66147813_66150652	66149233	Myl1	-	1	66924295	66945404	796171	Downstream	66945404	0.928074
150777485..150778586	2	150777485	150778586	0.0032332	0.00252418	0.00350561	0.0026171	0.0091789	0.00218802	Intergenic	2_150777485_150778586	150778035	Cstdc1	+	2	148782009	148785937	1996026	Upstream	148782009	0.98313
150777485..150778586	2	150777485	150778586	0.0032332	0.00252418	0.00350561	0.0026171	0.0091789	0.00218802	Intergenic	2_150777485_150778586	150778035	Gm1330	-	2	148990343	149003251	1774784	Upstream	149003251	0.98313
9116955..9119054	10	9116955	9119054	0.179844	0.188937	0.17199	0.290131	0.293767	0.200472	Intergenic	10_9116955_9119054	9118005	Samd5	-	10	9627259	9675208	557203	Downstream	9675208	0.982826
84662274..84667091	15	84662274	84667091	0.339101	0.40438	0.411625	0.558683	0.503061	0.353746	Intergenic	15_84662274_84667091	84664682	Tbc1d22a	+	15	86214459	86498503	1549777	Downstream	86214459	0.982793
61054612..61056807	7	61054612	61056807	0.261658	0.216978	0.22481	0.251943	0.375558	0.268085	Intergenic	7_61054612_61056807	61055710	AC171272.30	-	7	59460677	59460755	1594955	Upstream	59460755	0.982781
102334163..102335787	5	102334163	102335787	0.0308852	0.0301346	0.0349305	0.0689071	0.117505	0.0568221	Intergenic	5_102334163_102335787	102334975	Arhgap24	+	5	102481391	102897936	146416	Downstream	102481391	0.982754
86869635..86870696	15	86869635	86870696	0.0219344	0.012054	0.0149691	0	0.0182799	0.0184441	Intergenic	15_86869635_86870696	86870165	5031439G07Rik	-	15	84943936	84988551	1881614	Upstream	84988551	-0.982739
54021002..54022734	4	54021002	54022734	0.015391	0.00707575	0.0203901	0.010558	0.00542238	0.018229	Intergenic	4_54021002_54022734	54021868	4930552N02Rik	+	4	52814604	52828269	1207264	Upstream	52814604	0.982686
117953603..117955002	11	117953603	117955002	0	0	0	0.0010865	0.0038211	0	Intergenic	11_117953603_117955002	117954303	Rbfox3	-	11	118489762	118911597	957294	Downstream	118911597	0.982572
33463077..33464270	14	33463077	33464270	0.00590518	0	0	0	0.00278835	0	Intergenic	14_33463077_33464270	33463673	Npy4r	-	14	34143992	34152489	688816	Downstream	34152489	0.982521
100175025..100176476	5	100175025	100176476	0	0	0	0.00240574	0.00233673	0	Intergenic	5_100175025_100176476	100175751	Cfap299	+	5	98329354	98801910	1846397	Upstream	98329354	0.982431
20655033..20657409	11	20655033	20657409	0.0717226	0.0843644	0.0628697	0.0789874	0.123387	0.0750074	Intergenic	11_20655033_20657409	20656221	Gm12052	+	11	22617408	22618487	1961187	Downstream	22617408	0.982319
30981783..30983252	6	30981783	30983252	0.00175259	0	0	0.00403145	0.00590397	0	Intergenic	6_30981783_30983252	30982517	Kcp	-	6	29473162	29507952	1474565	Upstream	29507952	0.982283
135181002-135182147	1	135181002	135182147	0	0	0.00512037	0.00703003	0.00586581	0.00210001	Intergenic	1_135181002_135182147	135181574	Ppp1r12b	-	1	134754658	134955942	225632	Upstream	134955942	0.925668
59926891..59928047	11	59926891	59928047	0	0.0075979	0.00205577	0.00551182	0.00730381	0.00973352	Intergenic	11_59926891_59928047	59927469	A530017D24Rik	-	11	61864568	61868768	1941299	Downstream	61868768	0.982263
59177169..59179983	7	59177169	59179983	0.0340874	0.0354366	0.021582	0.0442875	0.0850227	0.0333652	Intergenic	7_59177169_59179983	59178576	AC172750.9	-	7	59899687	59899780	721204	Downstream	59899780	0.982009
61064738..61066234	7	61064738	61066234	0.159218	0.1348	0.153323	0.160259	0.28824	0.184784	Intergenic	7_61064738_61066234	61065486	AC171272.30	-	7	59460677	59460755	1604731	Upstream	59460755	0.981919
37078386..37080451	17	37078386	37080451	0.393607	0.401562	0.41603	0.586887	0.535498	0.482978	Intergenic	17_37078386_37080451	37079418	Trim39	-	17	36258873	36272247	807171	Upstream	36272247	0.981879
182561944-182563864	1	182561944	182563864	0.000626	0.00234609	0.00472928	0.00150132	0.0017331	0.00610886	Intergenic	1_182561944_182563864	182562904	Dusp10	+	1	184013302	184075636	1450398	Downstream	184013302	-0.925069
9092760..9093675	10	9092760	9093675	0.119936	0.142771	0.125726	0.218266	0.385161	0.165817	Intergenic	10_9092760_9093675	9093218	Gm9930	-	10	9532531	9535681	442463	Downstream	9535681	0.981844
7155436..7158592	17	7155436	7158592	0.111478	0.138827	0.137242	0.239631	0.234239	0.155444	Intergenic	17_7155436_7158592	7157014	Zdhhc14	+	17	5492600	5753891	1664414	Upstream	5492600	0.981794
94667640..94669213	10	94667640	94669213	0.027253	0.0279965	0.0324551	0.010766	0.0324639	0.0504506	Intergenic	10_94667640_94669213	94668426	Cdk17	+	10	93160876	93241342	1507550	Upstream	93160876	0.981721
152287640-152289047	1	152287640	152289047	0.0277245	0.0174551	0.0167506	0.020286	0.0288532	0.0162527	Intergenic	1_152287640_152289047	152288344	Glul	+	1	153899944	153909723	1611600	Downstream	153899944	-0.924107
95666647..95667300	15	95666647	95667300	0.242281	0.254183	0.274468	0.338445	0.266477	0.271829	Intergenic	15_95666647_95667300	95666973	AC113178.1	-	15	95879716	95879817	212844	Downstream	95879817	0.98161
163165520..163166680	2	163165520	163166680	0.00306889	0.0141031	0.0140363	0.0264844	0.0123679	0.0171003	Intergenic	2_163165520_163166680	163166100	Kcns1	-	2	164163619	164171113	1005013	Downstream	164171113	-0.981574
108362192..108363210	4	108362192	108363210	0	0	0	0.00283027	0.00659688	0.00236174	Intergenic	4_108362192_108363210	108362701	Txndc12	+	4	108834601	108862127	471900	Downstream	108834601	-0.981561
61064738..61066234	7	61064738	61066234	0.159218	0.1348	0.153323	0.160259	0.28824	0.184784	Intergenic	7_61064738_61066234	61065486	AC168073.41	-	7	59600776	59600854	1464632	Upstream	59600854	0.981503
97179826..97182883	15	97179826	97182883	0.00161679	0.000983	0.00268074	0.000943	0.00943279	0.0014607	Intergenic	15_97179826_97182883	97181354	Or8s5	-	15	98340022	98340939	1159585	Downstream	98340939	0.981472
167472929-167474593	1	167472929	167474593	0.000762	0.00180454	0.00452218	0.0080726	0.00403737	0.004081	Intergenic	1_167472929_167474593	167473761	Mpzl1	-	1	165592181	165634541	1839220	Upstream	165634541	0.922256
30757604..30761307	2	30757604	30761307	0.0313984	0.0313602	0.0178453	0.0296741	0.0328317	0.0324288	Intergenic	2_30757604_30761307	30759456	U6	-	2	29931427	29931523	827933	Upstream	29931523	-0.981359
106112429..106112911	9	106112429	106112911	0	0.00622062	0.00938185	0.00629852	0	0.00499213	Intergenic	9_106112429_106112911	106112670	Cish	+	9	107296026	107302784	1183356	Downstream	107296026	0.98135
93339485..93339990	2	93339485	93339990	0	0	0	0	0.00528611	0.00238261	Intergenic	2_93339485_93339990	93339737	Hsd17b12	-	2	94032689	94157964	818227	Downstream	94157964	-0.981318
63251425-63252040	1	63251425	63252040	0.00320352	0	0.00209047	0.0306943	0.016524	0.0138882	Intergenic	1_63251425_63252040	63251733	Gm13748	+	1	64078654	64090782	826921	Downstream	64078654	0.920289
52280422..52280989	5	52280422	52280989	0.0165507	0.0159766	0.0163621	0.0168618	0.00235455	0.00409866	Intergenic	5_52280422_52280989	52280706	5S_rRNA	+	5	53418573	53418682	1137867	Downstream	53418573	-0.981109
167472929-167474593	1	167472929	167474593	0.000762	0.00180454	0.00452218	0.0080726	0.00403737	0.004081	Intergenic	1_167472929_167474593	167473761	5330438I03Rik	-	1	166306741	166309585	1164176	Upstream	166309585	-0.920102
97645860..97647239	15	97645860	97647239	0.00186689	0.00201569	0.00186627	0.00220448	0	0.00174725	Intergenic	15_97645860_97647239	97646550	Or8s5	-	15	98340022	98340939	694389	Downstream	98340939	-0.980859
75632029..75634353	10	75632029	75634353	0.0191307	0.0317762	0.0280498	0.0328565	0.0361511	0.0244831	Intergenic	10_75632029_75634353	75633191	7SK	+	10	75442620	75442942	190571	Upstream	75442620	0.980786
111427367..111428247	9	111427367	111428247	0.0099984	0.00631476	0.0116591	0.00198248	0.015628	0.0156141	Intergenic	9_111427367_111428247	111427807	Prss50	+	9	110857967	110864628	569840	Upstream	110857967	0.98069
61054612..61056807	7	61054612	61056807	0.261658	0.216978	0.22481	0.251943	0.375558	0.268085	Intergenic	7_61054612_61056807	61055710	AC169674.34	-	7	59407197	59407275	1648435	Upstream	59407275	0.980666
35480889..35482494	3	35480889	35482494	0.00714217	0.0075089	0.00819963	0.0101167	0.0160897	0.00994036	Intergenic	3_35480889_35482494	35481691	Gm38505	-	3	34298518	34322289	1159402	Upstream	34322289	0.980645
57154446..57155396	14	57154446	57155396	0.0162951	0.0076961	0.0233981	0.0187779	0.0169796	0.0153028	Intergenic	14_57154446_57155396	57154921	Ift88os	-	14	57506744	57510835	355914	Downstream	57510835	0.980611
120242724..120244081	4	120242724	120244081	0.0130941	0.0160269	0.00477718	0.0038584	0.00245161	0.00354773	Intergenic	4_120242724_120244081	120243402	Foxj3	+	4	119537004	119629119	706398	Upstream	119537004	0.980598
70742735..70744017	11	70742735	70744017	0.0096113	0.00468365	0.00200737	0.00509378	0.00546702	0	Intergenic	11_70742735_70744017	70743376	Rabep1	+	11	70844778	70943105	101402	Downstream	70844778	-0.980578
78177944..78178527	15	78177944	78178527	0.0150005	0.0102032	0.0108565	0.00520922	0.00570083	0.00605075	Intergenic	15_78177944_78178527	78178236	Eif3l	+	15	79075223	79094400	896987	Downstream	79075223	0.980489
61041792..61042759	7	61041792	61042759	0.230976	0.170001	0.180436	0.238332	0.361242	0.192122	Intergenic	7_61041792_61042759	61042276	AC169674.46	-	7	59379451	59379529	1662747	Upstream	59379529	0.980461
88923652..88930502	6	88923652	88930502	0.0336867	0.0299721	0.034052	0.0449273	0.0475105	0.0322386	Intergenic	6_88923652_88930502	88927077	Gm5577	+	6	87980883	88005471	946194	Upstream	87980883	-0.980433
135257843..135259886	5	135257843	135259886	0.00546422	0.00446952	0.00428937	0.00141098	0.0026172	0.00384748	Intergenic	5_135257843_135259886	135258865	Ywhag	-	5	135908409	135934616	675751	Downstream	135934616	0.980424
117606366..117607648	11	117606366	117607648	0.0662713	0.0714311	0.0787823	0.0907164	0.0991047	0.118753	Intergenic	11_117606366_117607648	117607007	SCARNA4	-	11	116163910	116164036	1442971	Upstream	116164036	0.980395
138418094..138419915	4	138418094	138419915	0.0418971	0.0603514	0.0605954	0.0945515	0.0900302	0.0786752	Intergenic	4_138418094_138419915	138419004	Emc1	+	4	139352587	139378730	933583	Downstream	139352587	-0.980356
99534308..99536022	X	99534308	99536022	0.00298251	0.00536251	0.00517265	0.00168166	0.0110328	0.00344213	Intergenic	X_99534308_99536022	99535165	U7	+	X	101005821	101005883	1470656	Downstream	101005821	0.980269
99534308..99536022	X	99534308	99536022	0.00298251	0.00536251	0.00517265	0.00168166	0.0110328	0.00344213	Intergenic	X_99534308_99536022	99535165	U7	-	X	101481264	101481323	1946158	Downstream	101481323	0.980269
88429187-88430434	1	88429187	88430434	0.0322961	0.0132826	0.00983345	0.0121694	0.0174365	0.0163671	Intergenic	1_88429187_88430434	88429811	4930453O03Rik	-	1	88347489	88352930	76881	Upstream	88352930	0.91882
129311297..129312734	5	129311297	129312734	0	0	0	0	0.00231522	0.000809	Intergenic	5_129311297_129312734	129312015	Galnt17	-	5	130872082	131308078	1996063	Downstream	131308078	0.980138
30656066..30656403	1	30656066	30656403	0	0	0	0.00900055	0	0	Intergenic	1_30656066_30656403	30656234	Lgsn	+	1	31176406	31204656	520172	Downstream	31176406	0.980135
21822530..21824951	3	21822530	21824951	0	0.0063034	0	0.00125606	0	0.000497	Intergenic	3_21822530_21824951	21823740	SNORA17	-	3	22409923	22410051	586311	Downstream	22410051	0.98012
47771980..47773511	4	47771980	47773511	0.00244218	0	0	0	0.00834851	0	Intergenic	4_47771980_47773511	47772746	Anp32b	+	4	46450902	46472657	1321844	Upstream	46450902	-0.980117
31338661..31340735	6	31338661	31340735	1.15544	1.23369	1.15396	1.2747	1.40901	1.23017	Intergenic	6_31338661_31340735	31339698	Gm14532	+	6	31356743	31372369	17045	Downstream	31356743	0.980102
6576693..6577266	19	6576693	6577266	0.0437602	0.0151739	0.0261484	0.0206489	0.024612	0.0368251	Intergenic	19_6576693_6577266	6576979	Gm14968	+	19	6645687	6647172	68708	Downstream	6645687	-0.980074
66147813-66150652	1	66147813	66150652	0.00335613	0.00195891	0.00243904	0	0.00847883	0.00166713	Intergenic	1_66147813_66150652	66149233	U7	+	1	66856579	66856635	707346	Downstream	66856579	0.917444
87168354-87171004	1	87168354	87171004	0.00226842	0.00231276	0.00743491	0.0056185	0.00556263	0.00259277	Intergenic	1_87168354_87171004	87169679	Dgkd	+	1	87853287	87944489	683608	Downstream	87853287	0.916904
185572908-185574204	1	185572908	185574204	0.0142182	0.0102842	0.00672221	0.00134662	0.0115975	0.0106131	Intergenic	1_185572908_185574204	185573556	Mir1981	-	1	184822407	184822488	751068	Upstream	184822488	-0.913813
119224475..119225249	6	119224475	119225249	0.00127314	0	0.00252385	0.0135218	0.0258117	0.00776919	Intergenic	6_119224475_119225249	119224862	Zfp637	+	6	117841180	117845956	1383682	Upstream	117841180	-0.980043
101066500..101067104	11	101066500	101067104	0.0398266	0.0318286	0.0185902	0.0549789	0.0647637	0.0248561	Intergenic	11_101066500_101067104	101066802	Ccdc43	-	11	102684686	102697782	1630980	Downstream	102697782	-0.979931
88923652..88930502	6	88923652	88930502	0.0336867	0.0299721	0.034052	0.0449273	0.0475105	0.0322386	Intergenic	6_88923652_88930502	88927077	Cnbp	-	6	87842615	87851106	1075971	Upstream	87851106	-0.979757
73902643..73904156	5	73902643	73904156	0	0	0.00228372	0.00461445	0.00176669	0.00141267	Intergenic	5_73902643_73904156	73903399	Gm17207	-	5	73210109	73212634	690765	Upstream	73212634	0.979722
43147271..43148073	11	43147271	43148073	0.00849876	0.00381764	0.00810647	0.0170191	0.00922178	0.0142602	Intergenic	11_43147271_43148073	43147672	4930597A21Rik	+	11	44586317	44591229	1438645	Downstream	44586317	-0.97968
55437257..55439762	11	55437257	55439762	0.00671518	0.00455328	0.00477219	0.00642436	0.00174431	0.0033335	Intergenic	11_55437257_55439762	55438509	Glra1	-	11	55514238	55608198	169689	Downstream	55608198	-0.979625
61054612..61056807	7	61054612	61056807	0.261658	0.216978	0.22481	0.251943	0.375558	0.268085	Intergenic	7_61054612_61056807	61055710	AC169674.3	-	7	59391690	59391768	1663942	Upstream	59391768	0.979614
76733233..76737021	14	76733233	76737021	0.00168497	0.00239501	0.00292501	0.00581659	0.00814614	0.00188595	Intergenic	14_76733233_76737021	76735127	Gm6994	-	14	77479483	77506868	771741	Downstream	77506868	0.979524
64337864-64338348	1	64337864	64338348	0.00509705	0.00632076	0	0	0	0	Intergenic	1_64337864_64338348	64338106	Mdh1b	-	1	63698819	63730318	607788	Upstream	63730318	0.913374
58483035..58484934	7	58483035	58484934	0	0	0	0	0.000876	0	Intergenic	7_58483035_58484934	58483985	AC172750.9	-	7	59899687	59899780	1415795	Downstream	59899780	0.979208
34154470..34155288	13	34154470	34155288	0.0178794	0.021245	0.00768699	0.0128077	0.0273302	0.0111083	Intergenic	13_34154470_34155288	34154879	Serpinb6e	-	13	33832345	33843408	311471	Upstream	33843408	0.979189
21318906..21319984	16	21318906	21319984	0	0	0.00201097	0	0	0	Intergenic	16_21318906_21319984	21319445	Etv5	-	16	22381309	22439719	1120274	Downstream	22439719	0.979042
131855025..131855810	1	131855025	131855810	0.00327774	0.00585032	0.00275732	0.0116114	0	0.00454279	Intergenic	1_131855025_131855810	131855417	Cdk18	-	1	132113550	132139685	284268	Downstream	132139685	-0.979004
70804733..70805132	6	70804733	70805132	0	0	0	0	0	0.00802042	Intergenic	6_70804733_70805132	70804933	AC156953.1	+	6	69516339	69516620	1288594	Upstream	69516339	0.978786
137471980..137473145	6	137471980	137473145	0.0522024	0.0287217	0.0330301	0.0668578	0.0565857	0.0492683	Intergenic	6_137471980_137473145	137472562	Arhgdib	-	6	136923523	136941899	530663	Upstream	136941899	-0.978757
142388836..142389860	4	142388836	142389860	0.277601	0.332868	0.364981	0.442346	0.509957	0.328102	Intergenic	4_142388836_142389860	142389348	Gm13052	-	4	142307765	142346475	42873	Upstream	142346475	0.978744
39227359..39228422	10	39227359	39228422	0.00468208	0	0.00223546	0	0	0.00419814	Intergenic	10_39227359_39228422	39227891	7SK	-	10	40875640	40875882	1647991	Downstream	40875882	-0.978698
61296441-61299434	1	61296441	61299434	0.00033	0	0.00086	0.00101609	0.0095896	0.000714	Intergenic	1_61296441_61299434	61297937	Pard3bos2	-	1	62131195	62136109	838172	Downstream	62136109	0.913043
90289861-90290683	1	90289861	90290683	0.00548247	0.00168994	0.0146548	0.0167159	0.0122906	0.00698506	Intergenic	1_90289861_90290683	90290272	Spp2	+	1	88406961	88426438	1883311	Upstream	88406961	-0.912019
106061485-106062008	1	106061485	106062008	0.0816169	0.104881	0.085692	0.151629	0.148702	0.0973602	Intergenic	1_106061485_106062008	106061747	Gm15699	-	1	104911431	104912333	1149414	Upstream	104912333	0.911033
182561944-182563864	1	182561944	182563864	0.000626	0.00234609	0.00472928	0.00150132	0.0017331	0.00610886	Intergenic	1_182561944_182563864	182562904	Srp9	+	1	182124737	182132407	438167	Upstream	182124737	0.910913
6551055..6552310	19	6551055	6552310	0.024695	0.0238581	0.0242136	0.0140291	0.0389888	0.020941	Intergenic	19_6551055_6552310	6551683	Ovol1	-	19	5549137	5560575	991108	Upstream	5560575	0.978452
132765721..132766636	1	132765721	132766636	0.00281256	0.00631682	0.00545511	0.0121164	0.0176669	0.00750375	Intergenic	1_132765721_132766636	132766179	Rassf5	-	1	131176410	131245258	1520921	Upstream	131245258	0.97839
136094268..136095766	4	136094268	136095766	0.00432651	0.00409015	0.00302297	0.0092674	0.00583221	0.00393048	Intergenic	4_136094268_136095766	136095017	Pithd1	-	4	135975460	135987264	107753	Upstream	135987264	-0.978334
73902517-73903929	1	73902517	73903929	0.0067056	0.0126005	0.0169857	0.0164512	0.0237821	0.0219033	Intergenic	1_73902517_73903929	73903223	Wnt6	+	1	74771892	74785319	868669	Downstream	74771892	-0.910672
108861994..108862646	11	108861994	108862646	0.254884	0.348549	0.346865	0.632362	0.661925	0.310716	Intergenic	11_108861994_108862646	108862320	Prkar1a	+	11	109649405	109669656	787085	Downstream	109649405	-0.978276
94099812..94100305	3	94099812	94100305	0	0	0.00439237	0.00707113	0	0	Intergenic	3_94099812_94100305	94100058	Sprr2g	+	3	92373915	92375229	1726143	Upstream	92373915	0.978108
12576174-12577768	1	12576174	12577768	0.00159167	0	0.00203367	0	0.00589153	0.00145959	Intergenic	1_12576174_12577768	12576971	Xkr9	+	1	13668771	13701723	1091800	Downstream	13668771	0.908516
47771980..47773511	4	47771980	47773511	0.00244218	0	0	0	0.00834851	0	Intergenic	4_47771980_47773511	47772746	Zfp189	+	4	49521176	49531517	1748430	Downstream	49521176	-0.977963
126861763..126862727	10	126861763	126862727	0.0479189	0.0477151	0.0458219	0.0757847	0.0519011	0.0472787	Intergenic	10_126861763_126862727	126862245	Mip	+	10	128225838	128231812	1363593	Downstream	128225838	0.977851
133824757-133826262	1	133824757	133826262	0.0111349	0.0167025	0.00945886	0.0186587	0.0147323	0.0114253	Intergenic	1_133824757_133826262	133825509	Chit1	+	1	134111242	134151540	285733	Downstream	134111242	0.907877
35192456..35192953	5	35192456	35192953	0	0	0	0.0122176	0.00668531	0	Intergenic	5_35192456_35192953	35192704	Psapl1	+	5	36204021	36206568	1011317	Downstream	36204021	0.977822
80061899-80062397	1	80061899	80062397	0	0	0	0.00350014	0.00679946	0	Intergenic	1_80061899_80062397	80062148	Wdfy1	-	1	79702262	79776143	286005	Upstream	79776143	0.906018
78548078..78549389	15	78548078	78549389	0.00867751	0.0100585	0.0104963	0.022972	0.0148721	0.011527	Intergenic	15_78548078_78549389	78548734	Fam227a	-	15	79609576	79658956	1110222	Downstream	79658956	0.977703
125931907..125932837	4	125931907	125932837	0	0	0	0.00309779	0	0	Intergenic	4_125931907_125932837	125932372	5730409E04Rik	+	4	126609818	126614371	677446	Downstream	126609818	-0.977701
47771980..47773511	4	47771980	47773511	0.00244218	0	0	0	0.00834851	0	Intergenic	4_47771980_47773511	47772746	Galnt12	+	4	47091909	47123070	680837	Upstream	47091909	0.977654
128025501..128025980	8	128025501	128025980	0	0	0	0	0.00557244	0	Intergenic	8_128025501_128025980	128025741	AC121866.1	-	8	128173297	128227806	202065	Downstream	128227806	0.977628
135502257..135503865	6	135502257	135503865	0	0	0	0.00830544	0.000831	0.00144689	Intergenic	6_135502257_135503865	135503061	Fam234b	+	6	135197977	135244955	305084	Upstream	135197977	-0.977626
118294252..118297056	11	118294252	118297056	0.0271042	0.0319915	0.0265054	0.054819	0.0460897	0.0373423	Intergenic	11_118294252_118297056	118295654	Chmp6	+	11	119913441	119919548	1617787	Downstream	119913441	-0.977559
61029688..61031191	7	61029688	61031191	0.184234	0.18372	0.181448	0.21006	0.242211	0.185972	Intergenic	7_61029688_61031191	61030440	AC168073.14	-	7	59693220	59693313	1337127	Upstream	59693313	0.977531
57054650..57057156	13	57054650	57057156	0	0.00244561	0.00102731	0.00515058	0.00426769	0.00140951	Intergenic	13_57054650_57057156	57055903	Tmed9	+	13	55593135	55597663	1462768	Upstream	55593135	-0.977529
46892496..46893077	8	46892496	46893077	0.010484	0	0.00168039	0	0	0	Intergenic	8_46892496_46893077	46892786	Lrp2bp	+	8	45999303	46029477	893483	Upstream	45999303	-0.977473
31813778..31815449	17	31813778	31815449	0.00423946	0.00179699	0.00388003	0.00344981	0.00319949	0.0110258	Intergenic	17_31813778_31815449	31814614	4931413I07Rik	-	17	33783340	33785724	1971110	Downstream	33785724	0.977265
58483035..58484934	7	58483035	58484934	0	0	0	0	0.000876	0	Intergenic	7_58483035_58484934	58483985	AC169674.34	-	7	59407197	59407275	923290	Downstream	59407275	0.977255
88923652..88930502	6	88923652	88930502	0.0336867	0.0299721	0.034052	0.0449273	0.0475105	0.0322386	Intergenic	6_88923652_88930502	88927077	Rab7	-	6	87999106	88045270	881807	Upstream	88045270	-0.977243
76139354..76143343	15	76139354	76143343	0.0149759	0.0117054	0.00622028	0.00350189	0.00915142	0.00845929	Intergenic	15_76139354_76143343	76141348	Gpaa1	+	15	76331231	76334907	189883	Downstream	76331231	0.97718
63251425-63252040	1	63251425	63252040	0.00320352	0	0.00209047	0.0306943	0.016524	0.0138882	Intergenic	1_63251425_63252040	63251733	Ino80d	-	1	62958418	63114667	137066	Upstream	63114667	0.903463
78548078..78549389	15	78548078	78549389	0.00867751	0.0100585	0.0104963	0.022972	0.0148721	0.011527	Intergenic	15_78548078_78549389	78548734	Gm17271	+	15	76797628	76798029	1751106	Upstream	76797628	0.977138
113059495..113060095	7	113059495	113060095	0	0	0	0	0.00445054	0	Intergenic	7_113059495_113060095	113059795	Copb1	-	7	114215559	114254680	1194885	Downstream	114254680	-0.97711
13889558..13890756	9	13889558	13890756	0.023636	0.0236122	0.0240857	0.0271677	0.038638	0.0214144	Intergenic	9_13889558_13890756	13890157	Jrkl	-	9	13242790	13245741	644416	Upstream	13245741	-0.977096
58465470..58466441	13	58465470	58466441	0.00261184	0.00286178	0.00122352	0	0	0	Intergenic	13_58465470_58466441	58465956	Fbxl21	+	13	56522472	56537898	1943484	Upstream	56522472	0.977081
9528930..9529565	10	9528930	9529565	0.168437	0.178157	0.193839	0.459091	0.459694	0.174626	Intergenic	10_9528930_9529565	9529248	Pcmt1	-	10	7629373	7681136	1848112	Upstream	7681136	-0.977002
23381352..23382406	18	23381352	23382406	0.100067	0.107546	0.113759	0.183362	0.202221	0.12161	Intergenic	18_23381352_23382406	23381879	Dtna	+	18	23415415	23659714	33536	Downstream	23415415	0.976925
38214910..38215216	7	38214910	38215216	0.0264256	0.0576663	0.109167	0.0962608	0.0184912	0.0414899	Intergenic	7_38214910_38215216	38215063	Plekhf1	-	7	38220654	38227994	12931	Downstream	38227994	0.976733
28799884..28801398	19	28799884	28801398	0.00390766	0.00202348	0.00679988	0	0.0101657	0.00312821	Intergenic	19_28799884_28801398	28800641	Gm5518	+	19	29160118	29160765	359477	Downstream	29160118	-0.976727
29246021..29248692	12	29246021	29248692	0.0132477	0.0135699	0.0112181	0.0102381	0.0252289	0.0200008	Intergenic	12_29246021_29248692	29247357	5S_rRNA	-	12	28060391	28060528	1186829	Upstream	28060528	0.976713
29246021..29248692	12	29246021	29248692	0.0132477	0.0135699	0.0112181	0.0102381	0.0252289	0.0200008	Intergenic	12_29246021_29248692	29247357	5S_rRNA	-	12	29035180	29035294	212063	Upstream	29035294	0.976713
58483035..58484934	7	58483035	58484934	0	0	0	0	0.000876	0	Intergenic	7_58483035_58484934	58483985	AC171272.17	-	7	59470034	59470112	986127	Downstream	59470112	0.976708
61029688..61031191	7	61029688	61031191	0.184234	0.18372	0.181448	0.21006	0.242211	0.185972	Intergenic	7_61029688_61031191	61030440	AC169674.12	-	7	59368236	59368314	1662126	Upstream	59368314	0.976623
73251618-73252391	1	73251618	73252391	0.0084277	0.00396068	0.00252711	0	0	0	Intergenic	1_73251618_73252391	73252004	Retreg2	+	1	75142786	75147909	1890782	Downstream	75142786	0.9022
50488165..50489029	11	50488165	50489029	0.00440238	0	0.00351549	0.00351698	0	0	Intergenic	11_50488165_50489029	50488597	Gm12660	-	11	50851332	50852582	363985	Downstream	50852582	-0.976495
82339918..82341046	11	82339918	82341046	0.0292593	0.0248071	0.021974	0.0261769	0.0302879	0.0286973	Intergenic	11_82339918_82341046	82340482	Psmd11	+	11	80428615	80473248	1911867	Upstream	80428615	-0.976495
75715685..75716945	18	75715685	75716945	0.0110013	0.00463697	0.0058055	0.00571776	0.0106058	0.0065276	Intergenic	18_75715685_75716945	75716315	Ska1	-	18	74195299	74207818	1508497	Upstream	74207818	-0.976456
55293700..55294968	4	55293700	55294968	0.0196638	0.0210538	0.0138087	0.00586865	0.0136809	0.0145112	Intergenic	4_55293700_55294968	55294334	Fsd1l	+	4	53631471	53707009	1662863	Upstream	53631471	-0.976363
88429187-88430434	1	88429187	88430434	0.0322961	0.0132826	0.00983345	0.0121694	0.0174365	0.0163671	Intergenic	1_88429187_88430434	88429811	Iqca	-	1	90042132	90153401	1723590	Downstream	90153401	0.902156
73168860-73170469	1	73168860	73170469	0.00627127	0.00359392	0.00761354	0.00405921	0.00376876	0.00207583	Intergenic	1_73168860_73170469	73169664	Pecr	-	1	72259167	72284314	885350	Upstream	72284314	-0.900541
38859542-38861569	1	38859542	38861569	0.0540522	0.0637553	0.0533414	0.0758096	0.071146	0.0466565	Intergenic	1_38859542_38861569	38860556	Gm16150	+	1	38235420	38246666	625136	Upstream	38235420	0.900235
169311812..169312165	2	169311812	169312165	0	0	0	0	0.00958455	0	Intergenic	2_169311812_169312165	169311988	Cyp24a1	-	2	170482708	170497145	1185157	Downstream	170497145	0.976208
49924108..49924760	9	49924108	49924760	0	0.00230058	0.0317058	0	0	0.00696781	Intergenic	9_49924108_49924760	49924434	U6	+	9	50887950	50888055	963516	Downstream	50887950	0.976194
168319921..168322298	2	168319921	168322298	0.0656996	0.0648421	0.0643118	0.0714269	0.0841615	0.0712534	Intergenic	2_168319921_168322298	168321109	Gm14320	+	2	167662109	167667697	659000	Upstream	167662109	0.976041
9528930..9529565	10	9528930	9529565	0.168437	0.178157	0.193839	0.459091	0.459694	0.174626	Intergenic	10_9528930_9529565	9529248	Stxbp5	-	10	9755547	9901079	371831	Downstream	9901079	0.976011
13830413..13832168	13	13830413	13832168	0.0900438	0.1143	0.076415	0.0999278	0.0992894	0.0995251	Intergenic	13_13830413_13832168	13831291	Gpr137b	-	13	13357623	13393624	437667	Upstream	13393624	0.975943
78177944..78178527	15	78177944	78178527	0.0150005	0.0102032	0.0108565	0.00520922	0.00570083	0.00605075	Intergenic	15_78177944_78178527	78178236	Cacng2	-	15	77991748	78120028	58208	Upstream	78120028	-0.97593
120408573..120410987	5	120408573	120410987	0.0624055	0.0503397	0.0480927	0.0789213	0.0951123	0.0478303	Intergenic	5_120408573_120410987	120409780	Vps29	+	5	122354369	122364984	1944589	Downstream	122354369	-0.975891
61029688..61031191	7	61029688	61031191	0.184234	0.18372	0.181448	0.21006	0.242211	0.185972	Intergenic	7_61029688_61031191	61030440	AC168073.15	-	7	59619017	59619095	1411345	Upstream	59619095	0.975811
59006681..59007383	7	59006681	59007383	0	0	0	0.00745335	0	0	Intergenic	7_59006681_59007383	59007032	AC221015.30	-	7	59738848	59738941	731909	Downstream	59738941	0.975804
7155436..7158592	17	7155436	7158592	0.111478	0.138827	0.137242	0.239631	0.234239	0.155444	Intergenic	17_7155436_7158592	7157014	Ezr	-	17	6738041	6782784	374230	Upstream	6782784	-0.975719
87164506-87165574	1	87164506	87165574	0.0134884	0.0257824	0.006664	0	0.011233	0.0102585	Intergenic	1_87164506_87165574	87165040	Spp2	+	1	88406961	88426438	1241921	Downstream	88406961	0.900018
120364187..120366126	4	120364187	120366126	0.007045	0.00298258	0.00706552	0	0.00928463	0.00598355	Intergenic	4_120364187_120366126	120365157	Zfp69	-	4	120930137	120951699	586542	Downstream	120951699	0.975701
61064738..61066234	7	61064738	61066234	0.159218	0.1348	0.153323	0.160259	0.28824	0.184784	Intergenic	7_61064738_61066234	61065486	AC169674.3	-	7	59391690	59391768	1673718	Upstream	59391768	0.975612
100865126..100866511	10	100865126	100866511	0	0.00216779	0	0.0171031	0	0.00425093	Intergenic	10_100865126_100866511	100865818	Poc1b	+	10	99107036	99198074	1758782	Upstream	99107036	0.975596
61179328-61181969	1	61179328	61181969	0.00337944	0.000569	0.0028499	0.00494726	0.004841	0.00315843	Intergenic	1_61179328_61181969	61180648	Ndufs1	-	1	63143596	63176822	1996174	Downstream	63176822	-0.896556
132157647-132158081	1	132157647	132158081	0.0204264	0	0.00273394	0.0040151	0.00697437	0.0217685	Intergenic	1_132157647_132158081	132157864	Mapkapk2	-	1	131053704	131097543	1060321	Upstream	131097543	-0.896087
8972632..8973583	10	8972632	8973583	0.0666587	0.0824991	0.0874064	0.152308	0.201789	0.128959	Intergenic	10_8972632_8973583	8973108	Gm9930	-	10	9532531	9535681	562573	Downstream	9535681	0.975523
36972861..36974177	15	36972861	36974177	0.0878611	0.088678	0.0698524	0.16834	0.14628	0.0931791	Intergenic	15_36972861_36974177	36973519	Ankrd46	-	15	36477668	36496791	476728	Upstream	36496791	-0.975511
87168354-87171004	1	87168354	87171004	0.00226842	0.00231276	0.00743491	0.0056185	0.00556263	0.00259277	Intergenic	1_87168354_87171004	87169679	Akp3	+	1	87125008	87127912	44671	Upstream	87125008	-0.89349
191301687-191302134	1	191301687	191302134	0.03074	0.0298183	0.0301682	0.0116958	0.0104167	0.0292824	Intergenic	1_191301687_191302134	191301911	AC157810.1	-	1	191762200	191762303	460392	Downstream	191762303	-0.893473
50926279..50927773	3	50926279	50927773	0.00160898	0.00493646	0.0097604	0.0115308	0.00178915	0.00304346	Intergenic	3_50926279_50927773	50927026	Mgarp	-	3	51388415	51396738	469712	Downstream	51396738	0.975418
72378737..72379313	11	72378737	72379313	0	0.0026036	0	0.00605397	0	0	Intergenic	11_72378737_72379313	72379025	6330403K07Rik	-	11	71031941	71033513	1345512	Upstream	71033513	-0.975413
135257843..135259886	5	135257843	135259886	0.00546422	0.00446952	0.00428937	0.00141098	0.0026172	0.00384748	Intergenic	5_135257843_135259886	135258865	Mdh2	+	5	135778480	135790398	519615	Downstream	135778480	0.975387
9524293..9525657	10	9524293	9525657	0.127357	0.185428	0.158323	0.273602	0.348069	0.160182	Intergenic	10_9524293_9525657	9524975	Gm9930	-	10	9532531	9535681	10706	Downstream	9535681	0.975375
26705094..26707555	17	26705094	26707555	0.221122	0.219872	0.215258	0.344215	0.274143	0.225206	Intergenic	17_26705094_26707555	26706324	Anks1	+	17	27909340	28062600	1203016	Downstream	27909340	0.975361
88429187-88430434	1	88429187	88430434	0.0322961	0.0132826	0.00983345	0.0121694	0.0174365	0.0163671	Intergenic	1_88429187_88430434	88429811	Dnajb3	-	1	88204732	88205748	224063	Upstream	88205748	0.892131
133115711..133118451	4	133115711	133118451	0.0146706	0.015673	0.0232381	0.03321	0.0259609	0.0263461	Intergenic	4_133115711_133118451	133117081	Snora16a	+	4	132309465	132309600	807616	Upstream	132309465	0.975311
38849329-38850789	1	38849329	38850789	0.0125016	0.0235326	0.0125644	0.0185711	0.0126833	0.0272617	Intergenic	1_38849329_38850789	38850059	Eif5b	+	1	37998010	38055579	852049	Upstream	37998010	0.89036
114552965..114555902	11	114552965	114555902	0.00454032	0.00156513	0.000739	0.00646592	0.00364162	0	Intergenic	11_114552965_114555902	114554433	Atp5h	-	11	115415689	115419962	865529	Downstream	115419962	-0.975196
61029688..61031191	7	61029688	61031191	0.184234	0.18372	0.181448	0.21006	0.242211	0.185972	Intergenic	7_61029688_61031191	61030440	Ube3a	+	7	59228752	59306727	1801688	Upstream	59228752	0.975194
36493495..36494824	3	36493495	36494824	0.00759153	0.00104573	0.00749403	0	0	0.0054388	Intergenic	3_36493495_36494824	36494159	Ankrd50	-	3	38449261	38484844	1990685	Downstream	38484844	0.975186
168308448..168310033	2	168308448	168310033	0	0.00189443	0.00162387	0.00440497	0	0.00219457	Intergenic	2_168308448_168310033	168309240	Gm14260	-	2	168986566	168987373	678133	Downstream	168987373	0.975126
77748555..77749611	12	77748555	77749611	0	0.00432152	0	0.00143907	0.00320996	0.00877961	Intergenic	12_77748555_77749611	77749083	Mir5101	+	12	75909103	75909185	1839980	Upstream	75909103	-0.97504
5661381..5663395	16	5661381	5663395	0.0217384	0.0317226	0.025877	0.0333537	0.0784091	0.0236864	Intergenic	16_5661381_5663395	5662388	Rbfox1	+	16	6809222	7412479	1146834	Downstream	6809222	0.974974
169466103..169469370	1	169466103	169469370	0.0503017	0.0458003	0.0397693	0.0338915	0.0381437	0.0424593	Intergenic	1_169466103_169469370	169467737	Klhdc9	-	1	171358446	171360798	1893061	Downstream	171360798	0.974955
153767679..153770133	4	153767679	153770133	0.0167657	0.00917508	0.00949032	0.00525968	0.00680654	0.0116047	Intergenic	4_153767679_153770133	153768906	Prdm16os	+	4	154637576	154644716	868670	Downstream	154637576	0.974923
69174435..69175199	11	69174435	69175199	0	0	0.00127842	0	0.00349643	0.00157295	Intergenic	11_69174435_69175199	69174817	Mir3062	-	11	68990574	68990678	184139	Upstream	68990678	-0.974874
61041792..61042759	7	61041792	61042759	0.230976	0.170001	0.180436	0.238332	0.361242	0.192122	Intergenic	7_61041792_61042759	61042276	AC168073.41	-	7	59600776	59600854	1441422	Upstream	59600854	0.974858
91590445..91591125	6	91590445	91591125	0.00186396	0.0174998	0.00318624	0.00423501	0.00244441	0	Intergenic	6_91590445_91591125	91590785	SNORA17	+	6	90857537	90857632	733248	Upstream	90857537	0.974805
91590445..91591125	6	91590445	91591125	0.00186396	0.0174998	0.00318624	0.00423501	0.00244441	0	Intergenic	6_91590445_91591125	91590785	SNORA17	-	6	93335458	93335588	1744803	Downstream	93335588	0.974805
91590445..91591125	6	91590445	91591125	0.00186396	0.0174998	0.00318624	0.00423501	0.00244441	0	Intergenic	6_91590445_91591125	91590785	SNORA17	+	6	93509573	93509702	1918788	Downstream	93509573	0.974805
51636017-51637554	1	51636017	51637554	0	0	0	0.00652046	0	0	Intergenic	1_51636017_51637554	51636785	Mfsd6	-	1	52656286	52727462	1090677	Downstream	52727462	-0.889258
25801201..25804604	17	25801201	25804604	0.0872429	0.0801254	0.078425	0.116632	0.0788745	0.0867911	Intergenic	17_25801201_25804604	25802903	Decr2	-	17	26081211	26090329	287426	Downstream	26090329	-0.974777
61041792..61042759	7	61041792	61042759	0.230976	0.170001	0.180436	0.238332	0.361242	0.192122	Intergenic	7_61041792_61042759	61042276	AC221015.2	-	7	59781780	59781873	1260403	Upstream	59781873	0.974744
32048358..32049328	9	32048358	32049328	0.238867	0.264235	0.302443	0.398986	0.269685	0.251303	Intergenic	9_32048358_32049328	32048843	Barx2	-	9	31846097	31913462	135381	Upstream	31913462	-0.974717
163165520..163166680	2	163165520	163166680	0.00306889	0.0141031	0.0140363	0.0264844	0.0123679	0.0171003	Intergenic	2_163165520_163166680	163166100	Gdap1l1	+	2	163438476	163455324	272376	Downstream	163438476	-0.974712
102729125..102729795	11	102729125	102729795	0.0464084	0.0309228	0.026909	0.0190255	0.0190084	0.0298562	Intergenic	11_102729125_102729795	102729460	Grn	+	11	102430315	102437048	299145	Upstream	102430315	0.974696
4967912..4968947	11	4967912	4968947	0.220334	0.279838	0.221896	0.48176	0.350505	0.285167	Intergenic	11_4967912_4968947	4968430	SNORD125	+	11	5038211	5038307	69781	Downstream	5038211	0.974693
133824757-133826262	1	133824757	133826262	0.0111349	0.0167025	0.00945886	0.0186587	0.0147323	0.0114253	Intergenic	1_133824757_133826262	133825509	Mgat4f	+	1	134385940	134390981	560431	Downstream	134385940	0.88919
109224027..109225075	4	109224027	109225075	0.0778766	0.0557688	0.0521804	0.0655938	0.0474007	0.0742904	Intergenic	4_109224027_109225075	109224551	Dio1	-	4	107291465	107307169	1917382	Upstream	107307169	0.974598
9168205..9169700	10	9168205	9169700	0.155214	0.134138	0.157361	0.267684	0.407049	0.190906	Intergenic	10_9168205_9169700	9168953	Gm9930	-	10	9532531	9535681	366728	Downstream	9535681	0.974548
76733233..76737021	14	76733233	76737021	0.00168497	0.00239501	0.00292501	0.00581659	0.00814614	0.00188595	Intergenic	14_76733233_76737021	76735127	Enox1	+	14	77156763	77721760	421636	Downstream	77156763	0.974546
55146189..55150920	14	55146189	55150920	0.0191206	0.0112024	0.00805054	0.0213536	0.0298358	0.0161702	Intergenic	14_55146189_55150920	55148555	Carmil3	+	14	55491093	55508246	342538	Downstream	55491093	0.974487
30752094..30754192	2	30752094	30754192	0.0221791	0.0214102	0.0256842	0.0168712	0.0257429	0.026604	Intergenic	2_30752094_30754192	30753143	Lamc3	+	2	31887291	31946539	1134148	Downstream	31887291	-0.97446
23379158..23379917	18	23379158	23379917	0.107471	0.201617	0.137047	0.292623	0.345759	0.163122	Intergenic	18_23379158_23379917	23379538	Asxl3	+	18	22344883	22530227	1034655	Upstream	22344883	0.974443
155448817-155450596	1	155448817	155450596	0.0134599	0.0024067	0.00309518	0.0164264	0.00921976	0.007248	Intergenic	1_155448817_155450596	155449707	Npl	-	1	153503016	153549714	1899993	Upstream	153549714	0.889076
73902517-73903929	1	73902517	73903929	0.0067056	0.0126005	0.0169857	0.0164512	0.0237821	0.0219033	Intergenic	1_73902517_73903929	73903223	Catip	+	1	74362108	74369321	458885	Downstream	74362108	-0.888001
43602165..43603036	7	43602165	43603036	0.0051744	0.00351556	0.0029535	0	0	0	Intergenic	7_43602165_43603036	43602601	2410002F23Rik	+	7	44246722	44262720	644121	Downstream	44246722	0.974372
111142719..111146404	12	111142719	111146404	0.0136623	0.0120156	0.0100093	0.0191225	0.017357	0.015354	Intergenic	12_111142719_111146404	111144561	1700001K19Rik	-	12	110667689	110682619	461942	Upstream	110682619	0.974181
58483035..58484934	7	58483035	58484934	0	0	0	0	0.000876	0	Intergenic	7_58483035_58484934	58483985	AC169674.19	-	7	59357021	59357099	873114	Downstream	59357099	0.974145
120050338..120052648	11	120050338	120052648	0.105214	0.111852	0.083097	0.157744	0.154008	0.117655	Intergenic	11_120050338_120052648	120051493	Gps1	+	11	120784272	120789102	732779	Downstream	120784272	-0.974084
71607874..71610323	2	71607874	71610323	0.00491123	0.00602449	0.00545532	0.00427731	0.00299651	0.00458724	Intergenic	2_71607874_71610323	71609098	Cfap210	-	2	69758033	69789575	1819523	Upstream	69789575	-0.974081
24993090..24995365	14	24993090	24995365	0.00511338	0	0.00648329	0	0.00293954	0.00310513	Intergenic	14_24993090_24995365	24994228	SNORA71	+	14	26497655	26497785	1503427	Downstream	26497655	-0.974072
8897872..8899805	10	8897872	8899805	0.0374479	0.0369721	0.0376852	0.0649571	0.0839167	0.0477432	Intergenic	10_8897872_8899805	8898838	Samd5	-	10	9627259	9675208	776370	Downstream	9675208	0.974002
137073640..137074967	5	137073640	137074967	0.00445791	0.00226247	0.0038787	0.00950278	0.00658319	0.00181566	Intergenic	5_137073640_137074967	137074304	Polr2j	+	5	136116631	136122947	957673	Upstream	136116631	-0.973936
84438023..84439152	3	84438023	84439152	0.0263566	0.0203929	0.0157607	0.0175485	0.0234183	0.00631971	Intergenic	3_84438023_84439152	84438587	Rbm46	-	3	82837233	82876483	1562104	Upstream	82876483	0.973922
9528930..9529565	10	9528930	9529565	0.168437	0.178157	0.193839	0.459091	0.459694	0.174626	Intergenic	10_9528930_9529565	9529248	Samd5	-	10	9627259	9675208	145960	Downstream	9675208	0.973866
61029688..61031191	7	61029688	61031191	0.184234	0.18372	0.181448	0.21006	0.242211	0.185972	Intergenic	7_61029688_61031191	61030440	AC169674.16	-	7	59414091	59414169	1616271	Upstream	59414169	0.973864
91719239..91720402	10	91719239	91720402	0.00442664	0	0	0	0.00572042	0	Intergenic	10_91719239_91720402	91719821	Apaf1	-	10	90989311	91082770	637051	Upstream	91082770	-0.973836
120242724..120244081	4	120242724	120244081	0.0130941	0.0160269	0.00477718	0.0038584	0.00245161	0.00354773	Intergenic	4_120242724_120244081	120243402	Gm12860	+	4	120615840	120622682	372438	Downstream	120615840	0.973812
106061485-106062008	1	106061485	106062008	0.0816169	0.104881	0.085692	0.151629	0.148702	0.0973602	Intergenic	1_106061485_106062008	106061747	Phlpp1	+	1	106171752	106394250	110005	Downstream	106171752	0.886068
158160750-158162314	1	158160750	158162314	0.0119417	0.00921091	0.00405123	0.0299928	0.0188003	0.0111126	Intergenic	1_158160750_158162314	158161532	2810025M15Rik	+	1	157412352	157420235	749180	Upstream	157412352	-0.885469
142299758..142305039	4	142299758	142305039	0.16578	0.225346	0.249648	0.387847	0.360674	0.22195	Intergenic	4_142299758_142305039	142302398	Gm13052	-	4	142307765	142346475	44077	Downstream	142346475	0.973573
65257474..65258540	18	65257474	65258540	0	0.00130349	0	0	0.00688045	0.00669285	Intergenic	18_65257474_65258540	65258007	AC102240.2	-	18	65483638	65483708	225701	Downstream	65483708	0.973535
77708204-77708816	1	77708204	77708816	0.00420278	0	0.00319083	0.00940959	0	0	Intergenic	1_77708204_77708816	77708510	Mogat1	+	1	78510991	78538173	802481	Downstream	78510991	-0.885457
37078386..37080451	17	37078386	37080451	0.393607	0.401562	0.41603	0.586887	0.535498	0.482978	Intergenic	17_37078386_37080451	37079418	H2-T23	-	17	36029773	36032855	1046563	Upstream	36032855	-0.973512
126905275..126906555	10	126905275	126906555	0.118004	0.132125	0.103134	0.148085	0.151769	0.126542	Intergenic	10_126905275_126906555	126905915	Gm20492	+	10	127288514	127289681	382599	Downstream	127288514	0.973386
155530322-155531721	1	155530322	155531721	0.0087413	0.0301273	0.0185429	0.0133517	0.0292696	0.0363633	Intergenic	1_155530322_155531721	155531022	Axdnd1	-	1	156323509	156421159	890137	Downstream	156421159	-0.885321
95652950..95654769	3	95652950	95654769	0.157063	0.1126	0.132283	0.144604	0.153676	0.117605	Intergenic	3_95652950_95654769	95653860	Lix1l	+	3	96601133	96625352	947273	Downstream	96601133	0.973188
61041792..61042759	7	61041792	61042759	0.230976	0.170001	0.180436	0.238332	0.361242	0.192122	Intergenic	7_61041792_61042759	61042276	AC171272.30	-	7	59460677	59460755	1581521	Upstream	59460755	0.973178
107847617..107851309	3	107847617	107851309	0.00326038	0.00404059	0.00405357	0.00658381	0.00669577	0.0028693	Intergenic	3_107847617_107851309	107849463	Tmem167b	-	3	108556425	108562466	713003	Downstream	108562466	-0.973147
30742514..30745371	2	30742514	30745371	0.0171831	0.0248529	0.0189532	0.0373087	0.0388496	0.0392219	Intergenic	2_30742514_30745371	30743942	Dolk	-	2	30284229	30286354	457588	Upstream	30286354	-0.973124
73988263..73988817	15	73988263	73988817	0.0558882	0.0404753	0.0267524	0.0357082	0.032569	0.0335119	Intergenic	15_73988263_73988817	73988540	Gm6569	+	15	73834561	73839908	153979	Upstream	73834561	0.973022
47777263..47779617	13	47777263	47779617	0.0177331	0.0106427	0.00849803	0.010866	0.00401725	0.00602264	Intergenic	13_47777263_47779617	47778440	Card19	-	13	49202951	49216026	1437586	Downstream	49216026	0.972902
88429187-88430434	1	88429187	88430434	0.0322961	0.0132826	0.00983345	0.0121694	0.0174365	0.0163671	Intergenic	1_88429187_88430434	88429811	Atg16l1	+	1	87755870	87792428	673941	Upstream	87755870	-0.883965
55527185..55527751	12	55527185	55527751	0.0184462	0.0105629	0.0125537	0.0305189	0.0332586	0.0186884	Intergenic	12_55527185_55527751	55527468	Ppp2r3c	-	12	55280814	55303000	224468	Upstream	55303000	-0.972848
53993124..53994486	18	53993124	53994486	0.00217172	0.00857992	0.00704388	0.025137	0.0131943	0.00912506	Intergenic	18_53993124_53994486	53993805	Snx24	+	18	53245662	53390823	748143	Upstream	53245662	0.972842
61179328-61181969	1	61179328	61181969	0.00337944	0.000569	0.0028499	0.00494726	0.004841	0.00315843	Intergenic	1_61179328_61181969	61180648	4930587A21Rik	-	1	61616943	61621149	440501	Downstream	61621149	-0.883688
37585693..37587806	3	37585693	37587806	0.0187533	0.0141749	0.00951541	0.0267398	0.0308573	0.00838403	Intergenic	3_37585693_37587806	37586749	Trpc3	-	3	36620482	36690167	896582	Upstream	36690167	0.972711
98399429..98400028	10	98399429	98400028	0	0	0	0.00734189	0.00554881	0	Intergenic	10_98399429_98400028	98399729	Gm16239	-	10	99179184	99184610	784881	Downstream	99184610	0.972688
73902517-73903929	1	73902517	73903929	0.0067056	0.0126005	0.0169857	0.0164512	0.0237821	0.0219033	Intergenic	1_73902517_73903929	73903223	Igfbp5	-	1	72857932	72874884	1028339	Upstream	72874884	-0.882937
61041792..61042759	7	61041792	61042759	0.230976	0.170001	0.180436	0.238332	0.361242	0.192122	Intergenic	7_61041792_61042759	61042276	AC172750.9	-	7	59899687	59899780	1142496	Upstream	59899780	0.972584
9568750..9570632	10	9568750	9570632	0.0985083	0.147696	0.131681	0.279421	0.322775	0.162423	Intergenic	10_9568750_9570632	9569691	Gm9930	-	10	9532531	9535681	34010	Upstream	9535681	0.972526
7155436..7158592	17	7155436	7158592	0.111478	0.138827	0.137242	0.239631	0.234239	0.155444	Intergenic	17_7155436_7158592	7157014	Gm1604A	-	17	8038510	8101228	944214	Downstream	8101228	0.97245
91232382..91234684	16	91232382	91234684	0.222304	0.243271	0.248151	0.435877	0.391936	0.31175	Intergenic	16_91232382_91234684	91233533	Paxbp1	-	16	91014037	91044543	188990	Upstream	91044543	0.972449
181758621..181759680	2	181758621	181759680	0.0282959	0.00931862	0.0075828	0.0296556	0.0218873	0.0109597	Intergenic	2_181758621_181759680	181759151	Mtg2	+	2	180070588	180085902	1688563	Upstream	180070588	0.972443
61041792..61042759	7	61041792	61042759	0.230976	0.170001	0.180436	0.238332	0.361242	0.192122	Intergenic	7_61041792_61042759	61042276	AC169674.39	-	7	59454855	59454933	1587343	Upstream	59454933	0.972382
35373123..35373676	4	35373123	35373676	0	0	0	0	0.00965622	0	Intergenic	4_35373123_35373676	35373399	Gm12374	+	4	37249403	37332515	1876004	Downstream	37249403	0.972381
78813886..78815552	7	78813886	78815552	0.0392087	0.0422858	0.0360049	0.0671155	0.0644548	0.0339807	Intergenic	7_78813886_78815552	78814719	Gm15880	+	7	80636017	80644384	1821298	Downstream	80636017	0.972336
111142719..111146404	12	111142719	111146404	0.0136623	0.0120156	0.0100093	0.0191225	0.017357	0.015354	Intergenic	12_111142719_111146404	111144561	Dync1h1	+	12	110601452	110666945	543109	Upstream	110601452	0.972322
31746248..31748074	17	31746248	31748074	0.0431201	0.028769	0.027244	0.0214542	0.0150178	0.0161595	Intergenic	17_31746248_31748074	31747161	Morc2b	-	17	33135588	33139683	1392522	Downstream	33139683	-0.972308
154167468-154168353	1	154167468	154168353	0	0	0.00581367	0.00325512	0.00375766	0	Intergenic	1_154167468_154168353	154167910	Mr1	-	1	155127878	155146780	978870	Downstream	155146780	-0.882372
63254874-63258387	1	63254874	63258387	0.0111286	0.00491114	0.00911234	0.0151245	0.0144864	0.0085995	Intergenic	1_63254874_63258387	63256630	Platr12	+	1	63200313	63207614	56317	Upstream	63200313	0.881327
182044970..182046142	1	182044970	182046142	0.0705543	0.0371678	0.0414148	0.0165107	0.0665517	0.0609332	Intergenic	1_182044970_182046142	182045556	Fbxo28	-	1	182313102	182341606	296050	Downstream	182341606	-0.972141
86835559..86837042	15	86835559	86837042	0.0189139	0.033901	0.0139367	0.0289131	0.0346947	0.0296107	Intergenic	15_86835559_86837042	86836301	Gm15569	+	15	86185728	86187152	650573	Upstream	86185728	0.972114
118294252..118297056	11	118294252	118297056	0.0271042	0.0319915	0.0265054	0.054819	0.0460897	0.0373423	Intergenic	11_118294252_118297056	118295654	Tnrc6c	+	11	117654289	117763439	641365	Upstream	117654289	0.972062
58483035..58484934	7	58483035	58484934	0	0	0	0	0.000876	0	Intergenic	7_58483035_58484934	58483985	AC171272.30	-	7	59460677	59460755	976770	Downstream	59460755	0.972035
63366443-63369241	1	63366443	63369241	0.00420363	0.00958887	0.00408952	0.00461326	0.00787878	0.00328905	Intergenic	1_63366443_63369241	63367842	SNORD51	+	1	63178677	63178754	189165	Upstream	63178677	0.88094
55121576..55123436	14	55121576	55123436	0.022528	0.0281082	0.0233471	0.0307376	0.0503672	0.0330267	Intergenic	14_55121576_55123436	55122506	Tgm1	-	14	55700009	55713492	590986	Downstream	55713492	0.971791
54584528..54586545	1	54584528	54586545	0.00472319	0.0045271	0.00363355	0	0.00842519	0.00433319	Intergenic	1_54584528_54586545	54585536	Inpp1	-	1	52789413	52817688	1767848	Upstream	52817688	-0.971782
9116955..9119054	10	9116955	9119054	0.179844	0.188937	0.17199	0.290131	0.293767	0.200472	Intergenic	10_9116955_9119054	9118005	Pcmt1	-	10	7629373	7681136	1436869	Upstream	7681136	-0.971771
80061899-80062397	1	80061899	80062397	0	0	0	0.00350014	0.00679946	0	Intergenic	1_80061899_80062397	80062148	Sgpp2	+	1	78310346	78420286	1751802	Upstream	78310346	0.880722
33849203..33850913	9	33849203	33850913	0	0	0	0	0.00198301	0	Intergenic	9_33849203_33850913	33850058	Pate4	-	9	35607093	35611935	1761877	Downstream	35611935	0.971717
88429187-88430434	1	88429187	88430434	0.0322961	0.0132826	0.00983345	0.0121694	0.0174365	0.0163671	Intergenic	1_88429187_88430434	88429811	Gigyf2	+	1	87326998	87450796	1102813	Upstream	87326998	-0.880604
73761799..73762329	18	73761799	73762329	0.00557448	0.0312179	0.0308543	0.0700843	0.00632977	0.0169808	Intergenic	18_73761799_73762329	73762064	Smad4	-	18	73639009	73703780	58284	Upstream	73703780	0.971608
61156628..61158359	1	61156628	61158359	0.00203544	0	0.00225864	0.0120611	0.00195897	0.00123486	Intergenic	1_61156628_61158359	61157494	Pard3bos3	-	1	62456725	62499261	1341767	Downstream	62499261	0.971442
80061899-80062397	1	80061899	80062397	0	0	0	0.00350014	0.00679946	0	Intergenic	1_80061899_80062397	80062148	Utp14b	+	1	78658038	78667588	1404110	Upstream	78658038	-0.880494
57106797..57107862	13	57106797	57107862	0	0.00260943	0	0	0.00501834	0	Intergenic	13_57106797_57107862	57107329	Il9	-	13	56479277	56482246	625083	Upstream	56482246	0.971405
63254874-63258387	1	63254874	63258387	0.0111286	0.00491114	0.00911234	0.0151245	0.0144864	0.0085995	Intergenic	1_63254874_63258387	63256630	Ndufs1	-	1	63143596	63176822	79808	Upstream	63176822	-0.878404
179628832..179629457	1	179628832	179629457	0.0803361	0.0892848	0.0968615	0.149028	0.165166	0.0945021	Intergenic	1_179628832_179629457	179629144	Smyd3	-	1	178951960	179518041	111103	Upstream	179518041	0.971181
58483035..58484934	7	58483035	58484934	0	0	0	0	0.000876	0	Intergenic	7_58483035_58484934	58483985	AC169674.41	-	7	59389820	59389898	905913	Downstream	59389898	0.971177
62909260-62910703	1	62909260	62910703	0.00429555	0.0181236	0.005244	0.0157776	0.0125179	0.00814768	Intergenic	1_62909260_62910703	62909982	SNORD51	+	1	63178677	63178754	268695	Downstream	63178677	0.877728
92844619..92846055	2	92844619	92846055	0.0183388	0.0306093	0.0185391	0.0463689	0.0570146	0.0215097	Intergenic	2_92844619_92846055	92845337	Alkbh3	-	2	93980550	94010807	1165470	Downstream	94010807	0.971049
20986576..20989149	11	20986576	20989149	0.0157772	0.0284343	0.0159474	0.0464135	0.0330724	0.0208709	Intergenic	11_20986576_20989149	20987862	SCARNA21	-	11	19693155	19693298	1294564	Upstream	19693298	0.971013
9134480..9134975	10	9134480	9134975	0.135297	0.144632	0.149525	0.211727	0.363953	0.177864	Intergenic	10_9134480_9134975	9134728	Gm9930	-	10	9532531	9535681	400953	Downstream	9535681	0.971011
59177169..59179983	7	59177169	59179983	0.0340874	0.0354366	0.021582	0.0442875	0.0850227	0.0333652	Intergenic	7_59177169_59179983	59178576	AC169674.26	-	7	59387953	59388031	209455	Downstream	59388031	0.971003
100488032..100489753	7	100488032	100489753	0.00910285	0.00523442	0.0149337	0.00771355	0.0116702	0.00399154	Intergenic	7_100488032_100489753	100488892	Or2at4	+	7	99735145	99736095	753747	Upstream	99735145	0.970967
58483035..58484934	7	58483035	58484934	0	0	0	0	0.000876	0	Intergenic	7_58483035_58484934	58483985	AC171272.29	-	7	59479347	59479425	995440	Downstream	59479425	0.970864
63251425-63252040	1	63251425	63252040	0.00320352	0	0.00209047	0.0306943	0.016524	0.0138882	Intergenic	1_63251425_63252040	63251733	Pard3bos1	-	1	61767415	61851540	1400193	Upstream	61851540	0.876431
78740818..78743568	8	78740818	78743568	0.0220254	0.0238665	0.0172346	0.0350667	0.035379	0.0178824	Intergenic	8_78740818_78743568	78742193	Zfp827	+	8	79028437	79193766	286244	Downstream	79028437	0.970811
150507281..150514571	X	150507281	150514571	0.360447	0.369976	0.407142	0.589089	0.512846	0.399614	Intergenic	X_150507281_150514571	150510926	Apex2	-	X	150519519	150589868	78942	Downstream	150589868	0.970799
38859542-38861569	1	38859542	38861569	0.0540522	0.0637553	0.0533414	0.0758096	0.071146	0.0466565	Intergenic	1_38859542_38861569	38860556	Coa5	-	1	37417084	37430103	1430453	Upstream	37430103	-0.876238
58483035..58484934	7	58483035	58484934	0	0	0	0	0.000876	0	Intergenic	7_58483035_58484934	58483985	AC169674.49	-	7	59393561	59393639	909654	Downstream	59393639	0.970708
106610865..106611364	9	106610865	106611364	0.0155096	0.0320576	0.0103018	0.0104794	0.0120081	0.0137469	Intergenic	9_106610865_106611364	106611115	SNORA17	+	9	107164977	107165106	553862	Downstream	107164977	0.970682
38859542-38861569	1	38859542	38861569	0.0540522	0.0637553	0.0533414	0.0758096	0.071146	0.0466565	Intergenic	1_38859542_38861569	38860556	7SK	+	1	37973967	37974203	886589	Upstream	37973967	0.875852
132157647-132158081	1	132157647	132158081	0.0204264	0	0.00273394	0.0040151	0.00697437	0.0217685	Intergenic	1_132157647_132158081	132157864	Ren1	+	1	133350510	133360325	1192646	Downstream	133350510	0.8755
121733634..121735422	1	121733634	121735422	0	0	0.000547	0	0	0	Intergenic	1_121733634_121735422	121734528	Marco	-	1	120474538	120505084	1229444	Upstream	120505084	-0.970597
29263326..29264752	6	29263326	29264752	0.00089	0	0	0.00489578	0.0035219	0.00240835	Intergenic	6_29263326_29264752	29264039	Mir335	+	6	30741299	30741396	1477260	Downstream	30741299	0.970555
59629717..59631137	15	59629717	59631137	0.0224152	0.00497226	0.00649153	0.00764348	0.007762	0.00991786	Intergenic	15_59629717_59631137	59630427	Sqle	+	15	59315077	59331192	315350	Upstream	59315077	0.970549
111843728..111844504	6	111843728	111844504	0.0015479	0	0	0	0	0	Intergenic	6_111843728_111844504	111844116	Cidec	-	6	113424634	113435760	1591644	Downstream	113435760	0.970509
106061485-106062008	1	106061485	106062008	0.0816169	0.104881	0.085692	0.151629	0.148702	0.0973602	Intergenic	1_106061485_106062008	106061747	Bcl2	-	1	106538178	106714274	652527	Downstream	106714274	0.875473
150777485..150778586	2	150777485	150778586	0.0032332	0.00252418	0.00350561	0.0026171	0.0091789	0.00218802	Intergenic	2_150777485_150778586	150778035	Csnk2a1	+	2	152226839	152281852	1448804	Downstream	152226839	-0.970347
28334953..28337897	2	28334953	28337897	0.00262442	0.00198547	0.00168217	0.0048965	0.00556175	0.000395	Intergenic	2_28334953_28337897	28336425	Set	+	2	30057378	30072577	1720953	Downstream	30057378	-0.970317
136094268..136095766	4	136094268	136095766	0.00432651	0.00409015	0.00302297	0.0092674	0.00583221	0.00393048	Intergenic	4_136094268_136095766	136095017	Fuca1	+	4	135920735	135940311	174282	Upstream	135920735	-0.970293
35192456..35192953	5	35192456	35192953	0	0	0	0.0122176	0.00668531	0	Intergenic	5_35192456_35192953	35192704	Ppp2r2cos	-	5	36873595	36876879	1684175	Downstream	36876879	0.970263
4410761..4411453	6	4410761	4411453	0.0196955	0	0	0	0.00480416	0.00173638	Intergenic	6_4410761_4411453	4411107	Mir489	-	6	3721897	3722003	689104	Upstream	3722003	0.970256
153250868..153252560	4	153250868	153252560	0	0	0.00115533	0	0	0.00268753	Intergenic	4_153250868_153252560	153251714	Megf6	+	4	154170730	154275713	919016	Downstream	154170730	-0.970148
106061485-106062008	1	106061485	106062008	0.0816169	0.104881	0.085692	0.151629	0.148702	0.0973602	Intergenic	1_106061485_106062008	106061747	Tnfrsf11a	+	1	105780723	105847981	281024	Upstream	105780723	0.873891
116064642..116066129	8	116064642	116066129	0.00173139	0.00186939	0.00173082	0.0019382	0.00947044	0.0028747	Intergenic	8_116064642_116066129	116065386	Gm15395	+	8	117036497	117043639	971111	Downstream	117036497	0.97011
185682377-185683069	1	185682377	185683069	0.00557641	0	0	0	0	0	Intergenic	1_185682377_185683069	185682723	Rrp15	-	1	186720978	186749358	1066635	Downstream	186749358	-0.873567
35192456..35192953	5	35192456	35192953	0	0	0	0.0122176	0.00668531	0	Intergenic	5_35192456_35192953	35192704	Ablim2	+	5	35757880	35884973	565176	Downstream	35757880	0.969919
155530322-155531721	1	155530322	155531721	0.0087413	0.0301273	0.0185429	0.0133517	0.0292696	0.0363633	Intergenic	1_155530322_155531721	155531022	Rgs8	+	1	153653025	153697667	1877997	Upstream	153653025	0.873395
185020535-185021519	1	185020535	185021519	0.00636536	0.00587432	0.00261467	0.00146398	0.00579556	0.0043427	Intergenic	1_185020535_185021519	185021027	Rab3gap2	+	1	185204168	185286743	183141	Downstream	185204168	-0.871327
59189070..59189739	9	59189070	59189739	0.00526178	0.0181198	0.00177502	0	0.00253204	0	Intergenic	9_59189070_59189739	59189404	Gm16131	+	9	58117815	58118989	1071589	Upstream	58117815	0.969822
29197469..29199181	6	29197469	29199181	0.00436827	0.00692139	0.00759367	0.0118777	0.0113906	0.00632345	Intergenic	6_29197469_29199181	29198325	Gm13833	+	6	31102846	31104646	1904521	Downstream	31102846	0.969808
66987261-66988645	1	66987261	66988645	0.0436874	0.042496	0.0573834	0.0531565	0.0491198	0.058792	Intergenic	1_66987261_66988645	66987953	Rpe	+	1	66700831	66719805	287122	Upstream	66700831	0.871315
50031628..50035004	6	50031628	50035004	0.0104161	0.0104188	0.0115743	0.0141267	0.0103176	0.0111378	Intergenic	6_50031628_50035004	50033316	Gimap6	-	6	48701582	48708225	1325091	Upstream	48708225	0.96975
92543554..92544385	2	92543554	92544385	0.0150841	0.0201918	0.0385564	0.016616	0.00564723	0.022527	Intergenic	2_92543554_92544385	92543970	Api5	-	2	94411682	94438136	1894166	Downstream	94438136	0.969707
108359121..108361032	4	108359121	108361032	0.00510761	0.00459768	0.00676049	0.0215327	0.0141964	0.00780938	Intergenic	4_108359121_108361032	108360077	Gm12737	+	4	108513781	108516817	153704	Downstream	108513781	0.969661
120050338..120052648	11	120050338	120052648	0.105214	0.111852	0.083097	0.157744	0.154008	0.117655	Intergenic	11_120050338_120052648	120051493	Wdr45b	-	11	121327224	121354445	1302952	Downstream	121354445	-0.96966
116121269..116122257	7	116121269	116122257	0.0164618	0.0249213	0.0216592	0.0281283	0.0246499	0.00821094	Intergenic	7_116121269_116122257	116121763	Nucb2	+	7	116504374	116540584	382611	Downstream	116504374	-0.969651
59177169..59179983	7	59177169	59179983	0.0340874	0.0354366	0.021582	0.0442875	0.0850227	0.0333652	Intergenic	7_59177169_59179983	59178576	AC169674.33	-	7	59410933	59411011	232435	Downstream	59411011	0.969617
156494527-156495069	1	156494527	156495069	0.00233767	0	0	0	0.00985183	0	Intergenic	1_156494527_156495069	156494798	Lhx4	-	1	155698036	155742120	752678	Upstream	155742120	0.8712
38859542-38861569	1	38859542	38861569	0.0540522	0.0637553	0.0533414	0.0758096	0.071146	0.0466565	Intergenic	1_38859542_38861569	38860556	Gm16151	+	1	38307902	38311930	552654	Upstream	38307902	0.871026
26705094..26707555	17	26705094	26707555	0.221122	0.219872	0.215258	0.344215	0.274143	0.225206	Intergenic	17_26705094_26707555	26706324	Lmf1	+	17	25579174	25662826	1127150	Upstream	25579174	0.969517
15790563..15791985	19	15790563	15791985	0.0187197	0.00735454	0.00971545	0.0244496	0.00894327	0.00480263	Intergenic	19_15790563_15791985	15791274	Tle4	-	19	14448072	14598051	1193223	Upstream	14598051	0.969506
107636334..107637165	4	107636334	107637165	0.0150841	0.0160321	0.0175555	0.0307808	0.0379232	0.0172385	Intergenic	4_107636334_107637165	107636750	Glis1	+	4	107434591	107635061	202159	Upstream	107434591	0.969497
145713378..145714096	6	145713378	145714096	0.00358317	0.00426365	0.00602852	0.00612675	0.0334023	0.0157723	Intergenic	6_145713378_145714096	145713737	5S_rRNA	-	6	145038074	145038188	675549	Upstream	145038188	0.969461
163214417..163215860	1	163214417	163215860	0.00938222	0	0.00600347	0.00562586	0.00370467	0	Intergenic	1_163214417_163215860	163215139	Gm10176	+	1	162477680	162479943	737459	Upstream	162477680	-0.969433
28878918..28880882	12	28878918	28880882	0.148365	0.15395	0.147492	0.241489	0.250047	0.144489	Intergenic	12_28878918_28880882	28879900	Pxdn	+	12	29938036	30017658	1058136	Downstream	29938036	0.96937
25803095..25803817	14	25803095	25803817	0	0	0	0	0.00230241	0	Intergenic	14_25803095_25803817	25803456	Cphx1	+	14	26082297	26235735	278841	Downstream	26082297	0.969358
25803095..25803817	14	25803095	25803817	0	0	0	0	0.00230241	0	Intergenic	14_25803095_25803817	25803456	Duxbl2	+	14	26118349	26129787	314893	Downstream	26118349	0.969358
139974525..139975188	4	139974525	139975188	0.0125432	0.00628385	0.00775739	0.00263037	0.00501398	0.00726265	Intergenic	4_139974525_139975188	139974857	Ubxn10	-	4	138709837	138737167	1237690	Upstream	138737167	0.969336
35590956..35592071	17	35590956	35592071	0.0130567	0.0129714	0.0134491	0.00531024	0.00304026	0.0101615	Intergenic	17_35590956_35592071	35591514	Hsd17b8	-	17	34026033	34028060	1563454	Upstream	34028060	0.969315
114552965..114555902	11	114552965	114555902	0.00454032	0.00156513	0.000739	0.00646592	0.00364162	0	Intergenic	11_114552965_114555902	114554433	D11Wsu47e	+	11	113684412	113694647	870021	Upstream	113684412	0.969301
79887567..79888171	12	79887567	79888171	0.00326176	0.00496621	0.00800194	0.0273948	0.0440705	0.003848	Intergenic	12_79887567_79888171	79887869	Garin2	+	12	78691535	78734513	1196334	Upstream	78691535	0.969288
36309145..36309626	17	36309145	36309626	0.090698	0.114024	0.155365	0.255166	0.175797	0.10902	Intergenic	17_36309145_36309626	36309385	Mdc1	+	17	35841515	35859670	467870	Upstream	35841515	0.969267
97155438..97157649	4	97155438	97157649	0.00368798	0.00277176	0.00531245	0.00384601	0.00713765	0.00424536	Intergenic	4_97155438_97157649	97156544	AL671229.1	-	4	98557740	98557865	1401321	Downstream	98557865	0.969199
30742514..30745371	2	30742514	30745371	0.0171831	0.0248529	0.0189532	0.0373087	0.0388496	0.0392219	Intergenic	2_30742514_30745371	30743942	Tor1b	+	2	30952959	30959015	209017	Downstream	30952959	-0.969179
155448817-155450596	1	155448817	155450596	0.0134599	0.0024067	0.00309518	0.0164264	0.00921976	0.007248	Intergenic	1_155448817_155450596	155449707	AC116712.1	+	1	155315966	155316089	133741	Upstream	155315966	0.870121
156494527-156495069	1	156494527	156495069	0.00233767	0	0	0	0.00985183	0	Intergenic	1_156494527_156495069	156494798	Tdrd5	-	1	156255296	156303664	191134	Upstream	156303664	0.868844
85915297..85919661	1	85915297	85919661	0.0508253	0.0310696	0.0281947	0.0170009	0.041152	0.0214337	Intergenic	1_85915297_85919661	85917479	Nmur1	-	1	86386242	86388162	470683	Downstream	86388162	0.969089
148173119..148176132	4	148173119	148176132	0.00379216	0.00779355	0.00975925	0.0112894	0.00911507	0.00792657	Intergenic	4_148173119_148176132	148174625	Fv1	+	4	147868979	147870358	305646	Upstream	147868979	0.969074
61029688..61031191	7	61029688	61031191	0.184234	0.18372	0.181448	0.21006	0.242211	0.185972	Intergenic	7_61029688_61031191	61030440	AC169674.33	-	7	59410933	59411011	1619429	Upstream	59411011	0.969064
7155436..7158592	17	7155436	7158592	0.111478	0.138827	0.137242	0.239631	0.234239	0.155444	Intergenic	17_7155436_7158592	7157014	AC166064.1	+	17	5421464	5421565	1735550	Upstream	5421464	0.969026
130836087..130837764	4	130836087	130837764	0.0279361	0.0278516	0.0275866	0.0509282	0.0383069	0.0361197	Intergenic	4_130836087_130837764	130836925	SNORD103	+	4	130766331	130766413	70594	Upstream	130766331	0.969016
130836087..130837764	4	130836087	130837764	0.0279361	0.0278516	0.0275866	0.0509282	0.0383069	0.0361197	Intergenic	4_130836087_130837764	130836925	SNORD103	+	4	130775741	130775823	61184	Upstream	130775741	0.969016
78249751..78251168	6	78249751	78251168	0.00935491	0	0.00069	0	0.00234787	0	Intergenic	6_78249751_78251168	78250459	U3	+	6	76632658	76632779	1617801	Upstream	76632658	0.969016
78249751..78251168	6	78249751	78251168	0.00935491	0	0.00069	0	0.00234787	0	Intergenic	6_78249751_78251168	78250459	Reg3g	-	6	78466269	78468872	218413	Downstream	78468872	0.969016
59177169..59179983	7	59177169	59179983	0.0340874	0.0354366	0.021582	0.0442875	0.0850227	0.0333652	Intergenic	7_59177169_59179983	59178576	AC168073.14	-	7	59693220	59693313	514737	Downstream	59693313	0.968991
73902517-73903929	1	73902517	73903929	0.0067056	0.0126005	0.0169857	0.0164512	0.0237821	0.0219033	Intergenic	1_73902517_73903929	73903223	Fev	-	1	74881509	74885419	982196	Downstream	74885419	0.868688
76849211..76849673	11	76849211	76849673	0.0526506	0.0322946	0.0189362	0.022314	0.0312119	0.00259894	Intergenic	11_76849211_76849673	76849442	Wdr81	-	11	75440944	75454717	1394725	Upstream	75454717	0.968874
78548078..78549389	15	78548078	78549389	0.00867751	0.0100585	0.0104963	0.022972	0.0148721	0.011527	Intergenic	15_78548078_78549389	78548734	Gcat	+	15	79030874	79043558	482140	Downstream	79030874	-0.968726
29263326..29264752	6	29263326	29264752	0.00089	0	0	0.00489578	0.0035219	0.00240835	Intergenic	6_29263326_29264752	29264039	Nrf1	+	6	30047988	30153458	783949	Downstream	30047988	0.96866
108861994..108862646	11	108861994	108862646	0.254884	0.348549	0.346865	0.632362	0.661925	0.310716	Intergenic	11_108861994_108862646	108862320	Gm11716	+	11	107338050	107344804	1524270	Upstream	107338050	0.968659
100175025..100176476	5	100175025	100176476	0	0	0	0.00240574	0.00233673	0	Intergenic	5_100175025_100176476	100175751	A930011G23Rik	-	5	99297244	99729065	446686	Upstream	99729065	0.96865
37585693..37587806	3	37585693	37587806	0.0187533	0.0141749	0.00951541	0.0267398	0.0308573	0.00838403	Intergenic	3_37585693_37587806	37586749	Exosc9	+	3	36552606	36565729	1034143	Upstream	36552606	-0.968645
114552965..114555902	11	114552965	114555902	0.00454032	0.00156513	0.000739	0.00646592	0.00364162	0	Intergenic	11_114552965_114555902	114554433	Recql5	-	11	115892595	115933477	1379044	Downstream	115933477	0.968632
35192456..35192953	5	35192456	35192953	0	0	0	0.0122176	0.00668531	0	Intergenic	5_35192456_35192953	35192704	Grk4	+	5	34660379	34755305	532325	Upstream	34660379	0.968529
38849329-38850789	1	38849329	38850789	0.0125016	0.0235326	0.0125644	0.0185711	0.0126833	0.0272617	Intergenic	1_38849329_38850789	38850059	Mfsd9	-	1	40772038	40790687	1940628	Downstream	40790687	0.868557
116603200..116604005	5	116603200	116604005	0	0.00345118	0.00485355	0.00754885	0	0	Intergenic	5_116603200_116604005	116603602	Hrk	+	5	118169764	118189478	1566162	Downstream	118169764	-0.968486
63251425-63252040	1	63251425	63252040	0.00320352	0	0.00209047	0.0306943	0.016524	0.0138882	Intergenic	1_63251425_63252040	63251733	Pard3bos3	-	1	62456725	62499261	752472	Upstream	62499261	0.867733
30752094..30754192	2	30752094	30754192	0.0221791	0.0214102	0.0256842	0.0168712	0.0257429	0.026604	Intergenic	2_30752094_30754192	30753143	Fubp3	+	2	31572651	31617526	819508	Downstream	31572651	-0.968284
88429187-88430434	1	88429187	88430434	0.0322961	0.0132826	0.00983345	0.0121694	0.0174365	0.0163671	Intergenic	1_88429187_88430434	88429811	Cops7b	+	1	86582904	86606978	1846907	Upstream	86582904	-0.866431
84531308..84533187	15	84531308	84533187	0.00132493	0.00244593	0.00136992	0.00678423	0.00180475	0.00254055	Intergenic	15_84531308_84533187	84532248	Cyp2d12	+	15	82555108	82559413	1977140	Upstream	82555108	0.968195
74791797..74792957	5	74791797	74792957	0.00339943	0	0	0	0	0	Intergenic	5_74791797_74792957	74792377	Exoc1	+	5	76529311	76570294	1736934	Downstream	76529311	-0.968004
136127330..136127769	X	136127330	136127769	0	0.0228867	0.00292665	0.0217404	0.00771121	0.00548	Intergenic	X_136127330_136127769	136127550	Drp2	+	X	134404551	134456573	1722999	Upstream	134404551	-0.967981
158160750-158162314	1	158160750	158162314	0.0119417	0.00921091	0.00405123	0.0299928	0.0188003	0.0111126	Intergenic	1_158160750_158162314	158161532	Angptl1	+	1	156838562	156861078	1322970	Upstream	156838562	0.86451
30742514..30745371	2	30742514	30745371	0.0171831	0.0248529	0.0189532	0.0373087	0.0388496	0.0392219	Intergenic	2_30742514_30745371	30743942	Slc27a4	+	2	29802634	29817522	941308	Upstream	29802634	-0.967958
66987261-66988645	1	66987261	66988645	0.0436874	0.042496	0.0573834	0.0531565	0.0491198	0.058792	Intergenic	1_66987261_66988645	66987953	Pth2r	+	1	65282056	65389244	1705897	Upstream	65282056	0.86412
109378851..109379744	8	109378851	109379744	0.120826	0.154859	0.114226	0.172396	0.19752	0.153775	Intergenic	8_109378851_109379744	109379297	Dhodh	-	8	109591343	109608673	229376	Downstream	109608673	-0.967917
61029688..61031191	7	61029688	61031191	0.184234	0.18372	0.181448	0.21006	0.242211	0.185972	Intergenic	7_61029688_61031191	61030440	AC169674.10	-	7	59349536	59349614	1680826	Upstream	59349614	0.967872
38478235..38478916	19	38478235	38478916	0.00661595	0.00224748	0.0072639	0.0042288	0.0127256	0.0104845	Intergenic	19_38478235_38478916	38478575	Cyp26a1	+	19	37697808	37701528	780767	Upstream	37697808	0.967805
29048528..29051295	12	29048528	29051295	0.0252441	0.0256317	0.0276307	0.0340343	0.0630192	0.0260165	Intergenic	12_29048528_29051295	29049912	Myt1l	+	12	29528384	29923209	478472	Downstream	29528384	0.967774
111132821..111135947	12	111132821	111135947	0.0135371	0.00479146	0.00934078	0.00789443	0.0100687	0.0118147	Intergenic	12_111132821_111135947	111134384	Siva1	+	12	112644828	112649152	1510444	Downstream	112644828	-0.967765
174256451..174257588	2	174256451	174257588	0.00849269	0.00244433	0.0144324	0	0.00117521	0	Intergenic	2_174256451_174257588	174257019	Gm6710	+	2	175869219	175881248	1612200	Downstream	175869219	-0.967709
61029688..61031191	7	61029688	61031191	0.184234	0.18372	0.181448	0.21006	0.242211	0.185972	Intergenic	7_61029688_61031191	61030440	AC169674.27	-	7	59412802	59412880	1617560	Upstream	59412880	0.967612
88429187-88430434	1	88429187	88430434	0.0322961	0.0132826	0.00983345	0.0121694	0.0174365	0.0163671	Intergenic	1_88429187_88430434	88429811	Eif4e2	+	1	87213914	87240488	1215897	Upstream	87213914	-0.863505
104911340..104914287	12	104911340	104914287	0.00385082	0.00540972	0.00274824	0.00976929	0.00714988	0.00405668	Intergenic	12_104911340_104914287	104912814	Dicer1	-	12	104687742	104751952	160862	Upstream	104751952	0.967538
133824757-133826262	1	133824757	133826262	0.0111349	0.0167025	0.00945886	0.0186587	0.0147323	0.0114253	Intergenic	1_133824757_133826262	133825509	Tmem81	+	1	132506230	132508637	1319279	Upstream	132506230	0.861743
5661381..5663395	16	5661381	5663395	0.0217384	0.0317226	0.025877	0.0333537	0.0784091	0.0236864	Intergenic	16_5661381_5663395	5662388	AC132575.1	-	16	4276923	4277198	1385190	Upstream	4277198	0.967463
133083584..133088945	4	133083584	133088945	0.214268	0.222557	0.236757	0.31221	0.28199	0.218054	Intergenic	4_133083584_133088945	133086264	Arid1a	-	4	133679008	133756769	670505	Downstream	133756769	0.96743
66147813-66150652	1	66147813	66150652	0.00335613	0.00195891	0.00243904	0	0.00847883	0.00166713	Intergenic	1_66147813_66150652	66149233	Gm15671	+	1	68005086	68025896	1855853	Downstream	68005086	0.861265
58483035..58484934	7	58483035	58484934	0	0	0	0	0.000876	0	Intergenic	7_58483035_58484934	58483985	AC169674.46	-	7	59379451	59379529	895544	Downstream	59379529	0.967373
76733233..76737021	14	76733233	76737021	0.00168497	0.00239501	0.00292501	0.00581659	0.00814614	0.00188595	Intergenic	14_76733233_76737021	76735127	Gm1587	-	14	77794823	77798864	1063737	Downstream	77798864	0.96734
10275175..10276795	2	10275175	10276795	0.00322942	0.00185352	0.00305613	0.00430986	0.00994399	0.005796	Intergenic	2_10275175_10276795	10275985	AL772216.55	+	2	10475500	10475620	199515	Downstream	10475500	0.967288
15251538..15253177	17	15251538	15253177	0	0	0	0	0.00101503	0	Intergenic	17_15251538_15253177	15252358	Wdr27	-	17	14829331	14934653	317705	Upstream	14934653	0.967258
35590956..35592071	17	35590956	35592071	0.0130567	0.0129714	0.0134491	0.00531024	0.00304026	0.0101615	Intergenic	17_35590956_35592071	35591514	Rxrb	+	17	34031812	34038393	1559702	Upstream	34031812	0.967203
112516669..112517841	6	112516669	112517841	0.00108214	0.00377314	0.00580409	0.00122934	0.00228028	0	Intergenic	6_112516669_112517841	112517255	Il17re	+	6	113458484	113470751	941229	Downstream	113458484	0.967193
74083815..74085830	18	74083815	74085830	0.00127793	0.00373113	0.00728976	0.00987043	0.00300977	0.0092444	Intergenic	18_74083815_74085830	74084823	Mro	+	18	73859385	73881333	225438	Upstream	73859385	0.967081
55203677..55206483	14	55203677	55206483	0.000904	0.00109212	0	0	0.00368489	0.000762	Intergenic	14_55203677_55206483	55205080	Ap1g2	-	14	55098578	55106593	98487	Upstream	55106593	0.967056
87164506-87165574	1	87164506	87165574	0.0134884	0.0257824	0.006664	0	0.011233	0.0102585	Intergenic	1_87164506_87165574	87165040	Sag	+	1	87803680	87845158	638640	Downstream	87803680	-0.859563
152287640-152289047	1	152287640	152289047	0.0277245	0.0174551	0.0167506	0.020286	0.0288532	0.0162527	Intergenic	1_152287640_152289047	152288344	Teddm2	-	1	153849542	153900208	1611864	Downstream	153900208	-0.858975
77708204-77708816	1	77708204	77708816	0.00420278	0	0.00319083	0.00940959	0	0	Intergenic	1_77708204_77708816	77708510	BC035947	-	1	78497806	78511963	803453	Downstream	78511963	-0.85865
7142384..7143066	17	7142384	7143066	0.16276	0.210111	0.191515	0.410121	0.376847	0.172848	Intergenic	17_7142384_7143066	7142725	Zdhhc14	+	17	5492600	5753891	1650125	Upstream	5492600	0.966823
29263326..29264752	6	29263326	29264752	0.00089	0	0	0.00489578	0.0035219	0.00240835	Intergenic	6_29263326_29264752	29264039	Gm3294	+	6	28981634	29022165	282405	Upstream	28981634	0.966774
61054612..61056807	7	61054612	61056807	0.261658	0.216978	0.22481	0.251943	0.375558	0.268085	Intergenic	7_61054612_61056807	61055710	AC168073.11	-	7	59533386	59533464	1522246	Upstream	59533464	0.966701
97179826..97182883	15	97179826	97182883	0.00161679	0.000983	0.00268074	0.000943	0.00943279	0.0014607	Intergenic	15_97179826_97182883	97181354	Or10ad1b	-	15	98226675	98227643	1046289	Downstream	98227643	0.966679
58483035..58484934	7	58483035	58484934	0	0	0	0	0.000876	0	Intergenic	7_58483035_58484934	58483985	AC169674.4	-	7	59386081	59386159	902174	Downstream	59386159	0.966648
140412252..140413441	4	140412252	140413441	0	0	0	0.00549187	0	0	Intergenic	4_140412252_140413441	140412846	Hspb7	+	4	141420779	141425311	1007933	Downstream	141420779	0.966645
133439324..133440870	4	133439324	133440870	0.00237543	0	0.00537368	0.00598657	0.00434532	0.0029382	Intergenic	4_133439324_133440870	133440097	Gpr3	-	4	133209340	133212536	227561	Upstream	133212536	-0.966627
55527185..55527751	12	55527185	55527751	0.0184462	0.0105629	0.0125537	0.0305189	0.0332586	0.0186884	Intergenic	12_55527185_55527751	55527468	Egln3	-	12	54178981	54203860	1323608	Upstream	54203860	-0.966623
9228686..9229736	10	9228686	9229736	0.123679	0.153807	0.200136	0.297063	0.451446	0.158415	Intergenic	10_9228686_9229736	9229211	Stxbp5	-	10	9755547	9901079	671868	Downstream	9901079	0.966535
23655792-23657607	1	23655792	23657607	0.0175121	0.0248239	0.0126967	0.00836313	0.0206087	0.0115328	Intergenic	1_23655792_23657607	23656700	Col9a1	+	1	24177610	24252684	520910	Downstream	24177610	-0.85734
63380240-63382107	1	63380240	63382107	0.00211281	0.00148911	0.00137872	0	0.00143189	0	Intergenic	1_63380240_63382107	63381174	Creb1	+	1	64532804	64604547	1151630	Downstream	64532804	-0.854299
61064738..61066234	7	61064738	61066234	0.159218	0.1348	0.153323	0.160259	0.28824	0.184784	Intergenic	7_61064738_61066234	61065486	AC168073.11	-	7	59533386	59533464	1532022	Upstream	59533464	0.966362
68793678..68794850	3	68793678	68794850	0.00797999	0.0047428	0.0114215	0.00245869	0	0.00615503	Intergenic	3_68793678_68794850	68794264	Ppm1l	+	3	69316861	69560802	522597	Downstream	69316861	-0.966291
38851852-38853039	1	38851852	38853039	0.0302342	0.0251043	0.0163067	0.0148902	0.0318855	0.0135972	Intergenic	1_38851852_38853039	38852446	Rfx8	-	1	39665306	39720997	868551	Downstream	39720997	0.853808
64770548..64776601	9	64770548	64776601	0.0495545	0.0690001	0.0727177	0.0820415	0.090985	0.0557503	Intergenic	9_64770548_64776601	64773574	Usp3	-	9	66514637	66593142	1819568	Downstream	66593142	0.966269
6551055..6552310	19	6551055	6552310	0.024695	0.0238581	0.0242136	0.0140291	0.0389888	0.020941	Intergenic	19_6551055_6552310	6551683	Slc22a28	-	19	8062209	8131982	1580299	Downstream	8131982	0.966219
133824757-133826262	1	133824757	133826262	0.0111349	0.0167025	0.00945886	0.0186587	0.0147323	0.0114253	Intergenic	1_133824757_133826262	133825509	Sox13	-	1	133382303	133424377	401132	Upstream	133424377	0.850677
59177169..59179983	7	59177169	59179983	0.0340874	0.0354366	0.021582	0.0442875	0.0850227	0.0333652	Intergenic	7_59177169_59179983	59178576	AC168073.24	-	7	59617612	59617690	439114	Downstream	59617690	0.966101
106268592..106271151	9	106268592	106271151	0.0156599	0.0155598	0.0119779	0.0151976	0.0163668	0.0153849	Intergenic	9_106268592_106271151	106269872	U6	+	9	106001718	106001798	268154	Upstream	106001718	-0.966086
106268592..106271151	9	106268592	106271151	0.0156599	0.0155598	0.0119779	0.0151976	0.0163668	0.0153849	Intergenic	9_106268592_106271151	106269872	U6	-	9	106812495	106812598	542726	Downstream	106812598	-0.966086
106268592..106271151	9	106268592	106271151	0.0156599	0.0155598	0.0119779	0.0151976	0.0163668	0.0153849	Intergenic	9_106268592_106271151	106269872	U6	+	9	107096951	107097057	827079	Downstream	107096951	-0.966086
106268592..106271151	9	106268592	106271151	0.0156599	0.0155598	0.0119779	0.0151976	0.0163668	0.0153849	Intergenic	9_106268592_106271151	106269872	U6	+	9	107905228	107905326	1635356	Downstream	107905228	-0.966086
136691157..136692592	X	136691157	136692592	0.000884	0.00209231	0	0	0	0.00813835	Intergenic	X_136691157_136692592	136691875	Gm5128	+	X	135373284	135383393	1318591	Upstream	135373284	0.966085
60935518..60937572	1	60935518	60937572	0.0100546	0.00653023	0.00431433	0.00318021	0.0170342	0.0114749	Intergenic	1_60935518_60937572	60936545	Ica1l	-	1	59989070	60043087	893458	Upstream	60043087	0.966056
102729125..102729795	11	102729125	102729795	0.0464084	0.0309228	0.026909	0.0190255	0.0190084	0.0298562	Intergenic	11_102729125_102729795	102729460	Kansl1	-	11	104333229	104468861	1739401	Downstream	104468861	-0.966053
8831303..8833159	15	8831303	8833159	0.00235799	0	0.00233415	0.000777	0.00934715	0.0080606	Intergenic	15_8831303_8833159	8832231	Gm2348	-	15	8529135	8529434	302797	Upstream	8529434	0.966018
105245768-105246916	1	105245768	105246916	0.00651249	0.0156722	0.00602862	0.0143456	0.0104509	0	Intergenic	1_105245768_105246916	105246342	Tnfrsf11a	+	1	105780723	105847981	534381	Downstream	105780723	0.848176
137073640..137074967	5	137073640	137074967	0.00445791	0.00226247	0.0038787	0.00950278	0.00658319	0.00181566	Intergenic	5_137073640_137074967	137074304	Srrm3os	-	5	135843057	135844946	1229358	Upstream	135844946	0.965948
70804733..70805132	6	70804733	70805132	0	0	0	0	0	0.00802042	Intergenic	6_70804733_70805132	70804933	Gm11143	+	6	69600066	69617424	1204867	Upstream	69600066	0.965923
106061485-106062008	1	106061485	106062008	0.0816169	0.104881	0.085692	0.151629	0.148702	0.0973602	Intergenic	1_106061485_106062008	106061747	Pign	-	1	105518422	105659008	402739	Upstream	105659008	0.84798
17741317..17742400	2	17741317	17742400	0.00468396	0.00816585	0.00280525	0.0183568	0.0154088	0.00111006	Intergenic	2_17741317_17742400	17741859	Gm13324	+	2	17559060	17559998	182799	Upstream	17559060	0.965744
59177169..59179983	7	59177169	59179983	0.0340874	0.0354366	0.021582	0.0442875	0.0850227	0.0333652	Intergenic	7_59177169_59179983	59178576	AC169674.12	-	7	59368236	59368314	189738	Downstream	59368314	0.965667
60292550..60293084	3	60292550	60293084	0.00449613	0.00573003	0	0	0	0.00450692	Intergenic	3_60292550_60293084	60292817	Gm8325	+	3	60877012	60878839	584195	Downstream	60877012	0.965661
96019278..96020593	X	96019278	96020593	0.00528503	0	0.00297261	0.00109576	0.00738661	0.00182874	Intergenic	X_96019278_96020593	96019936	Zc4h2	-	X	95639193	95658509	361427	Upstream	95658509	-0.965651
51636017-51637554	1	51636017	51637554	0	0	0	0.00652046	0	0	Intergenic	1_51636017_51637554	51636785	1700019A02Rik	-	1	53158577	53187617	1550832	Downstream	53187617	0.846004
87564812..87567003	3	87564812	87567003	0.023489	0.0411323	0.0400548	0.0527426	0.0543892	0.0437139	Intergenic	3_87564812_87567003	87565908	Slc25a44	-	3	88410498	88425139	859231	Downstream	88425139	-0.965608
32147229..32148085	18	32147229	32148085	0.00690794	0.00525886	0.00716831	0	0	0.00281354	Intergenic	18_32147229_32148085	32147657	Ercc3	+	18	32240300	32270151	92643	Downstream	32240300	0.965593
78921412..78922760	15	78921412	78922760	0.0763901	0.108192	0.0567865	0.0421805	0.0706949	0.0417891	Intergenic	15_78921412_78922760	78922086	Csnk1e	-	15	79417856	79443919	521833	Downstream	79443919	0.96559
25438933..25439766	19	25438933	25439766	0.0169985	0.0109906	0.0187496	0.0168606	0.0398622	0.0163115	Intergenic	19_25438933_25439766	25439349	Foxd4	-	19	24898965	24901309	538040	Upstream	24901309	0.965577
88826577..88827366	7	88826577	88827366	0	0	0.00301079	0.0115526	0	0	Intergenic	7_88826577_88827366	88826971	n-R5s155	+	7	90293734	90293846	1466763	Downstream	90293734	0.965577
61376744..61377070	1	61376744	61377070	0	0	0	0	0.00509065	0	Intergenic	1_61376744_61377070	61376907	Cmklr2	-	1	63182691	63214543	1837636	Downstream	63214543	0.965558
133442405..133444218	4	133442405	133444218	0.020473	0.0217465	0.0174171	0.0444645	0.0177194	0.0245514	Intergenic	4_133442405_133444218	133443311	AL645531.1	+	4	134795031	134795104	1351720	Downstream	134795031	0.965523
61054612..61056807	7	61054612	61056807	0.261658	0.216978	0.22481	0.251943	0.375558	0.268085	Intergenic	7_61054612_61056807	61055710	AC171272.11	-	7	59486818	59486896	1568814	Upstream	59486896	0.965455
101105610..101105972	15	101105610	101105972	0.181676	0.0736303	0.08641	0.0885212	0.106068	0.129683	Intergenic	15_101105610_101105972	101105791	Krt88	+	15	101447745	101453909	341954	Downstream	101447745	0.965382
36493495..36494824	3	36493495	36494824	0.00759153	0.00104573	0.00749403	0	0	0.0054388	Intergenic	3_36493495_36494824	36494159	Ccdc144b	-	3	36007247	36053547	440612	Upstream	36053547	-0.96538
63251425-63252040	1	63251425	63252040	0.00320352	0	0.00209047	0.0306943	0.016524	0.0138882	Intergenic	1_63251425_63252040	63251733	Pard3b	+	1	61638824	62642284	1612909	Upstream	61638824	0.843322
51636017-51637554	1	51636017	51637554	0	0	0	0.00652046	0	0	Intergenic	1_51636017_51637554	51636785	Inpp1	-	1	52789413	52817688	1180903	Downstream	52817688	0.843279
58483035..58484934	7	58483035	58484934	0	0	0	0	0.000876	0	Intergenic	7_58483035_58484934	58483985	AC168073.21	-	7	59559599	59559677	1075692	Downstream	59559677	0.965167
50688716..50690540	6	50688716	50690540	0.0160254	0.0114691	0.0238372	0.0104092	0.00954592	0.0217838	Intergenic	6_50688716_50690540	50689628	Gimap7	+	6	48718621	48724636	1971007	Upstream	48718621	0.965138
120050338..120052648	11	120050338	120052648	0.105214	0.111852	0.083097	0.157744	0.154008	0.117655	Intergenic	11_120050338_120052648	120051493	Lrrc45	+	11	120713925	120721128	662432	Downstream	120713925	0.965119
26079987..26082209	13	26079987	26082209	0	0	0	0	0.00149765	0	Intergenic	13_26079987_26082209	26081098	1700092E19Rik	-	13	26284151	26312406	231308	Downstream	26312406	0.965108
87168354-87171004	1	87168354	87171004	0.00226842	0.00231276	0.00743491	0.0056185	0.00556263	0.00259277	Intergenic	1_87168354_87171004	87169679	Cops7b	+	1	86582904	86606978	586775	Upstream	86582904	0.842835
87564812..87567003	3	87564812	87567003	0.023489	0.0411323	0.0400548	0.0527426	0.0543892	0.0437139	Intergenic	3_87564812_87567003	87565908	Lrba	+	3	86224690	86782693	1341218	Upstream	86224690	0.96492
182663202-182664644	1	182663202	182664644	0	0.00289153	0.00164832	0	0.0023513	0.00501289	Intergenic	1_182663202_182664644	182663923	Gm5533	-	1	181851608	181853189	810734	Upstream	181853189	-0.84268
73902517-73903929	1	73902517	73903929	0.0067056	0.0126005	0.0169857	0.0164512	0.0237821	0.0219033	Intergenic	1_73902517_73903929	73903223	AC120136.3	+	1	72226240	72226430	1676983	Upstream	72226240	0.842458
117412547..117414231	13	117412547	117414231	0.000714	0.00271089	0	0	0	0	Intergenic	13_117412547_117414231	117413389	SNORA17	+	13	118036614	118036743	623225	Downstream	118036614	0.964841
36381980..36382689	8	36381980	36382689	0.00338793	0.00391782	0	0	0.0132352	0.0049184	Intergenic	8_36381980_36382689	36382334	Prag1	+	8	36094828	36147787	287506	Upstream	36094828	0.964776
87168354-87171004	1	87168354	87171004	0.00226842	0.00231276	0.00743491	0.0056185	0.00556263	0.00259277	Intergenic	1_87168354_87171004	87169679	Gm16092	-	1	85511133	85527161	1642518	Upstream	85527161	0.840935
30283223..30283693	11	30283223	30283693	0.257653	0.272465	0.262167	0.347561	0.444966	0.246043	Intergenic	11_30283223_30283693	30283458	2810471M01Rik	+	11	28681564	28693276	1601894	Upstream	28681564	0.964695
96996946..96997956	11	96996946	96997956	0.178026	0.157157	0.163415	0.153427	0.125548	0.145318	Intergenic	11_96996946_96997956	96997451	Cdc6	+	11	98907801	98923940	1910350	Downstream	98907801	0.964672
66147813-66150652	1	66147813	66150652	0.00335613	0.00195891	0.00243904	0	0.00847883	0.00166713	Intergenic	1_66147813_66150652	66149233	SNORA26	+	1	66305889	66306025	156656	Downstream	66305889	0.840726
135831365..135835178	4	135831365	135835178	0.0272971	0.0235441	0.0253878	0.0206323	0.0189151	0.0224541	Intergenic	4_135831365_135835178	135833271	Ncmap	-	4	135369576	135398227	435044	Upstream	135398227	-0.964606
80061899-80062397	1	80061899	80062397	0	0	0	0.00350014	0.00679946	0	Intergenic	1_80061899_80062397	80062148	Serpine2	-	1	79794197	79858696	203452	Upstream	79858696	-0.840339
132157647-132158081	1	132157647	132158081	0.0204264	0	0.00273394	0.0040151	0.00697437	0.0217685	Intergenic	1_132157647_132158081	132157864	Cntn2	-	1	132509425	132542940	385076	Downstream	132542940	-0.839296
107636334..107637165	4	107636334	107637165	0.0150841	0.0160321	0.0175555	0.0307808	0.0379232	0.0172385	Intergenic	4_107636334_107637165	107636750	Gm12743	-	4	108592425	108619849	983099	Downstream	108619849	0.964562
12017338..12018588	15	12017338	12018588	0.0214087	0.0396233	0.0395684	0.0183462	0.024236	0.0242315	Intergenic	15_12017338_12018588	12017963	6030458C11Rik	-	15	12808177	12824657	806694	Downstream	12824657	0.964554
7151043..7152521	17	7151043	7152521	0.126216	0.125313	0.170968	0.252487	0.331836	0.162502	Intergenic	17_7151043_7152521	7151782	Tmem181b-ps	-	17	6451888	6477102	674680	Upstream	6477102	0.964511
150507281..150514571	X	150507281	150514571	0.360447	0.369976	0.407142	0.589089	0.512846	0.399614	Intergenic	X_150507281_150514571	150510926	3010001F23Rik	+	X	152368573	152416698	1857647	Downstream	152368573	0.964492
106061485-106062008	1	106061485	106062008	0.0816169	0.104881	0.085692	0.151629	0.148702	0.0973602	Intergenic	1_106061485_106062008	106061747	Zcchc2	+	1	105990406	106034074	71341	Upstream	105990406	0.838134
14350026..14350446	5	14350026	14350446	0	0	0	0	0.00635338	0.00571643	Intergenic	5_14350026_14350446	14350236	Cacna2d1	+	5	15934691	16374511	1584455	Downstream	15934691	0.964359
105091915..105094563	12	105091915	105094563	0.00766308	0.0108367	0.00966644	0.0121309	0.00815253	0.00091	Intergenic	12_105091915_105094563	105093239	Asb2	-	12	103321142	103356001	1737238	Upstream	103356001	0.964235
125274930..125276428	4	125274930	125276428	0.012717	0.00980587	0.0102458	0.00233031	0.00801075	0.010656	Intergenic	4_125274930_125276428	125275679	Gm12940	+	4	127033731	127049398	1758052	Downstream	127033731	-0.964198
165242000..165243779	2	165242000	165243779	0.00221727	0.0085426	0.0143024	0.00170909	0.00810072	0.00915522	Intergenic	2_165242000_165243779	165242890	Elmo2	-	2	165288031	165326479	83589	Downstream	165326479	-0.964143
30745036..30746127	16	30745036	30746127	0	0.00561459	0	0	0.00244943	0.00849822	Intergenic	16_30745036_30746127	30745582	CT009704.1	+	16	30814162	30814268	68580	Downstream	30814162	0.964131
28479334..28480798	2	28479334	28480798	0.20031	0.244893	0.234444	0.170771	0.245906	0.216886	Intergenic	2_28479334_28480798	28480066	Gm13420	-	2	29744919	29747250	1267184	Downstream	29747250	-0.964085
49422459..49422965	19	49422459	49422965	0	0	0	0	0.00669217	0.0022959	Intergenic	19_49422459_49422965	49422712	5S_rRNA	-	19	48240535	48240645	1182067	Upstream	48240645	0.964072
49422459..49422965	19	49422459	49422965	0	0	0	0	0.00669217	0.0022959	Intergenic	19_49422459_49422965	49422712	5S_rRNA	+	19	50812324	50812360	1389612	Downstream	50812324	0.964072
137381044..137381609	4	137381044	137381609	0.135256	0.185915	0.202557	0.124137	0.191616	0.114024	Intergenic	4_137381044_137381609	137381326	Gm13030	-	4	138870992	138873964	1492638	Downstream	138873964	-0.964061
58483035..58484934	7	58483035	58484934	0	0	0	0	0.000876	0	Intergenic	7_58483035_58484934	58483985	AC169674.33	-	7	59410933	59411011	927026	Downstream	59411011	0.964005
57054650..57057156	13	57054650	57057156	0	0.00244561	0.00102731	0.00515058	0.00426769	0.00140951	Intergenic	13_57054650_57057156	57055903	Txndc15	+	13	55714650	55726221	1341253	Upstream	55714650	-0.963994
11448200..11448469	2	11448200	11448469	0.00365439	0.011354	0	0	0	0	Intergenic	2_11448200_11448469	11448334	Mir669a-2	+	2	10510164	10510260	938170	Upstream	10510164	-0.963939
101066500..101067104	11	101066500	101067104	0.0398266	0.0318286	0.0185902	0.0549789	0.0647637	0.0248561	Intergenic	11_101066500_101067104	101066802	Zfp385c	-	11	100627543	100692455	374347	Upstream	100692455	0.963906
89529230..89531787	16	89529230	89531787	0.00237064	0.0032623	0.00100682	0.00284956	0.00104565	0.00320072	Intergenic	16_89529230_89531787	89530508	2810407A14Rik	+	16	87784075	87793601	1746433	Upstream	87784075	-0.963843
90289861-90290683	1	90289861	90290683	0.00548247	0.00168994	0.0146548	0.0167159	0.0122906	0.00698506	Intergenic	1_90289861_90290683	90290272	Arl4c	-	1	88673125	88702221	1588051	Upstream	88702221	-0.836744
36234579..36235774	X	36234579	36235774	0	0.00232579	0.00163543	0	0	0.00637094	Intergenic	X_36234579_36235774	36235177	Ndufa1	-	X	37187588	37191163	955986	Downstream	37191163	0.963731
48138836..48139947	X	48138836	48139947	0.0158428	0.00275681	0.00231606	0.00259356	0.00390235	0.00422452	Intergenic	X_48138836_48139947	48139392	Utp14a	+	X	48256862	48282453	117470	Downstream	48256862	-0.963709
114252625..114253650	6	114252625	114253650	0.197175	0.156492	0.134416	0.217601	0.248616	0.173055	Intergenic	6_114252625_114253650	114253137	Vhl	+	6	113623959	113631633	629178	Upstream	113623959	-0.963697
73045577..73047018	1	73045577	73047018	0.0247516	0.0305804	0.0272597	0.0237062	0.00694606	0.0221316	Intergenic	1_73045577_73047018	73046297	Fn1	-	1	71585523	71653171	1393126	Upstream	71653171	0.963634
39633116..39635146	9	39633116	39635146	0.00124998	0.000755	0.00154989	0	0	0.00177967	Intergenic	9_39633116_39635146	39634131	Hspa8	+	9	40800984	40805200	1166853	Downstream	40800984	0.963559
14242034..14244143	9	14242034	14244143	0.0271757	0.0377903	0.0243298	0.0334381	0.0509233	0.0273934	Intergenic	9_14242034_14244143	14243088	SNORA32	+	9	15316489	15316588	1073401	Downstream	15316489	0.963551
66147813-66150652	1	66147813	66150652	0.00335613	0.00195891	0.00243904	0	0.00847883	0.00166713	Intergenic	1_66147813_66150652	66149233	Akr1cl	-	1	65012689	65032759	1116474	Upstream	65032759	0.835753
59177169..59179983	7	59177169	59179983	0.0340874	0.0354366	0.021582	0.0442875	0.0850227	0.0333652	Intergenic	7_59177169_59179983	59178576	Gabrb3	+	7	57590518	57828802	1588058	Upstream	57590518	0.963465
84466125..84468020	15	84466125	84468020	0.00409008	0.00227554	0.00500558	0.00809367	0.0136101	0.00475569	Intergenic	15_84466125_84468020	84467073	Cyp2d26	-	15	82790107	82794245	1672828	Upstream	82794245	0.963458
7155436..7158592	17	7155436	7158592	0.111478	0.138827	0.137242	0.239631	0.234239	0.155444	Intergenic	17_7155436_7158592	7157014	Dynlt1a	-	17	6310547	6317474	839540	Upstream	6317474	0.963373
136691157..136692592	X	136691157	136692592	0.000884	0.00209231	0	0	0	0.00813835	Intergenic	X_136691157_136692592	136691875	Tceal5	-	X	136200948	136203876	487999	Upstream	136203876	0.963359
100629951..100630732	10	100629951	100630732	0	0	0	0.00389026	0.0042574	0	Intergenic	10_100629951_100630732	100630341	Mgat4c	+	10	101681487	102391469	1051146	Downstream	101681487	0.963273
158563112..158563940	2	158563112	158563940	0.263645	0.319681	0.250918	0.421881	0.369513	0.329826	Intergenic	2_158563112_158563940	158563526	Gm14174	-	2	156614447	156615448	1948078	Upstream	156615448	0.963217
24825359..24830322	14	24825359	24830322	0.00587184	0.00327392	0.00288899	0.00480519	0.0107795	0.00471226	Intergenic	14_24825359_24830322	24827841	Cphx1	+	14	26082297	26235735	1254456	Downstream	26082297	0.963182
24825359..24830322	14	24825359	24830322	0.00587184	0.00327392	0.00288899	0.00480519	0.0107795	0.00471226	Intergenic	14_24825359_24830322	24827841	Duxbl2	+	14	26118349	26129787	1290508	Downstream	26118349	0.963182
129413425..129415698	2	129413425	129415698	0.00951351	0.00517827	0.00466721	0.00394389	0.010215	0.00855799	Intergenic	2_129413425_129415698	129414561	Mal	-	2	127633226	127656695	1757866	Upstream	127656695	-0.963108
63251425-63252040	1	63251425	63252040	0.00320352	0	0.00209047	0.0306943	0.016524	0.0138882	Intergenic	1_63251425_63252040	63251733	Crygd	-	1	65061872	65063452	1811719	Downstream	65063452	0.835526
107377480..107379010	9	107377480	107379010	0.0298939	0.0379052	0.0317159	0.0357298	0.0420889	0.0314007	Intergenic	9_107377480_107379010	107378245	Atp2c1	-	9	105403539	105521257	1856988	Upstream	105521257	-0.962995
106061485-106062008	1	106061485	106062008	0.0816169	0.104881	0.085692	0.151629	0.148702	0.0973602	Intergenic	1_106061485_106062008	106061747	7SK	+	1	104485957	104486286	1575790	Upstream	104485957	0.835385
72378737..72379313	11	72378737	72379313	0	0.0026036	0	0.00605397	0	0	Intergenic	11_72378737_72379313	72379025	Ncbp3	+	11	73047783	73080217	668758	Downstream	73047783	0.96294
156494527-156495069	1	156494527	156495069	0.00233767	0	0	0	0.00985183	0	Intergenic	1_156494527_156495069	156494798	Gm2000	+	1	156366040	156366484	128758	Upstream	156366040	-0.835303
87164506-87165574	1	87164506	87165574	0.0134884	0.0257824	0.006664	0	0.011233	0.0102585	Intergenic	1_87164506_87165574	87165040	AC158961.1	-	1	87341455	87341561	176521	Downstream	87341561	-0.834373
80735630..80738037	12	80735630	80738037	0.0725404	0.0637149	0.0741117	0.065712	0.0405514	0.0562768	Intergenic	12_80735630_80738037	80736834	Rgs6	+	12	82616925	83133744	1880091	Downstream	82616925	-0.962862
5112729..5113511	2	5112729	5113511	0	0	0.00124903	0.0126058	0.00212598	0.00594646	Intergenic	2_5112729_5113511	5113120	Nmt2	+	2	3284212	3328877	1828908	Upstream	3284212	0.962851
61179328-61181969	1	61179328	61181969	0.00337944	0.000569	0.0028499	0.00494726	0.004841	0.00315843	Intergenic	1_61179328_61181969	61180648	SNORA17	+	1	63032706	63032819	1852058	Downstream	63032706	-0.834207
35467893-35470256	1	35467893	35470256	0.0039528	0.00470668	0.00229466	0.00295528	0.00412693	0.00101997	Intergenic	1_35467893_35470256	35469075	Fam178b	-	1	36562694	36683183	1214108	Downstream	36683183	0.833529
63366443-63369241	1	63366443	63369241	0.00420363	0.00958887	0.00408952	0.00461326	0.00787878	0.00328905	Intergenic	1_63366443_63369241	63367842	Idh1	-	1	65158616	65186479	1818637	Downstream	65186479	-0.833372
63252265-63253544	1	63252265	63253544	0.100654	0.0958337	0.114332	0.100816	0.116722	0.0809456	Intergenic	1_63252265_63253544	63252905	2810408I11Rik	-	1	64679871	64690659	1437754	Downstream	64690659	-0.832513
140412252..140413441	4	140412252	140413441	0	0	0	0.00549187	0	0	Intergenic	4_140412252_140413441	140412846	Sdhb	+	4	140961203	140979193	548357	Downstream	140961203	-0.962422
8349019..8349680	16	8349019	8349680	0	0	0	0	0.0100583	0	Intergenic	16_8349019_8349680	8349349	Rbfox1	+	16	6809222	7412479	1540127	Upstream	6809222	0.962416
26705094..26707555	17	26705094	26707555	0.221122	0.219872	0.215258	0.344215	0.274143	0.225206	Intergenic	17_26705094_26707555	26706324	Stub1	-	17	25830636	25833361	872963	Upstream	25833361	-0.962406
9164987..9167116	10	9164987	9167116	0.149287	0.175539	0.155956	0.27881	0.417565	0.187895	Intergenic	10_9164987_9167116	9166051	Samd5	-	10	9627259	9675208	509157	Downstream	9675208	0.962377
54577901-54580333	1	54577901	54580333	0.00594194	0.00123492	0.00195039	0.00355615	0.000684	0.00247477	Intergenic	1_54577901_54580333	54579117	Asnsd1	-	1	53325507	53352752	1226365	Upstream	53352752	0.831829
38859542-38861569	1	38859542	38861569	0.0540522	0.0637553	0.0533414	0.0758096	0.071146	0.0466565	Intergenic	1_38859542_38861569	38860556	Aff3	-	1	38177326	38664955	195601	Upstream	38664955	0.831695
90236829..90238856	15	90236829	90238856	0.0516022	0.0328909	0.036483	0.0426524	0.0384691	0.0348832	Intergenic	15_90236829_90238856	90237843	Zdhhc25	+	15	88600302	88601542	1637541	Upstream	88600302	0.962193
43602165..43603036	7	43602165	43603036	0.0051744	0.00351556	0.0029535	0	0	0	Intergenic	7_43602165_43603036	43602601	Mybpc2	-	7	44501699	44524669	922068	Downstream	44524669	0.96218
163146730..163148733	2	163146730	163148733	0.0212544	0.0115798	0.0143308	0.0252101	0.0326129	0.0305182	Intergenic	2_163146730_163148733	163147732	Hnf4aos	-	2	163493807	163541720	393988	Downstream	163541720	0.962077
136094268..136095766	4	136094268	136095766	0.00432651	0.00409015	0.00302297	0.0092674	0.00583221	0.00393048	Intergenic	4_136094268_136095766	136095017	Ephb2	-	4	136647539	136835988	740971	Downstream	136835988	0.962027
130971751..130973573	4	130971751	130973573	0.00108248	0.003174	0.000536	0.00674899	0.00368745	0.0037704	Intergenic	4_130971751_130973573	130972662	Kpna6	-	4	129643980	129672767	1299895	Upstream	129672767	-0.962002
142392285..142393923	4	142392285	142393923	0.352485	0.4871	0.491635	0.712941	0.659259	0.468745	Intergenic	4_142392285_142393923	142393104	Prdm2	-	4	143107391	143212995	819891	Downstream	143212995	0.961983
118294252..118297056	11	118294252	118297056	0.0271042	0.0319915	0.0265054	0.054819	0.0460897	0.0373423	Intergenic	11_118294252_118297056	118295654	Snhg20	+	11	117076790	117078955	1218864	Upstream	117076790	0.96194
101875235..101875855	11	101875235	101875855	0	0	0	0	0.0064608	0	Intergenic	11_101875235_101875855	101875545	Krt32	-	11	100080848	100088226	1787319	Upstream	100088226	0.961931
88429187-88430434	1	88429187	88430434	0.0322961	0.0132826	0.00983345	0.0121694	0.0174365	0.0163671	Intergenic	1_88429187_88430434	88429811	Ecel1	-	1	87147655	87156521	1273290	Upstream	87156521	0.830225
36185602..36187067	X	36185602	36187067	0.0546093	0.0341652	0.0648974	0.0667037	0.0792593	0.0547297	Intergenic	X_36185602_36187067	36186334	Gm20464	+	X	37454055	37469861	1267721	Downstream	37454055	-0.961813
61029688..61031191	7	61029688	61031191	0.184234	0.18372	0.181448	0.21006	0.242211	0.185972	Intergenic	7_61029688_61031191	61030440	A230006K03Rik	-	7	61127996	61311721	281281	Downstream	61311721	0.96178
63254874-63258387	1	63254874	63258387	0.0111286	0.00491114	0.00911234	0.0151245	0.0144864	0.0085995	Intergenic	1_63254874_63258387	63256630	Klf7	-	1	64029447	64122282	865652	Downstream	64122282	0.829817
59177169..59179983	7	59177169	59179983	0.0340874	0.0354366	0.021582	0.0442875	0.0850227	0.0333652	Intergenic	7_59177169_59179983	59178576	AC221015.2	-	7	59781780	59781873	603297	Downstream	59781873	0.961748
59177169..59179983	7	59177169	59179983	0.0340874	0.0354366	0.021582	0.0442875	0.0850227	0.0333652	Intergenic	7_59177169_59179983	59178576	AC168073.11	-	7	59533386	59533464	354888	Downstream	59533464	0.961723
153767679..153770133	4	153767679	153770133	0.0167657	0.00917508	0.00949032	0.00525968	0.00680654	0.0116047	Intergenic	4_153767679_153770133	153768906	Faap20	+	4	155249802	155256687	1480896	Downstream	155249802	0.961712
63254874-63258387	1	63254874	63258387	0.0111286	0.00491114	0.00911234	0.0151245	0.0144864	0.0085995	Intergenic	1_63254874_63258387	63256630	Gm13748	+	1	64078654	64090782	822024	Downstream	64078654	0.829365
155530322-155531721	1	155530322	155531721	0.0087413	0.0301273	0.0185429	0.0133517	0.0292696	0.0363633	Intergenic	1_155530322_155531721	155531022	BC034090	-	1	155212474	155232724	298298	Upstream	155232724	-0.828806
100175025..100176476	5	100175025	100176476	0	0	0	0.00240574	0.00233673	0	Intergenic	5_100175025_100176476	100175751	Cops4	+	5	100518309	100547803	342558	Downstream	100518309	-0.961638
182663202-182664644	1	182663202	182664644	0	0.00289153	0.00164832	0	0.0023513	0.00501289	Intergenic	1_182663202_182664644	182663923	Lefty2	+	1	180893108	180899103	1770815	Upstream	180893108	-0.828716
47857577..47858516	18	47857577	47858516	0	0	0	0	0.0036095	0	Intergenic	18_47857577_47858516	47858047	Fem1c	-	18	46501746	46525971	1332076	Upstream	46525971	-0.961582
143051062-143051627	1	143051062	143051627	0.00448535	0	0.0017279	0.0119449	0.00708862	0.00425197	Intergenic	1_143051062_143051627	143051344	Rgs13	-	1	144138667	144177372	1126028	Downstream	144177372	0.827438
52468635..52471228	13	52468635	52471228	0.00923617	0.0073845	0.002743	0.00363121	0.00749749	0.00643729	Intergenic	13_52468635_52471228	52469931	S1pr3	+	13	51408618	51422797	1061313	Upstream	51408618	0.961548
32147229..32148085	18	32147229	32148085	0.00690794	0.00525886	0.00716831	0	0	0.00281354	Intergenic	18_32147229_32148085	32147657	Rit2	-	18	30973489	31317290	830367	Upstream	31317290	-0.961533
63380240-63382107	1	63380240	63382107	0.00211281	0.00148911	0.00137872	0	0.00143189	0	Intergenic	1_63380240_63382107	63381174	Mdh1b	-	1	63698819	63730318	349144	Downstream	63730318	0.826536
164972773..164974841	1	164972773	164974841	0.016676	0.0058382	0.00813102	0.0104284	0.0145085	0.00954203	Intergenic	1_164972773_164974841	164973807	Slc19a2	+	1	164249046	164265385	724761	Upstream	164249046	-0.961467
61029688..61031191	7	61029688	61031191	0.184234	0.18372	0.181448	0.21006	0.242211	0.185972	Intergenic	7_61029688_61031191	61030440	AC119249.2	-	7	61673829	61673907	643467	Downstream	61673907	0.961455
26878913..26879757	2	26878913	26879757	0.0126586	0.0383462	0.0242416	0.0169876	0.0229325	0.00924131	Intergenic	2_26878913_26879757	26879335	Obp2a	+	2	25700043	25703326	1179292	Upstream	25700043	0.961375
102374021..102374877	5	102374021	102374877	0.0398271	0.0218547	0.0356206	0.0586761	0.0952772	0.0421198	Intergenic	5_102374021_102374877	102374449	Arhgap24	+	5	102481391	102897936	106942	Downstream	102481391	0.961365
125258190..125264210	4	125258190	125264210	0.00634175	0.00767479	0.0078068	0.00657375	0.013927	0.00615779	Intergenic	4_125258190_125264210	125261200	Epha10	+	4	124880899	124917800	380301	Upstream	124880899	0.961364
135169333..135170480	1	135169333	135170480	0	0.00267035	0.00359167	0.00873559	0	0.00314453	Intergenic	1_135169333_135170480	135169907	Ptpn7	+	1	135132725	135145320	37182	Upstream	135132725	-0.961234
135181002-135182147	1	135181002	135182147	0	0	0.00512037	0.00703003	0.00586581	0.00210001	Intergenic	1_135181002_135182147	135181574	Gm15445	+	1	135152963	135153806	28611	Upstream	135152963	0.826415
118294252..118297056	11	118294252	118297056	0.0271042	0.0319915	0.0265054	0.054819	0.0460897	0.0373423	Intergenic	11_118294252_118297056	118295654	Prcd	+	11	116653534	116668389	1642120	Upstream	116653534	-0.961223
154886510..154888169	1	154886510	154888169	0.00413835	0.00502708	0.00562132	0.00722823	0.00200559	0.00287863	Intergenic	1_154886510_154888169	154887340	Lamc1	-	1	153218922	153332786	1554554	Upstream	153332786	0.961154
32092350..32093592	1	32092350	32093592	0.000794	0.00367486	0.00103598	0.00892888	0	0	Intergenic	1_32092350_32093592	32092971	Lgsn	+	1	31176406	31204656	916565	Upstream	31176406	0.961118
38859542-38861569	1	38859542	38861569	0.0540522	0.0637553	0.0533414	0.0758096	0.071146	0.0466565	Intergenic	1_38859542_38861569	38860556	Rev1	-	1	38052787	38129662	730894	Upstream	38129662	0.824947
92725487..92727755	2	92725487	92727755	0.0232993	0.0447834	0.0209164	0.028825	0.0248488	0.0114146	Intergenic	2_92725487_92727755	92726621	Harbi1	+	2	91710852	91721545	1015769	Upstream	91710852	-0.960921
163954026..163955060	2	163954026	163955060	0.0134061	0.0265704	0.0173024	0.0180602	0.0428425	0.00750688	Intergenic	2_163954026_163955060	163954543	AL591712.1	-	2	165809581	165809880	1855337	Downstream	165809880	0.960893
60920082-60921784	1	60920082	60921784	0.0185627	0.0104313	0.0208922	0.0279259	0.0207472	0.0255452	Intergenic	1_60920082_60921784	60920933	SNORA17	+	1	59070988	59071118	1849945	Upstream	59070988	-0.824095
107847617..107851309	3	107847617	107851309	0.00326038	0.00404059	0.00405357	0.00658381	0.00669577	0.0028693	Intergenic	3_107847617_107851309	107849463	Slc16a4	+	3	107291230	107312115	558233	Upstream	107291230	0.960839
105567019..105567929	11	105567019	105567929	0.018375	0.0116438	0.0213286	0.0460202	0.026506	0.0192753	Intergenic	11_105567019_105567929	105567474	Cep95	+	11	106789252	106819930	1221778	Downstream	106789252	0.960831
52468635..52471228	13	52468635	52471228	0.00923617	0.0073845	0.002743	0.00363121	0.00749749	0.00643729	Intergenic	13_52468635_52471228	52469931	n-R5s54	-	13	52964621	52964732	494801	Downstream	52964732	-0.960801
125274930..125276428	4	125274930	125276428	0.012717	0.00980587	0.0102458	0.00233031	0.00801075	0.010656	Intergenic	4_125274930_125276428	125275679	5730409E04Rik	+	4	126609818	126614371	1334139	Downstream	126609818	0.960787
105567019..105567929	11	105567019	105567929	0.018375	0.0116438	0.0213286	0.0460202	0.026506	0.0192753	Intergenic	11_105567019_105567929	105567474	Nsf	-	11	103821782	103954056	1613418	Upstream	103954056	-0.960786
120050338..120052648	11	120050338	120052648	0.105214	0.111852	0.083097	0.157744	0.154008	0.117655	Intergenic	11_120050338_120052648	120051493	Gm11775	+	11	121029402	121052357	977909	Downstream	121029402	-0.960784
61029688..61031191	7	61029688	61031191	0.184234	0.18372	0.181448	0.21006	0.242211	0.185972	Intergenic	7_61029688_61031191	61030440	AC169674.31	-	7	59362628	59362706	1667734	Upstream	59362706	0.960655
63251425-63252040	1	63251425	63252040	0.00320352	0	0.00209047	0.0306943	0.016524	0.0138882	Intergenic	1_63251425_63252040	63251733	Fastkd2	+	1	63730614	63754655	478881	Downstream	63730614	-0.823831
7142384..7143066	17	7142384	7143066	0.16276	0.210111	0.191515	0.410121	0.376847	0.172848	Intergenic	17_7142384_7143066	7142725	Gm1604A	-	17	8038510	8101228	958503	Downstream	8101228	0.960601
87164506-87165574	1	87164506	87165574	0.0134884	0.0257824	0.006664	0	0.011233	0.0102585	Intergenic	1_87164506_87165574	87165040	Alpi	-	1	87098002	87101606	63434	Upstream	87101606	0.823807
66015884..66017719	14	66015884	66017719	0.00271336	0.0016697	0.0021307	0	0.001848	0.00192339	Intergenic	14_66015884_66017719	66016802	Gm5464	+	14	66868850	66871005	852048	Downstream	66868850	-0.960556
111836602..111838748	9	111836602	111838748	0.00211908	0.00641106	0	0.00552047	0.00404231	0.00220738	Intergenic	9_111836602_111838748	111837675	Rtp3	-	9	110985871	110989611	848064	Upstream	110989611	0.960538
156494527-156495069	1	156494527	156495069	0.00233767	0	0	0	0.00985183	0	Intergenic	1_156494527_156495069	156494798	Soat1	-	1	156428108	156474328	20470	Upstream	156474328	-0.823702
80735630..80738037	12	80735630	80738037	0.0725404	0.0637149	0.0741117	0.065712	0.0405514	0.0562768	Intergenic	12_80735630_80738037	80736834	Pigh	-	12	79080673	79089670	1647164	Upstream	79089670	0.960326
182044970..182046142	1	182044970	182046142	0.0705543	0.0371678	0.0414148	0.0165107	0.0665517	0.0609332	Intergenic	1_182044970_182046142	182045556	Trp53bp2	+	1	182409172	182462432	363616	Downstream	182409172	-0.960205
36398228..36399937	15	36398228	36399937	0.0160772	0.00356762	0.0112836	0.00372934	0.0254718	0.00483526	Intergenic	15_36398228_36399937	36399082	AC138604.1	-	15	36798698	36798771	399689	Downstream	36798771	0.960184
39207828..39210968	10	39207828	39210968	0.00139408	0	0.00207079	0.000969	0.00596318	0.00671187	Intergenic	10_39207828_39210968	39209398	Lama4	+	10	38965515	39110188	243883	Upstream	38965515	-0.960169
63251425-63252040	1	63251425	63252040	0.00320352	0	0.00209047	0.0306943	0.016524	0.0138882	Intergenic	1_63251425_63252040	63251733	Crygc	-	1	65071525	65073689	1821956	Downstream	65073689	0.823192
102729125..102729795	11	102729125	102729795	0.0464084	0.0309228	0.026909	0.0190255	0.0190084	0.0298562	Intergenic	11_102729125_102729795	102729460	Fmnl1	+	11	103171107	103198901	441647	Downstream	103171107	-0.960135
9228686..9229736	10	9228686	9229736	0.123679	0.153807	0.200136	0.297063	0.451446	0.158415	Intergenic	10_9228686_9229736	9229211	Gm9930	-	10	9532531	9535681	306470	Downstream	9535681	0.960094
61029688..61031191	7	61029688	61031191	0.184234	0.18372	0.181448	0.21006	0.242211	0.185972	Intergenic	7_61029688_61031191	61030440	AC169674.4	-	7	59386081	59386159	1644281	Upstream	59386159	0.960071
157547150..157548225	2	157547150	157548225	0.658478	0.636265	0.538722	0.661526	0.7337	0.481439	Intergenic	2_157547150_157548225	157547688	Gm14286	-	2	157544266	157545469	2219	Upstream	157545469	0.960056
52091219..52091697	6	52091219	52091697	0	0	0	0	0.00708336	0	Intergenic	6_52091219_52091697	52091458	Hoxa2	-	6	52162351	52165413	73955	Downstream	52165413	-0.960045
61296441-61299434	1	61296441	61299434	0.00033	0	0.00086	0.00101609	0.0095896	0.000714	Intergenic	1_61296441_61299434	61297937	Ndufs1	-	1	63143596	63176822	1878885	Downstream	63176822	-0.822987
11826672..11827809	X	11826672	11827809	0.00173407	0.00244433	0.00452628	0.00253431	0.00235042	0.00105739	Intergenic	X_11826672_11827809	11827240	H2ap	+	X	9846947	9847500	1980293	Upstream	9846947	0.959952
31693033..31694036	17	31693033	31694036	0	0.00299259	0.000974	0.00430882	0.00532823	0.00319539	Intergenic	17_31693033_31694036	31693535	Or10h1b	+	17	33176416	33177363	1482881	Downstream	33176416	0.959945
5650791..5651852	16	5650791	5651852	0.00651366	0.0107444	0.00848942	0.0411864	0.0380672	0.00648728	Intergenic	16_5650791_5651852	5651321	AC124576.2	+	16	5223364	5223473	427957	Upstream	5223364	-0.959934
116064642..116066129	8	116064642	116066129	0.00173139	0.00186939	0.00173082	0.0019382	0.00947044	0.0028747	Intergenic	8_116064642_116066129	116065386	AC134615.1	-	8	116400552	116417262	351876	Downstream	116417262	0.959879
38859542-38861569	1	38859542	38861569	0.0540522	0.0637553	0.0533414	0.0758096	0.071146	0.0466565	Intergenic	1_38859542_38861569	38860556	Mgat4a	-	1	37439340	37541016	1319540	Upstream	37541016	0.819924
126905275..126906555	10	126905275	126906555	0.118004	0.132125	0.103134	0.148085	0.151769	0.126542	Intergenic	10_126905275_126906555	126905915	Dctn2	+	10	127266262	127281959	360347	Downstream	127266262	-0.959786
120585043..120586846	6	120585043	120586846	0.00266677	0.00308387	0.000601	0	0.00564235	0.00519533	Intergenic	6_120585043_120586846	120585945	1700063H04Rik	+	6	122391379	122392687	1805434	Downstream	122391379	0.959715
71191616..71192407	2	71191616	71192407	0.0156873	0.00175609	0.00821906	0.00192057	0.00210182	0	Intergenic	2_71191616_71192407	71192012	Rapgef4	+	2	71981240	72257474	789228	Downstream	71981240	-0.959644
73251618-73252391	1	73251618	73252391	0.0084277	0.00396068	0.00252711	0	0	0	Intergenic	1_73251618_73252391	73252004	Tns1	-	1	73910231	74124447	872443	Downstream	74124447	-0.819592
129777944..129780424	7	129777944	129780424	0.0158805	0.0133052	0.00372012	0.0037966	0.0062076	0.00355806	Intergenic	7_129777944_129780424	129779184	Bckdk	+	7	127904082	127909664	1875102	Upstream	127904082	0.959555
38859542-38861569	1	38859542	38861569	0.0540522	0.0637553	0.0533414	0.0758096	0.071146	0.0466565	Intergenic	1_38859542_38861569	38860556	Gm16152	+	1	38384949	38393974	475607	Upstream	38384949	0.818341
13529237..13532004	8	13529237	13532004	0.00526417	0.002215	0.000784	0.00208384	0.0029347	0.00240061	Intergenic	8_13529237_13532004	13530621	Spaca7b	-	8	11654921	11678750	1851871	Upstream	11678750	0.959468
158160750-158162314	1	158160750	158162314	0.0119417	0.00921091	0.00405123	0.0299928	0.0188003	0.0111126	Intergenic	1_158160750_158162314	158161532	Scarna3a	+	1	159340283	159340422	1178751	Downstream	159340283	0.818121
140856661..140857287	X	140856661	140857287	0.00202449	0.00479196	0	0.00229987	0	0	Intergenic	X_140856661_140857287	140856974	Ripply1	-	X	139779549	139782353	1074621	Upstream	139782353	0.95944
54900515..54900972	14	54900515	54900972	0.0360953	0.0226071	0.0205068	0.0912441	0.024859	0.042965	Intergenic	14_54900515_54900972	54900743	AC161460.11	+	14	53312904	53313422	1587839	Upstream	53312904	0.959435
37434838..37435699	11	37434838	37435699	0.00298875	0.00322697	0	0.00334575	0.0359653	0.00766311	Intergenic	11_37434838_37435699	37435268	Tenm2	-	11	36006656	37235964	199304	Upstream	37235964	0.959416
12323206..12325855	8	12323206	12325855	0.0696625	0.0634806	0.0631338	0.0851907	0.0970682	0.0749598	Intergenic	8_12323206_12325855	12324530	Lamp1	+	8	13159135	13175338	834605	Downstream	13159135	-0.959397
59189070..59189739	9	59189070	59189739	0.00526178	0.0181198	0.00177502	0	0.00253204	0	Intergenic	9_59189070_59189739	59189404	SNORA17	+	9	60419863	60419985	1230459	Downstream	60419863	0.95936
52941049..52941771	3	52941049	52941771	0	0	0	0.00420773	0	0	Intergenic	3_52941049_52941771	52941410	Foxo1	+	3	52268337	52350109	673073	Upstream	52268337	0.959355
23381352..23382406	18	23381352	23382406	0.100067	0.107546	0.113759	0.183362	0.202221	0.12161	Intergenic	18_23381352_23382406	23381879	AW554918	+	18	25168999	25467321	1787120	Downstream	25168999	0.959335
132157647-132158081	1	132157647	132158081	0.0204264	0	0.00273394	0.0040151	0.00697437	0.0217685	Intergenic	1_132157647_132158081	132157864	7SK	-	1	131102393	131102745	1055119	Upstream	131102745	-0.818064
54125533..54126642	18	54125533	54126642	0.00677517	0.0209062	0.00312022	0.0105354	0.0252826	0.00833948	Intergenic	18_54125533_54126642	54126087	Gykl1	+	18	52693679	52695668	1432408	Upstream	52693679	0.959287
140412252..140413441	4	140412252	140413441	0	0	0	0.00549187	0	0	Intergenic	4_140412252_140413441	140412846	Fblim1	-	4	141576062	141606096	1193250	Downstream	141606096	0.959273
26296195..26302043	2	26296195	26302043	0.131789	0.133941	0.119472	0.154467	0.150771	0.134242	Intergenic	2_26296195_26302043	26299119	Ssna1	-	2	25271039	25272438	1026681	Upstream	25272438	-0.959267
102885590..102888704	12	102885590	102888704	0.00810647	0.009121	0.00829025	0.00385573	0.0052389	0.0051116	Intergenic	12_102885590_102888704	102887147	Chga	+	12	102554969	102565027	332178	Upstream	102554969	0.959243
4929981..4932764	11	4929981	4932764	0.0482778	0.0429163	0.0399741	0.0718406	0.0774731	0.0491086	Intergenic	11_4929981_4932764	4931373	Ddx56	-	11	6258919	6267772	1336399	Downstream	6267772	-0.959153
4929981..4932764	11	4929981	4932764	0.0482778	0.0429163	0.0399741	0.0718406	0.0774731	0.0491086	Intergenic	11_4929981_4932764	4931373	Ykt6	+	11	5955693	5967780	1024320	Downstream	5955693	-0.959142
69023722..69024440	12	69023722	69024440	0	0.00426365	0.0171841	0	0	0.00334717	Intergenic	12_69023722_69024440	69024081	U6	-	12	69152274	69152377	128296	Downstream	69152377	0.959118
69023722..69024440	12	69023722	69024440	0	0.00426365	0.0171841	0	0	0.00334717	Intergenic	12_69023722_69024440	69024081	U6	-	12	69586153	69586258	562177	Downstream	69586258	0.959118
69023722..69024440	12	69023722	69024440	0	0.00426365	0.0171841	0	0	0.00334717	Intergenic	12_69023722_69024440	69024081	U6	-	12	69994790	69994892	970811	Downstream	69994892	0.959118
69023722..69024440	12	69023722	69024440	0	0.00426365	0.0171841	0	0	0.00334717	Intergenic	12_69023722_69024440	69024081	U6	+	12	70673646	70673746	1649565	Downstream	70673646	0.959118
36972861..36974177	15	36972861	36974177	0.0878611	0.088678	0.0698524	0.16834	0.14628	0.0931791	Intergenic	15_36972861_36974177	36973519	Atp6v1c1	+	15	38661904	38692443	1688385	Downstream	38661904	-0.959116
105590823..105592040	9	105590823	105592040	0	0	0.00178147	0	0.00219604	0	Intergenic	9_105590823_105592040	105591431	Parp3	-	9	106470322	106476949	885518	Downstream	106476949	-0.9591
17809408..17810477	16	17809408	17810477	0.0419697	0.0544846	0.0677305	0.0711312	0.0575675	0.0539392	Intergenic	16_17809408_17810477	17809942	Lrrc74b	-	16	17544465	17561247	248695	Upstream	17561247	-0.959015
30751076..30752195	1	30751076	30752195	0.00107385	0.00496723	0.00464258	0.00543247	0	0.000955	Intergenic	1_30751076_30752195	30751636	Gm597	-	1	28776144	28780252	1971384	Upstream	28780252	-0.959001
133924649..133926020	5	133924649	133926020	0	0	0	0	0.00247298	0.00175409	Intergenic	5_133924649_133926020	133925335	Tbl2	+	5	135149657	135163873	1224322	Downstream	135149657	-0.959
106061485-106062008	1	106061485	106062008	0.0816169	0.104881	0.085692	0.151629	0.148702	0.0973602	Intergenic	1_106061485_106062008	106061747	Serpinb2	+	1	107511423	107535478	1449676	Downstream	107511423	0.817636
87168354-87171004	1	87168354	87171004	0.00226842	0.00231276	0.00743491	0.0056185	0.00556263	0.00259277	Intergenic	1_87168354_87171004	87169679	Spp2	+	1	88406961	88426438	1237282	Downstream	88406961	-0.816913
37691207..37694868	10	37691207	37694868	0.0046315	0.00976298	0.00783457	0.0141686	0.0142546	0.00572924	Intergenic	10_37691207_37694868	37693037	Hdac2	+	10	36974544	37001889	718493	Upstream	36974544	-0.958911
155448817-155450596	1	155448817	155450596	0.0134599	0.0024067	0.00309518	0.0164264	0.00921976	0.007248	Intergenic	1_155448817_155450596	155449707	2810025M15Rik	+	1	157412352	157420235	1962645	Downstream	157412352	-0.816892
38859542-38861569	1	38859542	38861569	0.0540522	0.0637553	0.0533414	0.0758096	0.071146	0.0466565	Intergenic	1_38859542_38861569	38860556	Lyg1	-	1	37946736	37957759	902797	Upstream	37957759	0.816547
82601852..82604026	11	82601852	82604026	0.00207452	0.00279086	0.00554523	0.00824682	0.0057007	0.000983	Intergenic	11_82601852_82604026	82602939	Snord7	+	11	83294304	83294400	691365	Downstream	83294304	-0.958828
63251425-63252040	1	63251425	63252040	0.00320352	0	0.00209047	0.0306943	0.016524	0.0138882	Intergenic	1_63251425_63252040	63251733	Crygb	-	1	65080228	65082267	1830534	Downstream	65082267	0.816177
35467893-35470256	1	35467893	35470256	0.0039528	0.00470668	0.00229466	0.00295528	0.00412693	0.00101997	Intergenic	1_35467893_35470256	35469075	Bag2	-	1	33745484	33757794	1711281	Upstream	33757794	-0.815478
133824757-133826262	1	133824757	133826262	0.0111349	0.0167025	0.00945886	0.0186587	0.0147323	0.0114253	Intergenic	1_133824757_133826262	133825509	Mfsd4a	-	1	132022806	132068062	1757447	Upstream	132068062	0.814795
153084017..153085966	3	153084017	153085966	0.037942	0.0303545	0.0191052	0.0142601	0.0191261	0.0247375	Intergenic	3_153084017_153085966	153084991	Miga1	-	3	152273459	152340407	744584	Upstream	152340407	0.958769
167472929-167474593	1	167472929	167474593	0.000762	0.00180454	0.00452218	0.0080726	0.00403737	0.004081	Intergenic	1_167472929_167474593	167473761	Pbx1	-	1	168153527	168432270	958509	Downstream	168432270	0.814712
25638642..25639218	5	25638642	25639218	0.0268983	0.0644415	0.0413825	0.0920139	0.0487355	0.0381103	Intergenic	5_25638642_25639218	25638930	Xrcc2	-	5	25689812	25705825	66895	Downstream	25705825	0.958754
130971751..130973573	4	130971751	130973573	0.00108248	0.003174	0.000536	0.00674899	0.00368745	0.0037704	Intergenic	4_130971751_130973573	130972662	SNORD103	+	4	130766331	130766413	206331	Upstream	130766331	0.958677
130971751..130973573	4	130971751	130973573	0.00108248	0.003174	0.000536	0.00674899	0.00368745	0.0037704	Intergenic	4_130971751_130973573	130972662	SNORD103	+	4	130775741	130775823	196921	Upstream	130775741	0.958677
193461093-193461564	1	193461093	193461564	0.0109165	0.00954839	0.00480025	0	0	0	Intergenic	1_193461093_193461564	193461329	Nek2	+	1	191821444	191833050	1639885	Upstream	191821444	0.814525
101066500..101067104	11	101066500	101067104	0.0398266	0.0318286	0.0185902	0.0549789	0.0647637	0.0248561	Intergenic	11_101066500_101067104	101066802	Rab5c	-	11	100715009	100738215	328587	Upstream	100738215	-0.958631
130836087..130837764	4	130836087	130837764	0.0279361	0.0278516	0.0275866	0.0509282	0.0383069	0.0361197	Intergenic	4_130836087_130837764	130836925	Gm12971	+	4	130758563	130762379	78362	Upstream	130758563	0.958508
58473649..58474343	9	58473649	58474343	0.0402854	0.0844534	0.0585416	0.0414387	0.0948928	0.063785	Intergenic	9_58473649_58474343	58473996	Gm15507	-	9	59957511	59961801	1487805	Downstream	59961801	0.958457
178697558..178699615	2	178697558	178699615	0.0108445	0.0198537	0.0203527	0.0247088	0.0263772	0.0231289	Intergenic	2_178697558_178699615	178698586	Gm14326	-	2	177935993	177957297	741289	Upstream	177957297	0.958354
156494527-156495069	1	156494527	156495069	0.00233767	0	0	0	0.00985183	0	Intergenic	1_156494527_156495069	156494798	Cacna1e	-	1	154392519	154725920	1768878	Upstream	154725920	0.814413
182561944-182563864	1	182561944	182563864	0.000626	0.00234609	0.00472928	0.00150132	0.0017331	0.00610886	Intergenic	1_182561944_182563864	182562904	Vmn1r1	-	1	182157144	182158319	404585	Upstream	182158319	-0.813331
77284083..77285034	10	77284083	77285034	0.00252671	0	0.0030819	0	0.0117196	0	Intergenic	10_77284083_77285034	77284559	Gm3250	-	10	77781850	77782542	497983	Downstream	77782542	0.958276
61029688..61031191	7	61029688	61031191	0.184234	0.18372	0.181448	0.21006	0.242211	0.185972	Intergenic	7_61029688_61031191	61030440	Mir344	-	7	61877770	61877864	847424	Downstream	61877864	0.958243
155448817-155450596	1	155448817	155450596	0.0134599	0.0024067	0.00309518	0.0164264	0.00921976	0.007248	Intergenic	1_155448817_155450596	155449707	BC034090	-	1	155212474	155232724	216983	Upstream	155232724	0.811972
150904407..150908172	5	150904407	150908172	0.0192275	0.0169355	0.0146523	0.0202961	0.0197903	0.0134168	Intergenic	5_150904407_150908172	150906289	Tex26	+	5	149439706	149470620	1466583	Upstream	149439706	0.958227
152287640-152289047	1	152287640	152289047	0.0277245	0.0174551	0.0167506	0.020286	0.0288532	0.0162527	Intergenic	1_152287640_152289047	152288344	U2	-	1	151260824	151260914	1027430	Upstream	151260914	0.811551
38859542-38861569	1	38859542	38861569	0.0540522	0.0637553	0.0533414	0.0758096	0.071146	0.0466565	Intergenic	1_38859542_38861569	38860556	Txndc9	-	1	37983867	37997346	863210	Upstream	37997346	-0.810463
23705897-23706680	1	23705897	23706680	0.00323815	0.00782032	0.00401179	0.0262568	0.0101989	0.0120782	Intergenic	1_23705897_23706680	23706289	Fam135a	-	1	24010758	24100341	394052	Downstream	24100341	0.808197
63254874-63258387	1	63254874	63258387	0.0111286	0.00491114	0.00911234	0.0151245	0.0144864	0.0085995	Intergenic	1_63254874_63258387	63256630	4930587A21Rik	-	1	61616943	61621149	1635481	Upstream	61621149	-0.807756
102735419..102737110	15	102735419	102737110	0.0324098	0.0182085	0.0151811	0.01975	0.011898	0.0140925	Intergenic	15_102735419_102737110	102736265	Csad	-	15	102176998	102189043	547222	Upstream	102189043	0.958025
61064738..61066234	7	61064738	61066234	0.159218	0.1348	0.153323	0.160259	0.28824	0.184784	Intergenic	7_61064738_61066234	61065486	SNORD115	-	7	59342226	59342294	1723192	Upstream	59342294	0.957986
61064738..61066234	7	61064738	61066234	0.159218	0.1348	0.153323	0.160259	0.28824	0.184784	Intergenic	7_61064738_61066234	61065486	SNORD115	-	7	59344073	59344151	1721335	Upstream	59344151	0.957986
61064738..61066234	7	61064738	61066234	0.159218	0.1348	0.153323	0.160259	0.28824	0.184784	Intergenic	7_61064738_61066234	61065486	SNORD115	-	7	59347337	59347424	1718062	Upstream	59347424	0.957986
61064738..61066234	7	61064738	61066234	0.159218	0.1348	0.153323	0.160259	0.28824	0.184784	Intergenic	7_61064738_61066234	61065486	SNORD115	-	7	59452983	59453061	1612425	Upstream	59453061	0.957986
61064738..61066234	7	61064738	61066234	0.159218	0.1348	0.153323	0.160259	0.28824	0.184784	Intergenic	7_61064738_61066234	61065486	SNORD115	-	7	59458815	59458883	1606603	Upstream	59458883	0.957986
61064738..61066234	7	61064738	61066234	0.159218	0.1348	0.153323	0.160259	0.28824	0.184784	Intergenic	7_61064738_61066234	61065486	SNORD115	-	7	59475622	59475700	1589786	Upstream	59475700	0.957986
61064738..61066234	7	61064738	61066234	0.159218	0.1348	0.153323	0.160259	0.28824	0.184784	Intergenic	7_61064738_61066234	61065486	SNORD115	-	7	59483074	59483152	1582334	Upstream	59483152	0.957986
61064738..61066234	7	61064738	61066234	0.159218	0.1348	0.153323	0.160259	0.28824	0.184784	Intergenic	7_61064738_61066234	61065486	SNORD115	-	7	59518411	59518489	1546997	Upstream	59518489	0.957986
61064738..61066234	7	61064738	61066234	0.159218	0.1348	0.153323	0.160259	0.28824	0.184784	Intergenic	7_61064738_61066234	61065486	SNORD115	-	7	59522156	59522233	1543253	Upstream	59522233	0.957986
61064738..61066234	7	61064738	61066234	0.159218	0.1348	0.153323	0.160259	0.28824	0.184784	Intergenic	7_61064738_61066234	61065486	SNORD115	-	7	59524028	59524105	1541381	Upstream	59524105	0.957986
61064738..61066234	7	61064738	61066234	0.159218	0.1348	0.153323	0.160259	0.28824	0.184784	Intergenic	7_61064738_61066234	61065486	SNORD115	-	7	59555854	59555932	1509554	Upstream	59555932	0.957986
61064738..61066234	7	61064738	61066234	0.159218	0.1348	0.153323	0.160259	0.28824	0.184784	Intergenic	7_61064738_61066234	61065486	SNORD115	-	7	59574579	59574656	1490830	Upstream	59574656	0.957986
61064738..61066234	7	61064738	61066234	0.159218	0.1348	0.153323	0.160259	0.28824	0.184784	Intergenic	7_61064738_61066234	61065486	SNORD115	-	7	59582063	59582140	1483346	Upstream	59582140	0.957986
24351691..24352547	8	24351691	24352547	0	0.0035059	0.0015026	0.00336527	0.0129074	0	Intergenic	8_24351691_24352547	24352119	Adam18	-	8	24602246	24674755	322636	Downstream	24674755	0.957857
109217867..109219006	11	109217867	109219006	0.0208193	0.00796025	0.0133661	0.00533717	0.0258742	0.0127822	Intergenic	11_109217867_109219006	109218437	Gna13	+	11	109362831	109401369	144394	Downstream	109362831	-0.957794
79326432..79327993	17	79326432	79327993	0.00715692	0.00658966	0.0100998	0.0111816	0.00388457	0.00214109	Intergenic	17_79326432_79327993	79327212	Gm17538	-	17	77674376	77674702	1652510	Upstream	77674702	0.957648
4764140..4764733	11	4764140	4764733	0.0907556	0.117219	0.161311	0.2455	0.210278	0.0952036	Intergenic	11_4764140_4764733	4764436	Snora5c	-	11	6620319	6620454	1856018	Downstream	6620454	0.957611
175823365-175825149	1	175823365	175825149	0.00426674	0	0.00121559	0.00161571	0.00373029	0.00119819	Intergenic	1_175823365_175825149	175824257	U2	+	1	175800514	175800689	23743	Upstream	175800514	0.807439
135181002-135182147	1	135181002	135182147	0	0	0.00512037	0.00703003	0.00586581	0.00210001	Intergenic	1_135181002_135182147	135181574	Mybph	+	1	134193448	134201231	988126	Upstream	134193448	0.807169
137268122..137268598	5	137268122	137268598	0.24739	0.188721	0.291855	0.310733	0.404492	0.313923	Intergenic	5_137268122_137268598	137268360	Trip6	-	5	137309899	137314241	45881	Downstream	137314241	-0.957425
107636334..107637165	4	107636334	107637165	0.0150841	0.0160321	0.0175555	0.0307808	0.0379232	0.0172385	Intergenic	4_107636334_107637165	107636750	Orc1	+	4	108579423	108614833	942673	Downstream	108579423	0.957419
41935039..41936560	9	41935039	41936560	0.0434116	0.0294857	0.0289288	0.0520422	0.0493092	0.0339444	Intergenic	9_41935039_41936560	41935799	Trim29	+	9	43310763	43336125	1374964	Downstream	43310763	0.957312
81997051..81997946	10	81997051	81997946	0.145362	0.103256	0.144663	0.179394	0.187381	0.154716	Intergenic	10_81997051_81997946	81997499	Cirbp	+	10	80165985	80172786	1831514	Upstream	80165985	-0.957284
65257474..65258540	18	65257474	65258540	0	0.00130349	0	0	0.00688045	0.00669285	Intergenic	18_65257474_65258540	65258007	5S_rRNA	+	18	63509895	63510014	1748112	Upstream	63509895	0.957254
61064738..61066234	7	61064738	61066234	0.159218	0.1348	0.153323	0.160259	0.28824	0.184784	Intergenic	7_61064738_61066234	61065486	AC221015.4	-	7	59700878	59700971	1364515	Upstream	59700971	0.957198
64337864-64338348	1	64337864	64338348	0.00509705	0.00632076	0	0	0	0	Intergenic	1_64337864_64338348	64338106	Mettl21a	-	1	64606473	64617242	279136	Downstream	64617242	0.804666
167472929-167474593	1	167472929	167474593	0.000762	0.00180454	0.00452218	0.0080726	0.00403737	0.004081	Intergenic	1_167472929_167474593	167473761	Pogk	-	1	166384622	166409863	1063898	Upstream	166409863	0.804282
61029688..61031191	7	61029688	61031191	0.184234	0.18372	0.181448	0.21006	0.242211	0.185972	Intergenic	7_61029688_61031191	61030440	Mir344g	-	7	61982289	61982359	951919	Downstream	61982359	0.957072
73251618-73252391	1	73251618	73252391	0.0084277	0.00396068	0.00252711	0	0	0	Intergenic	1_73251618_73252391	73252004	Catip	+	1	74362108	74369321	1110104	Downstream	74362108	0.804009
7151043..7152521	17	7151043	7152521	0.126216	0.125313	0.170968	0.252487	0.331836	0.162502	Intergenic	17_7151043_7152521	7151782	Ezr	-	17	6738041	6782784	368998	Upstream	6782784	-0.957022
118294252..118297056	11	118294252	118297056	0.0271042	0.0319915	0.0265054	0.054819	0.0460897	0.0373423	Intergenic	11_118294252_118297056	118295654	Gm11750	+	11	118791372	118793828	495718	Downstream	118791372	0.956985
66147813-66150652	1	66147813	66150652	0.00335613	0.00195891	0.00243904	0	0.00847883	0.00166713	Intergenic	1_66147813_66150652	66149233	Cryga	-	1	65100389	65103373	1045860	Upstream	65103373	0.803591
66308243..66309475	15	66308243	66309475	0.00414843	0.0037294	0.00874898	0.0122724	0.0192927	0.00488331	Intergenic	15_66308243_66309475	66308859	Kcnq3	-	15	65995171	66286224	22635	Upstream	66286224	0.956915
72619998..72620572	10	72619998	72620572	0.00857986	0	0.0106839	0.0128143	0.0174809	0.00767213	Intergenic	10_72619998_72620572	72620285	Tfam	-	10	71225464	71238280	1382005	Upstream	71238280	-0.956889
135181002-135182147	1	135181002	135182147	0	0	0.00512037	0.00703003	0.00586581	0.00210001	Intergenic	1_135181002_135182147	135181574	Adora1	-	1	134199223	134235431	946143	Upstream	134235431	0.803409
150507281..150514571	X	150507281	150514571	0.360447	0.369976	0.407142	0.589089	0.512846	0.399614	Intergenic	X_150507281_150514571	150510926	Alas2	+	X	150547375	150570638	36449	Downstream	150547375	0.956825
152353716..152354308	1	152353716	152354308	0.0202909	0.0103392	0.0136339	0.00551039	0.0328504	0.0171683	Intergenic	1_152353716_152354308	152354012	Edem3	+	1	151755374	151822328	598638	Upstream	151755374	-0.956817
26705094..26707555	17	26705094	26707555	0.221122	0.219872	0.215258	0.344215	0.274143	0.225206	Intergenic	17_26705094_26707555	26706324	Wfikkn1	-	17	25877630	25880305	826019	Upstream	25880305	0.956811
79887567..79888171	12	79887567	79888171	0.00326176	0.00496621	0.00800194	0.0273948	0.0440705	0.003848	Intergenic	12_79887567_79888171	79887869	Adam4	-	12	81419443	81421946	1534077	Downstream	81421946	0.956743
34606146..34606744	7	34606146	34606744	0.0658102	0.101325	0.0993419	0.159777	0.130833	0.0653709	Intergenic	7_34606146_34606744	34606445	Gm6096	+	7	34251038	34251493	355407	Upstream	34251038	0.956729
94400421..94401548	6	94400421	94401548	0	0.00266362	0	0	0.00887963	0.00213759	Intergenic	6_94400421_94401548	94400985	Nup50l	-	6	96164503	96166205	1765220	Downstream	96166205	0.956663
92179110..92179576	9	92179110	92179576	0.0027181	0	0.00929264	0	0	0	Intergenic	9_92179110_92179576	92179343	U6	+	9	91839770	91839874	339573	Upstream	91839770	0.956661
157477362..157485251	2	157477362	157485251	0.462803	0.387375	0.376505	0.356544	0.424817	0.347501	Intergenic	2_157477362_157485251	157481306	Rbm39	-	2	156147239	156180238	1301068	Upstream	156180238	-0.956659
61296441-61299434	1	61296441	61299434	0.00033	0	0.00086	0.00101609	0.0095896	0.000714	Intergenic	1_61296441_61299434	61297937	AL683804.1	-	1	60613698	60613803	684134	Upstream	60613803	0.802468
135257843..135259886	5	135257843	135259886	0.00546422	0.00446952	0.00428937	0.00141098	0.0026172	0.00384748	Intergenic	5_135257843_135259886	135258865	A430110C17Rik	-	5	136345884	136350231	1091366	Downstream	136350231	-0.956622
58501528..58501991	13	58501528	58501991	0.00943706	0	0.00277527	0	0	0	Intergenic	13_58501528_58501991	58501760	Kif27	-	13	58287516	58354862	146898	Upstream	58354862	0.956617
76647172..76647820	11	76647172	76647820	0.0111522	0.0140766	0.00533658	0.0337148	0	0.0249609	Intergenic	11_76647172_76647820	76647496	SNORD86	-	11	77244928	77245015	597519	Downstream	77245015	0.95659
37958846..37960703	1	37958846	37960703	0.00136637	0	0	0.00310446	0	0.00115112	Intergenic	1_37958846_37960703	37959774	Cnnm4	+	1	36471620	36508764	1488154	Upstream	36471620	0.956434
193534265..193535269	1	193534265	193535269	0.00252608	0.00305032	0	0.0156409	0.00869898	0.00479841	Intergenic	1_193534265_193535269	193534767	Traf3ip3	-	1	193175506	193201703	333064	Upstream	193201703	-0.956344
105567019..105567929	11	105567019	105567929	0.018375	0.0116438	0.0213286	0.0460202	0.026506	0.0192753	Intergenic	11_105567019_105567929	105567474	Gm11659	-	11	104250902	104259361	1308113	Upstream	104259361	0.956283
52471556..52472439	12	52471556	52472439	0.00223232	0	0	0	0	0	Intergenic	12_52471556_52472439	52471998	Ap4s1	+	12	51690966	51738939	781032	Upstream	51690966	-0.956279
148383055..148388893	4	148383055	148388893	0.0638727	0.0635472	0.0610411	0.0604323	0.0854969	0.0601823	Intergenic	4_148383055_148388893	148385974	snoZ178	-	4	149866526	149866633	1480659	Downstream	149866633	0.956271
142392285..142393923	4	142392285	142393923	0.352485	0.4871	0.491635	0.712941	0.659259	0.468745	Intergenic	4_142392285_142393923	142393104	Gm13052	-	4	142307765	142346475	46629	Upstream	142346475	0.956254
77410801..77411322	9	77410801	77411322	0.0111476	0.0116286	0.020261	0.0292494	0.00831306	0.0241446	Intergenic	9_77410801_77411322	77411061	Elovl5	+	9	77917364	77984519	506303	Downstream	77917364	0.956249
182561944-182563864	1	182561944	182563864	0.000626	0.00234609	0.00472928	0.00150132	0.0017331	0.00610886	Intergenic	1_182561944_182563864	182562904	H3f3aos	+	1	180813776	180816859	1749128	Upstream	180813776	-0.802419
191301687-191302134	1	191301687	191302134	0.03074	0.0298183	0.0301682	0.0116958	0.0104167	0.0292824	Intergenic	1_191301687_191302134	191301911	Utp25	-	1	193104403	193130251	1828340	Downstream	193130251	-0.802417
94248893..94250457	10	94248893	94250457	0.00831898	0.0129082	0.00921893	0.0190347	0.0317721	0.0196455	Intergenic	10_94248893_94250457	94249675	Gm16155	+	10	94408891	94410732	159216	Downstream	94408891	0.956007
26705094..26707555	17	26705094	26707555	0.221122	0.219872	0.215258	0.344215	0.274143	0.225206	Intergenic	17_26705094_26707555	26706324	Rpl10a	+	17	28328471	28331032	1622147	Downstream	28328471	-0.95599
167472929-167474593	1	167472929	167474593	0.000762	0.00180454	0.00452218	0.0080726	0.00403737	0.004081	Intergenic	1_167472929_167474593	167473761	Fam78b	+	1	167001417	167091302	472344	Upstream	167001417	0.801764
42033319..42034573	X	42033319	42034573	0	0.00244268	0.0031171	0	0.00270353	0.00383525	Intergenic	X_42033319_42034573	42033946	AL672290.1	+	X	41654226	41654316	379720	Upstream	41654226	0.955962
135257843..135259886	5	135257843	135259886	0.00546422	0.00446952	0.00428937	0.00141098	0.0026172	0.00384748	Intergenic	5_135257843_135259886	135258865	Srrm3	+	5	135806890	135874772	548025	Downstream	135806890	-0.955945
38859542-38861569	1	38859542	38861569	0.0540522	0.0637553	0.0533414	0.0758096	0.071146	0.0466565	Intergenic	1_38859542_38861569	38860556	SNORA33	-	1	39573746	39573875	713319	Downstream	39573875	0.801704
109983332..109985031	8	109983332	109985031	0.0654169	0.0697142	0.069334	0.0208577	0.037523	0.0551808	Intergenic	8_109983332_109985031	109984182	Znrf1	+	8	111536097	111626030	1551915	Downstream	111536097	-0.955873
133824757-133826262	1	133824757	133826262	0.0111349	0.0167025	0.00945886	0.0186587	0.0147323	0.0114253	Intergenic	1_133824757_133826262	133825509	Myog	+	1	134290004	134292547	464495	Downstream	134290004	-0.800935
63254874-63258387	1	63254874	63258387	0.0111286	0.00491114	0.00911234	0.0151245	0.0144864	0.0085995	Intergenic	1_63254874_63258387	63256630	2810408I11Rik	-	1	64679871	64690659	1434029	Downstream	64690659	-0.800821
65258671..65260430	12	65258671	65260430	0	0	0.00292665	0.000864	0	0	Intergenic	12_65258671_65260430	65259551	U6	+	12	63609868	63609974	1649683	Upstream	63609868	0.955857
65258671..65260430	12	65258671	65260430	0	0	0.00292665	0.000864	0	0	Intergenic	12_65258671_65260430	65259551	U6	+	12	65530252	65530354	270701	Downstream	65530252	0.955857
50426890..50428463	9	50426890	50428463	0	0	0	0.00193277	0	0.00147906	Intergenic	9_50426890_50428463	50427676	Zc3h12c	-	9	52111985	52168111	1740435	Downstream	52168111	0.955846
6547846..6550332	19	6547846	6550332	0.0580744	0.0413011	0.055074	0.0406463	0.0350759	0.0462767	Intergenic	19_6547846_6550332	6549089	AC129188.1	-	19	7398421	7399077	849988	Downstream	7399077	0.955829
24077014..24078330	5	24077014	24078330	0	0.00422422	0.00195555	0.00795703	0.00203096	0.00183083	Intergenic	5_24077014_24078330	24077672	Smarcd3	-	5	24590818	24602012	524340	Downstream	24602012	-0.95581
185682377-185683069	1	185682377	185683069	0.00557641	0	0	0	0	0	Intergenic	1_185682377_185683069	185682723	Mir194-1	+	1	185313319	185313385	369404	Upstream	185313319	-0.800585
11448200..11448469	2	11448200	11448469	0.00365439	0.011354	0	0	0	0	Intergenic	2_11448200_11448469	11448334	Gm13293	+	2	11339489	11342612	108845	Upstream	11339489	0.955758
98969480..98970097	13	98969480	98970097	0	0	0.00384875	0	0	0	Intergenic	13_98969480_98970097	98969788	1700029F12Rik	-	13	97021864	97034362	1935426	Upstream	97034362	0.955754
182663202-182664644	1	182663202	182664644	0	0.00289153	0.00164832	0	0.0023513	0.00501289	Intergenic	1_182663202_182664644	182663923	Srp9	+	1	182124737	182132407	539186	Upstream	182124737	0.80045
107916579..107917841	3	107916579	107917841	0.00312489	0.00220242	0	0.00733271	0.0048042	0.0019091	Intergenic	3_107916579_107917841	107917210	Gstm5	+	3	107895821	107898686	21389	Upstream	107895821	-0.955609
28906370..28908339	12	28906370	28908339	0.0919539	0.0733517	0.0830286	0.130286	0.172808	0.0840531	Intergenic	12_28906370_28908339	28907354	Myt1l	+	12	29528384	29923209	621030	Downstream	29528384	0.955576
60920082-60921784	1	60920082	60921784	0.0185627	0.0104313	0.0208922	0.0279259	0.0207472	0.0255452	Intergenic	1_60920082_60921784	60920933	4930587A21Rik	-	1	61616943	61621149	700216	Downstream	61621149	-0.799957
59177169..59179983	7	59177169	59179983	0.0340874	0.0354366	0.021582	0.0442875	0.0850227	0.0333652	Intergenic	7_59177169_59179983	59178576	AC171272.16	-	7	59484948	59485026	306450	Downstream	59485026	0.955538
66147813-66150652	1	66147813	66150652	0.00335613	0.00195891	0.00243904	0	0.00847883	0.00166713	Intergenic	1_66147813_66150652	66149233	Unc80	+	1	66468367	66699866	319134	Downstream	66468367	0.799813
56581230..56581905	9	56581230	56581905	0.00756658	0	0	0.0110167	0.00888174	0.00178004	Intergenic	9_56581230_56581905	56581568	Idh3a	+	9	54586511	54604661	1995057	Upstream	54586511	-0.955513
75365814..75367151	9	75365814	75367151	0.000899	0.00432452	0.00484859	0.00851376	0.00373238	0.00249782	Intergenic	9_75365814_75367151	75366482	Gm16551	+	9	74847983	74860134	518499	Upstream	74847983	0.955501
6551055..6552310	19	6551055	6552310	0.024695	0.0238581	0.0242136	0.0140291	0.0389888	0.020941	Intergenic	19_6551055_6552310	6551683	U7	-	19	6359374	6359433	192250	Upstream	6359433	0.955295
35590956..35592071	17	35590956	35592071	0.0130567	0.0129714	0.0134491	0.00531024	0.00304026	0.0101615	Intergenic	17_35590956_35592071	35591514	Clic1	+	17	35049966	35058749	541548	Upstream	35049966	0.955284
61029688..61031191	7	61029688	61031191	0.184234	0.18372	0.181448	0.21006	0.242211	0.185972	Intergenic	7_61029688_61031191	61030440	AC172750.18	-	7	59876933	59877026	1153414	Upstream	59877026	0.955223
47777263..47779617	13	47777263	47779617	0.0177331	0.0106427	0.00849803	0.010866	0.00401725	0.00602264	Intergenic	13_47777263_47779617	47778440	Rnf144b	+	13	47122720	47247991	655720	Upstream	47122720	-0.955139
49921625..49923571	9	49921625	49923571	0.000662	0.00142869	0.00254442	0.00616877	0.00343448	0.00123842	Intergenic	9_49921625_49923571	49922598	Sik2	-	9	50892801	51009073	1086475	Downstream	51009073	0.955135
104040108..104042341	11	104040108	104042341	0.00924798	0.00384886	0.00566668	0.0057446	0.0107946	0.0088528	Intergenic	11_104040108_104042341	104041224	Fzd2	+	11	102604431	102608058	1436793	Upstream	102604431	-0.955133
117953603..117955002	11	117953603	117955002	0	0	0	0.0010865	0.0038211	0	Intergenic	11_117953603_117955002	117954303	Gm11754	-	11	119106328	119111425	1157122	Downstream	119111425	0.955045
58483035..58484934	7	58483035	58484934	0	0	0	0	0.000876	0	Intergenic	7_58483035_58484934	58483985	Gabrb3	+	7	57590518	57828802	893467	Upstream	57590518	0.955024
4929981..4932764	11	4929981	4932764	0.0482778	0.0429163	0.0399741	0.0718406	0.0774731	0.0491086	Intergenic	11_4929981_4932764	4931373	SNORA5	-	11	6619808	6619940	1688567	Downstream	6619940	0.955004
30749084..30751389	2	30749084	30751389	0.0228155	0.0182469	0.0193979	0.0323851	0.0213079	0.0233036	Intergenic	2_30749084_30751389	30750236	Gm13420	-	2	29744919	29747250	1002986	Upstream	29747250	0.955003
59177169..59179983	7	59177169	59179983	0.0340874	0.0354366	0.021582	0.0442875	0.0850227	0.0333652	Intergenic	7_59177169_59179983	59178576	AC171272.13	-	7	59529643	59529721	351145	Downstream	59529721	0.95499
73251618-73252391	1	73251618	73252391	0.0084277	0.00396068	0.00252711	0	0	0	Intergenic	1_73251618_73252391	73252004	Cfap65	-	1	74902071	74935599	1683595	Downstream	74935599	0.798741
24343296..24344871	7	24343296	24344871	0	0	0.00163417	0	0.00169719	0.00147718	Intergenic	7_24343296_24344871	24344084	Zfp574	+	7	25077205	25083492	733121	Downstream	25077205	-0.954872
99674010..99675276	6	99674010	99675276	0.169857	0.183742	0.194888	0.270926	0.329281	0.191386	Intergenic	6_99674010_99675276	99674643	Foxp1	-	6	98925338	99522721	151922	Upstream	99522721	0.954854
23705897-23706680	1	23705897	23706680	0.00323815	0.00782032	0.00401179	0.0262568	0.0101989	0.0120782	Intergenic	1_23705897_23706680	23706289	Col9a1	+	1	24177610	24252684	471321	Downstream	24177610	0.798556
67004950..67006849	9	67004950	67006849	0.0246184	0.0244809	0.0120579	0.0241891	0.0176008	0.0166547	Intergenic	9_67004950_67006849	67005900	U5	-	9	65196572	65196687	1809213	Upstream	65196687	-0.954833
67004950..67006849	9	67004950	67006849	0.0246184	0.0244809	0.0120579	0.0241891	0.0176008	0.0166547	Intergenic	9_67004950_67006849	67005900	U5	-	9	65201726	65201841	1804059	Upstream	65201841	-0.954833
142568235..142569234	4	142568235	142569234	0.0155096	0.0103541	0.0106132	0.00592623	0.0151056	0.0100977	Intergenic	4_142568235_142569234	142568735	Pramel13	-	4	144391674	144408464	1839729	Downstream	144408464	0.954822
118916167..118917973	11	118916167	118917973	0.015481	0.00169649	0.00784925	0.00449571	0.00559776	0.00648775	Intergenic	11_118916167_118917973	118917070	AL662835.1	+	11	119097964	119098034	180894	Downstream	119097964	0.954808
28149749..28150355	2	28149749	28150355	0.00424432	0.00916524	0.00928052	0.00575476	0.0109696	0	Intergenic	2_28149749_28150355	28150052	Pkn3	+	2	30077684	30091022	1927632	Downstream	30077684	0.954796
59177169..59179983	7	59177169	59179983	0.0340874	0.0354366	0.021582	0.0442875	0.0850227	0.0333652	Intergenic	7_59177169_59179983	59178576	AC167971.1	-	7	59347681	59347759	169183	Downstream	59347759	0.954751
73902517-73903929	1	73902517	73903929	0.0067056	0.0126005	0.0169857	0.0164512	0.0237821	0.0219033	Intergenic	1_73902517_73903929	73903223	5S_rRNA	+	1	73763710	73763835	139513	Upstream	73763710	0.797857
157063269..157064146	1	157063269	157064146	0.0241196	0.0138619	0.00516109	0.0133193	0.0262753	0.00672353	Intergenic	1_157063269_157064146	157063707	Tor3a	-	1	156653617	156674356	389351	Upstream	156674356	0.954637
158563112..158563940	2	158563112	158563940	0.263645	0.319681	0.250918	0.421881	0.369513	0.329826	Intergenic	2_158563112_158563940	158563526	Rpn2	+	2	157279017	157326319	1284509	Upstream	157279017	-0.95458
57642314-57644308	1	57642314	57644308	0.00419876	0.00697155	0.00173311	0.00152491	0.00304146	0.00821025	Intergenic	1_57642314_57644308	57643311	Ndufb3	+	1	58586384	58595964	943073	Downstream	58586384	0.797572
125274930..125276428	4	125274930	125276428	0.012717	0.00980587	0.0102458	0.00233031	0.00801075	0.010656	Intergenic	4_125274930_125276428	125275679	Inpp5b	+	4	124741850	124801511	533829	Upstream	124741850	-0.954533
10496821..10498085	19	10496821	10498085	0.115499	0.0941071	0.124348	0.147339	0.13129	0.0837869	Intergenic	19_10496821_10498085	10497453	Nxf1	+	19	8757103	8770909	1740350	Upstream	8757103	0.954501
169620958..169621998	2	169620958	169621998	0.104335	0.0642238	0.116687	0.10318	0.114029	0.11653	Intergenic	2_169620958_169621998	169621478	SNORA2	+	2	168335700	168335836	1285778	Upstream	168335700	-0.954492
169620958..169621998	2	169620958	169621998	0.104335	0.0642238	0.116687	0.10318	0.114029	0.11653	Intergenic	2_169620958_169621998	169621478	SNORA17	-	2	168882040	168882168	739310	Upstream	168882168	-0.954492
9568750..9570632	10	9568750	9570632	0.0985083	0.147696	0.131681	0.279421	0.322775	0.162423	Intergenic	10_9568750_9570632	9569691	Gm16577	-	10	11212280	11212979	1643288	Downstream	11212979	-0.954487
24077014..24078330	5	24077014	24078330	0	0.00422422	0.00195555	0.00795703	0.00203096	0.00183083	Intergenic	5_24077014_24078330	24077672	Xrcc2	-	5	25689812	25705825	1628153	Downstream	25705825	0.954424
61296441-61299434	1	61296441	61299434	0.00033	0	0.00086	0.00101609	0.0095896	0.000714	Intergenic	1_61296441_61299434	61297937	2310016D23Rik	+	1	60778843	60803790	519094	Upstream	60778843	0.797523
141024618..141027343	7	141024618	141027343	0.0189289	0.0137889	0.0197135	0.0115401	0.0164714	0.0312898	Intergenic	7_141024618_141027343	141025980	Deaf1	-	7	141297176	141327725	301745	Downstream	141327725	-0.954414
73251618-73252391	1	73251618	73252391	0.0084277	0.00396068	0.00252711	0	0	0	Intergenic	1_73251618_73252391	73252004	Igfbp2	+	1	72824503	72852474	427501	Upstream	72824503	0.796282
57054650..57057156	13	57054650	57057156	0	0.00244561	0.00102731	0.00515058	0.00426769	0.00140951	Intergenic	13_57054650_57057156	57055903	Qng1	-	13	58380046	58385225	1329322	Downstream	58385225	-0.954401
133596066..133597415	1	133596066	133597415	0.0252238	0.0240393	0.0295372	0.0442171	0.0237835	0.017351	Intergenic	1_133596066_133597415	133596740	Atp2b4	-	1	133702674	133801041	204301	Downstream	133801041	-0.954346
100175025..100176476	5	100175025	100176476	0	0	0	0.00240574	0.00233673	0	Intergenic	5_100175025_100176476	100175751	Gm16227	-	5	99509944	99510682	665069	Upstream	99510682	0.954342
96019278..96020593	X	96019278	96020593	0.00528503	0	0.00297261	0.00109576	0.00738661	0.00182874	Intergenic	X_96019278_96020593	96019936	Gm14818	+	X	95471448	95557987	548488	Upstream	95471448	0.954337
63251425-63252040	1	63251425	63252040	0.00320352	0	0.00209047	0.0306943	0.016524	0.0138882	Intergenic	1_63251425_63252040	63251733	Ccnyl1	+	1	64690455	64725644	1438722	Downstream	64690455	0.795628
59026754..59028465	7	59026754	59028465	0	0	0	0.00288269	0.00390592	0.00210994	Intergenic	7_59026754_59028465	59027610	Ube3a	+	7	59228752	59306727	201142	Downstream	59228752	0.95433
113622775..113624674	8	113622775	113624674	0	0	0.00250371	0.00335641	0.00178575	0	Intergenic	8_113622775_113624674	113623725	Tmem170	-	8	111864898	111876675	1747050	Upstream	111876675	0.954302
56892152..56894199	10	56892152	56894199	0.00521922	0.00296393	0.00116139	0.000853	0.0045573	0.00639418	Intergenic	10_56892152_56894199	56893176	Gm9795	+	10	56655949	56656889	237227	Upstream	56655949	0.954231
61296441-61299434	1	61296441	61299434	0.00033	0	0.00086	0.00101609	0.0095896	0.000714	Intergenic	1_61296441_61299434	61297937	Ica1l	-	1	59989070	60043087	1254850	Upstream	60043087	0.795324
116064642..116066129	8	116064642	116066129	0.00173139	0.00186939	0.00173082	0.0019382	0.00947044	0.0028747	Intergenic	8_116064642_116066129	116065386	Gm15655	+	8	115705078	115707233	360308	Upstream	115705078	-0.954196
38859542-38861569	1	38859542	38861569	0.0540522	0.0637553	0.0533414	0.0758096	0.071146	0.0466565	Intergenic	1_38859542_38861569	38860556	Lyg2	-	1	37905921	37916493	944063	Upstream	37916493	-0.794933
185681545-185682105	1	185681545	185682105	0.00933135	0	0	0	0.0108159	0	Intergenic	1_185681545_185682105	185681825	Bpnt1	+	1	185332149	185357777	349676	Upstream	185332149	-0.794691
114252625..114253650	6	114252625	114253650	0.197175	0.156492	0.134416	0.217601	0.248616	0.173055	Intergenic	6_114252625_114253650	114253137	Sec13	-	6	113728067	113740743	512394	Upstream	113740743	-0.954114
83209148..83210337	15	83209148	83210337	0.00916121	0.0120879	0.00909405	0.0155651	0.0131903	0.0117187	Intergenic	15_83209148_83210337	83209742	Rrp7a	-	15	83113433	83122801	86941	Upstream	83122801	-0.954112
110780441..110782536	9	110780441	110782536	0.430932	0.393406	0.284808	0.304276	0.381734	0.366778	Intergenic	9_110780441_110782536	110781489	Elp6	+	9	110305192	110322092	476297	Upstream	110305192	0.954101
35451980..35453694	8	35451980	35453694	0.00931422	0.0147443	0.0093136	0.016477	0.00882649	0.0115036	Intergenic	8_35451980_35453694	35452837	Gm4889	+	8	34327910	34328353	1124927	Upstream	34327910	-0.95409
90628321..90630557	16	90628321	90630557	0.0332677	0.0275447	0.031534	0.0301798	0.0379923	0.028532	Intergenic	16_90628321_90630557	90629439	Krtap7-1	-	16	89507704	89508323	1121116	Upstream	89508323	0.953985
63254874-63258387	1	63254874	63258387	0.0111286	0.00491114	0.00911234	0.0151245	0.0144864	0.0085995	Intergenic	1_63254874_63258387	63256630	Plekhm3	-	1	64785983	64956824	1700194	Downstream	64956824	0.794611
63366443-63369241	1	63366443	63369241	0.00420363	0.00958887	0.00408952	0.00461326	0.00787878	0.00328905	Intergenic	1_63366443_63369241	63367842	Snora41	+	1	63179004	63179135	188838	Upstream	63179004	0.794151
78548078..78549389	15	78548078	78549389	0.00867751	0.0100585	0.0104963	0.022972	0.0148721	0.011527	Intergenic	15_78548078_78549389	78548734	Txn2	-	15	77915047	77929006	619728	Upstream	77929006	-0.953887
168989990..168990557	2	168989990	168990557	0.108827	0.146872	0.147738	0.274118	0.139593	0.182985	Intergenic	2_168989990_168990557	168990274	Gm14260	-	2	168986566	168987373	2901	Upstream	168987373	0.953883
92844619..92846055	2	92844619	92846055	0.0183388	0.0306093	0.0185391	0.0463689	0.0570146	0.0215097	Intergenic	2_92844619_92846055	92845337	Prdm11	-	2	92965151	93046167	200830	Downstream	93046167	0.953841
120050338..120052648	11	120050338	120052648	0.105214	0.111852	0.083097	0.157744	0.154008	0.117655	Intergenic	11_120050338_120052648	120051493	Gm11750	+	11	118791372	118793828	1260121	Upstream	118791372	0.953804
120408573..120410987	5	120408573	120410987	0.0624055	0.0503397	0.0480927	0.0789213	0.0951123	0.0478303	Intergenic	5_120408573_120410987	120409780	Tctn1	-	5	122241287	122264460	1854680	Downstream	122264460	0.953767
52280422..52280989	5	52280422	52280989	0.0165507	0.0159766	0.0163621	0.0168618	0.00235455	0.00409866	Intergenic	5_52280422_52280989	52280706	n-R5s171	+	5	53143160	53143238	862454	Downstream	53143160	-0.953766
26296195..26302043	2	26296195	26302043	0.131789	0.133941	0.119472	0.154467	0.150771	0.134242	Intergenic	2_26296195_26302043	26299119	Pax8	-	2	24420551	24475599	1823520	Upstream	24475599	0.953719
155515554..155517979	1	155515554	155517979	0.00309993	0.00656115	0.00414583	0.00901934	0.00746256	0.00589012	Intergenic	1_155515554_155517979	155516766	Acbd6	+	1	155558120	155687233	41354	Downstream	155558120	0.953663
125258190..125264210	4	125258190	125264210	0.00634175	0.00767479	0.0078068	0.00657375	0.013927	0.00615779	Intergenic	4_125258190_125264210	125261200	Thrap3	-	4	126164082	126202760	941560	Downstream	126202760	-0.953663
109891834..109892944	11	109891834	109892944	0.00114253	0.00250373	0.00463628	0.00157207	0.00240754	0.0053447	Intergenic	11_109891834_109892944	109892389	Amz2	+	11	109425946	109452813	466443	Upstream	109425946	0.953573
132963125..132965300	4	132963125	132965300	0.00267418	0.00396547	0.00179778	0.00412151	0.00245843	0.00213974	Intergenic	4_132963125_132965300	132964213	A930031H19Rik	-	4	131000832	131010474	1953739	Upstream	131010474	0.953523
116603200..116604005	5	116603200	116604005	0	0.00345118	0.00485355	0.00754885	0	0	Intergenic	5_116603200_116604005	116603602	Gltp	-	5	114669403	114690984	1912618	Upstream	114690984	0.95349
133824757-133826262	1	133824757	133826262	0.0111349	0.0167025	0.00945886	0.0186587	0.0147323	0.0114253	Intergenic	1_133824757_133826262	133825509	Golt1a	+	1	133309823	133323026	515686	Upstream	133309823	-0.793518
83772560..83773581	8	83772560	83773581	0.0427097	0.049912	0.0733754	0.0579898	0.0484039	0.0403749	Intergenic	8_83772560_83773581	83773070	AA672651	+	8	85339343	85340272	1566273	Downstream	85339343	0.953452
14173339..14175775	9	14173339	14175775	0.00556989	0.00675203	0.000803	0.00629692	0.014648	0.00520867	Intergenic	9_14173339_14175775	14174557	snoU2_19	-	9	15326464	15326539	1151982	Downstream	15326539	0.953416
59177169..59179983	7	59177169	59179983	0.0340874	0.0354366	0.021582	0.0442875	0.0850227	0.0333652	Intergenic	7_59177169_59179983	59178576	AC171272.30	-	7	59460677	59460755	282179	Downstream	59460755	0.953335
92103131..92104273	5	92103131	92104273	0.0529179	0.0618572	0.0616666	0.094189	0.0733516	0.0791086	Intergenic	5_92103131_92104273	92103702	Ppef2	-	5	92226974	92253159	149457	Downstream	92253159	0.953303
139828781..139831000	7	139828781	139831000	0	0.00406022	0.00392734	0	0.00120485	0.00192683	Intergenic	7_139828781_139831000	139829891	Urah	+	7	140835018	140837966	1005127	Downstream	140835018	0.953287
124963110..124964809	5	124963110	124964809	0.0244095	0.0161577	0.029037	0.0268627	0.0223572	0.0177541	Intergenic	5_124963110_124964809	124963960	Hpd	-	5	123171807	123182725	1781235	Upstream	123182725	-0.95322
56373311..56373873	11	56373311	56373873	0.0103357	0.00266835	0.017135	0.0105262	0.0402821	0.0286791	Intergenic	11_56373311_56373873	56373592	Nmur2	-	11	56024987	56041010	332582	Upstream	56041010	0.95322
29047256..29047830	3	29047256	29047830	0.0076153	0.00522532	0.0157999	0.0141283	0.0245079	0.0062098	Intergenic	3_29047256_29047830	29047543	Mir3092	-	3	27584900	27584995	1462548	Upstream	27584995	0.953193
166257790..166260680	2	166257790	166260680	0.00629831	0.00698765	0.00892318	0.00540934	0.00352085	0.0046025	Intergenic	2_166257790_166260680	166259235	Sys1	+	2	164456964	164479638	1802271	Upstream	164456964	0.953183
132765721..132766636	1	132765721	132766636	0.00281256	0.00631682	0.00545511	0.0121164	0.0176669	0.00750375	Intergenic	1_132765721_132766636	132766179	Nucks1	+	1	131910458	131936321	855721	Upstream	131910458	-0.953072
58483035..58484934	7	58483035	58484934	0	0	0	0	0.000876	0	Intergenic	7_58483035_58484934	58483985	AC168073.15	-	7	59619017	59619095	1135110	Downstream	59619095	0.953071
39042077..39042833	1	39042077	39042833	0	0	0	0	0.00176669	0.00794787	Intergenic	1_39042077_39042833	39042455	Il1r2	+	1	40084768	40125219	1042313	Downstream	40084768	0.953038
25185756..25186800	2	25185756	25186800	0.0165213	0.00543039	0.00606715	0.0143821	0.0131449	0.0123769	Intergenic	2_25185756_25186800	25186278	Sapcd2	+	2	25372321	25378213	186043	Downstream	25372321	0.953036
87112287..87112784	9	87112287	87112784	0.0144367	0.0266007	0.021621	0.0214924	0.0120563	0.0117704	Intergenic	9_87112287_87112784	87112535	Ibtk	-	9	85687361	85749334	1363201	Upstream	85749334	0.953022
26705094..26707555	17	26705094	26707555	0.221122	0.219872	0.215258	0.344215	0.274143	0.225206	Intergenic	17_26705094_26707555	26706324	Rps2	+	17	24718116	24721929	1988208	Upstream	24718116	-0.952972
41941232..41942783	5	41941232	41942783	0.00445715	0	0.00554669	0.00317987	0.0182909	0.00150003	Intergenic	5_41941232_41942783	41942008	AC164004.1	+	5	43917320	43918222	1975312	Downstream	43917320	0.952966
35729839..35730649	14	35729839	35730649	0	0.0137196	0	0	0.00418364	0	Intergenic	14_35729839_35730649	35730244	SNORA17	+	14	34106156	34106244	1624088	Upstream	34106156	0.952925
35729839..35730649	14	35729839	35730649	0	0.0137196	0	0	0.00418364	0	Intergenic	14_35729839_35730649	35730244	SNORA17	+	14	36612117	36612239	881873	Downstream	36612117	0.952925
35729839..35730649	14	35729839	35730649	0	0.0137196	0	0	0.00418364	0	Intergenic	14_35729839_35730649	35730244	SNORA17	+	14	37224869	37225001	1494625	Downstream	37224869	0.952925
35729839..35730649	14	35729839	35730649	0	0.0137196	0	0	0.00418364	0	Intergenic	14_35729839_35730649	35730244	SNORA17	-	14	37437490	37437620	1707376	Downstream	37437620	0.952925
140856661..140857287	X	140856661	140857287	0.00202449	0.00479196	0	0.00229987	0	0	Intergenic	X_140856661_140857287	140856974	Eif2c5	+	X	140776235	140796880	80739	Upstream	140776235	0.952919
61296441-61299434	1	61296441	61299434	0.00033	0	0.00086	0.00101609	0.0095896	0.000714	Intergenic	1_61296441_61299434	61297937	Sumo1	-	1	59639434	59670834	1627103	Upstream	59670834	-0.793434
66493775..66496059	14	66493775	66496059	0.0010527	0	0.00104093	0	0.0065705	0.00211046	Intergenic	14_66493775_66496059	66494917	Gm6878	-	14	67304888	67314711	819794	Downstream	67314711	0.952873
72483858..72485063	10	72483858	72485063	0	0	0	0.00119571	0	0	Intergenic	10_72483858_72485063	72484460	Ipmk	+	10	71347763	71433327	1136697	Upstream	71347763	0.952867
22721292..22722513	2	22721292	22722513	0.00612344	0	0	0	0.00710215	0	Intergenic	2_22721292_22722513	22721902	Acbd5	+	2	23068168	23114510	346266	Downstream	23068168	-0.952798
86409575..86410697	8	86409575	86410697	0	0	0	0.00155527	0	0	Intergenic	8_86409575_86410697	86410136	Wdr83os	+	8	85080740	85082339	1329396	Upstream	85080740	-0.952794
58483035..58484934	7	58483035	58484934	0	0	0	0	0.000876	0	Intergenic	7_58483035_58484934	58483985	AC169674.31	-	7	59362628	59362706	878721	Downstream	59362706	0.952763
152287640-152289047	1	152287640	152289047	0.0277245	0.0174551	0.0167506	0.020286	0.0288532	0.0162527	Intergenic	1_152287640_152289047	152288344	Ivns1abp	+	1	151344498	151364445	943846	Upstream	151344498	-0.792749
133824757-133826262	1	133824757	133826262	0.0111349	0.0167025	0.00945886	0.0186587	0.0147323	0.0114253	Intergenic	1_133824757_133826262	133825509	Tmem183a	-	1	134346097	134361999	536490	Downstream	134361999	-0.792322
57054650..57057156	13	57054650	57057156	0	0.00244561	0.00102731	0.00515058	0.00426769	0.00140951	Intergenic	13_57054650_57057156	57055903	Fam193b	-	13	55539319	55571120	1484783	Upstream	55571120	0.952702
63254874-63258387	1	63254874	63258387	0.0111286	0.00491114	0.00911234	0.0151245	0.0144864	0.0085995	Intergenic	1_63254874_63258387	63256630	Pard3b	+	1	61638824	62642284	1617806	Upstream	61638824	0.791765
104911340..104914287	12	104911340	104914287	0.00385082	0.00540972	0.00274824	0.00976929	0.00714988	0.00405668	Intergenic	12_104911340_104914287	104912814	Serpina1e	-	12	103946931	103958975	953839	Upstream	103958975	0.952609
165017063..165019846	1	165017063	165019846	0.0112975	0.00636999	0.0152816	0.0205633	0.0120349	0.00920853	Intergenic	1_165017063_165019846	165018455	Ntmt2	-	1	163702257	163725232	1293223	Upstream	163725232	0.952606
35467893-35470256	1	35467893	35470256	0.0039528	0.00470668	0.00229466	0.00295528	0.00412693	0.00101997	Intergenic	1_35467893_35470256	35469075	D430040D24Rik	+	1	36558359	36565613	1089284	Downstream	36558359	0.791259
143051062-143051627	1	143051062	143051627	0.00448535	0	0.0017279	0.0119449	0.00708862	0.00425197	Intergenic	1_143051062_143051627	143051344	Glrx2	+	1	143739029	143749676	687685	Downstream	143739029	-0.790768
77284083..77285034	10	77284083	77285034	0.00252671	0	0.0030819	0	0.0117196	0	Intergenic	10_77284083_77285034	77284559	Gm10024	+	10	77711457	77712009	426898	Downstream	77711457	0.952393
77284083..77285034	10	77284083	77285034	0.00252671	0	0.0030819	0	0.0117196	0	Intergenic	10_77284083_77285034	77284559	Krtap12-1	+	10	77720586	77721256	436027	Downstream	77720586	0.952393
105556804..105557961	11	105556804	105557961	0.0194092	0.0181633	0.0274242	0.0324785	0.0315871	0.0204217	Intergenic	11_105556804_105557961	105557382	Gm10840	+	11	106160850	106161158	603468	Downstream	106160850	0.95239
64770548..64776601	9	64770548	64776601	0.0495545	0.0690001	0.0727177	0.0820415	0.090985	0.0557503	Intergenic	9_64770548_64776601	64773574	Dpp8	+	9	65032458	65082650	258884	Downstream	65032458	-0.95237
57846557..57848695	15	57846557	57848695	0.0392157	0.0334339	0.0473268	0.0737502	0.0451375	0.0426198	Intergenic	15_57846557_57848695	57847626	Fbxo32	-	15	58175879	58214892	367266	Downstream	58214892	0.952278
132157647-132158081	1	132157647	132158081	0.0204264	0	0.00273394	0.0040151	0.00697437	0.0217685	Intergenic	1_132157647_132158081	132157864	Tmcc2	-	1	132356315	132391281	233417	Downstream	132391281	0.789054
60850843..60852003	1	60850843	60852003	0	0.00258791	0.00409738	0.0024841	0	0	Intergenic	1_60850843_60852003	60851423	Carf	+	1	60098247	60151032	753176	Upstream	60098247	-0.952186
118294252..118297056	11	118294252	118297056	0.0271042	0.0319915	0.0265054	0.054819	0.0460897	0.0373423	Intergenic	11_118294252_118297056	118295654	Tk1	-	11	117815526	117826092	469562	Upstream	117826092	0.952181
84468773..84470029	15	84468773	84470029	0.00493459	0.00719505	0.00283834	0.00229438	0.0106956	0.00639416	Intergenic	15_84468773_84470029	84469401	Scube1	-	15	83602583	83725021	744380	Upstream	83725021	0.952148
61029688..61031191	7	61029688	61031191	0.184234	0.18372	0.181448	0.21006	0.242211	0.185972	Intergenic	7_61029688_61031191	61030440	AC169674.22	-	7	59364496	59364574	1665866	Upstream	59364574	0.952087
102729125..102729795	11	102729125	102729795	0.0464084	0.0309228	0.026909	0.0190255	0.0190084	0.0298562	Intergenic	11_102729125_102729795	102729460	Vat1	-	11	101458745	101466230	1263230	Upstream	101466230	0.952073
79400543..79401263	1	79400543	79401263	0	0.00208361	0.00300948	0.00400005	0.00741962	0	Intergenic	1_79400543_79401263	79400903	Acsl3	+	1	78657825	78706987	743078	Upstream	78657825	-0.951986
78813886..78815552	7	78813886	78815552	0.0392087	0.0422858	0.0360049	0.0671155	0.0644548	0.0339807	Intergenic	7_78813886_78815552	78814719	Pex11a	-	7	79735957	79743131	928412	Downstream	79743131	-0.95197
175823365-175825149	1	175823365	175825149	0.00426674	0	0.00121559	0.00161571	0.00373029	0.00119819	Intergenic	1_175823365_175825149	175824257	Wdr64	+	1	175698593	175815734	125664	Upstream	175698593	0.787773
74001417..74002984	9	74001417	74002984	0.00972334	0.00466773	0.007365	0.0193803	0.00553497	0.0100163	Intergenic	9_74001417_74002984	74002201	AC100600.1	+	9	74870749	74870842	868548	Downstream	74870749	0.951816
61296441-61299434	1	61296441	61299434	0.00033	0	0.00086	0.00101609	0.0095896	0.000714	Intergenic	1_61296441_61299434	61297937	Gm11608	-	1	63266848	63273120	1975183	Downstream	63273120	0.787474
96550883..96552221	3	96550883	96552221	0	0	0	0.00107694	0	0	Intergenic	3_96550883_96552221	96551552	Ankrd34a	+	3	96596636	96599775	45084	Downstream	96596636	-0.951759
30656066..30656403	1	30656066	30656403	0	0	0	0.00900055	0	0	Intergenic	1_30656066_30656403	30656234	4931428L18Rik	-	1	31141078	31222661	566427	Downstream	31222661	0.951696
59177169..59179983	7	59177169	59179983	0.0340874	0.0354366	0.021582	0.0442875	0.0850227	0.0333652	Intergenic	7_59177169_59179983	59178576	AC171272.17	-	7	59470034	59470112	291536	Downstream	59470112	0.951679
11434813..11436012	X	11434813	11436012	0.00908036	0.00939047	0.0134111	0	0.00505642	0.00771593	Intergenic	X_11434813_11436012	11435413	H2al1o	-	X	9571960	9572391	1863022	Upstream	9572391	0.951646
75632029..75634353	10	75632029	75634353	0.0191307	0.0317762	0.0280498	0.0328565	0.0361511	0.0244831	Intergenic	10_75632029_75634353	75633191	Mir678	-	10	76207326	76207409	574218	Downstream	76207409	-0.951585
54577901-54580333	1	54577901	54580333	0.00594194	0.00123492	0.00195039	0.00355615	0.000684	0.00247477	Intergenic	1_54577901_54580333	54579117	Pms1	-	1	53189187	53297018	1282099	Upstream	53297018	-0.785438
23381352..23382406	18	23381352	23382406	0.100067	0.107546	0.113759	0.183362	0.202221	0.12161	Intergenic	18_23381352_23382406	23381879	Asxl3	+	18	22344883	22530227	1036996	Upstream	22344883	0.951507
50031628..50035004	6	50031628	50035004	0.0104161	0.0104188	0.0115743	0.0141267	0.0103176	0.0111378	Intergenic	6_50031628_50035004	50033316	AC153815.1	+	6	48420769	48420842	1612547	Upstream	48420769	0.951505
87168354-87171004	1	87168354	87171004	0.00226842	0.00231276	0.00743491	0.0056185	0.00556263	0.00259277	Intergenic	1_87168354_87171004	87169679	C130026I21Rik	-	1	84992690	85270566	1899113	Upstream	85270566	0.785011
59177169..59179983	7	59177169	59179983	0.0340874	0.0354366	0.021582	0.0442875	0.0850227	0.0333652	Intergenic	7_59177169_59179983	59178576	AC169674.46	-	7	59379451	59379529	200953	Downstream	59379529	0.951452
125284837..125285949	8	125284837	125285949	0.00115737	0.00124962	0	0.00627698	0.00240321	0	Intergenic	8_125284837_125285949	125285393	Gm16237	-	8	125224400	125227323	58070	Upstream	125227323	0.951413
99505021..99507101	X	99505021	99507101	0.00551042	0.00280981	0.00748629	0.00583626	0.0146127	0.00727287	Intergenic	X_99505021_99507101	99506061	P2ry4	-	X	100590154	100594869	1088808	Downstream	100594869	-0.951367
127675807..127676245	4	127675807	127676245	0.0135955	0	0	0.0131391	0.0136767	0.00548204	Intergenic	4_127675807_127676245	127676026	Trappc3	+	4	126262325	126275883	1413701	Upstream	126262325	-0.951311
38859542-38861569	1	38859542	38861569	0.0540522	0.0637553	0.0533414	0.0758096	0.071146	0.0466565	Intergenic	1_38859542_38861569	38860556	Chst10	-	1	38863877	38898160	37604	Downstream	38898160	-0.782422
107852666..107854039	3	107852666	107854039	0.00647079	0.00964131	0.00885268	0.0207965	0.0287293	0.00695565	Intergenic	3_107852666_107854039	107853352	Atxn7l2	-	3	108202222	108210934	357582	Downstream	108210934	0.951295
133083584..133088945	4	133083584	133088945	0.214268	0.222557	0.236757	0.31221	0.28199	0.218054	Intergenic	4_133083584_133088945	133086264	Zdhhc18	-	4	133605299	133650154	563890	Downstream	133650154	0.951267
92973153..92976760	15	92973153	92976760	0.000667	0.00168241	0.00340092	0.00208603	0.00613173	0.0054861	Intergenic	15_92973153_92976760	92974957	Muc19	+	15	91838326	91936388	1136631	Upstream	91838326	0.951267
145830238..145831108	6	145830238	145831108	0.119608	0.143002	0.163562	0.18837	0.252932	0.134817	Intergenic	6_145830238_145831108	145830673	Gm15704	-	6	145738693	145746273	84400	Upstream	145746273	0.951213
31999481..32000334	15	31999481	32000334	0	0	0	0	0.00389846	0.00418107	Intergenic	15_31999481_32000334	31999907	5S_rRNA	+	15	30590287	30590405	1409620	Upstream	30590287	0.951209
31999481..32000334	15	31999481	32000334	0	0	0	0	0.00389846	0.00418107	Intergenic	15_31999481_32000334	31999907	5S_rRNA	-	15	33589606	33589736	1589829	Downstream	33589736	0.951209
35590956..35592071	17	35590956	35592071	0.0130567	0.0129714	0.0134491	0.00531024	0.00304026	0.0101615	Intergenic	17_35590956_35592071	35591514	H2-M10.2	-	17	36284227	36286490	694976	Downstream	36286490	-0.951195
110991818..110992503	12	110991818	110992503	0.0103329	0.00893751	0.00520086	0	0	0	Intergenic	12_110991818_110992503	110992160	Gm26922	+	12	109654627	109654698	1337533	Upstream	109654627	-0.951192
102729125..102729795	11	102729125	102729795	0.0464084	0.0309228	0.026909	0.0190255	0.0190084	0.0298562	Intergenic	11_102729125_102729795	102729460	Gosr2	-	11	103676849	103697898	968438	Downstream	103697898	0.951172
60398073..60400272	14	60398073	60400272	0.0643867	0.0683769	0.0549671	0.0529707	0.0910112	0.0458466	Intergenic	14_60398073_60400272	60399173	Phf11	-	14	59244441	59260216	1138957	Upstream	59260216	0.951148
66987261-66988645	1	66987261	66988645	0.0436874	0.042496	0.0573834	0.0531565	0.0491198	0.058792	Intergenic	1_66987261_66988645	66987953	U6atac	-	1	68384942	68385035	1397082	Downstream	68385035	0.781994
28334953..28337897	2	28334953	28337897	0.00262442	0.00198547	0.00168217	0.0048965	0.00556175	0.000395	Intergenic	2_28334953_28337897	28336425	Cercam	+	2	29869164	29882840	1532739	Downstream	29869164	0.951073
126861763..126862727	10	126861763	126862727	0.0479189	0.0477151	0.0458219	0.0757847	0.0519011	0.0472787	Intergenic	10_126861763_126862727	126862245	AC090489.2	+	10	128402758	128402833	1540513	Downstream	128402758	0.95106
102374021..102374877	5	102374021	102374877	0.0398271	0.0218547	0.0356206	0.0586761	0.0952772	0.0421198	Intergenic	5_102374021_102374877	102374449	Mapk10	-	5	102907948	103211334	836885	Downstream	103211334	0.951016
80061899-80062397	1	80061899	80062397	0	0	0	0.00350014	0.00679946	0	Intergenic	1_80061899_80062397	80062148	Ap1s3	-	1	79606876	79671972	390176	Upstream	79671972	0.78139
153717755-153718747	1	153717755	153718747	0.0351246	0.0367206	0.0199835	0.0214218	0.0239876	0.0164626	Intergenic	1_153717755_153718747	153718251	Rgs16	+	1	153740349	153745468	22098	Downstream	153740349	0.78025
9132537..9133966	10	9132537	9133966	0.165684	0.100128	0.140965	0.257845	0.385271	0.157899	Intergenic	10_9132537_9133966	9133251	Stxbp5	-	10	9755547	9901079	767828	Downstream	9901079	0.950948
100175025..100176476	5	100175025	100176476	0	0	0	0.00240574	0.00233673	0	Intergenic	5_100175025_100176476	100175751	Gm16226	+	5	99682410	99715774	493341	Upstream	99682410	0.950929
35590956..35592071	17	35590956	35592071	0.0130567	0.0129714	0.0134491	0.00531024	0.00304026	0.0101615	Intergenic	17_35590956_35592071	35591514	Gm20463	+	17	34601151	34601576	990363	Upstream	34601151	0.950768
9134480..9134975	10	9134480	9134975	0.135297	0.144632	0.149525	0.211727	0.363953	0.177864	Intergenic	10_9134480_9134975	9134728	Ginm1	-	10	7767947	7792800	1341928	Upstream	7792800	-0.950754
61054612..61056807	7	61054612	61056807	0.261658	0.216978	0.22481	0.251943	0.375558	0.268085	Intergenic	7_61054612_61056807	61055710	AC171272.13	-	7	59529643	59529721	1525989	Upstream	59529721	0.950713
136051211..136052199	5	136051211	136052199	0.00130248	0	0	0	0	0	Intergenic	5_136051211_136052199	136051705	Castor2	+	5	134099711	134144343	1951994	Upstream	134099711	0.95064
133431841..133433466	5	133431841	133433466	0.00242727	0	0	0	0	0	Intergenic	5_133431841_133433466	133432653	Castor2	+	5	134099711	134144343	667058	Downstream	134099711	0.95064
193461093-193461564	1	193461093	193461564	0.0109165	0.00954839	0.00480025	0	0	0	Intergenic	1_193461093_193461564	193461329	Mir29c	+	1	195037547	195037634	1576218	Downstream	195037547	-0.780011
99678036..99678745	6	99678036	99678745	0.254846	0.296998	0.291822	0.401746	0.480424	0.257402	Intergenic	6_99678036_99678745	99678390	Foxp1	-	6	98925338	99522721	155669	Upstream	99522721	0.950615
78548078..78549389	15	78548078	78549389	0.00867751	0.0100585	0.0104963	0.022972	0.0148721	0.011527	Intergenic	15_78548078_78549389	78548734	1110038F14Rik	+	15	76948539	76950729	1600195	Upstream	76948539	-0.950549
63254874-63258387	1	63254874	63258387	0.0111286	0.00491114	0.00911234	0.0151245	0.0144864	0.0085995	Intergenic	1_63254874_63258387	63256630	Eef1b2	+	1	63176825	63180486	79805	Upstream	63176825	-0.778761
132858143..132860431	1	132858143	132860431	0.00215527	0.00376971	0.00448626	0.0057102	0.00206654	0.00101706	Intergenic	1_132858143_132860431	132859287	Pm20d1	+	1	131797381	131821473	1061906	Upstream	131797381	0.950526
54227626..54229718	14	54227626	54229718	0.0284404	0.0196873	0.0339675	0.0478292	0.036293	0.0447853	Intergenic	14_54227626_54229718	54228672	Traj12	+	14	54206553	54206610	22119	Upstream	54206553	-0.950518
102784140..102784865	15	102784140	102784865	0.00893312	0.00633381	0.00341183	0.0235429	0.0152364	0.00626719	Intergenic	15_102784140_102784865	102784502	Krt18	+	15	102028216	102032026	756286	Upstream	102028216	-0.950514
38849329-38850789	1	38849329	38850789	0.0125016	0.0235326	0.0125644	0.0185711	0.0126833	0.0272617	Intergenic	1_38849329_38850789	38850059	Pdcl3	+	1	38987814	38997236	137755	Downstream	38987814	0.778446
170318773..170320193	2	170318773	170320193	0.0389549	0.0241822	0.0276259	0.026722	0.0339362	0.0496218	Intergenic	2_170318773_170320193	170319483	Pfdn4	+	2	170496428	170519123	176945	Downstream	170496428	0.950446
61054612..61056807	7	61054612	61056807	0.261658	0.216978	0.22481	0.251943	0.375558	0.268085	Intergenic	7_61054612_61056807	61055710	AC221015.2	-	7	59781780	59781873	1273837	Upstream	59781873	0.950424
61029688..61031191	7	61029688	61031191	0.184234	0.18372	0.181448	0.21006	0.242211	0.185972	Intergenic	7_61029688_61031191	61030440	AC172750.9	-	7	59899687	59899780	1130660	Upstream	59899780	0.950378
61179328-61181969	1	61179328	61181969	0.00337944	0.000569	0.0028499	0.00494726	0.004841	0.00315843	Intergenic	1_61179328_61181969	61180648	Abi2	+	1	60409619	60481162	771029	Upstream	60409619	-0.77832
153717755-153718747	1	153717755	153718747	0.0351246	0.0367206	0.0199835	0.0214218	0.0239876	0.0164626	Intergenic	1_153717755_153718747	153718251	Rnasel	+	1	153749426	153764221	31175	Downstream	153749426	0.777974
167472929-167474593	1	167472929	167474593	0.000762	0.00180454	0.00452218	0.0080726	0.00403737	0.004081	Intergenic	1_167472929_167474593	167473761	Rcsd1	-	1	165648945	165708094	1765667	Upstream	165708094	0.777151
78548078..78549389	15	78548078	78549389	0.00867751	0.0100585	0.0104963	0.022972	0.0148721	0.011527	Intergenic	15_78548078_78549389	78548734	Nol12	+	15	78934933	78943634	386199	Downstream	78934933	-0.950313
149316405..149318372	5	149316405	149318372	0	0.000763	0.00251727	0.00625173	0.00271827	0.0036287	Intergenic	5_149316405_149318372	149317389	Gm8615	-	5	149155446	149156081	161308	Upstream	149156081	0.950305
66707523..66709196	9	66707523	66709196	0.0234658	0.0175734	0.0184567	0.0219626	0.0259212	0.0168697	Intergenic	9_66707523_66709196	66708359	Slc51b	-	9	65412753	65422773	1285586	Upstream	65422773	0.950286
31813778..31815449	17	31813778	31815449	0.00423946	0.00179699	0.00388003	0.00344981	0.00319949	0.0110258	Intergenic	17_31813778_31815449	31814614	Gm17572	+	17	31950549	31950968	135935	Downstream	31950549	0.950278
32041628..32042387	4	32041628	32042387	0.0304751	0.0250177	0.0239053	0.0426967	0.0351707	0.016702	Intergenic	4_32041628_32042387	32042008	Rragd	+	4	32983037	33022180	941029	Downstream	32983037	-0.95026
9524293..9525657	10	9524293	9525657	0.127357	0.185428	0.158323	0.273602	0.348069	0.160182	Intergenic	10_9524293_9525657	9524975	Stxbp5	-	10	9755547	9901079	376104	Downstream	9901079	0.950222
54900515..54900972	14	54900515	54900972	0.0360953	0.0226071	0.0205068	0.0912441	0.024859	0.042965	Intergenic	14_54900515_54900972	54900743	Trdv4	+	14	54075004	54075515	825739	Upstream	54075004	0.950177
182561944-182563864	1	182561944	182563864	0.000626	0.00234609	0.00472928	0.00150132	0.0017331	0.00610886	Intergenic	1_182561944_182563864	182562904	Cnih3	+	1	181352628	181460641	1210276	Upstream	181352628	0.776463
87164506-87165574	1	87164506	87165574	0.0134884	0.0257824	0.006664	0	0.011233	0.0102585	Intergenic	1_87164506_87165574	87165040	n-R5s215	+	1	85674882	85674985	1490158	Upstream	85674882	-0.776236
135502257..135503865	6	135502257	135503865	0	0	0	0.00830544	0.000831	0.00144689	Intergenic	6_135502257_135503865	135503061	Hebp1	-	6	135137519	135168215	334846	Upstream	135168215	-0.950131
96551562..96552112	15	96551562	96552112	0.113761	0.0811007	0.0912992	0.0445393	0.121507	0.0837332	Intergenic	15_96551562_96552112	96551837	Snora2b	-	15	98526346	98526482	1974645	Downstream	98526482	-0.950129
132168049-132168601	1	132168049	132168601	0.00459079	0.00754516	0	0.0162177	0.00483684	0.02135	Intergenic	1_132168049_132168601	132168325	Gm8618	+	1	134109368	134109799	1941043	Downstream	134109368	-0.774921
79572672..79574910	7	79572672	79574910	0.00521467	0.0107993	0.00860673	0.0192732	0.00565548	0.00617688	Intergenic	7_79572672_79574910	79573791	Fes	-	7	80377758	80387946	814155	Downstream	80387946	0.950117
59177169..59179983	7	59177169	59179983	0.0340874	0.0354366	0.021582	0.0442875	0.0850227	0.0333652	Intergenic	7_59177169_59179983	59178576	AC168073.15	-	7	59619017	59619095	440519	Downstream	59619095	0.950108
110152275..110153352	4	110152275	110153352	0.00300809	0.00400226	0.0050273	0.00697092	0.00562867	0.00223674	Intergenic	4_110152275_110153352	110152813	Faf1	+	4	109676588	109963960	476225	Upstream	109676588	0.950102
8897872..8899805	10	8897872	8899805	0.0374479	0.0369721	0.0376852	0.0649571	0.0839167	0.0477432	Intergenic	10_8897872_8899805	8898838	Stxbp5	-	10	9755547	9901079	1002241	Downstream	9901079	0.950093
76307901..76309087	14	76307901	76309087	0.00300167	0.00633695	0.00564555	0.0148446	0.0135203	0.00766249	Intergenic	14_76307901_76309087	76308494	Enox1	+	14	77156763	77721760	848269	Downstream	77156763	0.950088
35941461..35943164	18	35941461	35943164	0.0217568	0.024728	0.0199301	0.0406063	0.0360747	0.028377	Intergenic	18_35941461_35943164	35942313	Nrg2	-	18	36017707	36197380	255067	Downstream	36197380	0.950076
112060554..112061635	9	112060554	112061635	0.0208664	0.0515632	0.0359914	0.0440812	0.0479188	0.0555674	Intergenic	9_112060554_112061635	112061094	Gm10030	+	9	111004811	111006830	1056283	Upstream	111004811	0.950048
29237276..29238835	6	29237276	29238835	0.00154194	0	0	0	0	0	Intergenic	6_29237276_29238835	29238056	Tspan33	+	6	29694222	29718559	456166	Downstream	29694222	0.949989
54526993..54528217	14	54526993	54528217	0.0104848	0.0119494	0.000971	0.0181546	0.00543557	0.00583709	Intergenic	14_54526993_54528217	54527605	AC161872.1	+	14	53598908	53599410	928697	Upstream	53598908	0.949931
63366443-63369241	1	63366443	63369241	0.00420363	0.00958887	0.00408952	0.00461326	0.00787878	0.00328905	Intergenic	1_63366443_63369241	63367842	SNORA17	+	1	63032706	63032819	335136	Upstream	63032706	0.774667
5578594..5579053	16	5578594	5579053	0.00817439	0.0244969	0.0128828	0.0170238	0.0514361	0.0217962	Intergenic	16_5578594_5579053	5578824	Rbfox1	+	16	6809222	7412479	1230398	Downstream	6809222	0.949865
29370491..29370954	12	29370491	29370954	0.0863535	0.04078	0.0881452	0.099025	0.100281	0.0836989	Intergenic	12_29370491_29370954	29370723	SNORA17	+	12	27631803	27631927	1738920	Upstream	27631803	-0.949855
29370491..29370954	12	29370491	29370954	0.0863535	0.04078	0.0881452	0.099025	0.100281	0.0836989	Intergenic	12_29370491_29370954	29370723	SNORA17	+	12	28350263	28350394	1020460	Upstream	28350263	-0.949855
29370491..29370954	12	29370491	29370954	0.0863535	0.04078	0.0881452	0.099025	0.100281	0.0836989	Intergenic	12_29370491_29370954	29370723	SNORA17	+	12	31057075	31057207	1686352	Downstream	31057075	-0.949855
156494527-156495069	1	156494527	156495069	0.00233767	0	0	0	0.00985183	0	Intergenic	1_156494527_156495069	156494798	Tor1aip1	-	1	156004599	156036480	458318	Upstream	156036480	-0.774095
129268191..129270562	5	129268191	129270562	0.0125987	0.00762183	0.0146062	0.0179024	0.0202915	0.00251992	Intergenic	5_129268191_129270562	129269377	AC114657.1	+	5	129584155	129584229	314778	Downstream	129584155	-0.949826
128549213..128552436	7	128549213	128552436	0.00293307	0.00181365	0.00434926	0.0057034	0.00414822	0.00800195	Intergenic	7_128549213_128552436	128550825	Itgal	+	7	127296260	127335137	1254565	Upstream	127296260	-0.949787
150535055-150535824	1	150535055	150535824	0.00312393	0.00593227	0.0015445	0.00226827	0	0.00302343	Intergenic	1_150535055_150535824	150535439	Prg4	-	1	150449412	150466165	69274	Upstream	150466165	0.773997
24077014..24078330	5	24077014	24078330	0	0.00422422	0.00195555	0.00795703	0.00203096	0.00183083	Intergenic	5_24077014_24078330	24077672	Gm16110	+	5	22334442	22336118	1743230	Upstream	22334442	0.949756
73251618-73252391	1	73251618	73252391	0.0084277	0.00396068	0.00252711	0	0	0	Intergenic	1_73251618_73252391	73252004	Gm15841	+	1	74902371	74907653	1650367	Downstream	74902371	0.773767
129965428..129968480	4	129965428	129968480	0.15309	0.131346	0.120823	0.148545	0.224616	0.143896	Intergenic	4_129965428_129968480	129966954	Tmem39b	-	4	129676355	129696838	270116	Upstream	129696838	0.949694
108861994..108862646	11	108861994	108862646	0.254884	0.348549	0.346865	0.632362	0.661925	0.310716	Intergenic	11_108861994_108862646	108862320	Cep112it	+	11	108820333	108826942	41987	Upstream	108820333	0.949682
38789366..38790186	1	38789366	38790186	0.118237	0.136404	0.160107	0.194466	0.158332	0.146121	Intergenic	1_38789366_38790186	38789776	4930439A04Rik	-	1	37329667	37334172	1455604	Upstream	37334172	0.949661
23358636-23360142	1	23358636	23360142	0.0331026	0.0122937	0.0283047	0.0266239	0.019141	0.0339696	Intergenic	1_23358636_23360142	23359389	SNORA17	+	1	23245211	23245331	114178	Upstream	23245211	-0.773701
28334953..28337897	2	28334953	28337897	0.00262442	0.00198547	0.00168217	0.0048965	0.00556175	0.000395	Intergenic	2_28334953_28337897	28336425	Barhl1	-	2	28907679	28916668	580243	Downstream	28916668	0.949646
9568750..9570632	10	9568750	9570632	0.0985083	0.147696	0.131681	0.279421	0.322775	0.162423	Intergenic	10_9568750_9570632	9569691	Stxbp5	-	10	9755547	9901079	331388	Downstream	9901079	0.949641
127923969..127924828	10	127923969	127924828	0.0589073	0.04699	0.0223176	0.057501	0.0481832	0.0393332	Intergenic	10_127923969_127924828	127924399	U6atac	-	10	127138529	127138617	785782	Upstream	127138617	-0.949569
84662274..84667091	15	84662274	84667091	0.339101	0.40438	0.411625	0.558683	0.503061	0.353746	Intergenic	15_84662274_84667091	84664682	Cyb5r3	-	15	83153494	83172592	1492090	Upstream	83172592	-0.949555
58483035..58484934	7	58483035	58484934	0	0	0	0	0.000876	0	Intergenic	7_58483035_58484934	58483985	AC168073.41	-	7	59600776	59600854	1116869	Downstream	59600854	0.949517
89120886..89121380	6	89120886	89121380	0.0190818	0.00280975	0.00260147	0.00291317	0.0170074	0.0305476	Intergenic	6_89120886_89121380	89121133	Rab43	-	6	87788853	87812164	1308969	Upstream	87812164	-0.949516
70685063..70688652	10	70685063	70688652	0.00352771	0.00836402	0.0143923	0.01159	0.00897813	0.00838406	Intergenic	10_70685063_70688652	70686857	Ccdc6	+	10	70097121	70193200	589736	Upstream	70097121	0.949458
37078386..37080451	17	37078386	37080451	0.393607	0.401562	0.41603	0.586887	0.535498	0.482978	Intergenic	17_37078386_37080451	37079418	Gm16181	+	17	35220834	35224134	1858584	Upstream	35220834	-0.949403
104076121..104077784	8	104076121	104077784	0.00957416	0.0054902	0.00577325	0.00182824	0.00864839	0.00860549	Intergenic	8_104076121_104077784	104076953	Exoc3l	-	8	105289924	105296098	1219145	Downstream	105296098	0.949401
114552965..114555902	11	114552965	114555902	0.00454032	0.00156513	0.000739	0.00646592	0.00364162	0	Intergenic	11_114552965_114555902	114554433	Caskin2	-	11	115799183	115813639	1259206	Downstream	115813639	0.949352
179628832..179629457	1	179628832	179629457	0.0803361	0.0892848	0.0968615	0.149028	0.165166	0.0945021	Intergenic	1_179628832_179629457	179629144	Sde2	+	1	180851151	180868097	1222007	Downstream	180851151	-0.949172
166215285..166216975	2	166215285	166216975	0	0.00717933	0.0108754	0.00170552	0.00158177	0.00268799	Intergenic	2_166215285_166216975	166216130	Adnp	-	2	168180986	168207112	1990982	Downstream	168207112	-0.949096
193461093-193461564	1	193461093	193461564	0.0109165	0.00954839	0.00480025	0	0	0	Intergenic	1_193461093_193461564	193461329	Utp25	-	1	193104403	193130251	331078	Upstream	193130251	-0.773549
135181002-135182147	1	135181002	135182147	0	0	0.00512037	0.00703003	0.00586581	0.00210001	Intergenic	1_135181002_135182147	135181574	Ddx59	+	1	136415271	136440158	1233697	Downstream	136415271	-0.773403
125274930..125276428	4	125274930	125276428	0.012717	0.00980587	0.0102458	0.00233031	0.00801075	0.010656	Intergenic	4_125274930_125276428	125275679	AL626775.1	+	4	125106256	125106337	169423	Upstream	125106256	-0.948977
38859542-38861569	1	38859542	38861569	0.0540522	0.0637553	0.0533414	0.0758096	0.071146	0.0466565	Intergenic	1_38859542_38861569	38860556	Lipt1	+	1	37871738	37877387	988818	Upstream	37871738	-0.772924
111495812..111497027	9	111495812	111497027	0.0123382	0.00457508	0.004461	0.00380807	0.00608971	0.00741513	Intergenic	9_111495812_111497027	111496420	Kif9	+	9	110476994	110525179	1019426	Upstream	110476994	0.948911
82478673..82479330	11	82478673	82479330	0.0233003	0.00465892	0.0138248	0.00438304	0.0050597	0.010853	Intergenic	11_82478673_82479330	82479001	Unc45bos	-	11	82924903	82933382	454381	Downstream	82933382	-0.948904
191301687-191302134	1	191301687	191302134	0.03074	0.0298183	0.0301682	0.0116958	0.0104167	0.0292824	Intergenic	1_191301687_191302134	191301911	Nenf	-	1	191306789	191318194	16283	Downstream	191318194	0.772899
9228686..9229736	10	9228686	9229736	0.123679	0.153807	0.200136	0.297063	0.451446	0.158415	Intergenic	10_9228686_9229736	9229211	Samd5	-	10	9627259	9675208	445997	Downstream	9675208	0.948839
109983332..109985031	8	109983332	109985031	0.0654169	0.0697142	0.069334	0.0208577	0.037523	0.0551808	Intergenic	8_109983332_109985031	109984182	Gm20686	-	8	108918264	108921874	1062308	Upstream	108921874	-0.948832
107636334..107637165	4	107636334	107637165	0.0150841	0.0160321	0.0175555	0.0307808	0.0379232	0.0172385	Intergenic	4_107636334_107637165	107636750	Lrp8	+	4	107802261	107876840	165511	Downstream	107802261	0.948781
71191616..71192407	2	71191616	71192407	0.0156873	0.00175609	0.00821906	0.00192057	0.00210182	0	Intergenic	2_71191616_71192407	71192012	Map3k20	+	2	72285637	72442610	1093625	Downstream	72285637	-0.948778
154167468-154168353	1	154167468	154168353	0	0	0.00581367	0.00325512	0.00375766	0	Intergenic	1_154167468_154168353	154167910	Xpr1	-	1	155275701	155417415	1249505	Downstream	155417415	-0.772592
38789366..38790186	1	38789366	38790186	0.118237	0.136404	0.160107	0.194466	0.158332	0.146121	Intergenic	1_38789366_38790186	38789776	Rev1	-	1	38052787	38129662	660114	Upstream	38129662	0.948698
97890949..97893997	13	97890949	97893997	0.0200178	0.029172	0.0358553	0.0353909	0.0420317	0.0400452	Intergenic	13_97890949_97893997	97892473	Gfm2	+	13	97137937	97181195	754536	Upstream	97137937	0.948682
115056046..115062511	6	115056046	115062511	0.00885364	0.00633293	0.00954967	0.0103872	0.00723148	0.0102646	Intergenic	6_115056046_115062511	115059278	Snora7a	-	6	115807975	115808114	748836	Downstream	115808114	-0.948659
4764140..4764733	11	4764140	4764733	0.0907556	0.117219	0.161311	0.2455	0.210278	0.0952036	Intergenic	11_4764140_4764733	4764436	Gm11399	+	11	3142048	3143363	1622388	Upstream	3142048	0.948656
24343296..24344871	7	24343296	24344871	0	0	0.00163417	0	0.00169719	0.00147718	Intergenic	7_24343296_24344871	24344084	Cd79a	+	7	24897381	24902197	553297	Downstream	24897381	-0.948604
102475544..102476215	2	102475544	102476215	0.0126274	0.00912371	0.00353947	0.0184438	0.00495429	0.0298084	Intergenic	2_102475544_102476215	102475880	Gm13881	+	2	103912024	103918960	1436144	Downstream	103912024	-0.948589
50005516..50006677	9	50005516	50006677	0	0.00258568	0.00504986	0.00548811	0.00230187	0	Intergenic	9_50005516_50006677	50006096	Nnmt	-	9	48591877	48605153	1400943	Upstream	48605153	-0.948584
193541684-193543019	1	193541684	193543019	0.00180047	0	0.00192774	0.00693205	0.00449406	0.00540408	Intergenic	1_193541684_193543019	193542352	Rcor3	-	1	192098656	192138010	1404342	Upstream	192138010	0.771659
53950535..53952355	4	53950535	53952355	0.00610709	0.00420863	0.00421564	0.00237565	0.00628915	0.0152059	Intergenic	4_53950535_53952355	53951445	Or13d1	+	4	52970623	52971567	980822	Upstream	52970623	0.948559
132858143..132860431	1	132858143	132860431	0.00215527	0.00376971	0.00448626	0.0057102	0.00206654	0.00101706	Intergenic	1_132858143_132860431	132859287	Atp2b4	-	1	133702674	133801041	941754	Downstream	133801041	-0.948535
58483035..58484934	7	58483035	58484934	0	0	0	0	0.000876	0	Intergenic	7_58483035_58484934	58483985	AC171272.1	-	7	59481219	59481297	997312	Downstream	59481297	0.948473
22327158..22328438	9	22327158	22328438	0.00495875	0.0141526	0.00659125	0.0160067	0.0109511	0.00515659	Intergenic	9_22327158_22328438	22327798	Icam5	+	9	21032038	21039036	1295760	Upstream	21032038	-0.948456
133442405..133444218	4	133442405	133444218	0.020473	0.0217465	0.0174171	0.0444645	0.0177194	0.0245514	Intergenic	4_133442405_133444218	133443311	Sytl1	-	4	133253090	133263113	180198	Upstream	133263113	0.948415
135935843..135936660	X	135935843	135936660	0.0266351	0.0343748	0.0299664	0.0557984	0.0483041	0.0470284	Intergenic	X_135935843_135936660	135936251	Zcchc18	+	X	136993155	136998472	1056904	Downstream	136993155	-0.948412
77775670..77777380	14	77775670	77777380	0.0154054	0.0167124	0.0188922	0.0142891	0.0106017	0.0144152	Intergenic	14_77775670_77777380	77776525	SNORA5	-	14	75972486	75972619	1803906	Upstream	75972619	-0.948387
133824757-133826262	1	133824757	133826262	0.0111349	0.0167025	0.00945886	0.0186587	0.0147323	0.0114253	Intergenic	1_133824757_133826262	133825509	AC131591.1	+	1	134809275	134809368	983766	Downstream	134809275	0.77164
99674010..99675276	6	99674010	99675276	0.169857	0.183742	0.194888	0.270926	0.329281	0.191386	Intergenic	6_99674010_99675276	99674643	Gm20696	-	6	99257484	99666797	7846	Upstream	99666797	0.948374
135517870..135520811	6	135517870	135520811	0	0.001042	0.00147507	0	0	0.00522677	Intergenic	6_135517870_135520811	135519340	Erp27	-	6	136907311	136922180	1402840	Downstream	136922180	-0.94834
61064738..61066234	7	61064738	61066234	0.159218	0.1348	0.153323	0.160259	0.28824	0.184784	Intergenic	7_61064738_61066234	61065486	AC221015.2	-	7	59781780	59781873	1283613	Upstream	59781873	0.94832
90289861-90290683	1	90289861	90290683	0.00548247	0.00168994	0.0146548	0.0167159	0.0122906	0.00698506	Intergenic	1_90289861_90290683	90290272	Agap1	+	1	89454811	89895282	835461	Upstream	89454811	0.771639
90854842-90856757	1	90854842	90856757	0	0	0.0047301	0	0	0.00111627	Intergenic	1_90854842_90856757	90855800	Gpc1	+	1	92831645	92860198	1975845	Downstream	92831645	-0.770516
120295662..120297472	11	120295662	120297472	0.0385887	0.0384522	0.0193233	0.0360711	0.0269895	0.0342785	Intergenic	11_120295662_120297472	120296567	Reno1	-	11	120185400	120189852	106715	Upstream	120189852	0.948202
73902517-73903929	1	73902517	73903929	0.0067056	0.0126005	0.0169857	0.0164512	0.0237821	0.0219033	Intergenic	1_73902517_73903929	73903223	Retreg2	+	1	75142786	75147909	1239563	Downstream	75142786	-0.770418
76850038..76850477	11	76850038	76850477	0.00273344	0.0034836	0	0.0196639	0	0.00820437	Intergenic	11_76850038_76850477	76850258	Flot2	+	11	78037931	78060434	1187673	Downstream	78037931	-0.948136
142250564..142252133	4	142250564	142252133	0.0776006	0.14045	0.152097	0.216702	0.157269	0.131719	Intergenic	4_142250564_142252133	142251348	Spen	-	4	141467890	141538597	712751	Upstream	141538597	0.948132
137073640..137074967	5	137073640	137074967	0.00445791	0.00226247	0.0038787	0.00950278	0.00658319	0.00181566	Intergenic	5_137073640_137074967	137074304	Col26a1	-	5	136741759	136883209	191095	Upstream	136883209	0.948101
73045577..73047018	1	73045577	73047018	0.0247516	0.0305804	0.0272597	0.0237062	0.00694606	0.0221316	Intergenic	1_73045577_73047018	73046297	Rufy4	+	1	74125541	74148223	1079244	Downstream	74125541	-0.948094
57582464..57584226	11	57582464	57584226	0.0472637	0.0394359	0.0474678	0.0656589	0.059028	0.0450193	Intergenic	11_57582464_57584226	57583345	4933426K07Rik	-	11	57655415	57657826	74481	Downstream	57657826	0.948084
22697654..22699629	11	22697654	22699629	0.00199734	0.00152053	0	0.00364884	0	0.00108238	Intergenic	11_22697654_22699629	22698642	Usp34	+	11	23306895	23490560	608253	Downstream	23306895	0.948077
12576174-12577768	1	12576174	12577768	0.00159167	0	0.00203367	0	0.00589153	0.00145959	Intergenic	1_12576174_12577768	12576971	Slco5a1	-	1	12866549	12991177	414206	Downstream	12991177	0.769956
107916579..107917841	3	107916579	107917841	0.00312489	0.00220242	0	0.00733271	0.0048042	0.0019091	Intergenic	3_107916579_107917841	107917210	Lamtor5	+	3	107278858	107284079	638352	Upstream	107278858	-0.948009
106061485-106062008	1	106061485	106062008	0.0816169	0.104881	0.085692	0.151629	0.148702	0.0973602	Intergenic	1_106061485_106062008	106061747	Serpinb10	+	1	107529003	107549271	1467256	Downstream	107529003	-0.769456
38849329-38850789	1	38849329	38850789	0.0125016	0.0235326	0.0125644	0.0185711	0.0126833	0.0272617	Intergenic	1_38849329_38850789	38850059	Tmem182	+	1	40805601	40855944	1955542	Downstream	40805601	-0.769456
56525620..56528050	10	56525620	56528050	0	0	0	0	0.00139569	0	Intergenic	10_56525620_56528050	56526835	Ranbp2	+	10	58446852	58494155	1920017	Downstream	58446852	-0.947857
108460812..108461799	10	108460812	108461799	0	0	0.00439237	0.00615827	0	0	Intergenic	10_108460812_108461799	108461306	Ppp1r12a	+	10	108162400	108277575	298906	Upstream	108162400	0.947847
120050338..120052648	11	120050338	120052648	0.105214	0.111852	0.083097	0.157744	0.154008	0.117655	Intergenic	11_120050338_120052648	120051493	Anapc11	+	11	120598421	120608198	546928	Downstream	120598421	-0.947842
88705446..88710147	1	88705446	88710147	0.00790555	0.00998066	0.00853183	0.00900038	0.0137827	0.00885332	Intergenic	1_88705446_88710147	88707796	Alppl2	-	1	87086690	87089928	1617868	Upstream	87089928	0.947731
65181094..65182117	5	65181094	65182117	0.00440632	0.0163761	0	0.00297088	0	0.00462817	Intergenic	5_65181094_65182117	65181606	Mir574	+	5	64970318	64970395	211288	Upstream	64970318	0.947696
146314661..146316233	5	146314661	146316233	0.0219397	0.0282917	0.0198611	0.0388812	0.027319	0.0442692	Intergenic	5_146314661_146316233	146315447	1700001J03Rik	-	5	146182450	146185304	130143	Upstream	146185304	-0.947669
11448200..11448469	2	11448200	11448469	0.00365439	0.011354	0	0	0	0	Intergenic	2_11448200_11448469	11448334	SNORA17	-	2	10075653	10075780	1372554	Upstream	10075780	0.94762
11448200..11448469	2	11448200	11448469	0.00365439	0.011354	0	0	0	0	Intergenic	2_11448200_11448469	11448334	mmu-mir-669a-1	+	2	10484192	10484288	964142	Upstream	10484192	0.94762
11448200..11448469	2	11448200	11448469	0.00365439	0.011354	0	0	0	0	Intergenic	2_11448200_11448469	11448334	AL772216.61	+	2	10484490	10484613	963844	Upstream	10484490	0.94762
11448200..11448469	2	11448200	11448469	0.00365439	0.011354	0	0	0	0	Intergenic	2_11448200_11448469	11448334	AL772216.67	+	2	10485051	10485176	963283	Upstream	10485051	0.94762
149316405..149318372	5	149316405	149318372	0	0.000763	0.00251727	0.00625173	0.00271827	0.0036287	Intergenic	5_149316405_149318372	149317389	Alox5ap	+	5	149265058	149288045	52331	Upstream	149265058	-0.94758
182663202-182664644	1	182663202	182664644	0	0.00289153	0.00164832	0	0.0023513	0.00501289	Intergenic	1_182663202_182664644	182663923	Dusp10	+	1	184013302	184075636	1349379	Downstream	184013302	-0.769414
68073213..68074952	14	68073213	68074952	0.0217958	0.0121399	0.00553749	0.00907847	0.0318992	0.0102153	Intergenic	14_68073213_68074952	68074083	Ppp2r2a	-	14	67014057	67072471	1001612	Upstream	67072471	-0.947513
5139109..5140169	18	5139109	5140169	0.0488573	0.0456568	0.0336394	0.0581293	0.0787422	0.0328678	Intergenic	18_5139109_5140169	5139639	Rab18	+	18	6765205	6790231	1625566	Downstream	6765205	-0.947501
54418137..54419898	13	54418137	54419898	0.00332814	0.00407323	0.00858375	0.0027178	0.00437033	0.00257968	Intergenic	13_54418137_54419898	54419017	U6	-	13	56342425	56342528	1923511	Downstream	56342528	0.947488
41949158..41954313	9	41949158	41954313	0.0224004	0.0177977	0.0183875	0.0243531	0.0219065	0.0205859	Intergenic	9_41949158_41954313	41951736	Or6x1	+	9	40187079	40188094	1764657	Upstream	40187079	0.947447
30541145..30541789	2	30541145	30541789	0.00399427	0	0	0	0.0108747	0	Intergenic	2_30541145_30541789	30541467	Cstad	+	2	30595040	30608943	53573	Downstream	30595040	0.947439
108359121..108361032	4	108359121	108361032	0.00510761	0.00459768	0.00676049	0.0215327	0.0141964	0.00780938	Intergenic	4_108359121_108361032	108360077	Faf1	+	4	109676588	109963960	1316511	Downstream	109676588	0.947395
35941461..35943164	18	35941461	35943164	0.0217568	0.024728	0.0199301	0.0406063	0.0360747	0.028377	Intergenic	18_35941461_35943164	35942313	Reep5	-	18	34344889	34373415	1568898	Upstream	34373415	-0.947377
66039658..66040139	18	66039658	66040139	0.0172014	0	0	0.0192141	0.00345362	0.00499298	Intergenic	18_66039658_66040139	66039898	AC102240.1	+	18	65427469	65427810	612429	Upstream	65427469	0.947251
48586148..48587173	2	48586148	48587173	0	0.00292842	0	0.0144417	0.0066139	0.00226905	Intergenic	2_48586148_48587173	48586660	Gm13481	-	2	48062548	48457245	129415	Upstream	48457245	0.947209
128025501..128025980	8	128025501	128025980	0	0	0	0	0.00557244	0	Intergenic	8_128025501_128025980	128025741	Itgb1	+	8	128685654	128733200	659913	Downstream	128685654	-0.947191
114552965..114555902	11	114552965	114555902	0.00454032	0.00156513	0.000739	0.00646592	0.00364162	0	Intergenic	11_114552965_114555902	114554433	Gm11681	-	11	112792731	112799008	1755425	Upstream	112799008	-0.947175
63380240-63382107	1	63380240	63382107	0.00211281	0.00148911	0.00137872	0	0.00143189	0	Intergenic	1_63380240_63382107	63381174	Cryga	-	1	65100389	65103373	1722199	Downstream	65103373	0.769317
191301687-191302134	1	191301687	191302134	0.03074	0.0298183	0.0301682	0.0116958	0.0104167	0.0292824	Intergenic	1_191301687_191302134	191301911	7SK	+	1	191196906	191197013	105005	Upstream	191196906	-0.769036
191301687-191302134	1	191301687	191302134	0.03074	0.0298183	0.0301682	0.0116958	0.0104167	0.0292824	Intergenic	1_191301687_191302134	191301911	7SK	-	1	192998286	192998574	1696663	Downstream	192998574	-0.769036
48011027..48011727	6	48011027	48011727	0.00805728	0.00396812	0.0123499	0	0.00968026	0	Intergenic	6_48011027_48011727	48011377	Gimap1	+	6	48718607	48752600	707230	Downstream	48718607	-0.947047
88705446..88710147	1	88705446	88710147	0.00790555	0.00998066	0.00853183	0.00900038	0.0137827	0.00885332	Intergenic	1_88705446_88710147	88707796	Hjurp	-	1	88262471	88277633	430163	Upstream	88277633	0.946967
153717755-153718747	1	153717755	153718747	0.0351246	0.0367206	0.0199835	0.0214218	0.0239876	0.0164626	Intergenic	1_153717755_153718747	153718251	Lamc2	-	1	153122756	153186447	531804	Upstream	153186447	0.768853
81997051..81997946	10	81997051	81997946	0.145362	0.103256	0.144663	0.179394	0.187381	0.154716	Intergenic	10_81997051_81997946	81997499	Zfp781	-	10	81905073	81910899	86600	Upstream	81910899	0.94692
143051062-143051627	1	143051062	143051627	0.00448535	0	0.0017279	0.0119449	0.00708862	0.00425197	Intergenic	1_143051062_143051627	143051344	Uchl5	+	1	143777278	143807466	725934	Downstream	143777278	-0.76854
136627058..136628625	5	136627058	136628625	0.00081	0	0.000821	0	0.011678	0.00598899	Intergenic	5_136627058_136628625	136627842	Tbl2	+	5	135149657	135163873	1478185	Upstream	135149657	-0.946836
185572908-185574204	1	185572908	185574204	0.0142182	0.0102842	0.00672221	0.00134662	0.0115975	0.0106131	Intergenic	1_185572908_185574204	185573556	Rab3gap2	+	1	185204168	185286743	369388	Upstream	185204168	-0.768117
50031628..50035004	6	50031628	50035004	0.0104161	0.0104188	0.0115743	0.0141267	0.0103176	0.0111378	Intergenic	6_50031628_50035004	50033316	Stk31	+	6	49395604	49469501	637712	Upstream	49395604	-0.946807
136094268..136095766	4	136094268	136095766	0.00432651	0.00409015	0.00302297	0.0092674	0.00583221	0.00393048	Intergenic	4_136094268_136095766	136095017	9130020K20Rik	+	4	136348550	136350334	253533	Downstream	136348550	0.946787
31927146..31928224	6	31927146	31928224	0	0.00257799	0.00220438	0.00845835	0	0.00867343	Intergenic	6_31927146_31928224	31927685	Mkln1	+	6	31398735	31516811	528950	Upstream	31398735	0.946782
61179328-61181969	1	61179328	61181969	0.00337944	0.000569	0.0028499	0.00494726	0.004841	0.00315843	Intergenic	1_61179328_61181969	61180648	AL683804.1	-	1	60613698	60613803	566845	Upstream	60613803	0.766792
16135555-16137022	1	16135555	16137022	0.0376254	0.0221141	0.0476161	0.0420222	0.0687747	0.0485867	Intergenic	1_16135555_16137022	16136289	Kcnb2	+	1	15287259	15714295	849030	Upstream	15287259	0.766362
14173339..14175775	9	14173339	14175775	0.00556989	0.00675203	0.000803	0.00629692	0.014648	0.00520867	Intergenic	9_14173339_14175775	14174557	SNORA32	+	9	15316489	15316588	1141932	Downstream	15316489	0.946737
36972861..36974177	15	36972861	36974177	0.0878611	0.088678	0.0698524	0.16834	0.14628	0.0931791	Intergenic	15_36972861_36974177	36973519	Vps13b	+	15	35371546	35931228	1601973	Upstream	35371546	0.946669
142277276..142278547	4	142277276	142278547	0.163724	0.17028	0.141661	0.258691	0.300574	0.162621	Intergenic	4_142277276_142278547	142277912	Gm13052	-	4	142307765	142346475	68563	Downstream	142346475	0.946667
73998218..74000396	X	73998218	74000396	0.010628	0.0147121	0.0112354	0.00724945	0.00554005	0.0107277	Intergenic	X_73998218_74000396	73999307	Trex2	-	X	73433705	73435344	563963	Upstream	73435344	-0.946643
111868044..111868561	9	111868044	111868561	0.0612746	0.0700249	0.0502245	0.0538344	0.0519023	0.0338683	Intergenic	9_111868044_111868561	111868302	Prss43	+	9	110826690	110831502	1041612	Upstream	110826690	0.94664
165900098..165901002	2	165900098	165901002	0.00491208	0.00307365	0.0013141	0.00637357	0	0.00132962	Intergenic	2_165900098_165901002	165900550	Prex1	-	2	166566342	166713832	813282	Downstream	166713832	0.946629
58483035..58484934	7	58483035	58484934	0	0	0	0	0.000876	0	Intergenic	7_58483035_58484934	58483985	AC171272.5	-	7	59512795	59512873	1028888	Downstream	59512873	0.946613
131241137..131245590	4	131241137	131245590	0.00899386	0.0126218	0.0128557	0.0172041	0.00586785	0.00599124	Intergenic	4_131241137_131245590	131243363	Txlna	-	4	129626078	129641065	1602298	Upstream	129641065	0.946604
154886510..154888169	1	154886510	154888169	0.00413835	0.00502708	0.00562132	0.00722823	0.00200559	0.00287863	Intergenic	1_154886510_154888169	154887340	Tor1aip2	+	1	156035403	156068861	1148063	Downstream	156035403	0.946599
154886510..154888169	1	154886510	154888169	0.00413835	0.00502708	0.00562132	0.00722823	0.00200559	0.00287863	Intergenic	1_154886510_154888169	154887340	Tor1aip2	+	1	156035726	156053736	1148386	Downstream	156035726	0.946599
16135555-16137022	1	16135555	16137022	0.0376254	0.0221141	0.0476161	0.0420222	0.0687747	0.0485867	Intergenic	1_16135555_16137022	16136289	Kcnb2	+	1	15712303	15716367	423986	Upstream	15712303	0.766362
129965428..129968480	4	129965428	129968480	0.15309	0.131346	0.120823	0.148545	0.224616	0.143896	Intergenic	4_129965428_129968480	129966954	snoU13	+	4	129219457	129219544	747497	Upstream	129219457	0.946499
103158205..103159656	11	103158205	103159656	0.0306585	0.0169819	0.0262663	0.028563	0.0356385	0.0072231	Intergenic	11_103158205_103159656	103158931	Ppy	-	11	102099930	102101319	1057612	Upstream	102101319	-0.946474
65811794..65813504	2	65811794	65813504	0	0	0.00114318	0	0	0.00421967	Intergenic	2_65811794_65813504	65812649	Gm13601	-	2	67491044	67516525	1703876	Downstream	67516525	0.946461
73902517-73903929	1	73902517	73903929	0.0067056	0.0126005	0.0169857	0.0164512	0.0237821	0.0219033	Intergenic	1_73902517_73903929	73903223	Plcd4	+	1	74542888	74567794	639665	Downstream	74542888	-0.766142
7467426..7467995	X	7467426	7467995	0.00445387	0	0	0	0	0	Intergenic	X_7467426_7467995	7467710	Akap4	+	X	7067519	7078609	400191	Upstream	7067519	0.946454
108861994..108862646	11	108861994	108862646	0.254884	0.348549	0.346865	0.632362	0.661925	0.310716	Intergenic	11_108861994_108862646	108862320	Gm11713	+	11	107410390	107413549	1451930	Upstream	107410390	0.946447
4503019..4506096	12	4503019	4506096	0.0175488	0.0178516	0.0149512	0.017051	0.0165269	0.023354	Intergenic	12_4503019_4506096	4504557	AC160138.1	+	12	3448282	3448352	1056275	Upstream	3448282	-0.946446
135628671..135629420	6	135628671	135629420	0.00682001	0.00370887	0	0	0.00887809	0.00321493	Intergenic	6_135628671_135629420	135629045	Smco3	-	6	136829927	136835452	1206407	Downstream	136835452	-0.946396
20395483..20397117	11	20395483	20397117	0	0	0	0	0.00203626	0	Intergenic	11_20395483_20397117	20396300	Aftph	-	11	20685084	20741589	345289	Downstream	20741589	-0.946386
38859542-38861569	1	38859542	38861569	0.0540522	0.0637553	0.0533414	0.0758096	0.071146	0.0466565	Intergenic	1_38859542_38861569	38860556	4930439A04Rik	-	1	37329667	37334172	1526384	Upstream	37334172	0.765545
59177169..59179983	7	59177169	59179983	0.0340874	0.0354366	0.021582	0.0442875	0.0850227	0.0333652	Intergenic	7_59177169_59179983	59178576	AC221015.10	-	7	59761554	59761647	583071	Downstream	59761647	0.946302
58626358..58627372	7	58626358	58627372	0.0135966	0.00900068	0.00385415	0.00749307	0.00662287	0.00684927	Intergenic	7_58626358_58627372	58626865	AC221015.3	-	7	59779250	59779343	1152478	Downstream	59779343	0.946279
63251425-63252040	1	63251425	63252040	0.00320352	0	0.00209047	0.0306943	0.016524	0.0138882	Intergenic	1_63251425_63252040	63251733	Plekhm3	-	1	64785983	64956824	1705091	Downstream	64956824	0.765357
77900816..77904173	11	77900816	77904173	0.014163	0.013316	0.0110856	0.00909612	0.0118141	0.0166764	Intergenic	11_77900816_77904173	77902494	Slc13a2	-	11	78397087	78422217	519723	Downstream	78422217	0.946209
59177169..59179983	7	59177169	59179983	0.0340874	0.0354366	0.021582	0.0442875	0.0850227	0.0333652	Intergenic	7_59177169_59179983	59178576	AC171272.24	-	7	59471904	59471982	293406	Downstream	59471982	0.946209
25638642..25639218	5	25638642	25639218	0.0268983	0.0644415	0.0413825	0.0920139	0.0487355	0.0381103	Intergenic	5_25638642_25639218	25638930	Pus7	-	5	23740648	23783711	1855219	Upstream	23783711	0.946186
26705094..26707555	17	26705094	26707555	0.221122	0.219872	0.215258	0.344215	0.274143	0.225206	Intergenic	17_26705094_26707555	26706324	Gm15597	-	17	27959615	27965316	1258992	Downstream	27965316	0.946134
169483747..169486659	1	169483747	169486659	0.00607988	0.00208381	0.00104391	0.00344266	0.00645176	0.00449074	Intergenic	1_169483747_169486659	169485203	Usp21	-	1	171281945	171287991	1802788	Downstream	171287991	-0.946115
61041792..61042759	7	61041792	61042759	0.230976	0.170001	0.180436	0.238332	0.361242	0.192122	Intergenic	7_61041792_61042759	61042276	AC172750.4	-	7	59904755	59904848	1137428	Upstream	59904848	0.946102
59026754..59028465	7	59026754	59028465	0	0	0	0.00288269	0.00390592	0.00210994	Intergenic	7_59026754_59028465	59027610	AC221015.19	-	7	59796905	59796997	769387	Downstream	59796997	0.946101
53201463..53202216	6	53201463	53202216	0.00432562	0	0.00170786	0	0	0.00308759	Intergenic	6_53201463_53202216	53201839	Nod1	-	6	54923942	54972612	1770773	Downstream	54972612	-0.946073
113975302..113976542	8	113975302	113976542	0.00102285	0	0	0	0	0	Intergenic	8_113975302_113976542	113975922	Nudt7	+	8	114133557	114152312	157635	Downstream	114133557	-0.946049
108359121..108361032	4	108359121	108361032	0.00510761	0.00459768	0.00676049	0.0215327	0.0141964	0.00780938	Intergenic	4_108359121_108361032	108360077	Lrp8os1	-	4	107827896	107830844	529233	Upstream	107830844	0.94603
174032769..174034180	2	174032769	174034180	0.00340712	0.0061111	0	0	0.00240293	0.00164875	Intergenic	2_174032769_174034180	174033475	Fam209	+	2	172472520	172474331	1560955	Upstream	172472520	-0.945976
74474396..74475593	15	74474396	74475593	0.101676	0.12899	0.128047	0.178942	0.237637	0.094954	Intergenic	15_74474396_74475593	74474994	Gml2	+	15	74819071	74824436	344077	Downstream	74819071	0.945957
89182478..89184241	1	89182478	89184241	0.00295697	0.01102	0.00402885	0.00344919	0.00381078	0.00378921	Intergenic	1_89182478_89184241	89183360	Sag	+	1	87803680	87845158	1379680	Upstream	87803680	-0.945949
54900515..54900972	14	54900515	54900972	0.0360953	0.0226071	0.0205068	0.0912441	0.024859	0.042965	Intergenic	14_54900515_54900972	54900743	AC164155.11	+	14	52956828	52957396	1943915	Upstream	52956828	0.945932
54900515..54900972	14	54900515	54900972	0.0360953	0.0226071	0.0205068	0.0912441	0.024859	0.042965	Intergenic	14_54900515_54900972	54900743	Trav13n-4	+	14	53363836	53364102	1536907	Upstream	53363836	0.945932
54900515..54900972	14	54900515	54900972	0.0360953	0.0226071	0.0205068	0.0912441	0.024859	0.042965	Intergenic	14_54900515_54900972	54900743	AC122813.5	+	14	53488106	53488563	1412637	Upstream	53488106	0.945932
54900515..54900972	14	54900515	54900972	0.0360953	0.0226071	0.0205068	0.0912441	0.024859	0.042965	Intergenic	14_54900515_54900972	54900743	Trdv2-1	+	14	53946073	53946660	954670	Upstream	53946073	0.945932
54900515..54900972	14	54900515	54900972	0.0360953	0.0226071	0.0205068	0.0912441	0.024859	0.042965	Intergenic	14_54900515_54900972	54900743	CT030634.2	+	14	54113468	54113478	787275	Upstream	54113468	0.945932
62909260-62910703	1	62909260	62910703	0.00429555	0.0181236	0.005244	0.0157776	0.0125179	0.00814768	Intergenic	1_62909260_62910703	62909982	Icos	+	1	60977927	61000320	1932055	Upstream	60977927	0.764888
90289861-90290683	1	90289861	90290683	0.00548247	0.00168994	0.0146548	0.0167159	0.0122906	0.00698506	Intergenic	1_90289861_90290683	90290272	Hes6	-	1	91411483	91414038	1123766	Downstream	91414038	-0.7645
73902517-73903929	1	73902517	73903929	0.0067056	0.0126005	0.0169857	0.0164512	0.0237821	0.0219033	Intergenic	1_73902517_73903929	73903223	Tns1	-	1	73910231	74124447	221224	Downstream	74124447	0.762689
54280402..54282076	18	54280402	54282076	0.00500091	0.0178046	0.0168778	0.0331081	0.018873	0.0170264	Intergenic	18_54280402_54282076	54281239	Snx24	+	18	53245662	53390823	1035577	Upstream	53245662	0.945892
155530322-155531721	1	155530322	155531721	0.0087413	0.0301273	0.0185429	0.0133517	0.0292696	0.0363633	Intergenic	1_155530322_155531721	155531022	AC114588.1	+	1	156524092	156526659	993070	Downstream	156524092	-0.762459
66015884..66017719	14	66015884	66017719	0.00271336	0.0016697	0.0021307	0	0.001848	0.00192339	Intergenic	14_66015884_66017719	66016802	Kif13b	+	14	64652531	64806296	1364271	Upstream	64652531	-0.945727
61054612..61056807	7	61054612	61056807	0.261658	0.216978	0.22481	0.251943	0.375558	0.268085	Intergenic	7_61054612_61056807	61055710	AC172750.9	-	7	59899687	59899780	1155930	Upstream	59899780	0.94572
73902517-73903929	1	73902517	73903929	0.0067056	0.0126005	0.0169857	0.0164512	0.0237821	0.0219033	Intergenic	1_73902517_73903929	73903223	Wnt10a	+	1	74791516	74804179	888293	Downstream	74791516	0.762453
72038774..72040445	11	72038774	72040445	0.0081408	0.00359397	0.00413275	0.00363898	0.0136611	0.0111197	Intergenic	11_72038774_72040445	72039610	Nup88	-	11	70943058	70969973	1069637	Upstream	70969973	-0.945673
108362192..108363210	4	108362192	108363210	0	0	0	0.00283027	0.00659688	0.00236174	Intergenic	4_108362192_108363210	108362701	Glis1	+	4	107434591	107635061	928110	Upstream	107434591	0.945639
90289861-90290683	1	90289861	90290683	0.00548247	0.00168994	0.0146548	0.0167159	0.0122906	0.00698506	Intergenic	1_90289861_90290683	90290272	Ilkap	-	1	91375831	91398783	1108511	Downstream	91398783	0.76123
73902517-73903929	1	73902517	73903929	0.0067056	0.0126005	0.0169857	0.0164512	0.0237821	0.0219033	Intergenic	1_73902517_73903929	73903223	Rufy4	+	1	74125541	74148223	222318	Downstream	74125541	0.760796
91838133..91840822	6	91838133	91840822	0.141694	0.136832	0.138538	0.217708	0.236684	0.15506	Intergenic	6_91838133_91840822	91839477	Nup210	-	6	91013068	91116829	722648	Upstream	91116829	0.945572
126514250..126516514	6	126514250	126516514	0.0161927	0.0242458	0.0194046	0.0253502	0.0300467	0.0140167	Intergenic	6_126514250_126516514	126515382	7SK	+	6	127849221	127849519	1333839	Downstream	127849221	0.94555
117461912..117463412	11	117461912	117463412	0.266198	0.253376	0.246819	0.274655	0.33566	0.246749	Intergenic	11_117461912_117463412	117462662	Rbfox3	-	11	118489762	118911597	1448935	Downstream	118911597	0.945527
185681545-185682105	1	185681545	185682105	0.00933135	0	0	0	0.0108159	0	Intergenic	1_185681545_185682105	185681825	Rab3gap2	+	1	185204168	185286743	477657	Upstream	185204168	-0.760623
79887567..79888171	12	79887567	79888171	0.00326176	0.00496621	0.00800194	0.0273948	0.0440705	0.003848	Intergenic	12_79887567_79888171	79887869	6530401F13Rik	+	12	81532968	81557458	1645099	Downstream	81532968	0.945461
135935843..135936660	X	135935843	135936660	0.0266351	0.0343748	0.0299664	0.0557984	0.0483041	0.0470284	Intergenic	X_135935843_135936660	135936251	Slc25a53	-	X	136981116	137038302	1102051	Downstream	137038302	-0.945461
191301687-191302134	1	191301687	191302134	0.03074	0.0298183	0.0301682	0.0116958	0.0104167	0.0292824	Intergenic	1_191301687_191302134	191301911	Traf5	-	1	191997430	192092559	790648	Downstream	192092559	-0.76058
135935843..135936660	X	135935843	135936660	0.0266351	0.0343748	0.0299664	0.0557984	0.0483041	0.0470284	Intergenic	X_135935843_135936660	135936251	Armcx2	-	X	134804145	134809221	1127030	Upstream	134809221	-0.945412
155448817-155450596	1	155448817	155450596	0.0134599	0.0024067	0.00309518	0.0164264	0.00921976	0.007248	Intergenic	1_155448817_155450596	155449707	AC120391.1	-	1	155936950	155937075	487368	Downstream	155937075	0.760031
6758225..6759131	5	6758225	6759131	0.0284701	0.0113601	0.0323523	0.0576918	0.0622669	0.0322579	Intergenic	5_6758225_6759131	6758678	Cfap69	-	5	5579278	5664239	1094439	Upstream	5664239	0.945336
59177169..59179983	7	59177169	59179983	0.0340874	0.0354366	0.021582	0.0442875	0.0850227	0.0333652	Intergenic	7_59177169_59179983	59178576	AC169674.34	-	7	59407197	59407275	228699	Downstream	59407275	0.945331
193461093-193461564	1	193461093	193461564	0.0109165	0.00954839	0.00480025	0	0	0	Intergenic	1_193461093_193461564	193461329	Plxna2	+	1	194619829	194816869	1158500	Downstream	194619829	-0.759975
24272530..24273810	6	24272530	24273810	0.00187777	0.00957242	0.00293889	0.00272688	0.01666	0.00275671	Intergenic	6_24272530_24273810	24273170	Iqub	-	6	24444865	24515067	241897	Downstream	24515067	-0.945287
155530322-155531721	1	155530322	155531721	0.0087413	0.0301273	0.0185429	0.0133517	0.0292696	0.0363633	Intergenic	1_155530322_155531721	155531022	Nphs2	+	1	156310727	156328035	779705	Downstream	156310727	-0.759792
73168860-73170469	1	73168860	73170469	0.00627127	0.00359392	0.00761354	0.00405921	0.00376876	0.00207583	Intergenic	1_73168860_73170469	73169664	Rnf25	-	1	74593748	74601397	1431733	Downstream	74601397	0.759642
28334953..28337897	2	28334953	28337897	0.00262442	0.00198547	0.00168217	0.0048965	0.00556175	0.000395	Intergenic	2_28334953_28337897	28336425	Mir219a-2	-	2	29845631	29845727	1509302	Downstream	29845727	0.945244
91266644..91267883	11	91266644	91267883	0.00102367	0	0.00365438	0.00232584	0.00215708	0.0037549	Intergenic	11_91266644_91267883	91267264	4930405D11Rik	+	11	90804692	90895149	462572	Upstream	90804692	-0.945242
72243946..72245634	6	72243946	72245634	0.00890998	0	0.00231614	0.00548326	0.00316729	0.00687819	Intergenic	6_72243946_72245634	72244790	Igkj4	+	6	70723548	70723585	1521242	Upstream	70723548	-0.945234
46835122..46835524	7	46835122	46835524	0.014922	0	0.0131888	0.0173357	0	0.027206	Intergenic	7_46835122_46835524	46835323	Cd37	-	7	45233632	45239115	1596208	Upstream	45239115	-0.945216
148377092..148377545	4	148377092	148377545	0.0381748	0.0550718	0.060171	0.0165521	0.0714425	0.0253752	Intergenic	4_148377092_148377545	148377318	Zfp534	-	4	147673502	147702553	674765	Upstream	147702553	-0.945207
135181002-135182147	1	135181002	135182147	0	0	0.00512037	0.00703003	0.00586581	0.00210001	Intergenic	1_135181002_135182147	135181574	Mroh3	-	1	136181474	136207097	1025523	Downstream	136207097	0.759231
61029688..61031191	7	61029688	61031191	0.184234	0.18372	0.181448	0.21006	0.242211	0.185972	Intergenic	7_61029688_61031191	61030440	AC171272.17	-	7	59470034	59470112	1560328	Upstream	59470112	0.945165
105654412..105655175	5	105654412	105655175	0.00516588	0.00196634	0	0	0	0.00279945	Intergenic	5_105654412_105655175	105654794	Dmp1	+	5	104202617	104214102	1452177	Upstream	104202617	-0.945154
173425241..173426982	2	173425241	173426982	0.00295787	0	0.00373384	0.000828	0	0	Intergenic	2_173425241_173426982	173426111	Ankrd60	-	2	173568666	173578365	152254	Downstream	173578365	-0.945128
87564812..87567003	3	87564812	87567003	0.023489	0.0411323	0.0400548	0.0527426	0.0543892	0.0437139	Intergenic	3_87564812_87567003	87565908	Arfip1	-	3	84496093	85887516	1678392	Upstream	85887516	0.945126
34606146..34606744	7	34606146	34606744	0.0658102	0.101325	0.0993419	0.159777	0.130833	0.0653709	Intergenic	7_34606146_34606744	34606445	Nudt19	-	7	35547185	35556304	949859	Downstream	35556304	-0.945073
78394983..78397166	10	78394983	78397166	0.00919446	0.0048988	0.00699377	0.00605176	0.00476517	0.00850451	Intergenic	10_78394983_78397166	78396075	7SK	-	10	78370013	78370320	25755	Upstream	78370320	-0.945063
22094696..22097118	4	22094696	22097118	0.00279993	0.00238804	0.000896	0.00395275	0.0073002	0.00187594	Intergenic	4_22094696_22097118	22095907	Faxc	+	4	21931329	21996839	164578	Upstream	21931329	0.945058
59177169..59179983	7	59177169	59179983	0.0340874	0.0354366	0.021582	0.0442875	0.0850227	0.0333652	Intergenic	7_59177169_59179983	59178576	AC221015.4	-	7	59700878	59700971	522395	Downstream	59700971	0.945039
156494527-156495069	1	156494527	156495069	0.00233767	0	0	0	0.00985183	0	Intergenic	1_156494527_156495069	156494798	Tex35	-	1	157099148	157108680	613882	Downstream	157108680	0.759188
133824757-133826262	1	133824757	133826262	0.0111349	0.0167025	0.00945886	0.0186587	0.0147323	0.0114253	Intergenic	1_133824757_133826262	133825509	Lmod1	+	1	135324807	135368065	1499298	Downstream	135324807	0.759078
182663202-182664644	1	182663202	182664644	0	0.00289153	0.00164832	0	0.0023513	0.00501289	Intergenic	1_182663202_182664644	182663923	Vmn1r1	-	1	182157144	182158319	505604	Upstream	182158319	-0.758172
185681545-185682105	1	185681545	185682105	0.00933135	0	0	0	0.0108159	0	Intergenic	1_185681545_185682105	185681825	Lyplal1	-	1	186087731	186117310	435485	Downstream	186117310	0.756717
56406052..56411207	17	56406052	56411207	0.245864	0.216702	0.255266	0.377576	0.315205	0.268767	Intergenic	17_56406052_56411207	56408630	Ubxn6	-	17	56067045	56075028	333602	Upstream	56075028	-0.94501
78158974..78160346	10	78158974	78160346	1.44259	1.45269	1.41199	1.53377	1.36769	1.42812	Intergenic	10_78158974_78160346	78159660	Slc1a6	+	10	78780496	78814825	620836	Downstream	78780496	-0.944996
76139354..76143343	15	76139354	76143343	0.0149759	0.0117054	0.00622028	0.00350189	0.00915142	0.00845929	Intergenic	15_76139354_76143343	76141348	Mir1942	-	15	76215611	76215673	74325	Downstream	76215673	-0.944992
61296441-61299434	1	61296441	61299434	0.00033	0	0.00086	0.00101609	0.0095896	0.000714	Intergenic	1_61296441_61299434	61297937	Ino80dos	+	1	63114471	63158290	1816534	Downstream	63114471	-0.7562
35451980..35453694	8	35451980	35453694	0.00931422	0.0147443	0.0093136	0.016477	0.00882649	0.0115036	Intergenic	8_35451980_35453694	35452837	1700104B16Rik	-	8	33730549	33731814	1721023	Upstream	33731814	0.944928
80061899-80062397	1	80061899	80062397	0	0	0	0.00350014	0.00679946	0	Intergenic	1_80061899_80062397	80062148	Mrpl44	+	1	79776018	79781445	286130	Upstream	79776018	-0.755518
60894249..60895170	10	60894249	60895170	0	0.00325874	0	0	0.0142231	0	Intergenic	10_60894249_60895170	60894709	Hk1os	+	10	62340256	62363367	1445547	Downstream	62340256	0.944881
31806410..31807241	17	31806410	31807241	0.00237184	0	0.00235094	0	0	0.00424441	Intergenic	17_31806410_31807241	31806826	Tff2	-	17	31141049	31144282	662544	Upstream	31144282	0.944826
185681545-185682105	1	185681545	185682105	0.00933135	0	0	0	0.0108159	0	Intergenic	1_185681545_185682105	185681825	Mir194-1	+	1	185313319	185313385	368506	Upstream	185313319	-0.754776
129557456..129559441	2	129557456	129559441	0.0218889	0.0368213	0.0348249	0.052947	0.022884	0.0303634	Intergenic	2_129557456_129559441	129558448	Adissp	-	2	131146324	131160081	1601633	Downstream	131160081	-0.944746
76307901..76309087	14	76307901	76309087	0.00300167	0.00633695	0.00564555	0.0148446	0.0135203	0.00766249	Intergenic	14_76307901_76309087	76308494	Gm6994	-	14	77479483	77506868	1198374	Downstream	77506868	0.944735
32060550..32065131	11	32060550	32065131	0.06472	0.0675064	0.056978	0.0795846	0.0816778	0.0610107	Intergenic	11_32060550_32065131	32062840	Ranbp17	-	11	33211795	33513746	1450906	Downstream	33513746	0.944616
77708204-77708816	1	77708204	77708816	0.00420278	0	0.00319083	0.00940959	0	0	Intergenic	1_77708204_77708816	77708510	Gm5830	-	1	78967637	78968079	1259569	Downstream	78968079	0.754684
23959612..23961050	19	23959612	23961050	0.0108042	0.0123451	0.0113199	0.0167328	0.0119258	0.0152268	Intergenic	19_23959612_23961050	23960331	Ptar1	+	19	23687400	23721129	272931	Upstream	23687400	0.944512
73251618-73252391	1	73251618	73252391	0.0084277	0.00396068	0.00252711	0	0	0	Intergenic	1_73251618_73252391	73252004	Bcs1l	+	1	74588289	74592443	1336285	Downstream	74588289	0.754249
78548078..78549389	15	78548078	78549389	0.00867751	0.0100585	0.0104963	0.022972	0.0148721	0.011527	Intergenic	15_78548078_78549389	78548734	Lgals2	-	15	78850862	78855529	306795	Downstream	78855529	0.944428
148353532..148355078	4	148353532	148355078	0.0540497	0.0309453	0.0474206	0.0407649	0.0374339	0.0341291	Intergenic	4_148353532_148355078	148354305	Disp3	-	4	148240264	148287965	66340	Upstream	148287965	0.944406
17809408..17810477	16	17809408	17810477	0.0419697	0.0544846	0.0677305	0.0711312	0.0575675	0.0539392	Intergenic	16_17809408_17810477	17809942	P2rx6	+	16	17561885	17577800	248057	Upstream	17561885	-0.944388
58483035..58484934	7	58483035	58484934	0	0	0	0	0.000876	0	Intergenic	7_58483035_58484934	58483985	AC169674.12	-	7	59368236	59368314	884329	Downstream	59368314	0.944365
48019019..48021095	6	48019019	48021095	0.0584135	0.047218	0.0493801	0.0618264	0.0761451	0.0524795	Intergenic	6_48019019_48021095	48020057	AC166252.1	+	6	47774823	47774923	245234	Upstream	47774823	-0.944351
33526327..33526891	4	33526327	33526891	0.00683974	0	0.00173096	0.010209	0.00300259	0	Intergenic	4_33526327_33526891	33526609	Rragd	+	4	32983037	33022180	543572	Upstream	32983037	-0.944318
63254874-63258387	1	63254874	63258387	0.0111286	0.00491114	0.00911234	0.0151245	0.0144864	0.0085995	Intergenic	1_63254874_63258387	63256630	Pard3bos1	-	1	61767415	61851540	1405090	Upstream	61851540	0.754125
130836087..130837764	4	130836087	130837764	0.0279361	0.0278516	0.0275866	0.0509282	0.0383069	0.0361197	Intergenic	4_130836087_130837764	130836925	Azin2	-	4	128930233	128962442	1874483	Upstream	128962442	-0.944202
122067228..122068207	9	122067228	122068207	0.00490904	0	0	0	0	0	Intergenic	9_122067228_122068207	122067718	Myrip	+	9	120303936	120474841	1763782	Upstream	120303936	-0.944126
101066500..101067104	11	101066500	101067104	0.0398266	0.0318286	0.0185902	0.0549789	0.0647637	0.0248561	Intergenic	11_101066500_101067104	101066802	Eif1	+	11	100319885	100322096	746917	Upstream	100319885	-0.944083
51082228..51083969	2	51082228	51083969	0.00285978	0.00335661	0.000561	0.00418437	0.00577009	0.00133642	Intergenic	2_51082228_51083969	51083098	Mmadhc	-	2	50279881	50296801	786297	Upstream	50296801	-0.944083
125274930..125276428	4	125274930	125276428	0.012717	0.00980587	0.0102458	0.00233031	0.00801075	0.010656	Intergenic	4_125274930_125276428	125275679	Ago4	-	4	126489541	126533472	1257793	Downstream	126533472	-0.94405
78813886..78815552	7	78813886	78815552	0.0392087	0.0422858	0.0360049	0.0671155	0.0644548	0.0339807	Intergenic	7_78813886_78815552	78814719	Vps33b	+	7	80269649	80291579	1454930	Downstream	80269649	0.944048
55121576..55123436	14	55121576	55123436	0.022528	0.0281082	0.0233471	0.0307376	0.0503672	0.0330267	Intergenic	14_55121576_55123436	55122506	Traj30	+	14	54189866	54189924	932640	Upstream	54189866	0.944041
83209148..83210337	15	83209148	83210337	0.00916121	0.0120879	0.00909405	0.0155651	0.0131903	0.0117187	Intergenic	15_83209148_83210337	83209742	Rangap1	-	15	81704248	81729919	1479823	Upstream	81729919	-0.944027
56525620..56528050	10	56525620	56528050	0	0	0	0	0.00139569	0	Intergenic	10_56525620_56528050	56526835	Gja1	+	10	56377300	56390419	149535	Upstream	56377300	-0.944017
7155436..7158592	17	7155436	7158592	0.111478	0.138827	0.137242	0.239631	0.234239	0.155444	Intergenic	17_7155436_7158592	7157014	Gm1604b	+	17	7025837	7087467	131177	Upstream	7025837	0.944008
31693033..31694036	17	31693033	31694036	0	0.00299259	0.000974	0.00430882	0.00532823	0.00319539	Intergenic	17_31693033_31694036	31693535	Ubash3a	+	17	31207873	31242202	485662	Upstream	31207873	-0.943987
35140286..35142715	3	35140286	35142715	0.0153312	0.00909856	0.0118165	0.00969139	0.00274015	0.0095711	Intergenic	3_35140286_35142715	35141500	Gm38505	-	3	34298518	34322289	819211	Upstream	34322289	-0.943848
126403435..126406912	8	126403435	126406912	0.292977	0.371168	0.335009	0.373778	0.417394	0.312815	Intergenic	8_126403435_126406912	126405173	Gm16163	+	8	124831698	124863703	1573475	Upstream	124831698	-0.943805
80735630..80738037	12	80735630	80738037	0.0725404	0.0637149	0.0741117	0.065712	0.0405514	0.0562768	Intergenic	12_80735630_80738037	80736834	Gm10006	+	12	82618025	82618992	1881191	Downstream	82618025	-0.94379
97645860..97647239	15	97645860	97647239	0.00186689	0.00201569	0.00186627	0.00220448	0	0.00174725	Intergenic	15_97645860_97647239	97646550	Or10ad1b	-	15	98226675	98227643	581093	Downstream	98227643	-0.943781
165042809..165044257	2	165042809	165044257	0.00272376	0.00414708	0.00134988	0	0.00184594	0.00332176	Intergenic	2_165042809_165044257	165043533	5031425F14Rik	+	2	166447451	166459232	1403918	Downstream	166447451	-0.943727
69174435..69175199	11	69174435	69175199	0	0	0.00127842	0	0.00349643	0.00157295	Intergenic	11_69174435_69175199	69174817	Nlrp1a	-	11	71092236	71144704	1969887	Downstream	71144704	0.94371
73998218..74000396	X	73998218	74000396	0.010628	0.0147121	0.0112354	0.00724945	0.00554005	0.0107277	Intergenic	X_73998218_74000396	73999307	Lage3	-	X	74351276	74353618	354311	Downstream	74353618	0.943706
16135555-16137022	1	16135555	16137022	0.0376254	0.0221141	0.0476161	0.0420222	0.0687747	0.0485867	Intergenic	1_16135555_16137022	16136289	Msc	-	1	14753346	14755966	1380323	Upstream	14755966	0.753175
52280422..52280989	5	52280422	52280989	0.0165507	0.0159766	0.0163621	0.0168618	0.00235455	0.00409866	Intergenic	5_52280422_52280989	52280706	Lgi2	-	5	52537864	52566303	285597	Downstream	52566303	-0.943666
73988263..73988817	15	73988263	73988817	0.0558882	0.0404753	0.0267524	0.0357082	0.032569	0.0335119	Intergenic	15_73988263_73988817	73988540	Top1mt	-	15	75657035	75678800	1690260	Downstream	75678800	0.943645
26705094..26707555	17	26705094	26707555	0.221122	0.219872	0.215258	0.344215	0.274143	0.225206	Intergenic	17_26705094_26707555	26706324	Mrps34	+	17	24895116	24897502	1811208	Upstream	24895116	-0.943616
12438773..12440512	8	12438773	12440512	0.380544	0.356745	0.335422	0.376546	0.351734	0.333425	Intergenic	8_12438773_12440512	12439643	Tdrp	-	8	13952009	13975032	1535389	Downstream	13975032	-0.943603
151959909..151960570	2	151959909	151960570	0.0779815	0.144573	0.0875107	0.117082	0.119964	0.103923	Intergenic	2_151959909_151960570	151960239	Defb36	+	2	152604327	152612729	644088	Downstream	152604327	0.943598
61179328-61181969	1	61179328	61181969	0.00337944	0.000569	0.0028499	0.00494726	0.004841	0.00315843	Intergenic	1_61179328_61181969	61180648	Wdr12	-	1	60076868	60098645	1082003	Upstream	60098645	-0.75249
90854842-90856757	1	90854842	90856757	0	0	0.0047301	0	0	0.00111627	Intergenic	1_90854842_90856757	90855800	Rbm44	+	1	91145103	91170795	289303	Downstream	91145103	-0.751796
34606146..34606744	7	34606146	34606744	0.0658102	0.101325	0.0993419	0.159777	0.130833	0.0653709	Intergenic	7_34606146_34606744	34606445	Wtip	-	7	34109543	34133268	473177	Upstream	34133268	0.943488
78158974..78160346	10	78158974	78160346	1.44259	1.45269	1.41199	1.53377	1.36769	1.42812	Intergenic	10_78158974_78160346	78159660	Dnmt3l	+	10	78041947	78063622	117713	Upstream	78041947	-0.943477
135916149..135917754	X	135916149	135917754	0.0355763	0.0349731	0.0484737	0.080869	0.0505889	0.0484182	Intergenic	X_135916149_135917754	135916951	Gla	-	X	134588149	134601125	1315826	Upstream	134601125	-0.943471
63916470..63920828	13	63916470	63920828	0.00854609	0.0208751	0.00757489	0.0092176	0.0109274	0.0120175	Intergenic	13_63916470_63920828	63918649	Spata31	+	13	64917406	64923195	998757	Downstream	64917406	0.943454
61041792..61042759	7	61041792	61042759	0.230976	0.170001	0.180436	0.238332	0.361242	0.192122	Intergenic	7_61041792_61042759	61042276	AC168073.11	-	7	59533386	59533464	1508812	Upstream	59533464	0.943447
135628671..135629420	6	135628671	135629420	0.00682001	0.00370887	0	0	0.00887809	0.00321493	Intergenic	6_135628671_135629420	135629045	BC049715	+	6	136828843	136840536	1199798	Downstream	136828843	-0.943409
70804733..70805132	6	70804733	70805132	0	0	0	0	0	0.00802042	Intergenic	6_70804733_70805132	70804933	Igkj5	+	6	70723886	70723927	81047	Upstream	70723886	0.943406
190681594..190683430	1	190681594	190683430	0.00138199	0.00166879	0.00247597	0	0.00554099	0.00363863	Intergenic	1_190681594_190683430	190682512	Kcnk2	-	1	189207931	189343832	1338680	Upstream	189343832	0.943337
75632029..75634353	10	75632029	75634353	0.0191307	0.0317762	0.0280498	0.0328565	0.0361511	0.0244831	Intergenic	10_75632029_75634353	75633191	Zfp280b	+	10	76032654	76043234	399463	Downstream	76032654	-0.943296
105245768-105246916	1	105245768	105246916	0.00651249	0.0156722	0.00602862	0.0143456	0.0104509	0	Intergenic	1_105245768_105246916	105246342	7SK	+	1	104485957	104486286	760385	Upstream	104485957	0.751693
9168205..9169700	10	9168205	9169700	0.155214	0.134138	0.157361	0.267684	0.407049	0.190906	Intergenic	10_9168205_9169700	9168953	Stxbp5	-	10	9755547	9901079	732126	Downstream	9901079	0.943186
76733233..76737021	14	76733233	76737021	0.00168497	0.00239501	0.00292501	0.00581659	0.00814614	0.00188595	Intergenic	14_76733233_76737021	76735127	Siah3	+	14	75455982	75526141	1279145	Upstream	75455982	0.943173
39527494-39528363	1	39527494	39528363	0.0269808	0.0274892	0.0375184	0.0231313	0.0395305	0.0400332	Intergenic	1_39527494_39528363	39527928	Rpl31	+	1	39367851	39371908	160077	Upstream	39367851	0.751345
23047841..23049561	11	23047841	23049561	0.0552872	0.0555217	0.0367175	0.0666863	0.0518163	0.057453	Intergenic	11_23047841_23049561	23048701	Usp34	+	11	23306895	23490560	258194	Downstream	23306895	0.943006
6551055..6552310	19	6551055	6552310	0.024695	0.0238581	0.0242136	0.0140291	0.0389888	0.020941	Intergenic	19_6551055_6552310	6551683	Gm14967	-	19	6543771	6544899	6784	Upstream	6544899	0.943001
10275175..10276795	2	10275175	10276795	0.00322942	0.00185352	0.00305613	0.00430986	0.00994399	0.005796	Intergenic	2_10275175_10276795	10275985	mmu-mir-466c	+	2	10501109	10501198	225124	Downstream	10501109	0.942978
83207839..83209462	12	83207839	83209462	1.84905	1.52927	1.41017	1.57392	1.43417	1.37785	Intergenic	12_83207839_83209462	83208651	Ltbp2	-	12	84783212	84876532	1667881	Downstream	84876532	0.942963
12876459..12877510	14	12876459	12877510	0	0	0	0	0.00632944	0.0033985	Intergenic	14_12876459_12877510	12876985	Cadps	-	14	12372563	12823079	53906	Upstream	12823079	0.942937
122083693..122088541	9	122083693	122088541	0.000531	0.00245769	0.0027699	0.00197515	0.0040502	0.00193096	Intergenic	9_122083693_122088541	122086117	Ctnnb1	+	9	120929216	120960507	1156901	Upstream	120929216	-0.942885
61041792..61042759	7	61041792	61042759	0.230976	0.170001	0.180436	0.238332	0.361242	0.192122	Intergenic	7_61041792_61042759	61042276	AC169674.31	-	7	59362628	59362706	1679570	Upstream	59362706	0.942753
135169333..135170480	1	135169333	135170480	0	0.00267035	0.00359167	0.00873559	0	0.00314453	Intergenic	1_135169333_135170480	135169907	Gm17678	-	1	133701639	133701881	1468026	Upstream	133701881	0.942746
41154567..41155907	15	41154567	41155907	0.00336471	0.00457206	0.00161807	0.00215066	0.0120203	0.00318983	Intergenic	15_41154567_41155907	41155237	AC152394.2	+	15	40142188	40148689	1013049	Upstream	40142188	0.942714
145830238..145831108	6	145830238	145831108	0.119608	0.143002	0.163562	0.18837	0.252932	0.134817	Intergenic	6_145830238_145831108	145830673	Bmal2	+	6	146796055	146833529	965382	Downstream	146796055	0.94268
116603200..116604005	5	116603200	116604005	0	0.00345118	0.00485355	0.00754885	0	0	Intergenic	5_116603200_116604005	116603602	Ankrd13a	+	5	114774677	114806200	1828925	Upstream	114774677	0.942666
9168205..9169700	10	9168205	9169700	0.155214	0.134138	0.157361	0.267684	0.407049	0.190906	Intergenic	10_9168205_9169700	9168953	Samd5	-	10	9627259	9675208	506255	Downstream	9675208	0.942638
29048528..29051295	12	29048528	29051295	0.0252441	0.0256317	0.0276307	0.0340343	0.0630192	0.0260165	Intergenic	12_29048528_29051295	29049912	AC155270.1	-	12	27141898	27160446	1889466	Upstream	27160446	0.942622
38849329-38850789	1	38849329	38850789	0.0125016	0.0235326	0.0125644	0.0185711	0.0126833	0.0272617	Intergenic	1_38849329_38850789	38850059	Lipt1	+	1	37871738	37877387	978321	Upstream	37871738	0.750155
98399429..98400028	10	98399429	98400028	0	0	0	0.00734189	0.00554881	0	Intergenic	10_98399429_98400028	98399729	Kera	+	10	97607205	97613688	792524	Upstream	97607205	0.942494
50005516..50006677	9	50005516	50006677	0	0.00258568	0.00504986	0.00548811	0.00230187	0	Intergenic	9_50005516_50006677	50006096	Zbtb16	-	9	48654311	48835945	1170151	Upstream	48835945	0.94246
133083584..133088945	4	133083584	133088945	0.214268	0.222557	0.236757	0.31221	0.28199	0.218054	Intergenic	4_133083584_133088945	133086264	Zfp593	-	4	134243289	134245592	1159328	Downstream	134245592	-0.942447
140318978..140319382	X	140318978	140319382	0.0608941	0.0877002	0.0995088	0.19961	0.152266	0.0823194	Intergenic	X_140318978_140319382	140319180	Nxt2	+	X	142226770	142239692	1907590	Downstream	142226770	-0.942441
5672294..5673985	16	5672294	5673985	0.00993885	0.00774539	0.0215149	0.0108217	0.0464429	0.0212848	Intergenic	16_5672294_5673985	5673140	Zfp263	+	16	3744093	3750790	1929047	Upstream	3744093	-0.942423
142250564..142252133	4	142250564	142252133	0.0776006	0.14045	0.152097	0.216702	0.157269	0.131719	Intergenic	4_142250564_142252133	142251348	Prdm2	-	4	143107391	143212995	961647	Downstream	143212995	0.942395
59177169..59179983	7	59177169	59179983	0.0340874	0.0354366	0.021582	0.0442875	0.0850227	0.0333652	Intergenic	7_59177169_59179983	59178576	AC169674.4	-	7	59386081	59386159	207583	Downstream	59386159	0.942382
63254874-63258387	1	63254874	63258387	0.0111286	0.00491114	0.00911234	0.0151245	0.0144864	0.0085995	Intergenic	1_63254874_63258387	63256630	Pard3bos3	-	1	62456725	62499261	757369	Upstream	62499261	0.749489
39832562..39833348	1	39832562	39833348	0.00630614	0	0	0.0018323	0	0.00147906	Intergenic	1_39832562_39833348	39832955	U3	+	1	39519533	39519746	313422	Upstream	39519533	0.942275
39832562..39833348	1	39832562	39833348	0.00630614	0	0	0.0018323	0	0.00147906	Intergenic	1_39832562_39833348	39832955	AC101702.1	-	1	40863734	40864219	1031264	Downstream	40864219	0.942275
31693033..31694036	17	31693033	31694036	0	0.00299259	0.000974	0.00430882	0.00532823	0.00319539	Intergenic	17_31693033_31694036	31693535	Morc2b	-	17	33135588	33139683	1446148	Downstream	33139683	0.942265
61029688..61031191	7	61029688	61031191	0.184234	0.18372	0.181448	0.21006	0.242211	0.185972	Intergenic	7_61029688_61031191	61030440	AC169674.46	-	7	59379451	59379529	1650911	Upstream	59379529	0.942224
56159667..56160303	11	56159667	56160303	0.00797083	0.0253379	0.00170316	0.00548373	0.0287903	0.010667	Intergenic	11_56159667_56160303	56159985	Csf2	-	11	54247271	54249667	1910318	Upstream	54249667	-0.942218
133824757-133826262	1	133824757	133826262	0.0111349	0.0167025	0.00945886	0.0186587	0.0147323	0.0114253	Intergenic	1_133824757_133826262	133825509	Pik3c2b	+	1	133045667	133108687	779842	Upstream	133045667	0.748938
153717755-153718747	1	153717755	153718747	0.0351246	0.0367206	0.0199835	0.0214218	0.0239876	0.0164626	Intergenic	1_153717755_153718747	153718251	Gm5532	-	1	155520173	155527111	1808860	Downstream	155527111	-0.748192
8972632..8973583	10	8972632	8973583	0.0666587	0.0824991	0.0874064	0.152308	0.201789	0.128959	Intergenic	10_8972632_8973583	8973108	Samd5	-	10	9627259	9675208	702100	Downstream	9675208	0.942181
155530322-155531721	1	155530322	155531721	0.0087413	0.0301273	0.0185429	0.0133517	0.0292696	0.0363633	Intergenic	1_155530322_155531721	155531022	AC120391.1	-	1	155936950	155937075	406053	Downstream	155937075	-0.746018
193541684-193543019	1	193541684	193543019	0.00180047	0	0.00192774	0.00693205	0.00449406	0.00540408	Intergenic	1_193541684_193543019	193542352	Mir29c	+	1	195037547	195037634	1495195	Downstream	195037547	0.745075
118294252..118297056	11	118294252	118297056	0.0271042	0.0319915	0.0265054	0.054819	0.0460897	0.0373423	Intergenic	11_118294252_118297056	118295654	Gm11753	-	11	119183953	119184516	888862	Downstream	119184516	0.942117
61064738..61066234	7	61064738	61066234	0.159218	0.1348	0.153323	0.160259	0.28824	0.184784	Intergenic	7_61064738_61066234	61065486	AC169674.12	-	7	59368236	59368314	1697172	Upstream	59368314	0.942109
107636334..107637165	4	107636334	107637165	0.0150841	0.0160321	0.0175555	0.0307808	0.0379232	0.0172385	Intergenic	4_107636334_107637165	107636750	Rnf11	-	4	109451098	109484728	1847978	Downstream	109484728	-0.942048
33447680..33448765	8	33447680	33448765	0.0354461	0.0656548	0.0593342	0.0814681	0.0674784	0.0453691	Intergenic	8_33447680_33448765	33448222	7SK	-	8	31544463	31544686	1903536	Upstream	31544686	0.942041
63366443-63369241	1	63366443	63369241	0.00420363	0.00958887	0.00408952	0.00461326	0.00787878	0.00328905	Intergenic	1_63366443_63369241	63367842	Mettl21a	-	1	64606473	64617242	1249400	Downstream	64617242	0.744818
90289861-90290683	1	90289861	90290683	0.00548247	0.00168994	0.0146548	0.0167159	0.0122906	0.00698506	Intergenic	1_90289861_90290683	90290272	Rab17	-	1	90958133	90969661	679389	Downstream	90969661	-0.744335
79322013..79322435	10	79322013	79322435	0.0234654	0.035085	0.00608854	0.0102271	0.007097	0.00252811	Intergenic	10_79322013_79322435	79322224	Map2k2	+	10	81105915	81124697	1783691	Downstream	81105915	0.941957
157535011..157543051	2	157535011	157543051	0.103511	0.106443	0.0987563	0.116808	0.13269	0.0838742	Intergenic	2_157535011_157543051	157539031	Gm14286	-	2	157544266	157545469	6438	Downstream	157545469	0.941954
61179328-61181969	1	61179328	61181969	0.00337944	0.000569	0.0028499	0.00494726	0.004841	0.00315843	Intergenic	1_61179328_61181969	61180648	Nop58	+	1	59685006	59711510	1495642	Upstream	59685006	-0.744025
102222867..102224652	2	102222867	102224652	0.0313058	0.0378816	0.0491167	0.0497111	0.063226	0.0462177	Intergenic	2_102222867_102224652	102223759	Elf5	+	2	103411688	103450989	1187929	Downstream	103411688	0.94192
166947968..166948754	1	166947968	166948754	0.00770534	0	0	0.00443855	0.012691	0.00602191	Intergenic	1_166947968_166948754	166948361	SNORA18	-	1	165571850	165571976	1376385	Upstream	165571976	0.941911
41949158..41954313	9	41949158	41954313	0.0224004	0.0177977	0.0183875	0.0243531	0.0219065	0.0205859	Intergenic	9_41949158_41954313	41951736	Trim29	+	9	43310763	43336125	1359027	Downstream	43310763	0.941854
167472929-167474593	1	167472929	167474593	0.000762	0.00180454	0.00452218	0.0080726	0.00403737	0.004081	Intergenic	1_167472929_167474593	167473761	Pou2f1	-	1	165865154	166002678	1471083	Upstream	166002678	0.74311
79572672..79574910	7	79572672	79574910	0.00521467	0.0107993	0.00860673	0.0192732	0.00565548	0.00617688	Intergenic	7_79572672_79574910	79573791	Man2a2	-	7	80349098	80371375	797584	Downstream	80371375	-0.94184
78548078..78549389	15	78548078	78549389	0.00867751	0.0100585	0.0104963	0.022972	0.0148721	0.011527	Intergenic	15_78548078_78549389	78548734	Syngr1	+	15	80091334	80119501	1542600	Downstream	80091334	-0.941805
29197469..29199181	6	29197469	29199181	0.00436827	0.00692139	0.00759367	0.0118777	0.0113906	0.00632345	Intergenic	6_29197469_29199181	29198325	AC153909.1	-	6	29150554	29150679	47646	Upstream	29150679	0.94175
96659574..96661749	9	96659574	96661749	0.0077356	0.0093349	0.00815662	0.00823839	0.0276058	0.0133991	Intergenic	9_96659574_96661749	96660662	Atp1b3	-	9	96332680	96364299	296363	Upstream	96364299	-0.941746
25531793..25534352	16	25531793	25534352	0	0.00117366	0	0.00231493	0.000522	0.000942	Intergenic	16_25531793_25534352	25533073	Mir28a	+	16	24827855	24827940	705218	Upstream	24827855	0.941724
125274930..125276428	4	125274930	125276428	0.012717	0.00980587	0.0102458	0.00233031	0.00801075	0.010656	Intergenic	4_125274930_125276428	125275679	AL606976.1	+	4	126377139	126377231	1101460	Downstream	126377139	-0.941712
103581937..103584277	8	103581937	103584277	0.0112718	0.0143142	0.0111245	0.0189769	0.0154685	0.0129312	Intergenic	8_103581937_103584277	103583107	AC141869.1	-	8	102732390	102732484	850623	Upstream	102732484	0.941704
73168860-73170469	1	73168860	73170469	0.00627127	0.00359392	0.00761354	0.00405921	0.00376876	0.00207583	Intergenic	1_73168860_73170469	73169664	U6	+	1	74212813	74212919	1043149	Downstream	74212813	0.742715
73251618-73252391	1	73251618	73252391	0.0084277	0.00396068	0.00252711	0	0	0	Intergenic	1_73251618_73252391	73252004	AC166150.1	-	1	75220095	75232093	1980089	Downstream	75232093	0.741554
65181094..65182117	5	65181094	65182117	0.00440632	0.0163761	0	0.00297088	0	0.00462817	Intergenic	5_65181094_65182117	65181606	SNORA17	-	5	64002353	64002484	1179122	Upstream	64002484	0.941545
65181094..65182117	5	65181094	65182117	0.00440632	0.0163761	0	0.00297088	0	0.00462817	Intergenic	5_65181094_65182117	65181606	SNORA17	+	5	64144248	64144381	1037358	Upstream	64144248	0.941545
78548078..78549389	15	78548078	78549389	0.00867751	0.0100585	0.0104963	0.022972	0.0148721	0.011527	Intergenic	15_78548078_78549389	78548734	Mir1943	-	15	79375228	79375300	826566	Downstream	79375300	0.941536
135517870..135520811	6	135517870	135520811	0	0.001042	0.00147507	0	0	0.00522677	Intergenic	6_135517870_135520811	135519340	Crebl2	+	6	134830154	134858931	689186	Upstream	134830154	0.941528
54907564..54908665	13	54907564	54908665	0.0127095	0.0161661	0.0239796	0.0128213	0.0149819	0.0222787	Intergenic	13_54907564_54908665	54908114	Tifab	-	13	56173703	56178885	1270771	Downstream	56178885	-0.941524
119522976..119525320	4	119522976	119525320	0.0898052	0.0805469	0.0647765	0.0804419	0.0881317	0.0613688	Intergenic	4_119522976_119525320	119524148	Tmem269	-	4	119205107	119218217	305931	Upstream	119218217	0.941495
20655033..20657409	11	20655033	20657409	0.0717226	0.0843644	0.0628697	0.0789874	0.123387	0.0750074	Intergenic	11_20655033_20657409	20656221	Gm12023	-	11	18595248	18710222	1945999	Upstream	18710222	0.941493
61064738..61066234	7	61064738	61066234	0.159218	0.1348	0.153323	0.160259	0.28824	0.184784	Intergenic	7_61064738_61066234	61065486	AC169674.7	-	7	59366366	59366444	1699042	Upstream	59366444	0.941448
64757867..64759151	9	64757867	64759151	0.00504704	0	0.00337316	0	0.00939437	0.00354084	Intergenic	9_64757867_64759151	64758509	Car12	+	9	66713686	66766845	1955177	Downstream	66713686	0.941444
144237690..144239493	2	144237690	144239493	0.00703633	0.008148	0.00774283	0.00277951	0.0018455	0.00751785	Intergenic	2_144237690_144239493	144238592	Gm14093	+	2	145337648	145379381	1099056	Downstream	145337648	-0.941435
38859542-38861569	1	38859542	38861569	0.0540522	0.0637553	0.0533414	0.0758096	0.071146	0.0466565	Intergenic	1_38859542_38861569	38860556	Rpl12-ps1	-	1	36957893	36958517	1902039	Upstream	36958517	-0.740785
135181002-135182147	1	135181002	135182147	0	0	0.00512037	0.00703003	0.00586581	0.00210001	Intergenic	1_135181002_135182147	135181574	Zbed6	-	1	133619940	133661318	1520256	Upstream	133661318	0.740693
5766350..5767442	16	5766350	5767442	0.0224954	0.0217691	0.0267698	0.0476262	0.0535931	0.0466783	Intergenic	16_5766350_5767442	5766896	1700037C18Rik	-	16	3895179	3908689	1858207	Upstream	3908689	-0.941325
88848092..88849118	7	88848092	88849118	0	0.00298497	0	0.00280822	0	0.00695353	Intergenic	7_88848092_88849118	88848605	AC122386.1	-	7	89291190	89291299	442694	Downstream	89291299	0.941317
140412252..140413441	4	140412252	140413441	0	0	0	0.00549187	0	0	Intergenic	4_140412252_140413441	140412846	Otud3	-	4	138895379	138913945	1498901	Upstream	138913945	0.941303
74471407..74472338	15	74471407	74472338	0.0912824	0.149566	0.133652	0.144578	0.198914	0.134931	Intergenic	15_74471407_74472338	74471873	Rhpn1	+	15	75704280	75714410	1232407	Downstream	75704280	-0.941262
61041792..61042759	7	61041792	61042759	0.230976	0.170001	0.180436	0.238332	0.361242	0.192122	Intergenic	7_61041792_61042759	61042276	AC169674.22	-	7	59364496	59364574	1677702	Upstream	59364574	0.941232
135181002-135182147	1	135181002	135182147	0	0	0.00512037	0.00703003	0.00586581	0.00210001	Intergenic	1_135181002_135182147	135181574	Zc3h11a	-	1	133619871	133661380	1520194	Upstream	133661380	0.740692
70804733..70805132	6	70804733	70805132	0	0	0	0	0	0.00802042	Intergenic	6_70804733_70805132	70804933	Eif2ak3	+	6	70844515	70905245	39582	Downstream	70844515	-0.941149
59177169..59179983	7	59177169	59179983	0.0340874	0.0354366	0.021582	0.0442875	0.0850227	0.0333652	Intergenic	7_59177169_59179983	59178576	AC169674.41	-	7	59389820	59389898	211322	Downstream	59389898	0.941137
63251425-63252040	1	63251425	63252040	0.00320352	0	0.00209047	0.0306943	0.016524	0.0138882	Intergenic	1_63251425_63252040	63251733	Mettl21a	-	1	64606473	64617242	1365509	Downstream	64617242	-0.740609
135181002-135182147	1	135181002	135182147	0	0	0.00512037	0.00703003	0.00586581	0.00210001	Intergenic	1_135181002_135182147	135181574	Nav1	-	1	135434580	135585355	403781	Downstream	135585355	0.740409
25032956..25034932	1	25032956	25034932	0.00329946	0.00155061	0.00328144	0.0014588	0.0101684	0.00243462	Intergenic	1_25032956_25034932	25033944	Gm10222	-	1	24612404	24612700	421244	Upstream	24612700	0.94101
79205709..79207212	14	79205709	79207212	0.145192	0.144682	0.172844	0.208098	0.182963	0.140458	Intergenic	14_79205709_79207212	79206461	Pcdh8	-	14	79766772	79771312	564851	Downstream	79771312	-0.94089
30757604..30761307	2	30757604	30761307	0.0313984	0.0313602	0.0178453	0.0296741	0.0328317	0.0324288	Intergenic	2_30757604_30761307	30759456	Tbc1d13	+	2	30133746	30152013	625710	Upstream	30133746	-0.940852
25524304..25525156	13	25524304	25525156	0	0	0.00301929	0	0	0.00136462	Intergenic	13_25524304_25525156	25524730	Slc17a3	+	13	23839434	23860714	1685296	Upstream	23839434	0.940851
139974525..139975188	4	139974525	139975188	0.0125432	0.00628385	0.00775739	0.00263037	0.00501398	0.00726265	Intergenic	4_139974525_139975188	139974857	Emc1	+	4	139352587	139378730	622270	Upstream	139352587	0.940831
124963110..124964809	5	124963110	124964809	0.0244095	0.0161577	0.029037	0.0268627	0.0223572	0.0177541	Intergenic	5_124963110_124964809	124963960	Gm4868	-	5	125847949	125848740	884780	Downstream	125848740	0.940829
64770548..64776601	9	64770548	64776601	0.0495545	0.0690001	0.0727177	0.0820415	0.090985	0.0557503	Intergenic	9_64770548_64776601	64773574	Pif1	+	9	65587160	65595967	813586	Downstream	65587160	0.940769
135181002-135182147	1	135181002	135182147	0	0	0.00512037	0.00703003	0.00586581	0.00210001	Intergenic	1_135181002_135182147	135181574	Nav1	-	1	135606447	135688105	506531	Downstream	135688105	0.740409
109411324..109411850	8	109411324	109411850	0.0195323	0.0450156	0.0459174	0.122803	0.0813611	0.0675049	Intergenic	8_109411324_109411850	109411587	Gm20686	-	8	108918264	108921874	489713	Upstream	108921874	0.940744
99674010..99675276	6	99674010	99675276	0.169857	0.183742	0.194888	0.270926	0.329281	0.191386	Intergenic	6_99674010_99675276	99674643	Gm20705	-	6	99384607	99388499	286144	Upstream	99388499	0.940741
97222674..97223921	5	97222674	97223921	0.0168039	0.0130222	0.0153502	0.0100392	0.0208908	0.0123844	Intergenic	5_97222674_97223921	97223298	Anxa3	+	5	96793385	96845968	429913	Upstream	96793385	-0.940727
102729125..102729795	11	102729125	102729795	0.0464084	0.0309228	0.026909	0.0190255	0.0190084	0.0298562	Intergenic	11_102729125_102729795	102729460	Ccdc103	+	11	102881204	102885216	151744	Downstream	102881204	0.940683
157477362..157485251	2	157477362	157485251	0.462803	0.387375	0.376505	0.356544	0.424817	0.347501	Intergenic	2_157477362_157485251	157481306	Tgif2	+	2	156840077	156855570	641229	Upstream	156840077	0.940667
80061899-80062397	1	80061899	80062397	0	0	0	0.00350014	0.00679946	0	Intergenic	1_80061899_80062397	80062148	Scg2	-	1	79434669	79440090	622058	Upstream	79440090	-0.740225
65455504..65456888	3	65455504	65456888	0.00173677	0	0	0.00219652	0.00386249	0.00174094	Intergenic	3_65455504_65456888	65456196	Vmn2r2	-	3	64116432	64140543	1315653	Upstream	64140543	0.940628
91978557..91979646	16	91978557	91979646	0.0127222	0.0136338	0.00624908	0.002791	0.0157442	0.00725095	Intergenic	16_91978557_91979646	91979101	Slc5a3	+	16	92058322	92087473	79221	Downstream	92058322	-0.940623
63380240-63382107	1	63380240	63382107	0.00211281	0.00148911	0.00137872	0	0.00143189	0	Intergenic	1_63380240_63382107	63381174	D630023F18Rik	-	1	65100619	65123214	1742040	Downstream	65123214	0.740103
15353036..15355491	14	15353036	15355491	0.023356	0.0169168	0.0187954	0.0339437	0.039009	0.0210676	Intergenic	14_15353036_15355491	15354264	Gm11100	+	14	13918444	13949558	1435820	Upstream	13918444	-0.940558
96639891..96640477	9	96639891	96640477	0.0197897	0.00522243	0.0205755	0.00491319	0.00578012	0.00807367	Intergenic	9_96639891_96640477	96640184	Slc25a36	-	9	97075597	97111157	470973	Downstream	97111157	-0.940508
44251370..44252516	5	44251370	44252516	0.0125688	0.018966	0.0171111	0.0265612	0.034649	0.0113185	Intergenic	5_44251370_44252516	44251943	Lap3	+	5	45493374	45512674	1241431	Downstream	45493374	-0.940461
142299758..142305039	4	142299758	142305039	0.16578	0.225346	0.249648	0.387847	0.360674	0.22195	Intergenic	4_142299758_142305039	142302398	Gm13062	+	4	142180602	142184139	121796	Upstream	142180602	0.940458
32017299..32017899	6	32017299	32017899	0.0339227	0.051364	0.046379	0.0260402	0.0572826	0.0320812	Intergenic	6_32017299_32017899	32017599	4930412F09Rik	+	6	30896899	30943470	1120700	Upstream	30896899	0.940454
32060550..32065131	11	32060550	32065131	0.06472	0.0675064	0.056978	0.0795846	0.0816778	0.0610107	Intergenic	11_32060550_32065131	32062840	Gm8098	+	11	30267464	30280491	1795376	Upstream	30267464	0.940421
17741317..17742400	2	17741317	17742400	0.00468396	0.00816585	0.00280525	0.0183568	0.0154088	0.00111006	Intergenic	2_17741317_17742400	17741859	Commd3	+	2	18672384	18676231	930525	Downstream	18672384	-0.940403
22671249..22672831	11	22671249	22672831	0.00160373	0.0017572	0.00463203	0.00896802	0.0101425	0.00721341	Intergenic	11_22671249_22672831	22672040	A830031A19Rik	-	11	24048955	24075054	1403014	Downstream	24075054	0.940344
9116955..9119054	10	9116955	9119054	0.179844	0.188937	0.17199	0.290131	0.293767	0.200472	Intergenic	10_9116955_9119054	9118005	Stxbp5	-	10	9755547	9901079	783074	Downstream	9901079	0.940338
105245768-105246916	1	105245768	105246916	0.00651249	0.0156722	0.00602862	0.0143456	0.0104509	0	Intergenic	1_105245768_105246916	105246342	Serpinb3a	-	1	107045587	107052337	1805995	Downstream	107052337	-0.739999
105245768-105246916	1	105245768	105246916	0.00651249	0.0156722	0.00602862	0.0143456	0.0104509	0	Intergenic	1_105245768_105246916	105246342	Serpinb3d	-	1	107078193	107083480	1837138	Downstream	107083480	-0.739999
148397931..148398861	4	148397931	148398861	0.135264	0.0939661	0.103737	0.146785	0.110498	0.138507	Intergenic	4_148397931_148398861	148398396	Gm13205	-	4	148947492	148948914	550518	Downstream	148948914	-0.940302
61029688..61031191	7	61029688	61031191	0.184234	0.18372	0.181448	0.21006	0.242211	0.185972	Intergenic	7_61029688_61031191	61030440	AC171272.13	-	7	59529643	59529721	1500719	Upstream	59529721	0.940254
133491689..133494556	1	133491689	133494556	0.00992549	0.0113438	0.0127651	0.0106702	0.0144728	0.00725097	Intergenic	1_133491689_133494556	133493123	Mir135b	+	1	132198088	132198184	1295035	Upstream	132198088	0.940235
109462476..109466717	8	109462476	109466717	0.0380742	0.0585837	0.051248	0.0704809	0.0783336	0.0537283	Intergenic	8_109462476_109466717	109464596	Vac14	+	8	110618638	110720396	1154042	Downstream	110618638	0.940229
52152606..52156786	13	52152606	52156786	0.00155117	0.00503541	0.00231984	0.00152528	0.00368358	0	Intergenic	13_52152606_52156786	52154696	Nxnl2	+	13	51171025	51175187	983671	Upstream	51171025	-0.940223
38851852-38853039	1	38851852	38853039	0.0302342	0.0251043	0.0163067	0.0148902	0.0318855	0.0135972	Intergenic	1_38851852_38853039	38852446	Inpp4a	+	1	37299865	37410736	1552581	Upstream	37299865	0.739607
101160029..101161552	15	101160029	101161552	0.0172118	0	0.00389237	0.00518259	0.00751479	0.00537233	Intergenic	15_101160029_101161552	101160791	Acvrl1	+	15	101128522	101145336	32269	Upstream	101128522	-0.940215
24825359..24830322	14	24825359	24830322	0.00587184	0.00327392	0.00288899	0.00480519	0.0107795	0.00471226	Intergenic	14_24825359_24830322	24827841	Pde12	-	14	26659958	26669883	1842042	Downstream	26669883	-0.940163
149316405..149318372	5	149316405	149318372	0	0.000763	0.00251727	0.00625173	0.00271827	0.0036287	Intergenic	5_149316405_149318372	149317389	Gm15407	+	5	148820767	148829408	496622	Upstream	148820767	-0.94016
73251618-73252391	1	73251618	73252391	0.0084277	0.00396068	0.00252711	0	0	0	Intergenic	1_73251618_73252391	73252004	Atg9a	-	1	75180866	75191923	1939919	Downstream	75191923	0.738946
58483035..58484934	7	58483035	58484934	0	0	0	0	0.000876	0	Intergenic	7_58483035_58484934	58483985	AC169674.43	-	7	59355152	59355230	871245	Downstream	59355230	0.94009
57846557..57848695	15	57846557	57848695	0.0392157	0.0334339	0.0473268	0.0737502	0.0451375	0.0426198	Intergenic	15_57846557_57848695	57847626	Zhx2	+	15	57694665	57839833	152961	Upstream	57694665	0.940038
97465626..97466710	4	97465626	97466710	0.00419324	0.0237462	0.0196226	0.0307278	0.0274255	0.0226573	Intergenic	4_97465626_97466710	97466168	Atg4c	+	4	99193934	99259787	1727766	Downstream	99193934	0.939983
173413453..173414842	2	173413453	173414842	0.0051266	0	0.00684468	0.00612041	0.00431947	0.00681575	Intergenic	2_173413453_173414842	173414147	Fam209	+	2	172472520	172474331	941627	Upstream	172472520	0.93998
135169333..135170480	1	135169333	135170480	0	0.00267035	0.00359167	0.00873559	0	0.00314453	Intergenic	1_135169333_135170480	135169907	Zbed6	-	1	133619940	133661318	1508589	Upstream	133661318	0.939967
135169333..135170480	1	135169333	135170480	0	0.00267035	0.00359167	0.00873559	0	0.00314453	Intergenic	1_135169333_135170480	135169907	Zc3h11a	-	1	133619871	133661380	1508527	Upstream	133661380	0.93996
101659426..101662248	3	101659426	101662248	0.00200076	0.00325778	0.0022283	0.0110268	0.00330618	0.00255751	Intergenic	3_101659426_101662248	101660837	Sycp1	-	3	102818499	102936100	1275263	Downstream	102936100	0.939951
133824757-133826262	1	133824757	133826262	0.0111349	0.0167025	0.00945886	0.0186587	0.0147323	0.0114253	Intergenic	1_133824757_133826262	133825509	Mdm4	-	1	132989845	133025366	800143	Upstream	133025366	0.738411
33849203..33850913	9	33849203	33850913	0	0	0	0	0.00198301	0	Intergenic	9_33849203_33850913	33850058	Pate6	-	9	35788050	35790112	1940054	Downstream	35790112	0.939911
118294252..118297056	11	118294252	118297056	0.0271042	0.0319915	0.0265054	0.054819	0.0460897	0.0373423	Intergenic	11_118294252_118297056	118295654	Cep295nl	-	11	118332360	118342500	46846	Downstream	118342500	0.939907
39527494-39528363	1	39527494	39528363	0.0269808	0.0274892	0.0375184	0.0231313	0.0395305	0.0400332	Intergenic	1_39527494_39528363	39527928	Cracdl	-	1	37611677	37720085	1807843	Upstream	37720085	0.738293
60920082-60921784	1	60920082	60921784	0.0185627	0.0104313	0.0208922	0.0279259	0.0207472	0.0255452	Intergenic	1_60920082_60921784	60920933	Pard3bos3	-	1	62456725	62499261	1578328	Downstream	62499261	0.737784
96550883..96552221	3	96550883	96552221	0	0	0	0.00107694	0	0	Intergenic	3_96550883_96552221	96551552	Bola1	-	3	96196588	96219709	331843	Upstream	96219709	-0.93982
57642314-57644308	1	57642314	57644308	0.00419876	0.00697155	0.00173311	0.00152491	0.00304146	0.00821025	Intergenic	1_57642314_57644308	57643311	1700066M21Rik	+	1	57377620	57385423	265691	Upstream	57377620	0.737603
7467426..7467995	X	7467426	7467995	0.00445387	0	0	0	0	0	Intergenic	X_7467426_7467995	7467710	Dgkk	+	X	6779306	6948363	688404	Upstream	6779306	0.939782
193567851-193569765	1	193567851	193569765	0.00206096	0.00156896	0.00236628	0.00309464	0	0.00233254	Intergenic	1_193567851_193569765	193568808	Irf6	+	1	193153112	193172042	415696	Upstream	193153112	0.737506
40587586..40588324	4	40587586	40588324	0	0	0	0	0.00459125	0	Intergenic	4_40587586_40588324	40587955	Gm17167	+	4	42206998	42235313	1619043	Downstream	42206998	-0.939743
38859542-38861569	1	38859542	38861569	0.0540522	0.0637553	0.0533414	0.0758096	0.071146	0.0466565	Intergenic	1_38859542_38861569	38860556	4930556I23Rik	+	1	37614259	37615372	1246297	Upstream	37614259	-0.736807
62909260-62910703	1	62909260	62910703	0.00429555	0.0181236	0.005244	0.0157776	0.0125179	0.00814768	Intergenic	1_62909260_62910703	62909982	Snora41	+	1	63179004	63179135	269022	Downstream	63179004	0.735159
117953603..117955002	11	117953603	117955002	0	0	0	0.0010865	0.0038211	0	Intergenic	11_117953603_117955002	117954303	Gm11725	+	11	117871250	117887416	83053	Upstream	117871250	0.939647
107852666..107854039	3	107852666	107854039	0.00647079	0.00964131	0.00885268	0.0207965	0.0287293	0.00695565	Intergenic	3_107852666_107854039	107853352	Wdr47	+	3	108591279	108645719	737927	Downstream	108591279	-0.93964
63856467-63858769	1	63856467	63858769	0.0102109	0.0163621	0.00358299	0.00340032	0.0137719	0.00480782	Intergenic	1_63856467_63858769	63857618	Mettl21a	-	1	64606473	64617242	759624	Downstream	64617242	0.734785
63251425-63252040	1	63251425	63252040	0.00320352	0	0.00209047	0.0306943	0.016524	0.0138882	Intergenic	1_63251425_63252040	63251733	Platr12	+	1	63200313	63207614	51420	Upstream	63200313	0.734413
68148081..68149147	2	68148081	68149147	0.0102122	0	0.00627806	0	0	0.00218186	Intergenic	2_68148081_68149147	68148614	Nostrin	+	2	69135800	69189330	987186	Downstream	69135800	-0.939601
128585457..128586220	1	128585457	128586220	0	0	0	0	0.00350101	0	Intergenic	1_128585457_128586220	128585839	Zranb3	-	1	127954184	128103047	482792	Upstream	128103047	0.939587
61041792..61042759	7	61041792	61042759	0.230976	0.170001	0.180436	0.238332	0.361242	0.192122	Intergenic	7_61041792_61042759	61042276	AC168073.15	-	7	59619017	59619095	1423181	Upstream	59619095	0.939535
137073640..137074967	5	137073640	137074967	0.00445791	0.00226247	0.0038787	0.00950278	0.00658319	0.00181566	Intergenic	5_137073640_137074967	137074304	Gm20485	-	5	136863637	136869722	204582	Upstream	136869722	0.939515
90167895..90170089	11	90167895	90170089	0	0	0	0	0	0.00219282	Intergenic	11_90167895_90170089	90168992	Gm11493	-	11	88741011	88743369	1425623	Upstream	88743369	-0.939515
77620116..77621400	9	77620116	77621400	0	0	0.00100212	0	0.00571319	0.00181171	Intergenic	9_77620116_77621400	77620758	Mlip	-	9	77102084	77347870	272888	Upstream	77347870	0.939497
88550507..88551736	18	88550507	88551736	0	0	0	0	0.00270674	0	Intergenic	18_88550507_88551736	88551121	Tmx3	+	18	90510154	90543267	1959033	Downstream	90510154	-0.939446
78548078..78549389	15	78548078	78549389	0.00867751	0.0100585	0.0104963	0.022972	0.0148721	0.011527	Intergenic	15_78548078_78549389	78548734	Zftraf1	-	15	76643395	76660117	1888617	Upstream	76660117	-0.939393
73045577..73047018	1	73045577	73047018	0.0247516	0.0305804	0.0272597	0.0237062	0.00694606	0.0221316	Intergenic	1_73045577_73047018	73046297	Apol7d	+	1	71652837	71662843	1393460	Upstream	71652837	0.939384
108279664..108281298	9	108279664	108281298	0.0062339	0.00281245	0.0015752	0.00176394	0	0.00142388	Intergenic	9_108279664_108281298	108280481	Gm20662	+	9	107996349	108045270	284132	Upstream	107996349	0.93937
31338661..31340735	6	31338661	31340735	1.15544	1.23369	1.15396	1.2747	1.40901	1.23017	Intergenic	6_31338661_31340735	31339698	Mkln1os	-	6	31366885	31398773	59075	Downstream	31398773	0.939362
26296195..26302043	2	26296195	26302043	0.131789	0.133941	0.119472	0.154467	0.150771	0.134242	Intergenic	2_26296195_26302043	26299119	0610009E02Rik	+	2	26445696	26459390	146577	Downstream	26445696	0.939302
11826672..11827809	X	11826672	11827809	0.00173407	0.00244433	0.00452628	0.00253431	0.00235042	0.00105739	Intergenic	X_11826672_11827809	11827240	5730405O15Rik	+	X	13042015	13045297	1214775	Downstream	13042015	-0.939266
59915997..59917709	10	59915997	59917709	0.00653545	0.00699262	0.00114185	0.00532782	0.00468437	0.00198332	Intergenic	10_59915997_59917709	59916853	Anapc16	-	10	59987909	60003112	86259	Downstream	60003112	-0.939245
61029688..61031191	7	61029688	61031191	0.184234	0.18372	0.181448	0.21006	0.242211	0.185972	Intergenic	7_61029688_61031191	61030440	AC221015.2	-	7	59781780	59781873	1248567	Upstream	59781873	0.939239
7142384..7143066	17	7142384	7143066	0.16276	0.210111	0.191515	0.410121	0.376847	0.172848	Intergenic	17_7142384_7143066	7142725	AC166064.1	+	17	5421464	5421565	1721261	Upstream	5421464	0.939215
129908078..129912655	2	129908078	129912655	0.0624313	0.0432147	0.0400179	0.0451671	0.0489323	0.041914	Intergenic	2_129908078_129912655	129910366	Gm10762	-	2	128966593	128967725	942641	Upstream	128967725	0.939154
73168860-73170469	1	73168860	73170469	0.00627127	0.00359392	0.00761354	0.00405921	0.00376876	0.00207583	Intergenic	1_73168860_73170469	73169664	Tns1	-	1	73910231	74124447	954783	Downstream	74124447	-0.734215
73251618-73252391	1	73251618	73252391	0.0084277	0.00396068	0.00252711	0	0	0	Intergenic	1_73251618_73252391	73252004	Wnt6	+	1	74771892	74785319	1519888	Downstream	74771892	0.733844
26296195..26302043	2	26296195	26302043	0.131789	0.133941	0.119472	0.154467	0.150771	0.134242	Intergenic	2_26296195_26302043	26299119	SNORD36	+	2	26912231	26912287	613112	Downstream	26912231	0.939018
26296195..26302043	2	26296195	26302043	0.131789	0.133941	0.119472	0.154467	0.150771	0.134242	Intergenic	2_26296195_26302043	26299119	SNORD36	+	2	26912530	26912600	613411	Downstream	26912530	0.939018
26296195..26302043	2	26296195	26302043	0.131789	0.133941	0.119472	0.154467	0.150771	0.134242	Intergenic	2_26296195_26302043	26299119	SNORD36	+	2	26912848	26912915	613729	Downstream	26912848	0.939018
126861763..126862727	10	126861763	126862727	0.0479189	0.0477151	0.0458219	0.0757847	0.0519011	0.0472787	Intergenic	10_126861763_126862727	126862245	Arhgap9	+	10	127323727	127329943	461482	Downstream	127323727	-0.93898
63254874-63258387	1	63254874	63258387	0.0111286	0.00491114	0.00911234	0.0151245	0.0144864	0.0085995	Intergenic	1_63254874_63258387	63256630	Gm11587	+	1	61306636	61307746	1949994	Upstream	61306636	0.733361
35133957..35134371	5	35133957	35134371	0	0	0	0.00366528	0.0105331	0	Intergenic	5_35133957_35134371	35134164	snoU13	-	5	34395550	34395653	738511	Upstream	34395653	0.938942
105567019..105567929	11	105567019	105567929	0.018375	0.0116438	0.0213286	0.0460202	0.026506	0.0192753	Intergenic	11_105567019_105567929	105567474	Gm11712	+	11	107386983	107388971	1819509	Downstream	107386983	0.938905
100662269..100663224	10	100662269	100663224	0	0	0	0	0.00354909	0	Intergenic	10_100662269_100663224	100662747	Rlig1	-	10	100572274	100589259	73488	Upstream	100589259	-0.938826
26691373..26692108	14	26691373	26692108	0.0530608	0.0415569	0.0335898	0.0364167	0.0511618	0.0478424	Intergenic	14_26691373_26692108	26691741	Dnah12	+	14	26693274	26891703	1533	Downstream	26693274	0.93882
144876605..144877571	6	144876605	144877571	0.0459807	0.070973	0.0518962	0.0403606	0.0560086	0.031878	Intergenic	6_144876605_144877571	144877088	Bhlhe41	-	6	145858243	145865558	988470	Downstream	145865558	0.938817
102784140..102784865	15	102784140	102784865	0.00893312	0.00633381	0.00341183	0.0235429	0.0152364	0.00626719	Intergenic	15_102784140_102784865	102784502	Spryd3	-	15	102116528	102136234	648268	Upstream	102136234	-0.938816
130944812..130947251	3	130944812	130947251	0.0166605	0.016512	0.0145655	0.0203543	0.0162068	0.0104577	Intergenic	3_130944812_130947251	130946032	Rpl34	-	3	130726831	130730398	215634	Upstream	130730398	-0.938749
50031628..50035004	6	50031628	50035004	0.0104161	0.0104188	0.0115743	0.0141267	0.0103176	0.0111378	Intergenic	6_50031628_50035004	50033316	AI854703	+	6	48626764	48633689	1406552	Upstream	48626764	-0.938684
110152275..110153352	4	110152275	110153352	0.00300809	0.00400226	0.0050273	0.00697092	0.00562867	0.00223674	Intergenic	4_110152275_110153352	110152813	8030443G20Rik	-	4	108942843	108972077	1180736	Upstream	108972077	-0.93863
73168860-73170469	1	73168860	73170469	0.00627127	0.00359392	0.00761354	0.00405921	0.00376876	0.00207583	Intergenic	1_73168860_73170469	73169664	Ankar	-	1	72642980	72700564	469100	Upstream	72700564	0.732152
79887567..79888171	12	79887567	79888171	0.00326176	0.00496621	0.00800194	0.0273948	0.0440705	0.003848	Intergenic	12_79887567_79888171	79887869	Gm4787	-	12	81377136	81379382	1491513	Downstream	81379382	0.938598
108387107..108388581	4	108387107	108388581	0.0287619	0.030391	0.0427003	0.0420065	0.046588	0.0310959	Intergenic	4_108387107_108388581	108387844	Ttc39aos1	-	4	109403794	109406155	1018311	Downstream	109406155	0.938569
120050338..120052648	11	120050338	120052648	0.105214	0.111852	0.083097	0.157744	0.154008	0.117655	Intergenic	11_120050338_120052648	120051493	Arhgdia	-	11	120578104	120581624	530131	Downstream	120581624	-0.938537
82601852..82604026	11	82601852	82604026	0.00207452	0.00279086	0.00554523	0.00824682	0.0057007	0.000983	Intergenic	11_82601852_82604026	82602939	Rffl	-	11	82802449	82871210	268271	Downstream	82871210	0.938491
130836087..130837764	4	130836087	130837764	0.0279361	0.0278516	0.0275866	0.0509282	0.0383069	0.0361197	Intergenic	4_130836087_130837764	130836925	Gm12981	-	4	132503561	132509649	1672724	Downstream	132509649	0.938471
57582464..57584226	11	57582464	57584226	0.0472637	0.0394359	0.0474678	0.0656589	0.059028	0.0450193	Intergenic	11_57582464_57584226	57583345	4933439C10Rik	+	11	59505662	59513647	1922317	Downstream	59505662	0.938468
153609167..153609500	2	153609167	153609500	0	0	0	0.00522925	0.00400415	0.0128071	Intergenic	2_153609167_153609500	153609333	Efcab8	+	2	153780879	153844752	171546	Downstream	153780879	-0.938465
193461093-193461564	1	193461093	193461564	0.0109165	0.00954839	0.00480025	0	0	0	Intergenic	1_193461093_193461564	193461329	Slc30a1	+	1	191906767	191913247	1554562	Upstream	191906767	0.732126
129311297..129312734	5	129311297	129312734	0	0	0	0	0.00231522	0.000809	Intergenic	5_129311297_129312734	129312015	AC241619.1	+	5	128435255	128435347	876760	Upstream	128435255	0.938443
28334953..28337897	2	28334953	28337897	0.00262442	0.00198547	0.00168217	0.0048965	0.00556175	0.000395	Intergenic	2_28334953_28337897	28336425	2600006K01Rik	-	2	29868726	29869785	1533360	Downstream	29869785	0.938433
145830238..145831108	6	145830238	145831108	0.119608	0.143002	0.163562	0.18837	0.252932	0.134817	Intergenic	6_145830238_145831108	145830673	Mrps35	+	6	147042764	147070903	1212091	Downstream	147042764	0.938387
103239778..103241367	9	103239778	103241367	0.126448	0.127485	0.15314	0.142464	0.0989471	0.109989	Intergenic	9_103239778_103241367	103240572	5830418P13Rik	+	9	103423578	103461255	183006	Downstream	103423578	0.93836
59177169..59179983	7	59177169	59179983	0.0340874	0.0354366	0.021582	0.0442875	0.0850227	0.0333652	Intergenic	7_59177169_59179983	59178576	AC169674.22	-	7	59364496	59364574	185998	Downstream	59364574	0.938347
38859542-38861569	1	38859542	38861569	0.0540522	0.0637553	0.0533414	0.0758096	0.071146	0.0466565	Intergenic	1_38859542_38861569	38860556	Tsga10	-	1	37754572	37865298	995258	Upstream	37865298	0.73183
59177169..59179983	7	59177169	59179983	0.0340874	0.0354366	0.021582	0.0442875	0.0850227	0.0333652	Intergenic	7_59177169_59179983	59178576	AC168073.41	-	7	59600776	59600854	422278	Downstream	59600854	0.938323
61889239..61889913	9	61889239	61889913	0.00909057	0.015129	0.0102408	0.0234197	0.0207408	0.00701431	Intergenic	9_61889239_61889913	61889576	n-R5s84	+	9	62515029	62515137	625453	Downstream	62515029	0.938316
38478235..38478916	19	38478235	38478916	0.00661595	0.00224748	0.0072639	0.0042288	0.0127256	0.0104845	Intergenic	19_38478235_38478916	38478575	Myof	-	19	37899036	38043577	434998	Upstream	38043577	-0.938307
142392285..142393923	4	142392285	142393923	0.352485	0.4871	0.491635	0.712941	0.659259	0.468745	Intergenic	4_142392285_142393923	142393104	Gm13062	+	4	142180602	142184139	212502	Upstream	142180602	0.938244
26079987..26082209	13	26079987	26082209	0	0	0	0	0.00149765	0	Intergenic	13_26079987_26082209	26081098	BC005537	+	13	24801657	24814013	1279441	Upstream	24801657	-0.938234
26878913..26879757	2	26878913	26879757	0.0126586	0.0383462	0.0242416	0.0169876	0.0229325	0.00924131	Intergenic	2_26878913_26879757	26879335	Uap1l1	-	2	25359889	25365682	1513653	Upstream	25365682	0.938225
63251425-63252040	1	63251425	63252040	0.00320352	0	0.00209047	0.0306943	0.016524	0.0138882	Intergenic	1_63251425_63252040	63251733	Creb1	+	1	64532804	64604547	1281071	Downstream	64532804	0.730971
124772704..124773496	8	124772704	124773496	0	0.00189443	0	0	0.00765158	0.00303483	Intergenic	8_124772704_124773496	124773100	5S_rRNA	-	8	123542178	123542296	1230804	Upstream	123542296	0.938215
124772704..124773496	8	124772704	124773496	0	0.00189443	0	0	0.00765158	0.00303483	Intergenic	8_124772704_124773496	124773100	5S_rRNA	-	8	123601572	123601680	1171420	Upstream	123601680	0.938215
175823365-175825149	1	175823365	175825149	0.00426674	0	0.00121559	0.00161571	0.00373029	0.00119819	Intergenic	1_175823365_175825149	175824257	Opn3	-	1	175662421	175692776	131481	Upstream	175692776	0.730877
66147813-66150652	1	66147813	66150652	0.00335613	0.00195891	0.00243904	0	0.00847883	0.00166713	Intergenic	1_66147813_66150652	66149233	D630023F18Rik	-	1	65100619	65123214	1026019	Upstream	65123214	0.730257
61296441-61299434	1	61296441	61299434	0.00033	0	0.00086	0.00101609	0.0095896	0.000714	Intergenic	1_61296441_61299434	61297937	Snora41	+	1	63179004	63179135	1881067	Downstream	63179004	0.729922
60449690..60450333	7	60449690	60450333	0.254235	0.215065	0.269788	0.347142	0.419297	0.333234	Intergenic	7_60449690_60450333	60450012	AC169674.3	-	7	59391690	59391768	1058244	Upstream	59391768	0.938145
134675318..134675798	X	134675318	134675798	0.00955266	0	0.00267719	0	0.00692159	0.0194465	Intergenic	X_134675318_134675798	134675558	Tceal7	+	X	136214779	136226100	1539221	Downstream	136214779	0.938143
72341221..72343379	15	72341221	72343379	0.00588436	0.000644	0.00330504	0	0.00743657	0.0010783	Intergenic	15_72341221_72343379	72342300	Mroh5	-	15	73761410	73839699	1497399	Downstream	73839699	0.938118
138884670..138886477	4	138884670	138886477	0.031245	0.0111395	0.0231693	0.011006	0.0116072	0.0128743	Intergenic	4_138884670_138886477	138885574	AL954710.1	+	4	140717043	140717106	1831469	Downstream	140717043	0.938092
9164987..9167116	10	9164987	9167116	0.149287	0.175539	0.155956	0.27881	0.417565	0.187895	Intergenic	10_9164987_9167116	9166051	Stxbp5	-	10	9755547	9901079	735028	Downstream	9901079	0.938036
155530322-155531721	1	155530322	155531721	0.0087413	0.0301273	0.0185429	0.0133517	0.0292696	0.0363633	Intergenic	1_155530322_155531721	155531022	Cryzl2	+	1	157458580	157489060	1927558	Downstream	157458580	0.729684
130827567..130830423	4	130827567	130830423	0.100753	0.103698	0.0932436	0.143102	0.0921547	0.107518	Intergenic	4_130827567_130830423	130828995	Azin2	-	4	128930233	128962442	1866553	Upstream	128962442	-0.938007
38851852-38853039	1	38851852	38853039	0.0302342	0.0251043	0.0163067	0.0148902	0.0318855	0.0135972	Intergenic	1_38851852_38853039	38852446	Mitd1	-	1	37874801	37890411	962035	Upstream	37890411	-0.729439
31746248..31748074	17	31746248	31748074	0.0431201	0.028769	0.027244	0.0214542	0.0150178	0.0161595	Intergenic	17_31746248_31748074	31747161	Sik1	-	17	31844248	31855792	108631	Downstream	31855792	0.93796
34687943..34689535	8	34687943	34689535	0.0830716	0.0727007	0.0774295	0.0664845	0.108394	0.0969895	Intergenic	8_34687943_34689535	34688739	5S_rRNA	+	8	35747449	35747562	1058710	Downstream	35747449	0.937897
132157647-132158081	1	132157647	132158081	0.0204264	0	0.00273394	0.0040151	0.00697437	0.0217685	Intergenic	1_132157647_132158081	132157864	Slc26a9	+	1	131744022	131771504	413842	Upstream	131744022	0.728165
78249751..78251168	6	78249751	78251168	0.00935491	0	0.00069	0	0.00234787	0	Intergenic	6_78249751_78251168	78250459	Reg3b	+	6	78370885	78373466	120426	Downstream	78370885	0.93785
49240418..49241073	17	49240418	49241073	0.0181391	0.0115898	0.0223269	0.00498119	0.0529788	0.0350561	Intergenic	17_49240418_49241073	49240746	5S_rRNA	+	17	47290956	47291028	1949790	Upstream	47290956	0.93784
50941629..50942116	3	50941629	50942116	0	0.00942285	0	0.00669603	0.00274055	0	Intergenic	3_50941629_50942116	50941873	AC161183.1	+	3	51297179	51297244	355306	Downstream	51297179	0.937824
64337864-64338348	1	64337864	64338348	0.00509705	0.00632076	0	0	0	0	Intergenic	1_64337864_64338348	64338106	SNORA17	+	1	63032706	63032819	1305400	Upstream	63032706	0.727887
86261492..86262161	9	86261492	86262161	0.00294532	0	0	0	0	0	Intergenic	9_86261492_86262161	86261826	Prss35	+	9	86743633	86758272	481807	Downstream	86743633	0.937792
86277580..86278639	9	86277580	86278639	0.00678251	0	0	0	0	0	Intergenic	9_86277580_86278639	86278110	Prss35	+	9	86743633	86758272	465523	Downstream	86743633	0.937792
29197469..29199181	6	29197469	29199181	0.00436827	0.00692139	0.00759367	0.0118777	0.0113906	0.00632345	Intergenic	6_29197469_29199181	29198325	Gm13834	-	6	31087609	31087912	1889587	Downstream	31087912	0.937774
35948542..35949047	18	35948542	35949047	0.00865375	0	0.0263788	0.0154762	0.0469419	0.0196595	Intergenic	18_35948542_35949047	35948794	Wnt8a	+	18	34542313	34548273	1406481	Upstream	34542313	0.93776
137073640..137074967	5	137073640	137074967	0.00445791	0.00226247	0.0038787	0.00950278	0.00658319	0.00181566	Intergenic	5_137073640_137074967	137074304	Ap1s1	-	5	137034993	137046135	28169	Upstream	137046135	-0.937753
61029688..61031191	7	61029688	61031191	0.184234	0.18372	0.181448	0.21006	0.242211	0.185972	Intergenic	7_61029688_61031191	61030440	AC169674.41	-	7	59389820	59389898	1640542	Upstream	59389898	0.937747
155448817-155450596	1	155448817	155450596	0.0134599	0.0024067	0.00309518	0.0164264	0.00921976	0.007248	Intergenic	1_155448817_155450596	155449707	Axdnd1	-	1	156323509	156421159	971452	Downstream	156421159	0.727613
157547150..157548225	2	157547150	157548225	0.658478	0.636265	0.538722	0.661526	0.7337	0.481439	Intergenic	2_157547150_157548225	157547688	5430405H02Rik	-	2	156852430	156862945	684743	Upstream	156862945	0.937681
46748544..46750139	9	46748544	46750139	0.0252177	0.0121925	0.0143972	0.0159323	0.00918203	0.00734853	Intergenic	9_46748544_46750139	46749342	Gm10680	-	9	46242621	46243529	505813	Upstream	46243529	0.937659
154167468-154168353	1	154167468	154168353	0	0	0.00581367	0.00325512	0.00375766	0	Intergenic	1_154167468_154168353	154167910	Dhx9	-	1	153455758	153487660	680250	Upstream	153487660	-0.726572
37727792..37730287	16	37727792	37730287	0	0	0	0	0	0.000483	Intergenic	16_37727792_37730287	37729040	Cox17	+	16	38346991	38352763	617951	Downstream	38346991	0.93763
102166085..102168012	X	102166085	102168012	0.0110881	0.00444391	0.0131632	0.010876	0.00554932	0.00554663	Intergenic	X_102166085_102168012	102167049	Xist	-	X	103460375	103483217	1316168	Downstream	103483217	-0.937599
16135555-16137022	1	16135555	16137022	0.0376254	0.0221141	0.0476161	0.0420222	0.0687747	0.0485867	Intergenic	1_16135555_16137022	16136289	Eya1	-	1	14168954	14310200	1826089	Upstream	14310200	-0.726284
111647731..111650142	5	111647731	111650142	0.00388082	0.00239893	0.00377144	0.00920282	0.00566864	0.000483	Intergenic	5_111647731_111650142	111648937	Hps4	+	5	112343083	112378414	694146	Downstream	112343083	0.937593
125274930..125276428	4	125274930	125276428	0.012717	0.00980587	0.0102458	0.00233031	0.00801075	0.010656	Intergenic	4_125274930_125276428	125275679	mmu-mir-692-2	+	4	125504749	125504857	229070	Downstream	125504749	-0.93759
122426382..122427327	14	122426382	122427327	0.0786958	0.0490914	0.0820667	0.129109	0.0888454	0.0669763	Intergenic	14_122426382_122427327	122426854	Gm5089	-	14	122434854	122451115	24261	Downstream	122451115	0.937557
131865580..131867693	2	131865580	131867693	0.0024018	0	0.00121828	0.00574516	0.00284014	0	Intergenic	2_131865580_131867693	131866636	Tgm6	+	2	130112416	130154232	1754220	Upstream	130112416	0.937552
61064738..61066234	7	61064738	61066234	0.159218	0.1348	0.153323	0.160259	0.28824	0.184784	Intergenic	7_61064738_61066234	61065486	AC172750.9	-	7	59899687	59899780	1165706	Upstream	59899780	0.937552
87164506-87165574	1	87164506	87165574	0.0134884	0.0257824	0.006664	0	0.011233	0.0102585	Intergenic	1_87164506_87165574	87165040	Snorc	+	1	87470264	87475459	305224	Downstream	87470264	0.725977
152287640-152289047	1	152287640	152289047	0.0277245	0.0174551	0.0167506	0.020286	0.0288532	0.0162527	Intergenic	1_152287640_152289047	152288344	Tsen15	-	1	152370735	152386688	98344	Downstream	152386688	-0.725108
61029688..61031191	7	61029688	61031191	0.184234	0.18372	0.181448	0.21006	0.242211	0.185972	Intergenic	7_61029688_61031191	61030440	AC169674.7	-	7	59366366	59366444	1663996	Upstream	59366444	0.937485
37434838..37435699	11	37434838	37435699	0.00298875	0.00322697	0	0.00334575	0.0359653	0.00766311	Intergenic	11_37434838_37435699	37435268	Gm12126	+	11	36080664	36083854	1354604	Upstream	36080664	0.937461
84531308..84533187	15	84531308	84533187	0.00132493	0.00244593	0.00136992	0.00678423	0.00180475	0.00254055	Intergenic	15_84531308_84533187	84532248	Phf21b	-	15	84785381	84856049	323801	Downstream	84856049	0.937443
132954940..132956121	4	132954940	132956121	0.0197417	0.0302123	0.0147582	0.00931285	0.0158703	0.0120521	Intergenic	4_132954940_132956121	132955530	Gpr3	-	4	133209340	133212536	257006	Downstream	133212536	0.937434
63251425-63252040	1	63251425	63252040	0.00320352	0	0.00209047	0.0306943	0.016524	0.0138882	Intergenic	1_63251425_63252040	63251733	Cryge	-	1	65048554	65051149	1799416	Downstream	65051149	0.724749
191301687-191302134	1	191301687	191302134	0.03074	0.0298183	0.0301682	0.0116958	0.0104167	0.0292824	Intergenic	1_191301687_191302134	191301911	Kcnh1	+	1	192190784	192510159	888873	Downstream	192190784	-0.723153
82339918..82341046	11	82339918	82341046	0.0292593	0.0248071	0.021974	0.0261769	0.0302879	0.0286973	Intergenic	11_82339918_82341046	82340482	U2	+	11	83271498	83271688	931016	Downstream	83271498	0.937427
55293700..55294968	4	55293700	55294968	0.0196638	0.0210538	0.0138087	0.00586865	0.0136809	0.0145112	Intergenic	4_55293700_55294968	55294334	Zfp462	+	4	54945048	55083563	349286	Upstream	54945048	-0.937364
130836087..130837764	4	130836087	130837764	0.0279361	0.0278516	0.0275866	0.0509282	0.0383069	0.0361197	Intergenic	4_130836087_130837764	130836925	Yars	+	4	129189760	129219607	1647165	Upstream	129189760	-0.937328
8691469..8693785	19	8691469	8693785	0.0124568	0.0102869	0.0115478	0.00465357	0.00939326	0.00454843	Intergenic	19_8691469_8693785	8692627	AC132253.2	+	19	9908158	9908278	1215531	Downstream	9908158	-0.937314
61376744..61377070	1	61376744	61377070	0	0	0	0	0.00509065	0	Intergenic	1_61376744_61377070	61376907	Nop58	+	1	59685006	59711510	1691901	Upstream	59685006	-0.937261
61029688..61031191	7	61029688	61031191	0.184234	0.18372	0.181448	0.21006	0.242211	0.185972	Intergenic	7_61029688_61031191	61030440	AC171272.5	-	7	59512795	59512873	1517567	Upstream	59512873	0.937253
129255747..129256416	5	129255747	129256416	0	0	0	0.00215227	0.0019961	0.00319221	Intergenic	5_129255747_129256416	129256081	Tmem248	+	5	130219744	130243765	963663	Downstream	130219744	-0.937241
148173119..148176132	4	148173119	148176132	0.00379216	0.00779355	0.00975925	0.0112894	0.00911507	0.00792657	Intergenic	4_148173119_148176132	148174625	CU463325.1	+	4	146932742	146933389	1241883	Upstream	146932742	-0.937212
19983425..19989117	14	19983425	19989117	0.0174015	0.0255625	0.0305573	0.0278212	0.0246252	0.0348381	Intergenic	14_19983425_19989117	19986271	Nudt13	+	14	20294690	20317575	308419	Downstream	20294690	0.937204
71986171..71987000	11	71986171	71987000	0.00854021	0	0.00310296	0.00366528	0.00408787	0	Intergenic	11_71986171_71987000	71986585	Mybbp1a	+	11	72441355	72451768	454770	Downstream	72441355	0.937191
77190911..77191740	X	77190911	77191740	0.0155058	0.0109334	0.0011783	0.00787389	0.0272897	0.00570441	Intergenic	X_77190911_77191740	77191325	Cldn34b3	+	X	76264304	76267738	927021	Upstream	76264304	0.937165
73251618-73252391	1	73251618	73252391	0.0084277	0.00396068	0.00252711	0	0	0	Intergenic	1_73251618_73252391	73252004	AC120136.1	+	1	72255008	72255198	996996	Upstream	72255008	-0.723039
61179328-61181969	1	61179328	61181969	0.00337944	0.000569	0.0028499	0.00494726	0.004841	0.00315843	Intergenic	1_61179328_61181969	61180648	Pard3b	+	1	61638824	62642284	458176	Downstream	61638824	0.722496
133083584..133088945	4	133083584	133088945	0.214268	0.222557	0.236757	0.31221	0.28199	0.218054	Intergenic	4_133083584_133088945	133086264	Zfp593os	+	4	134243662	134245873	1157398	Downstream	134243662	-0.937106
72215369..72215951	16	72215369	72215951	0.127608	0.180894	0.187459	0.26981	0.555667	0.217261	Intergenic	16_72215369_72215951	72215660	Robo1	+	16	72663149	73046095	447489	Downstream	72663149	0.937028
76849211..76849673	11	76849211	76849673	0.0526506	0.0322946	0.0189362	0.022314	0.0312119	0.00259894	Intergenic	11_76849211_76849673	76849442	Vps53	-	11	76046226	76179647	669795	Upstream	76179647	0.937012
62932798..62935445	1	62932798	62935445	0.0304134	0.0358317	0.0469817	0.0406729	0.0395636	0.0331301	Intergenic	1_62932798_62935445	62934122	Gm13749	+	1	63964727	63968999	1030605	Downstream	63964727	0.936922
31833364..31834813	17	31833364	31834813	0.0114101	0.00806513	0.0157812	0.00596698	0.0170778	0.0217771	Intergenic	17_31833364_31834813	31834088	Cyp4f16	+	17	32536558	32551798	702470	Downstream	32536558	-0.936889
63380240-63382107	1	63380240	63382107	0.00211281	0.00148911	0.00137872	0	0.00143189	0	Intergenic	1_63380240_63382107	63381174	Ino80d	-	1	62958418	63114667	266507	Upstream	63114667	-0.722087
104624937..104625419	13	104624937	104625419	0.0750409	0.0486962	0.0663427	0.0935898	0.0876814	0.0763322	Intergenic	13_104624937_104625419	104625178	Nt5el	+	13	105082122	105121782	456944	Downstream	105082122	0.936857
118294252..118297056	11	118294252	118297056	0.0271042	0.0319915	0.0265054	0.054819	0.0460897	0.0373423	Intergenic	11_118294252_118297056	118295654	Cygb	-	11	116645595	116654313	1641341	Upstream	116654313	-0.936838
38407044..38408409	18	38407044	38408409	0.00188602	0.00219953	0.00505854	0	0.00124192	0.0066584	Intergenic	18_38407044_38408409	38407726	Nr3c1	-	18	39410545	39491301	1083575	Downstream	39491301	0.936824
39794079..39794689	11	39794079	39794689	0.0984843	0.0954322	0.0896453	0.106807	0.214306	0.111089	Intergenic	11_39794079_39794689	39794384	Gm12130	-	11	38493330	38520013	1274371	Upstream	38520013	0.936801
152287640-152289047	1	152287640	152289047	0.0277245	0.0174551	0.0167506	0.020286	0.0288532	0.0162527	Intergenic	1_152287640_152289047	152288344	Edem3	+	1	151755374	151822328	532970	Upstream	151755374	-0.721862
8897872..8899805	10	8897872	8899805	0.0374479	0.0369721	0.0376852	0.0649571	0.0839167	0.0477432	Intergenic	10_8897872_8899805	8898838	Pcmt1	-	10	7629373	7681136	1217702	Upstream	7681136	-0.936776
153717755-153718747	1	153717755	153718747	0.0351246	0.0367206	0.0199835	0.0214218	0.0239876	0.0164626	Intergenic	1_153717755_153718747	153718251	Zfp648	+	1	154201187	154205674	482936	Downstream	154201187	0.72175
30283223..30283693	11	30283223	30283693	0.257653	0.272465	0.262167	0.347561	0.444966	0.246043	Intergenic	11_30283223_30283693	30283458	Mir216a	+	11	28757012	28757083	1526446	Upstream	28757012	0.93673
105245768-105246916	1	105245768	105246916	0.00651249	0.0156722	0.00602862	0.0143456	0.0104509	0	Intergenic	1_105245768_105246916	105246342	AC132082.1	+	1	105574687	105574782	328345	Downstream	105574687	0.721577
54907564..54908665	13	54907564	54908665	0.0127095	0.0161661	0.0239796	0.0128213	0.0149819	0.0222787	Intergenic	13_54907564_54908665	54908114	4930451E10Rik	-	13	55775136	55784505	876391	Downstream	55784505	0.936715
88009630..88010638	11	88009630	88010638	0.0874704	0.070193	0.0991773	0.117217	0.135127	0.0692467	Intergenic	11_88009630_88010638	88010134	AL646096.1	-	11	88951328	88951414	941280	Downstream	88951414	0.93671
87612768..87614115	17	87612768	87614115	0.013664	0.00640124	0.0181875	0.0163407	0.0159028	0.0170823	Intergenic	17_87612768_87614115	87613442	SNORA17	-	17	87453223	87453356	160086	Upstream	87453356	-0.936696
60850843..60852003	1	60850843	60852003	0	0.00258791	0.00409738	0.0024841	0	0	Intergenic	1_60850843_60852003	60851423	Fzd7	+	1	59482147	59486947	1369276	Upstream	59482147	0.936675
27378534..27379764	19	27378534	27379764	0.0508659	0.0645206	0.0684518	0.0787419	0.0986812	0.0522334	Intergenic	19_27378534_27379764	27379149	Gm20407	+	19	27994197	27995693	615048	Downstream	27994197	0.936662
54714267..54715828	14	54714267	54715828	0.00650463	0.00274259	0.00125223	0.0148227	0.0034248	0.00582584	Intergenic	14_54714267_54715828	54715047	Gm16573	-	14	56607261	56620513	1905466	Downstream	56620513	-0.936528
80976785..80977916	8	80976785	80977916	0.0709124	0.0675791	0.0834899	0.156844	0.111251	0.110037	Intergenic	8_80976785_80977916	80977351	Zfp330	-	8	82763621	82774160	1796809	Downstream	82774160	-0.936528
125274930..125276428	4	125274930	125276428	0.012717	0.00980587	0.0102458	0.00233031	0.00801075	0.010656	Intergenic	4_125274930_125276428	125275679	Ago3	-	4	126331704	126429556	1153877	Downstream	126429556	-0.936524
87168354-87171004	1	87168354	87171004	0.00226842	0.00231276	0.00743491	0.0056185	0.00556263	0.00259277	Intergenic	1_87168354_87171004	87169679	2810459M11Rik	+	1	86045863	86055456	1123816	Upstream	86045863	-0.720031
52045245..52049450	13	52045245	52049450	0.014545	0.0178528	0.0134453	0.0165071	0.00702053	0.00992655	Intergenic	13_52045245_52049450	52047347	Gm8765	+	13	50698329	50703409	1349018	Upstream	50698329	-0.936495
35590956..35592071	17	35590956	35592071	0.0130567	0.0129714	0.0134491	0.00531024	0.00304026	0.0101615	Intergenic	17_35590956_35592071	35591514	Pram1	+	17	33638056	33645706	1953458	Upstream	33638056	-0.936494
49921625..49923571	9	49921625	49923571	0.000662	0.00142869	0.00254442	0.00616877	0.00343448	0.00123842	Intergenic	9_49921625_49923571	49922598	2310030G06Rik	-	9	50739691	50746521	823923	Downstream	50746521	-0.936488
135181002-135182147	1	135181002	135182147	0	0	0.00512037	0.00703003	0.00586581	0.00210001	Intergenic	1_135181002_135182147	135181574	AC131591.1	+	1	134809275	134809368	372299	Upstream	134809275	0.719916
100175025..100176476	5	100175025	100176476	0	0	0	0.00240574	0.00233673	0	Intergenic	5_100175025_100176476	100175751	Helq	-	5	100762145	100798598	622847	Downstream	100798598	0.936473
73902517-73903929	1	73902517	73903929	0.0067056	0.0126005	0.0169857	0.0164512	0.0237821	0.0219033	Intergenic	1_73902517_73903929	73903223	AC120136.2	+	1	72244213	72244403	1659010	Upstream	72244213	0.719559
90289861-90290683	1	90289861	90290683	0.00548247	0.00168994	0.0146548	0.0167159	0.0122906	0.00698506	Intergenic	1_90289861_90290683	90290272	Lrrfip1	+	1	90998727	91128944	708455	Downstream	90998727	0.719343
69593534..69594003	11	69593534	69594003	0.0775268	0.139592	0.0774734	0.12377	0.0684496	0.0541627	Intergenic	11_69593534_69594003	69593768	Alox12	-	11	70241457	70255353	661585	Downstream	70255353	0.936395
59177169..59179983	7	59177169	59179983	0.0340874	0.0354366	0.021582	0.0442875	0.0850227	0.0333652	Intergenic	7_59177169_59179983	59178576	AC169674.31	-	7	59362628	59362706	184130	Downstream	59362706	0.936361
133824757-133826262	1	133824757	133826262	0.0111349	0.0167025	0.00945886	0.0186587	0.0147323	0.0114253	Intergenic	1_133824757_133826262	133825509	Gm17678	-	1	133701639	133701881	123628	Upstream	133701881	0.718105
73251618-73252391	1	73251618	73252391	0.0084277	0.00396068	0.00252711	0	0	0	Intergenic	1_73251618_73252391	73252004	Igfbp5	-	1	72857932	72874884	377120	Upstream	72874884	0.717348
61041792..61042759	7	61041792	61042759	0.230976	0.170001	0.180436	0.238332	0.361242	0.192122	Intergenic	7_61041792_61042759	61042276	AC171272.17	-	7	59470034	59470112	1572164	Upstream	59470112	0.936305
63254874-63258387	1	63254874	63258387	0.0111286	0.00491114	0.00911234	0.0151245	0.0144864	0.0085995	Intergenic	1_63254874_63258387	63256630	SNORA17	+	1	63032706	63032819	223924	Upstream	63032706	-0.717345
110291388..110292091	13	110291388	110292091	0.00721224	0	0	0	0	0	Intergenic	13_110291388_110292091	110291740	Gm5455	-	13	110304776	110305504	13764	Downstream	110305504	0.936268
38851852-38853039	1	38851852	38853039	0.0302342	0.0251043	0.0163067	0.0148902	0.0318855	0.0135972	Intergenic	1_38851852_38853039	38852446	Eif5b	+	1	37998010	38055579	854436	Upstream	37998010	-0.717109
52468635..52471228	13	52468635	52471228	0.00923617	0.0073845	0.002743	0.00363121	0.00749749	0.00643729	Intergenic	13_52468635_52471228	52469931	H2af-ps2	-	13	51202688	51203065	1266866	Upstream	51203065	0.936263
66493775..66496059	14	66493775	66496059	0.0010527	0	0.00104093	0	0.0065705	0.00211046	Intergenic	14_66493775_66496059	66494917	1700120O09Rik	-	14	67324894	67335928	841011	Downstream	67335928	0.936263
23125497..23129129	9	23125497	23129129	0.00799883	0.00687078	0.00842815	0.0122467	0.00911678	0.00510425	Intergenic	9_23125497_23129129	23127313	Dpy19l2	-	9	24557048	24696293	1568980	Downstream	24696293	0.936245
108861994..108862646	11	108861994	108862646	0.254884	0.348549	0.346865	0.632362	0.661925	0.310716	Intergenic	11_108861994_108862646	108862320	Pitpnc1	-	11	107207892	107470699	1391621	Upstream	107470699	0.936175
133115711..133118451	4	133115711	133118451	0.0146706	0.015673	0.0232381	0.03321	0.0259609	0.0263461	Intergenic	4_133115711_133118451	133117081	Extl1	-	4	134356372	134383850	1266769	Downstream	134383850	0.936064
11434813..11436012	X	11434813	11436012	0.00908036	0.00939047	0.0134111	0	0.00505642	0.00771593	Intergenic	X_11434813_11436012	11435413	Rpgr	-	X	10073621	10216920	1218493	Upstream	10216920	-0.936058
59153973..59154447	15	59153973	59154447	0.00415446	0	0	0	0	0	Intergenic	15_59153973_59154447	59154210	Sqle	+	15	59315077	59331192	160867	Downstream	59315077	0.936056
99678036..99678745	6	99678036	99678745	0.254846	0.296998	0.291822	0.401746	0.480424	0.257402	Intergenic	6_99678036_99678745	99678390	Gm20705	-	6	99384607	99388499	289891	Upstream	99388499	0.936032
57582464..57584226	11	57582464	57584226	0.0472637	0.0394359	0.0474678	0.0656589	0.059028	0.0450193	Intergenic	11_57582464_57584226	57583345	Arf1	-	11	59211412	59228270	1644925	Downstream	59228270	-0.936012
28725718..28726799	19	28725718	28726799	0.00364763	0.00419348	0	0	0.00807992	0.00437584	Intergenic	19_28725718_28726799	28726258	Jak2	+	19	29251828	29313080	525570	Downstream	29251828	-0.935948
103581937..103584277	8	103581937	103584277	0.0112718	0.0143142	0.0111245	0.0189769	0.0154685	0.0129312	Intergenic	8_103581937_103584277	103583107	Atp6v0d1	-	8	105524465	105566047	1982940	Downstream	105566047	-0.935925
61029688..61031191	7	61029688	61031191	0.184234	0.18372	0.181448	0.21006	0.242211	0.185972	Intergenic	7_61029688_61031191	61030440	AC171272.30	-	7	59460677	59460755	1569685	Upstream	59460755	0.935915
101875235..101875855	11	101875235	101875855	0	0	0	0	0.0064608	0	Intergenic	11_101875235_101875855	101875545	Nkiras2	+	11	100619244	100627607	1256301	Upstream	100619244	-0.935866
130827567..130830423	4	130827567	130830423	0.100753	0.103698	0.0932436	0.143102	0.0921547	0.107518	Intergenic	4_130827567_130830423	130828995	Pef1	+	4	130102558	130128135	726437	Upstream	130102558	-0.935863
73251618-73252391	1	73251618	73252391	0.0084277	0.00396068	0.00252711	0	0	0	Intergenic	1_73251618_73252391	73252004	Aamp	-	1	74279840	74284738	1032734	Downstream	74284738	0.717097
17699801..17701055	8	17699801	17701055	0.00383335	0	0	0.00236105	0	0	Intergenic	8_17699801_17701055	17700428	Spag11b	+	8	19140759	19143010	1440331	Downstream	19140759	-0.935837
185682377-185683069	1	185682377	185683069	0.00557641	0	0	0	0	0	Intergenic	1_185682377_185683069	185682723	Iars2	-	1	185284726	185329396	353327	Upstream	185329396	0.716852
131855025..131855810	1	131855025	131855810	0.00327774	0.00585032	0.00275732	0.0116114	0	0.00454279	Intergenic	1_131855025_131855810	131855417	Gm17678	-	1	133701639	133701881	1846464	Downstream	133701881	0.935826
42526054..42526771	17	42526054	42526771	0.0345272	0	0.00179349	0.0245598	0.0247686	0.012706	Intergenic	17_42526054_42526771	42526412	Opn5	-	17	42556783	42611313	84901	Downstream	42611313	0.935718
92126752..92129192	5	92126752	92129192	0.190336	0.199174	0.208749	0.216579	0.245705	0.180899	Intergenic	5_92126752_92129192	92127972	Scarb2	-	5	92443873	92505608	377636	Downstream	92505608	-0.935684
87168354-87171004	1	87168354	87171004	0.00226842	0.00231276	0.00743491	0.0056185	0.00556263	0.00259277	Intergenic	1_87168354_87171004	87169679	n-R5s215	+	1	85674882	85674985	1494797	Upstream	85674882	0.716018
157659428..157660761	2	157659428	157660761	0.00380616	0.00905491	0.00162656	0.00261854	0.00200508	0.0132828	Intergenic	2_157659428_157660761	157660094	Vstm2l	+	2	157914653	157944719	254559	Downstream	157914653	0.935634
16135555-16137022	1	16135555	16137022	0.0376254	0.0221141	0.0476161	0.0420222	0.0687747	0.0485867	Intergenic	1_16135555_16137022	16136289	SNORA17	-	1	15019040	15019159	1117130	Upstream	15019159	-0.715472
16135555-16137022	1	16135555	16137022	0.0376254	0.0221141	0.0476161	0.0420222	0.0687747	0.0485867	Intergenic	1_16135555_16137022	16136289	SNORA17	-	1	15685935	15686046	450243	Upstream	15686046	-0.715472
96551562..96552112	15	96551562	96552112	0.113761	0.0811007	0.0912992	0.0445393	0.121507	0.0837332	Intergenic	15_96551562_96552112	96551837	Or8s2	-	15	98378096	98379197	1827360	Downstream	98379197	-0.935547
49921625..49923571	9	49921625	49923571	0.000662	0.00142869	0.00254442	0.00616877	0.00343448	0.00123842	Intergenic	9_49921625_49923571	49922598	Cfap68	-	9	50762828	50775520	852922	Downstream	50775520	-0.935543
33447680..33448765	8	33447680	33448765	0.0354461	0.0656548	0.0593342	0.0814681	0.0674784	0.0453691	Intergenic	8_33447680_33448765	33448222	Gsr	+	8	33652523	33698163	204301	Downstream	33652523	0.935509
16135555-16137022	1	16135555	16137022	0.0376254	0.0221141	0.0476161	0.0420222	0.0687747	0.0485867	Intergenic	1_16135555_16137022	16136289	SNORA17	+	1	15757832	15757963	378457	Upstream	15757832	-0.715472
84466125..84468020	15	84466125	84468020	0.00409008	0.00227554	0.00500558	0.00809367	0.0136101	0.00475569	Intergenic	15_84466125_84468020	84467073	Poldip3	-	15	83125978	83149384	1317689	Upstream	83149384	-0.935424
117617254..117619234	11	117617254	117619234	0.089492	0.0885051	0.100693	0.102384	0.175296	0.117494	Intergenic	11_117617254_117619234	117618244	Sap30bp	+	11	115933282	115966725	1684962	Upstream	115933282	-0.935363
25803095..25803817	14	25803095	25803817	0	0	0	0	0.00230241	0	Intergenic	14_25803095_25803817	25803456	Arf4	+	14	26638074	26665084	834618	Downstream	26638074	-0.935353
16135555-16137022	1	16135555	16137022	0.0376254	0.0221141	0.0476161	0.0420222	0.0687747	0.0485867	Intergenic	1_16135555_16137022	16136289	SNORA17	+	1	17520001	17520111	1383712	Downstream	17520001	-0.715472
9233633..9234025	10	9233633	9234025	0.182595	0.209662	0.18719	0.370414	0.659221	0.249778	Intergenic	10_9233633_9234025	9233829	Samd5	-	10	9627259	9675208	441379	Downstream	9675208	0.935313
136691157..136692592	X	136691157	136692592	0.000884	0.00209231	0	0	0	0.00813835	Intergenic	X_136691157_136692592	136691875	Tceal7	+	X	136214779	136226100	477096	Upstream	136214779	0.935301
136255473..136256892	6	136255473	136256892	0.00317752	0.00539713	0.00502506	0.00491991	0.0127743	0.00913096	Intergenic	6_136255473_136256892	136256183	Gsg1	-	6	135237329	135254336	1001847	Upstream	135254336	0.935268
185020535-185021519	1	185020535	185021519	0.00636536	0.00587432	0.00261467	0.00146398	0.00579556	0.0043427	Intergenic	1_185020535_185021519	185021027	Mir194-1	+	1	185313319	185313385	292292	Downstream	185313319	-0.715059
63251425-63252040	1	63251425	63252040	0.00320352	0	0.00209047	0.0306943	0.016524	0.0138882	Intergenic	1_63251425_63252040	63251733	Ndufs1	-	1	63143596	63176822	74911	Upstream	63176822	-0.714952
7151043..7152521	17	7151043	7152521	0.126216	0.125313	0.170968	0.252487	0.331836	0.162502	Intergenic	17_7151043_7152521	7151782	Gm2792	-	17	6356805	6583118	568664	Upstream	6583118	0.935189
32092350..32093592	1	32092350	32093592	0.000794	0.00367486	0.00103598	0.00892888	0	0	Intergenic	1_32092350_32093592	32092971	4931428L18Rik	-	1	31141078	31222661	870310	Upstream	31222661	0.935173
146567617..146569295	3	146567617	146569295	0.00218867	0.00165673	0.00116497	0.00267076	0.000797	0	Intergenic	3_146567617_146569295	146568456	Clca4a	-	3	144952480	144975045	1593411	Upstream	144975045	-0.93514
38851852-38853039	1	38851852	38853039	0.0302342	0.0251043	0.0163067	0.0148902	0.0318855	0.0135972	Intergenic	1_38851852_38853039	38852446	Pdcl3	+	1	38987814	38997236	135368	Downstream	38987814	-0.71482
162727666..162728964	X	162727666	162728964	0.00555526	0.00900264	0.00957971	0.00725124	0.0103253	0.00261542	Intergenic	X_162727666_162728964	162728315	Grpr	-	X	163513904	163549677	821362	Downstream	163549677	-0.935124
47947845..47948655	13	47947845	47948655	0	0	0.0026755	0.0114195	0	0	Intergenic	13_47947845_47948655	47948250	Phf2	-	13	48801750	48870885	922635	Downstream	48870885	0.935084
77408704..77409563	X	77408704	77409563	0.0501231	0.0406758	0.0154639	0.0839926	0.0739449	0.0261149	Intergenic	X_77408704_77409563	77409134	Rab39b	-	X	75572046	75578231	1830903	Upstream	75578231	-0.935081
102205562..102206427	2	102205562	102206427	0.0102666	0.00642413	0.0256383	0.0202576	0.0128467	0.0143938	Intergenic	2_102205562_102206427	102205994	Apip	+	2	103073675	103092644	867681	Downstream	103073675	0.93508
61054612..61056807	7	61054612	61056807	0.261658	0.216978	0.22481	0.251943	0.375558	0.268085	Intergenic	7_61054612_61056807	61055710	AC221015.4	-	7	59700878	59700971	1354739	Upstream	59700971	0.935061
131855025..131855810	1	131855025	131855810	0.00327774	0.00585032	0.00275732	0.0116114	0	0.00454279	Intergenic	1_131855025_131855810	131855417	Slc45a3	+	1	131962967	131982963	107550	Downstream	131962967	0.93506
132858143..132860431	1	132858143	132860431	0.00215527	0.00376971	0.00448626	0.0057102	0.00206654	0.00101706	Intergenic	1_132858143_132860431	132859287	Cntn2	-	1	132509425	132542940	316347	Upstream	132542940	0.935057
131065576..131066471	4	131065576	131066471	0	0	0	0.00643759	0	0	Intergenic	4_131065576_131066471	131066024	Gm12972	+	4	130786069	130787855	279955	Upstream	130786069	0.934998
140412252..140413441	4	140412252	140413441	0	0	0	0.00549187	0	0	Intergenic	4_140412252_140413441	140412846	Gm13021	+	4	140424644	140431931	11798	Downstream	140424644	0.934973
49240418..49241073	17	49240418	49241073	0.0181391	0.0115898	0.0223269	0.00498119	0.0529788	0.0350561	Intergenic	17_49240418_49241073	49240746	Guca1a	-	17	47394560	47400584	1840162	Upstream	47400584	0.93496
32073917..32077080	4	32073917	32077080	0.00388211	0.00327246	0.00449234	0.00634229	0.00571297	0.00524418	Intergenic	4_32073917_32077080	32075499	D130062J21Rik	+	4	32243733	32246475	168234	Downstream	32243733	0.934946
63380240-63382107	1	63380240	63382107	0.00211281	0.00148911	0.00137872	0	0.00143189	0	Intergenic	1_63380240_63382107	63381174	Fzd5	-	1	64730560	64737750	1356576	Downstream	64737750	0.714199
24938794..24941309	14	24938794	24941309	0	0	0.00233225	0.00114628	0.00241165	0	Intergenic	14_24938794_24941309	24940052	Gm2178	+	14	26514554	26514910	1574502	Downstream	26514554	0.934909
30202777..30203737	7	30202777	30203737	0	0.00312649	0	0	0.00454863	0	Intergenic	7_30202777_30203737	30203257	Lgals4	+	7	28833975	28841703	1369282	Upstream	28833975	0.9349
106112429..106112911	9	106112429	106112911	0	0.00622062	0.00938185	0.00629852	0	0.00499213	Intergenic	9_106112429_106112911	106112670	Gm17041	-	9	107300380	107301838	1189168	Downstream	107301838	0.934851
61041792..61042759	7	61041792	61042759	0.230976	0.170001	0.180436	0.238332	0.361242	0.192122	Intergenic	7_61041792_61042759	61042276	AC171272.11	-	7	59486818	59486896	1555380	Upstream	59486896	0.934845
148383055..148388893	4	148383055	148388893	0.0638727	0.0635472	0.0610411	0.0604323	0.0854969	0.0601823	Intergenic	4_148383055_148388893	148385974	n-R5s193	+	4	149817732	149817840	1431758	Downstream	149817732	0.934816
112839294..112841070	11	112839294	112841070	0	0.0032905	0.000725	0.00162298	0.000753	0.000602	Intergenic	11_112839294_112841070	112840182	Gm11690	-	11	114219239	114238502	1398320	Downstream	114238502	0.934773
165042809..165044257	2	165042809	165044257	0.00272376	0.00414708	0.00134988	0	0.00184594	0.00332176	Intergenic	2_165042809_165044257	165043533	Ncoa5	-	2	165000357	165034867	8666	Upstream	165034867	-0.934694
63856467-63858769	1	63856467	63858769	0.0102109	0.0163621	0.00358299	0.00340032	0.0137719	0.00480782	Intergenic	1_63856467_63858769	63857618	D630023F18Rik	-	1	65100619	65123214	1265596	Downstream	65123214	0.713976
87168354-87171004	1	87168354	87171004	0.00226842	0.00231276	0.00743491	0.0056185	0.00556263	0.00259277	Intergenic	1_87168354_87171004	87169679	Armc9	+	1	86154780	86278284	1014899	Upstream	86154780	0.713924
135181002-135182147	1	135181002	135182147	0	0	0.00512037	0.00703003	0.00586581	0.00210001	Intergenic	1_135181002_135182147	135181574	Ube2t	+	1	134962565	134974162	219009	Upstream	134962565	-0.713689
47942973..47943847	9	47942973	47943847	0.00431888	0.00317903	0.00843493	0.00893623	0.00991866	0.00381953	Intergenic	9_47942973_47943847	47943410	Zpr1	+	9	46273064	46282643	1670346	Upstream	46273064	-0.934649
61041792..61042759	7	61041792	61042759	0.230976	0.170001	0.180436	0.238332	0.361242	0.192122	Intergenic	7_61041792_61042759	61042276	AC169674.3	-	7	59391690	59391768	1650508	Upstream	59391768	0.934638
9132537..9133966	10	9132537	9133966	0.165684	0.100128	0.140965	0.257845	0.385271	0.157899	Intergenic	10_9132537_9133966	9133251	Pcmt1	-	10	7629373	7681136	1452115	Upstream	7681136	-0.934597
133824757-133826262	1	133824757	133826262	0.0111349	0.0167025	0.00945886	0.0186587	0.0147323	0.0114253	Intergenic	1_133824757_133826262	133825509	Timm17a	-	1	135301532	135313778	1488269	Downstream	135313778	-0.713388
120050338..120052648	11	120050338	120052648	0.105214	0.111852	0.083097	0.157744	0.154008	0.117655	Intergenic	11_120050338_120052648	120051493	Gm11753	-	11	119183953	119184516	866977	Upstream	119184516	0.934581
21472841..21474262	17	21472841	21474262	0.0429936	0.0240287	0.0266956	0.0220588	0.023475	0.017119	Intergenic	17_21472841_21474262	21473551	Vmn2r110	-	17	20573829	20596259	877292	Upstream	20596259	0.934534
61179328-61181969	1	61179328	61181969	0.00337944	0.000569	0.0028499	0.00494726	0.004841	0.00315843	Intergenic	1_61179328_61181969	61180648	Pard3bos3	-	1	62456725	62499261	1318613	Downstream	62499261	0.712676
132157647-132158081	1	132157647	132158081	0.0204264	0	0.00273394	0.0040151	0.00697437	0.0217685	Intergenic	1_132157647_132158081	132157864	Kiss1	+	1	133321875	133329901	1164011	Downstream	133321875	0.712632
87113509..87117257	9	87113509	87117257	0.0164823	0.01988	0.0143012	0.0236075	0.0241872	0.0163798	Intergenic	9_87113509_87117257	87115383	Gm17530	-	9	86546682	86546795	568588	Upstream	86546795	0.93445
126905275..126906555	10	126905275	126906555	0.118004	0.132125	0.103134	0.148085	0.151769	0.126542	Intergenic	10_126905275_126906555	126905915	Rnf41	+	10	128411616	128441438	1505701	Downstream	128411616	-0.934394
23384433..23386038	18	23384433	23386038	0.0984776	0.12345	0.148371	0.192912	0.263961	0.122853	Intergenic	18_23384433_23386038	23385235	Dtna	+	18	23415415	23659714	30180	Downstream	23415415	0.934386
71750102..71750675	12	71750102	71750675	0	0	0	0	0.00465988	0	Intergenic	12_71750102_71750675	71750388	Gm6316	-	12	69920472	69921491	1828897	Upstream	69921491	0.934359
10339233..10340001	19	10339233	10340001	0.00293373	0	0.00618603	0.00849847	0.00615126	0.00295837	Intergenic	19_10339233_10340001	10339617	SNORA57	-	19	8888538	8888685	1450932	Upstream	8888685	0.934348
24443471..24445142	18	24443471	24445142	0.0847713	0.102648	0.0800587	0.141959	0.104963	0.0725759	Intergenic	18_24443471_24445142	24444307	Zscan30	-	18	23970975	23981555	462752	Upstream	23981555	0.934346
23358636-23360142	1	23358636	23360142	0.0331026	0.0122937	0.0283047	0.0266239	0.019141	0.0339696	Intergenic	1_23358636_23360142	23359389	Smap1	-	1	23844846	23922317	562928	Downstream	23922317	0.71227
36492553..36493939	18	36492553	36493939	0	0	0	0	0.00240035	0	Intergenic	18_36492553_36493939	36493246	Taf7	-	18	37640902	37644204	1150958	Downstream	37644204	-0.934231
61889239..61889913	9	61889239	61889913	0.00909057	0.015129	0.0102408	0.0234197	0.0207408	0.00701431	Intergenic	9_61889239_61889913	61889576	Map2k5	-	9	63163769	63377902	1488326	Downstream	63377902	0.934215
163165520..163166680	2	163165520	163166680	0.00306889	0.0141031	0.0140363	0.0264844	0.0123679	0.0171003	Intergenic	2_163165520_163166680	163166100	Hnf4a	+	2	163506808	163572910	340708	Downstream	163506808	0.934178
137268122..137268598	5	137268122	137268598	0.24739	0.188721	0.291855	0.310733	0.404492	0.313923	Intergenic	5_137268122_137268598	137268360	Pcolce	-	5	137605103	137613784	345424	Downstream	137613784	-0.934175
78177944..78178527	15	78177944	78178527	0.0150005	0.0102032	0.0108565	0.00520922	0.00570083	0.00605075	Intergenic	15_78177944_78178527	78178236	Triobp	+	15	78947724	79005867	769488	Downstream	78947724	0.934154
51175276..51176923	14	51175276	51176923	0.00119743	0.0055435	0.0103747	0.0106522	0.00938392	0.00982153	Intergenic	14_51175276_51176923	51176100	Sall2	-	14	52311172	52328762	1152662	Downstream	52328762	-0.934135
51731312..51731764	15	51731312	51731764	0	0	0	0.0254661	0	0.00986053	Intergenic	15_51731312_51731764	51731538	Slc30a8	+	15	52295553	52335798	564015	Downstream	52295553	0.934126
185682377-185683069	1	185682377	185683069	0.00557641	0	0	0	0	0	Intergenic	1_185682377_185683069	185682723	Mir215	+	1	185313581	185313692	369142	Upstream	185313581	-0.712088
114659690..114661633	9	114659690	114661633	0.00985357	0.00693448	0.0106817	0.00605712	0.0186111	0.0153414	Intergenic	9_114659690_114661633	114660662	5S_rRNA	-	9	115626600	115626718	966056	Downstream	115626718	0.934114
12576174-12577768	1	12576174	12577768	0.00159167	0	0.00203367	0	0.00589153	0.00145959	Intergenic	1_12576174_12577768	12576971	A830018L16Rik	+	1	11414105	11975901	1162866	Upstream	11414105	0.711932
54577901-54580333	1	54577901	54580333	0.00594194	0.00123492	0.00195039	0.00355615	0.000684	0.00247477	Intergenic	1_54577901_54580333	54579117	1700019D03Rik	-	1	52922324	52963260	1615857	Upstream	52963260	-0.711735
75365814..75367151	9	75365814	75367151	0.000899	0.00432452	0.00484859	0.00851376	0.00373238	0.00249782	Intergenic	9_75365814_75367151	75366482	Gm20649	+	9	74848463	74891475	518019	Upstream	74848463	0.934087
74083815..74085830	18	74083815	74085830	0.00127793	0.00373113	0.00728976	0.00987043	0.00300977	0.0092444	Intergenic	18_74083815_74085830	74084823	Mex3c	+	18	73573044	73592575	511779	Upstream	73573044	0.934086
107847617..107851309	3	107847617	107851309	0.00326038	0.00404059	0.00405357	0.00658381	0.00669577	0.0028693	Intergenic	3_107847617_107851309	107849463	Sars	-	3	108424865	108445209	595746	Downstream	108445209	-0.934055
144886584..144887323	4	144886584	144887323	0.00696298	0.0184501	0.0193752	0.0180724	0.0162272	0.0141415	Intergenic	4_144886584_144887323	144886954	Zfp981	+	4	146502027	146539395	1615073	Downstream	146502027	-0.934005
76733233..76737021	14	76733233	76737021	0.00168497	0.00239501	0.00292501	0.00581659	0.00814614	0.00188595	Intergenic	14_76733233_76737021	76735127	n-R5s48	+	14	77530398	77530507	795271	Downstream	77530398	0.933964
125274930..125276428	4	125274930	125276428	0.012717	0.00980587	0.0102458	0.00233031	0.00801075	0.010656	Intergenic	4_125274930_125276428	125275679	Gm12925	+	4	123665881	123671217	1609798	Upstream	123665881	-0.933956
165032392..165033983	1	165032392	165033983	0.0117392	0.00937305	0.0123161	0.0201429	0.0197192	0.00750911	Intergenic	1_165032392_165033983	165033188	Gm4847	-	1	166628971	166647693	1614505	Downstream	166647693	-0.933943
63254874-63258387	1	63254874	63258387	0.0111286	0.00491114	0.00911234	0.0151245	0.0144864	0.0085995	Intergenic	1_63254874_63258387	63256630	Mettl21a	-	1	64606473	64617242	1360612	Downstream	64617242	-0.711692
24343296..24344871	7	24343296	24344871	0	0	0.00163417	0	0.00169719	0.00147718	Intergenic	7_24343296_24344871	24344084	Cyp2b13	+	7	26061495	26096196	1717411	Downstream	26061495	-0.933872
36972861..36974177	15	36972861	36974177	0.0878611	0.088678	0.0698524	0.16834	0.14628	0.0931791	Intergenic	15_36972861_36974177	36973519	Ywhaz	-	15	36770770	36794547	178972	Upstream	36794547	-0.933858
174596354..174596883	2	174596354	174596883	0.00186167	0.0026242	0.00614104	0.00573997	0.00628167	0.00219627	Intergenic	2_174596354_174596883	174596618	Mir296	-	2	174267047	174267125	329493	Upstream	174267125	0.933825
105474465..105476617	4	105474465	105476617	0	0	0	0.00133954	0	0	Intergenic	4_105474465_105476617	105475541	Ift25	+	4	107253593	107279938	1778052	Downstream	107253593	0.933804
155530322-155531721	1	155530322	155531721	0.0087413	0.0301273	0.0185429	0.0133517	0.0292696	0.0363633	Intergenic	1_155530322_155531721	155531022	Gm5532	-	1	155520173	155527111	3911	Upstream	155527111	0.711014
35941461..35943164	18	35941461	35943164	0.0217568	0.024728	0.0199301	0.0406063	0.0360747	0.028377	Intergenic	18_35941461_35943164	35942313	Apc	+	18	34220924	34322189	1721389	Upstream	34220924	0.933777
26518375..26519055	19	26518375	26519055	0.0221259	0.0147873	0.00854502	0.0160653	0.044358	0.0342678	Intergenic	19_26518375_26519055	26518715	Dmrt3	+	19	25610537	25623920	908178	Upstream	25610537	0.933755
50680378..50681317	6	50680378	50681317	0.00255897	0	0	0	0.00142275	0	Intergenic	6_50680378_50681317	50680848	Gm8038	-	6	50619822	50621885	58963	Upstream	50621885	0.933727
59764632..59766542	4	59764632	59766542	0.0454107	0.0456507	0.0625251	0.0605456	0.080189	0.0513918	Intergenic	4_59764632_59766542	59765587	Txndc8	-	4	57984027	58009124	1756463	Upstream	58009124	0.93372
132168049-132168601	1	132168049	132168601	0.00459079	0.00754516	0	0.0162177	0.00483684	0.02135	Intergenic	1_132168049_132168601	132168325	Tmem81	+	1	132506230	132508637	337905	Downstream	132506230	0.711011
191301687-191302134	1	191301687	191302134	0.03074	0.0298183	0.0301682	0.0116958	0.0104167	0.0292824	Intergenic	1_191301687_191302134	191301911	Traf3ip3	-	1	193175506	193201703	1899792	Downstream	193201703	0.710132
33463077..33464270	14	33463077	33464270	0.00590518	0	0	0	0.00278835	0	Intergenic	14_33463077_33464270	33463673	Mapk8	-	14	33377898	33447158	16515	Upstream	33447158	-0.933652
9568750..9570632	10	9568750	9570632	0.0985083	0.147696	0.131681	0.279421	0.322775	0.162423	Intergenic	10_9568750_9570632	9569691	Pcmt1	-	10	7629373	7681136	1888555	Upstream	7681136	-0.933636
190569901..190571908	1	190569901	190571908	0.00381161	0.00138528	0.00236319	0.00764223	0	0.00462154	Intergenic	1_190569901_190571908	190570905	Smyd2	-	1	189880492	189922363	648542	Upstream	189922363	-0.933588
107636334..107637165	4	107636334	107637165	0.0150841	0.0160321	0.0175555	0.0307808	0.0379232	0.0172385	Intergenic	4_107636334_107637165	107636750	Tmem59	+	4	107178399	107200996	458351	Upstream	107178399	-0.933585
9132537..9133966	10	9132537	9133966	0.165684	0.100128	0.140965	0.257845	0.385271	0.157899	Intergenic	10_9132537_9133966	9133251	Gm9930	-	10	9532531	9535681	402430	Downstream	9535681	0.933528
4929981..4932764	11	4929981	4932764	0.0482778	0.0429163	0.0399741	0.0718406	0.0774731	0.0491086	Intergenic	11_4929981_4932764	4931373	Pes1	+	11	3963975	3980004	967398	Upstream	3963975	-0.933523
48012054..48013770	14	48012054	48013770	0.00150047	0.00162006	0.00252747	0.00203444	0	0	Intergenic	14_48012054_48013770	48012912	Atg14	-	14	47540894	47568434	444478	Upstream	47568434	0.933492
130166021..130166990	2	130166021	130166990	0.0362683	0.0171099	0.0238398	0.0537244	0.0488339	0.0329203	Intergenic	2_130166021_130166990	130166505	Nop56	+	2	130274430	130279313	107925	Downstream	130274430	-0.933467
5479700..5480982	16	5479700	5480982	0.0139784	0.0272496	0.0334562	0.0436998	0.0690275	0.023134	Intergenic	16_5479700_5480982	5480341	Rbfox1	+	16	6809222	7412479	1328881	Downstream	6809222	0.933453
104711263..104713595	7	104711263	104713595	0.00110429	0.00376801	0.00279018	0.00299455	0.00657411	0	Intergenic	7_104711263_104713595	104712429	Or52ac1	-	7	104596253	104597179	115250	Upstream	104597179	0.933451
109377742..109378281	8	109377742	109378281	0.080191	0.108712	0.0899809	0.0928718	0.130389	0.125566	Intergenic	8_109377742_109378281	109378012	Cog4	+	8	110846600	110882227	1468588	Downstream	110846600	-0.933407
48019019..48021095	6	48019019	48021095	0.0584135	0.047218	0.0493801	0.0618264	0.0761451	0.0524795	Intergenic	6_48019019_48021095	48020057	AC166252.2	-	6	47815300	47815632	204425	Upstream	47815632	0.933391
107636828..107637629	9	107636828	107637629	0.103609	0.0884989	0.0852846	0.064133	0.0747376	0.0599782	Intergenic	9_107636828_107637629	107637228	Ip6k1	+	9	108002501	108048780	365273	Downstream	108002501	0.933343
132765721..132766636	1	132765721	132766636	0.00281256	0.00631682	0.00545511	0.0121164	0.0176669	0.00750375	Intergenic	1_132765721_132766636	132766179	Lemd1	+	1	132191436	132257381	574743	Upstream	132191436	0.933339
86917350..86920159	12	86917350	86920159	0.0510513	0.0548464	0.0550108	0.0590873	0.0884575	0.0724849	Intergenic	12_86917350_86920159	86918754	Batf	+	12	85686669	85709087	1232085	Upstream	85686669	-0.93333
37727792..37730287	16	37727792	37730287	0	0	0	0	0	0.000483	Intergenic	16_37727792_37730287	37729040	RP24-528G7.5	+	16	38347040	38362297	618000	Downstream	38347040	0.933324
85517432..85519390	6	85517432	85519390	0.00129592	0.00903704	0.0114262	0.0126416	0.0113581	0.0137738	Intergenic	6_85517432_85519390	85518411	Spr-ps1	+	6	85155005	85156234	363406	Upstream	85155005	0.933288
87354045..87354455	6	87354045	87354455	0	0.006768	0.00313316	0	0.0170662	0.00845743	Intergenic	6_87354045_87354455	87354250	Gfpt1	+	6	87042846	87092197	311404	Upstream	87042846	-0.933279
135257843..135259886	5	135257843	135259886	0.00546422	0.00446952	0.00428937	0.00141098	0.0026172	0.00384748	Intergenic	5_135257843_135259886	135258865	Lat2	-	5	134600268	134615023	643842	Upstream	134615023	-0.933269
12576174-12577768	1	12576174	12577768	0.00159167	0	0.00203367	0	0.00589153	0.00145959	Intergenic	1_12576174_12577768	12576971	Cpa6	-	1	10324720	10719945	1857026	Upstream	10719945	0.710005
35237255..35237724	7	35237255	35237724	0.0642199	0.00948168	0.0284373	0.0277849	0.0618592	0.0460403	Intergenic	7_35237255_35237724	35237489	Cebpa	+	7	35119293	35121926	118196	Upstream	35119293	-0.93321
146314661..146316233	5	146314661	146316233	0.0219397	0.0282917	0.0198611	0.0388812	0.027319	0.0442692	Intergenic	5_146314661_146316233	146315447	Usp12	-	5	146734809	146795006	479559	Downstream	146795006	0.9332
72038774..72040445	11	72038774	72040445	0.0081408	0.00359397	0.00413275	0.00363898	0.0136611	0.0111197	Intergenic	11_72038774_72040445	72039610	Wscd1	+	11	71749920	71789647	289690	Upstream	71749920	-0.933198
146314661..146316233	5	146314661	146316233	0.0219397	0.0282917	0.0198611	0.0388812	0.027319	0.0442692	Intergenic	5_146314661_146316233	146315447	Pdx1	+	5	147269959	147278008	954512	Downstream	147269959	0.933141
4764140..4764733	11	4764140	4764733	0.0907556	0.117219	0.161311	0.2455	0.210278	0.0952036	Intergenic	11_4764140_4764733	4764436	Sfi1	-	11	3131850	3193463	1570973	Upstream	3193463	0.933092
17809408..17810477	16	17809408	17810477	0.0419697	0.0544846	0.0677305	0.0711312	0.0575675	0.0539392	Intergenic	16_17809408_17810477	17809942	Mapk1	+	16	16983382	17047453	826560	Upstream	16983382	-0.933081
107937487..107938092	4	107937487	107938092	0.00686925	0.0121279	0.0141416	0.00475914	0.00549387	0.00788158	Intergenic	4_107937487_107938092	107937789	Gm12869	-	4	107349039	107351353	586436	Upstream	107351353	0.933075
35480889..35482494	3	35480889	35482494	0.00714217	0.0075089	0.00819963	0.0101167	0.0160897	0.00994036	Intergenic	3_35480889_35482494	35481691	Gm20515	-	3	34427373	34435097	1046594	Upstream	34435097	0.933059
63252265-63253544	1	63252265	63253544	0.100654	0.0958337	0.114332	0.100816	0.116722	0.0809456	Intergenic	1_63252265_63253544	63252905	9530026F06Rik	+	1	61378432	61395904	1874473	Upstream	61378432	-0.709438
131865580..131867693	2	131865580	131867693	0.0024018	0	0.00121828	0.00574516	0.00284014	0	Intergenic	2_131865580_131867693	131866636	Dnaaf9	-	2	130706200	130906406	960230	Upstream	130906406	0.933006
50171227..50172342	9	50171227	50172342	0.00443023	0	0	0	0.00239675	0.00208606	Intergenic	9_50171227_50172342	50171785	Zbtb16	-	9	48654311	48835945	1335840	Upstream	48835945	-0.932981
193461093-193461564	1	193461093	193461564	0.0109165	0.00954839	0.00480025	0	0	0	Intergenic	1_193461093_193461564	193461329	Syt14	-	1	192897307	193035698	425631	Upstream	193035698	-0.709228
73761799..73762329	18	73761799	73762329	0.00557448	0.0312179	0.0308543	0.0700843	0.00632977	0.0169808	Intergenic	18_73761799_73762329	73762064	Myo5b	+	18	74440936	74771493	678872	Downstream	74440936	-0.932946
24838468..24845292	14	24838468	24845292	0.0154666	0.0101066	0.015991	0.0145806	0.0246439	0.0108689	Intergenic	14_24838468_24845292	24841880	Pde12	-	14	26659958	26669883	1828003	Downstream	26669883	-0.932946
55434115..55436921	6	55434115	55436921	0.0520434	0.0672946	0.0670699	0.0848131	0.0947313	0.0573989	Intergenic	6_55434115_55436921	55435518	Creb5	+	6	53573384	53696007	1862134	Upstream	53573384	0.932942
49422459..49422965	19	49422459	49422965	0	0	0	0	0.00669217	0.0022959	Intergenic	19_49422459_49422965	49422712	Sorcs3	+	19	48206025	48805505	1216687	Upstream	48206025	0.932903
87164506-87165574	1	87164506	87165574	0.0134884	0.0257824	0.006664	0	0.011233	0.0102585	Intergenic	1_87164506_87165574	87165040	Akp3	+	1	87125008	87127912	40032	Upstream	87125008	0.708899
117888540..117890784	11	117888540	117890784	0.0893216	0.0833833	0.077483	0.0686085	0.105265	0.068381	Intergenic	11_117888540_117890784	117889662	Dnah17	-	11	118021723	118129219	239557	Downstream	118129219	0.93285
113037822..113038841	6	113037822	113038841	0.00726337	0	0.0123211	0.00983183	0.00917814	0.00666163	Intergenic	6_113037822_113038841	113038332	AC153910.1	-	6	113528550	113528674	490342	Downstream	113528674	0.932839
126905275..126906555	10	126905275	126906555	0.118004	0.132125	0.103134	0.148085	0.151769	0.126542	Intergenic	10_126905275_126906555	126905915	Pmel	+	10	128706258	128720238	1800343	Downstream	128706258	-0.932771
46892496..46893077	8	46892496	46893077	0.010484	0	0.00168039	0	0	0	Intergenic	8_46892496_46893077	46892786	Pdlim3	+	8	45885485	45919546	1007301	Upstream	45885485	-0.932747
57054650..57057156	13	57054650	57057156	0	0.00244561	0.00102731	0.00515058	0.00426769	0.00140951	Intergenic	13_57054650_57057156	57055903	Trpc7	-	13	56773113	56895789	160114	Upstream	56895789	0.932711
109462476..109466717	8	109462476	109466717	0.0380742	0.0585837	0.051248	0.0704809	0.0783336	0.0537283	Intergenic	8_109462476_109466717	109464596	Dhx38	-	8	109548017	109565601	101005	Downstream	109565601	-0.932705
113721975..113723494	11	113721975	113723494	0.0696456	0.0825591	0.0836095	0.09291	0.0911276	0.0699511	Intergenic	11_113721975_113723494	113722735	Mrpl58	+	11	115403752	115412674	1681017	Downstream	115403752	-0.932693
104076121..104077784	8	104076121	104077784	0.00957416	0.0054902	0.00577325	0.00182824	0.00864839	0.00860549	Intergenic	8_104076121_104077784	104076953	Ripor1	+	8	105605229	105622194	1528276	Downstream	105605229	-0.932661
63251425-63252040	1	63251425	63252040	0.00320352	0	0.00209047	0.0306943	0.016524	0.0138882	Intergenic	1_63251425_63252040	63251733	D630023F18Rik	-	1	65100619	65123214	1871481	Downstream	65123214	-0.708324
86261492..86262161	9	86261492	86262161	0.00294532	0	0	0	0	0	Intergenic	9_86261492_86262161	86261826	Mrap2	+	9	87144306	87184045	882480	Downstream	87144306	0.932637
86277580..86278639	9	86277580	86278639	0.00678251	0	0	0	0	0	Intergenic	9_86277580_86278639	86278110	Mrap2	+	9	87144306	87184045	866196	Downstream	87144306	0.932637
77620116..77621400	9	77620116	77621400	0	0	0.00100212	0	0.00571319	0.00181171	Intergenic	9_77620116_77621400	77620758	Gsta2	-	9	78331018	78355788	735030	Downstream	78355788	0.932621
61029688..61031191	7	61029688	61031191	0.184234	0.18372	0.181448	0.21006	0.242211	0.185972	Intergenic	7_61029688_61031191	61030440	AC169674.38	-	7	59360760	59360838	1669602	Upstream	59360838	0.932581
193534265..193535269	1	193534265	193535269	0.00252608	0.00305032	0	0.0156409	0.00869898	0.00479841	Intergenic	1_193534265_193535269	193534767	Traf5	-	1	191997430	192092559	1442208	Upstream	192092559	0.93257
54873934..54875390	13	54873934	54875390	0.0451868	0.0439567	0.0191437	0.0267951	0.0310786	0.0269197	Intergenic	13_54873934_54875390	54874662	Slc34a1	+	13	55399648	55414695	524986	Downstream	55399648	0.932546
100629951..100630732	10	100629951	100630732	0	0	0	0.00389026	0.0042574	0	Intergenic	10_100629951_100630732	100630341	Atp2b1	+	10	98915152	99026143	1715189	Upstream	98915152	-0.932518
17809408..17810477	16	17809408	17810477	0.0419697	0.0544846	0.0677305	0.0711312	0.0575675	0.0539392	Intergenic	16_17809408_17810477	17809942	Slc7a4	-	16	17572018	17576998	232944	Upstream	17576998	-0.932499
140583717..140584181	5	140583717	140584181	0.00517297	0.00628733	0.00466631	0	0.00357988	0.00518045	Intergenic	5_140583717_140584181	140583949	Gm16122	+	5	140074105	140085512	509844	Upstream	140074105	-0.93243
35590956..35592071	17	35590956	35592071	0.0130567	0.0129714	0.0134491	0.00531024	0.00304026	0.0101615	Intergenic	17_35590956_35592071	35591514	Egfl8	-	17	34613349	34615971	975543	Upstream	34615971	0.932415
76307901..76309087	14	76307901	76309087	0.00300167	0.00633695	0.00564555	0.0148446	0.0135203	0.00766249	Intergenic	14_76307901_76309087	76308494	Siah3	+	14	75455982	75526141	852512	Upstream	75455982	0.932367
88802890..88803955	11	88802890	88803955	0.0382011	0.0381658	0.0296632	0.0396886	0.0474795	0.0471605	Intergenic	11_88802890_88803955	88803422	Epx	-	11	87864000	87875536	927886	Upstream	87875536	-0.932339
30283223..30283693	11	30283223	30283693	0.257653	0.272465	0.262167	0.347561	0.444966	0.246043	Intergenic	11_30283223_30283693	30283458	4930505A04Rik	-	11	30426006	30471827	188369	Downstream	30471827	0.932319
56751855..56754792	11	56751855	56754792	0.0103658	0.00975415	0.0079379	0.0176058	0.00545278	0.00798695	Intergenic	11_56751855_56754792	56753323	Gpx3	+	11	54902453	54910377	1850870	Upstream	54902453	-0.932318
87164506-87165574	1	87164506	87165574	0.0134884	0.0257824	0.006664	0	0.011233	0.0102585	Intergenic	1_87164506_87165574	87165040	Dgkd	+	1	87853287	87944489	688247	Downstream	87853287	-0.708304
96550883..96552221	3	96550883	96552221	0	0	0	0.00107694	0	0	Intergenic	3_96550883_96552221	96551552	H2ac18	+	3	96245538	96246115	306014	Upstream	96245538	-0.932286
60449690..60450333	7	60449690	60450333	0.254235	0.215065	0.269788	0.347142	0.419297	0.333234	Intergenic	7_60449690_60450333	60450012	Ube3a	+	7	59228752	59306727	1221260	Upstream	59228752	0.932278
193534265..193535269	1	193534265	193535269	0.00252608	0.00305032	0	0.0156409	0.00869898	0.00479841	Intergenic	1_193534265_193535269	193534767	Rcor3	-	1	192098656	192138010	1396757	Upstream	192138010	0.932251
185682377-185683069	1	185682377	185683069	0.00557641	0	0	0	0	0	Intergenic	1_185682377_185683069	185682723	Lyplal1	-	1	186087731	186117310	434587	Downstream	186117310	0.707915
193541684-193543019	1	193541684	193543019	0.00180047	0	0.00192774	0.00693205	0.00449406	0.00540408	Intergenic	1_193541684_193543019	193542352	Traf3ip3	-	1	193175506	193201703	340649	Upstream	193201703	-0.707889
25611520..25615190	5	25611520	25615190	0.00403631	0.00864942	0.00483166	0.00579456	0.00801673	0.00412406	Intergenic	5_25611520_25615190	25613355	Gm10472	-	5	24451174	24451707	1161648	Upstream	24451707	0.932205
144237690..144239493	2	144237690	144239493	0.00703633	0.008148	0.00774283	0.00277951	0.0018455	0.00751785	Intergenic	2_144237690_144239493	144238592	Banf2	+	2	144033059	144073979	205533	Upstream	144033059	-0.932195
140583717..140584181	5	140583717	140584181	0.00517297	0.00628733	0.00466631	0	0.00357988	0.00518045	Intergenic	5_140583717_140584181	140583949	Mad1l1	-	5	140008689	140321552	262397	Upstream	140321552	-0.932186
66015884..66017719	14	66015884	66017719	0.00271336	0.0016697	0.0021307	0	0.001848	0.00192339	Intergenic	14_66015884_66017719	66016802	Elp3	-	14	65530446	65593112	423690	Upstream	65593112	0.93218
140412252..140413441	4	140412252	140413441	0	0	0	0.00549187	0	0	Intergenic	4_140412252_140413441	140412846	Efhd2	-	4	141858142	141874920	1462074	Downstream	141874920	-0.932175
193567851-193569765	1	193567851	193569765	0.00206096	0.00156896	0.00236628	0.00309464	0	0.00233254	Intergenic	1_193567851_193569765	193568808	Cd34	+	1	194938821	194961292	1370013	Downstream	194938821	-0.707723
61054612..61056807	7	61054612	61056807	0.261658	0.216978	0.22481	0.251943	0.375558	0.268085	Intergenic	7_61054612_61056807	61055710	AC169674.46	-	7	59379451	59379529	1676181	Upstream	59379529	0.932135
5766350..5767442	16	5766350	5767442	0.0224954	0.0217691	0.0267698	0.0476262	0.0535931	0.0466783	Intergenic	16_5766350_5767442	5766896	Anks3	-	16	4941415	4964237	802659	Upstream	4964237	0.932114
87164506-87165574	1	87164506	87165574	0.0134884	0.0257824	0.006664	0	0.011233	0.0102585	Intergenic	1_87164506_87165574	87165040	Arl4c	-	1	88673125	88702221	1537181	Downstream	88702221	0.707553
73902517-73903929	1	73902517	73903929	0.0067056	0.0126005	0.0169857	0.0164512	0.0237821	0.0219033	Intergenic	1_73902517_73903929	73903223	Rnf25	-	1	74593748	74601397	698174	Downstream	74601397	-0.707287
102374021..102374877	5	102374021	102374877	0.0398271	0.0218547	0.0356206	0.0586761	0.0952772	0.0421198	Intergenic	5_102374021_102374877	102374449	Wdfy3	-	5	101832956	102069921	304528	Upstream	102069921	0.93206
23358636-23360142	1	23358636	23360142	0.0331026	0.0122937	0.0283047	0.0266239	0.019141	0.0339696	Intergenic	1_23358636_23360142	23359389	Ogfrl1	-	1	23366424	23383175	23786	Downstream	23383175	0.707119
167472929-167474593	1	167472929	167474593	0.000762	0.00180454	0.00452218	0.0080726	0.00403737	0.004081	Intergenic	1_167472929_167474593	167473761	Tada1	+	1	166379097	166393621	1094664	Upstream	166379097	0.706802
21981263..21982155	8	21981263	21982155	0.0652511	0.0922583	0.120218	0.151989	0.103369	0.124499	Intergenic	8_21981263_21982155	21981709	Slc25a15	-	8	22375554	22398621	416912	Downstream	22398621	0.932012
61179328-61181969	1	61179328	61181969	0.00337944	0.000569	0.0028499	0.00494726	0.004841	0.00315843	Intergenic	1_61179328_61181969	61180648	Pard3bos1	-	1	61767415	61851540	670892	Downstream	61851540	0.706658
55203677..55206483	14	55203677	55206483	0.000904	0.00109212	0	0	0.00368489	0.000762	Intergenic	14_55203677_55206483	55205080	Abhd4	+	14	54254129	54269169	950951	Upstream	54254129	-0.931977
61041792..61042759	7	61041792	61042759	0.230976	0.170001	0.180436	0.238332	0.361242	0.192122	Intergenic	7_61041792_61042759	61042276	AC169674.49	-	7	59393561	59393639	1648637	Upstream	59393639	0.931968
132765721..132766636	1	132765721	132766636	0.00281256	0.00631682	0.00545511	0.0121164	0.0176669	0.00750375	Intergenic	1_132765721_132766636	132766179	Srgap2	-	1	131285251	131527361	1238818	Upstream	131527361	0.931934
5650791..5651852	16	5650791	5651852	0.00651366	0.0107444	0.00848942	0.0411864	0.0380672	0.00648728	Intergenic	16_5650791_5651852	5651321	Vasn	+	16	4639941	4650802	1011380	Upstream	4639941	0.931923
59177169..59179983	7	59177169	59179983	0.0340874	0.0354366	0.021582	0.0442875	0.0850227	0.0333652	Intergenic	7_59177169_59179983	59178576	AC168073.16	-	7	59602647	59602725	424149	Downstream	59602725	0.931911
12329713..12331834	8	12329713	12331834	0.0813684	0.0734598	0.04767	0.0986052	0.100019	0.0981619	Intergenic	8_12329713_12331834	12330773	Gm15348	-	8	12706944	12719127	388354	Downstream	12719127	-0.931892
23655792-23657607	1	23655792	23657607	0.0175121	0.0248239	0.0126967	0.00836313	0.0206087	0.0115328	Intergenic	1_23655792_23657607	23656700	SNORA17	+	1	23245211	23245331	411489	Upstream	23245211	0.706373
153710105-153710635	1	153710105	153710635	0.0189792	0.0310831	0.0079664	0.0303443	0.0189828	0.0201207	Intergenic	1_153710105_153710635	153710370	Rnasel	+	1	153749426	153764221	39056	Downstream	153749426	0.705593
5479700..5480982	16	5479700	5480982	0.0139784	0.0272496	0.0334562	0.0436998	0.0690275	0.023134	Intergenic	16_5479700_5480982	5480341	n-R5s30	-	16	5324036	5324157	156184	Upstream	5324157	0.931849
139974525..139975188	4	139974525	139975188	0.0125432	0.00628385	0.00775739	0.00263037	0.00501398	0.00726265	Intergenic	4_139974525_139975188	139974857	Slc66a1	-	4	139294029	139310708	664149	Upstream	139310708	-0.931838
73902517-73903929	1	73902517	73903929	0.0067056	0.0126005	0.0169857	0.0164512	0.0237821	0.0219033	Intergenic	1_73902517_73903929	73903223	Gpbar1	+	1	74278550	74279624	375327	Downstream	74278550	0.705262
45843795..45845722	8	45843795	45845722	0.0812888	0.0700846	0.0564698	0.0851884	0.0882921	0.0620864	Intergenic	8_45843795_45845722	45844759	Gm10083	+	8	47413129	47415359	1568370	Downstream	47413129	0.931812
101919690..101921100	2	101919690	101921100	0.0155471	0.0131159	0.0180899	0.0161549	0.0181289	0.0206834	Intergenic	2_101919690_101921100	101920395	4930547E08Rik	-	2	103804452	103810622	1890227	Downstream	103810622	0.931791
132157647-132158081	1	132157647	132158081	0.0204264	0	0.00273394	0.0040151	0.00697437	0.0217685	Intergenic	1_132157647_132158081	132157864	AC109299.1	-	1	131498639	131498802	659062	Upstream	131498802	-0.704971
132157647-132158081	1	132157647	132158081	0.0204264	0	0.00273394	0.0040151	0.00697437	0.0217685	Intergenic	1_132157647_132158081	132157864	Eif2d	+	1	131153181	131187658	1004683	Upstream	131153181	-0.704844
126403435..126406912	8	126403435	126406912	0.292977	0.371168	0.335009	0.373778	0.417394	0.312815	Intergenic	8_126403435_126406912	126405173	Pcnx2	-	8	125751509	125898293	506880	Upstream	125898293	0.931678
87164506-87165574	1	87164506	87165574	0.0134884	0.0257824	0.006664	0	0.011233	0.0102585	Intergenic	1_87164506_87165574	87165040	Armc9	+	1	86154780	86278284	1010260	Upstream	86154780	-0.704225
193461093-193461564	1	193461093	193461564	0.0109165	0.00954839	0.00480025	0	0	0	Intergenic	1_193461093_193461564	193461329	Rd3	+	1	191977373	191988282	1483956	Upstream	191977373	0.703798
61041792..61042759	7	61041792	61042759	0.230976	0.170001	0.180436	0.238332	0.361242	0.192122	Intergenic	7_61041792_61042759	61042276	AC169674.26	-	7	59387953	59388031	1654245	Upstream	59388031	0.931586
13702292..13702925	8	13702292	13702925	0.00311257	0	0	0	0	0.00189796	Intergenic	8_13702292_13702925	13702608	Gm15353	-	8	12879878	12883726	818882	Upstream	12883726	0.931552
30752094..30754192	2	30752094	30754192	0.0221791	0.0214102	0.0256842	0.0168712	0.0257429	0.026604	Intergenic	2_30752094_30754192	30753143	Gm13441	-	2	31886934	31892417	1139274	Downstream	31892417	-0.931544
6551055..6552310	19	6551055	6552310	0.024695	0.0238581	0.0242136	0.0140291	0.0389888	0.020941	Intergenic	19_6551055_6552310	6551683	Slc22a30	-	19	8335371	8405111	1853428	Downstream	8405111	0.931535
73902517-73903929	1	73902517	73903929	0.0067056	0.0126005	0.0169857	0.0164512	0.0237821	0.0219033	Intergenic	1_73902517_73903929	73903223	Xrcc5	+	1	72307421	72394952	1595802	Upstream	72307421	0.703107
38859542-38861569	1	38859542	38861569	0.0540522	0.0637553	0.0533414	0.0758096	0.071146	0.0466565	Intergenic	1_38859542_38861569	38860556	Tmem131	-	1	36792191	36939527	1921029	Upstream	36939527	0.702881
158563112..158563940	2	158563112	158563940	0.263645	0.319681	0.250918	0.421881	0.369513	0.329826	Intergenic	2_158563112_158563940	158563526	Snhg11	+	2	158375638	158386145	187888	Upstream	158375638	0.931465
77825146..77826808	9	77825146	77826808	0.00237326	0.00266139	0.00586681	0.000915	0.00663039	0.00924388	Intergenic	9_77825146_77826808	77825977	Col12a1	-	9	79598991	79718831	1892854	Downstream	79718831	-0.931445
158160750-158162314	1	158160750	158162314	0.0119417	0.00921091	0.00405123	0.0299928	0.0188003	0.0111126	Intergenic	1_158160750_158162314	158161532	Rasal2	-	1	157135183	157412595	748937	Upstream	157412595	0.702794
50197889..50198725	2	50197889	50198725	0	0	0.00307701	0.00363463	0.00198882	0.00853199	Intergenic	2_50197889_50198725	50198307	Rnd3	-	2	51130438	51149111	950804	Downstream	51149111	0.931416
92103131..92104273	5	92103131	92104273	0.0529179	0.0618572	0.0616666	0.094189	0.0733516	0.0791086	Intergenic	5_92103131_92104273	92103702	Gm20500	+	5	92736205	92737442	632503	Downstream	92736205	0.931415
139992730..139993265	4	139992730	139993265	0	0.00518965	0.00645067	0	0	0	Intergenic	4_139992730_139993265	139992998	Srarp	-	4	141432672	141436105	1443107	Downstream	141436105	0.931413
55192370..55194564	14	55192370	55194564	0.0105483	0.000684	0.00334055	0.0054672	0.00428109	0.000974	Intergenic	14_55192370_55194564	55193467	Traj15	+	14	54204422	54204481	989045	Upstream	54204422	0.931398
29263326..29264752	6	29263326	29264752	0.00089	0	0	0.00489578	0.0035219	0.00240835	Intergenic	6_29263326_29264752	29264039	Zc3hc1	-	6	30366380	30391028	1126989	Downstream	30391028	-0.93136
135181002-135182147	1	135181002	135182147	0	0	0.00512037	0.00703003	0.00586581	0.00210001	Intergenic	1_135181002_135182147	135181574	Gm4793	+	1	135584773	135599950	403199	Downstream	135584773	0.701977
89529230..89531787	16	89529230	89531787	0.00237064	0.0032623	0.00100682	0.00284956	0.00104565	0.00320072	Intergenic	16_89529230_89531787	89530508	Map3k7cl	+	16	87553330	87595336	1977178	Upstream	87553330	0.931298
61041792..61042759	7	61041792	61042759	0.230976	0.170001	0.180436	0.238332	0.361242	0.192122	Intergenic	7_61041792_61042759	61042276	AC171272.13	-	7	59529643	59529721	1512555	Upstream	59529721	0.931277
73902517-73903929	1	73902517	73903929	0.0067056	0.0126005	0.0169857	0.0164512	0.0237821	0.0219033	Intergenic	1_73902517_73903929	73903223	Ptprn	-	1	75247041	75264208	1360985	Downstream	75264208	-0.701663
54714267..54715828	14	54714267	54715828	0.00650463	0.00274259	0.00125223	0.0148227	0.0034248	0.00582584	Intergenic	14_54714267_54715828	54715047	Trdv4	+	14	54075004	54075515	640043	Upstream	54075004	0.93125
94667640..94669213	10	94667640	94669213	0.027253	0.0279965	0.0324551	0.010766	0.0324639	0.0504506	Intergenic	10_94667640_94669213	94668426	Snrpf	-	10	93583029	93589706	1078720	Upstream	93589706	0.931227
61029688..61031191	7	61029688	61031191	0.184234	0.18372	0.181448	0.21006	0.242211	0.185972	Intergenic	7_61029688_61031191	61030440	AC169674.43	-	7	59355152	59355230	1675210	Upstream	59355230	0.931193
126955558..126956693	1	126955558	126956693	0.0172632	0.00734591	0.00209377	0	0	0	Intergenic	1_126955558_126956693	126956126	Mcm6	-	1	128331591	128359656	1403530	Downstream	128359656	0.931167
136051211..136052199	5	136051211	136052199	0.00130248	0	0	0	0	0	Intergenic	5_136051211_136052199	136051705	Epo	-	5	137482259	137533242	1481537	Downstream	137533242	0.931149
7142384..7143066	17	7142384	7143066	0.16276	0.210111	0.191515	0.410121	0.376847	0.172848	Intergenic	17_7142384_7143066	7142725	Gtf2h5	+	17	6079786	6086517	1062939	Upstream	6079786	-0.931137
35590956..35592071	17	35590956	35592071	0.0130567	0.0129714	0.0134491	0.00531024	0.00304026	0.0101615	Intergenic	17_35590956_35592071	35591514	Gm20419	+	17	35480139	35480728	111375	Upstream	35480139	0.931121
31820476..31821530	17	31820476	31821530	0.0595246	0.0327622	0.0451653	0.0386718	0.0485011	0.0523459	Intergenic	17_31820476_31821530	31821003	Kank3	+	17	33810520	33822918	1989517	Downstream	33810520	-0.93101
43602165..43603036	7	43602165	43603036	0.0051744	0.00351556	0.0029535	0	0	0	Intergenic	7_43602165_43603036	43602601	Snrnp70	-	7	45376462	45395692	1793091	Downstream	45395692	-0.930974
35558234..35559226	8	35558234	35559226	0	0	0	0.00734056	0.00335275	0	Intergenic	8_35558234_35559226	35558730	Leprotl1	-	8	34135572	34147033	1411697	Upstream	34147033	-0.930962
65903778..65904106	3	65903778	65904106	0.00365567	0.00465892	0	0	0.036095	0.00325042	Intergenic	3_65903778_65904106	65903942	Vmn2r3	-	3	64258961	64287495	1616447	Upstream	64287495	0.93094
7142384..7143066	17	7142384	7143066	0.16276	0.210111	0.191515	0.410121	0.376847	0.172848	Intergenic	17_7142384_7143066	7142725	Ezr	-	17	6738041	6782784	359941	Upstream	6782784	-0.93087
97532339..97532858	15	97532339	97532858	0	0	0	0	0	0.00463692	Intergenic	15_97532339_97532858	97532599	Prph	+	15	99055174	99058978	1522575	Downstream	99055174	0.930834
128575503..128576078	5	128575503	128576078	0.00429179	0	0.00412939	0	0.0145545	0	Intergenic	5_128575503_128576078	128575791	AC241619.1	+	5	128435255	128435347	140536	Upstream	128435255	0.930798
9092760..9093675	10	9092760	9093675	0.119936	0.142771	0.125726	0.218266	0.385161	0.165817	Intergenic	10_9092760_9093675	9093218	Ginm1	-	10	7767947	7792800	1300418	Upstream	7792800	-0.930777
61296441-61299434	1	61296441	61299434	0.00033	0	0.00086	0.00101609	0.0095896	0.000714	Intergenic	1_61296441_61299434	61297937	Cyp20a1	+	1	60343323	60388060	954614	Upstream	60343323	-0.701596
23379158..23379917	18	23379158	23379917	0.107471	0.201617	0.137047	0.292623	0.345759	0.163122	Intergenic	18_23379158_23379917	23379538	AW554918	+	18	25168999	25467321	1789461	Downstream	25168999	0.930746
154426337..154427155	2	154426337	154427155	0.00951452	0.0300326	0.0226475	0.014102	0.0206362	0.0347145	Intergenic	2_154426337_154427155	154426746	Spag4	+	2	156065175	156070617	1638429	Downstream	156065175	-0.930746
38859542-38861569	1	38859542	38861569	0.0540522	0.0637553	0.0533414	0.0758096	0.071146	0.0466565	Intergenic	1_38859542_38861569	38860556	Rpl31	+	1	39367851	39371908	507295	Downstream	39367851	-0.699961
75696226..75697023	17	75696226	75697023	0	0	0	0	0.00208602	0	Intergenic	17_75696226_75697023	75696624	Yipf4	+	17	74489493	74500277	1207131	Upstream	74489493	-0.930733
75632029..75634353	10	75632029	75634353	0.0191307	0.0317762	0.0280498	0.0328565	0.0361511	0.0244831	Intergenic	10_75632029_75634353	75633191	Prmt2	-	10	76207222	76237865	604674	Downstream	76237865	-0.930715
30749084..30751389	2	30749084	30751389	0.0228155	0.0182469	0.0193979	0.0323851	0.0213079	0.0233036	Intergenic	2_30749084_30751389	30750236	Ass1	+	2	31470207	31520672	719971	Downstream	31470207	-0.930673
142568235..142569234	4	142568235	142569234	0.0155096	0.0103541	0.0106132	0.00592623	0.0151056	0.0100977	Intergenic	4_142568235_142569234	142568735	Ddi2	-	4	141677549	141723419	845316	Upstream	141723419	-0.930632
12576174-12577768	1	12576174	12577768	0.00159167	0	0.00203367	0	0.00589153	0.00145959	Intergenic	1_12576174_12577768	12576971	AC102654.1	+	1	11414112	11537707	1162859	Upstream	11414112	0.699934
19406016..19407142	3	19406016	19407142	0.00902958	0.00533196	0	0.00660809	0	0.00103285	Intergenic	3_19406016_19407142	19406579	Gyg	-	3	20122084	20155317	748738	Downstream	20155317	-0.930487
132157647-132158081	1	132157647	132158081	0.0204264	0	0.00273394	0.0040151	0.00697437	0.0217685	Intergenic	1_132157647_132158081	132157864	Mir135b	+	1	132198088	132198184	40224	Downstream	132198088	-0.699909
155515554..155517979	1	155515554	155517979	0.00309993	0.00656115	0.00414583	0.00901934	0.00746256	0.00589012	Intergenic	1_155515554_155517979	155516766	Teddm1a	+	1	153891646	153893060	1625120	Upstream	153891646	0.930418
4929981..4932764	11	4929981	4932764	0.0482778	0.0429163	0.0399741	0.0718406	0.0774731	0.0491086	Intergenic	11_4929981_4932764	4931373	Tmed4	-	11	6270369	6274870	1343497	Downstream	6274870	-0.930406
179648285..179649574	1	179648285	179649574	0.234934	0.22295	0.322953	0.357366	0.365136	0.430249	Intergenic	1_179648285_179649574	179648929	Cnih3	+	1	181352628	181460641	1703699	Downstream	181352628	0.930405
135181002-135182147	1	135181002	135182147	0	0	0.00512037	0.00703003	0.00586581	0.00210001	Intergenic	1_135181002_135182147	135181574	Cacna1s	+	1	136052750	136119822	871176	Downstream	136052750	-0.699838
133824757-133826262	1	133824757	133826262	0.0111349	0.0167025	0.00945886	0.0186587	0.0147323	0.0114253	Intergenic	1_133824757_133826262	133825509	Ptpn7	+	1	135132725	135145320	1307216	Downstream	135132725	-0.699518
61064738..61066234	7	61064738	61066234	0.159218	0.1348	0.153323	0.160259	0.28824	0.184784	Intergenic	7_61064738_61066234	61065486	AC168073.16	-	7	59602647	59602725	1462761	Upstream	59602725	0.930369
87168354-87171004	1	87168354	87171004	0.00226842	0.00231276	0.00743491	0.0056185	0.00556263	0.00259277	Intergenic	1_87168354_87171004	87169679	U6	+	1	87251148	87251248	81469	Downstream	87251148	0.699159
134330500..134332061	3	134330500	134332061	0.0167759	0.0206534	0.028388	0.0434241	0.0413634	0.0208415	Intergenic	3_134330500_134332061	134331280	Tbck	+	3	132684144	132838506	1647136	Upstream	132684144	0.93033
182044970..182046142	1	182044970	182046142	0.0705543	0.0371678	0.0414148	0.0165107	0.0665517	0.0609332	Intergenic	1_182044970_182046142	182045556	Tmem63a	+	1	180942344	180975112	1103212	Upstream	180942344	-0.930281
84466125..84468020	15	84466125	84468020	0.00409008	0.00227554	0.00500558	0.00809367	0.0136101	0.00475569	Intergenic	15_84466125_84468020	84467073	Nup50	+	15	84923428	84942955	456355	Downstream	84923428	-0.930276
78921412..78922760	15	78921412	78922760	0.0763901	0.108192	0.0567865	0.0421805	0.0706949	0.0417891	Intergenic	15_78921412_78922760	78922086	Csf2rb2	-	15	78282517	78305603	616483	Upstream	78305603	0.930257
101105610..101105972	15	101105610	101105972	0.181676	0.0736303	0.08641	0.0885212	0.106068	0.129683	Intergenic	15_101105610_101105972	101105791	Mir688	-	15	102671792	102671866	1566075	Downstream	102671866	-0.930207
132893734..132895651	4	132893734	132895651	0.00271955	0.00476313	0.00196284	0.00626204	0.00520743	0.00428324	Intergenic	4_132893734_132895651	132894692	Gm12977	+	4	133871830	133876533	977138	Downstream	133871830	0.930196
50005516..50006677	9	50005516	50006677	0	0.00258568	0.00504986	0.00548811	0.00230187	0	Intergenic	9_50005516_50006677	50006096	Plet1	+	9	50494525	50505639	488429	Downstream	50494525	-0.930182
28334953..28337897	2	28334953	28337897	0.00262442	0.00198547	0.00168217	0.0048965	0.00556175	0.000395	Intergenic	2_28334953_28337897	28336425	Rpl7a	+	2	26910764	26913318	1425661	Upstream	26910764	-0.930178
87168354-87171004	1	87168354	87171004	0.00226842	0.00231276	0.00743491	0.0056185	0.00556263	0.00259277	Intergenic	1_87168354_87171004	87169679	U6	-	1	87415255	87415349	245670	Downstream	87415349	0.699159
171034174..171035545	1	171034174	171035545	0	0	0	0	0	0.000877	Intergenic	1_171034174_171035545	171034860	Cfap126	+	1	171113918	171126967	79058	Downstream	171113918	0.930166
193541684-193543019	1	193541684	193543019	0.00180047	0	0.00192774	0.00693205	0.00449406	0.00540408	Intergenic	1_193541684_193543019	193542352	Mir3473c	-	1	191998554	191998634	1543718	Upstream	191998634	-0.698827
163165520..163166680	2	163165520	163166680	0.00306889	0.0141031	0.0140363	0.0264844	0.0123679	0.0171003	Intergenic	2_163165520_163166680	163166100	A730032A03Rik	+	2	164177584	164196564	1011484	Downstream	164177584	-0.930154
132157647-132158081	1	132157647	132158081	0.0204264	0	0.00273394	0.0040151	0.00697437	0.0217685	Intergenic	1_132157647_132158081	132157864	Pm20d1	+	1	131797381	131821473	360483	Upstream	131797381	-0.698491
63254874-63258387	1	63254874	63258387	0.0111286	0.00491114	0.00911234	0.0151245	0.0144864	0.0085995	Intergenic	1_63254874_63258387	63256630	Fastkd2	+	1	63730614	63754655	473984	Downstream	63730614	-0.698298
77391456..77392541	X	77391456	77392541	0.0571075	0.0378383	0.041411	0.0970039	0.09834	0.0401444	Intergenic	X_77391456_77392541	77391998	Brcc3	+	X	75416628	75454001	1975370	Upstream	75416628	-0.930145
61041792..61042759	7	61041792	61042759	0.230976	0.170001	0.180436	0.238332	0.361242	0.192122	Intergenic	7_61041792_61042759	61042276	AC169674.34	-	7	59407197	59407275	1635001	Upstream	59407275	0.930132
24874950..24876482	14	24874950	24876482	0.0423429	0.0566081	0.0341187	0.0558363	0.0211971	0.0364053	Intergenic	14_24874950_24876482	24875716	E330034G19Rik	+	14	24293214	24309966	582502	Upstream	24293214	0.930071
106061485-106062008	1	106061485	106062008	0.0816169	0.104881	0.085692	0.151629	0.148702	0.0973602	Intergenic	1_106061485_106062008	106061747	Vps4b	-	1	106764071	106796728	734981	Downstream	106796728	-0.69828
20943326..20946063	10	20943326	20946063	0.00453871	0.00555362	0.00612091	0.0159254	0.0152666	0.0119444	Intergenic	10_20943326_20946063	20944694	Ifngr1	+	10	19591949	19610229	1352745	Upstream	19591949	-0.930037
54526993..54528217	14	54526993	54528217	0.0104848	0.0119494	0.000971	0.0181546	0.00543557	0.00583709	Intergenic	14_54526993_54528217	54527605	Gmpr2	+	14	55672235	55678750	1144630	Downstream	55672235	-0.930008
153710105-153710635	1	153710105	153710635	0.0189792	0.0310831	0.0079664	0.0303443	0.0189828	0.0201207	Intergenic	1_153710105_153710635	153710370	Zfp648	+	1	154201187	154205674	490817	Downstream	154201187	0.697867
181758621..181759680	2	181758621	181759680	0.0282959	0.00931862	0.0075828	0.0296556	0.0218873	0.0109597	Intergenic	2_181758621_181759680	181759151	Uckl1	-	2	181569149	181584892	174259	Upstream	181584892	0.929947
38859542-38861569	1	38859542	38861569	0.0540522	0.0637553	0.0533414	0.0758096	0.071146	0.0466565	Intergenic	1_38859542_38861569	38860556	Mrpl30	+	1	37890477	37898535	970079	Upstream	37890477	-0.696803
136094268..136095766	4	136094268	136095766	0.00432651	0.00409015	0.00302297	0.0092674	0.00583221	0.00393048	Intergenic	4_136094268_136095766	136095017	Lypla2	-	4	135968224	135972626	122391	Upstream	135972626	-0.929888
78632205..78636936	15	78632205	78636936	0.0148899	0.0158144	0.0104104	0.0171556	0.0324599	0.0179952	Intergenic	15_78632205_78636936	78634571	Ankrd54	-	15	79053094	79062893	428322	Downstream	79062893	-0.92988
29353247..29355183	12	29353247	29355183	0.0139756	0.0143646	0.0159719	0.00305949	0.00798384	0.00958661	Intergenic	12_29353247_29355183	29354215	Acp1	-	12	30893326	30911612	1557397	Downstream	30911612	0.929879
185682377-185683069	1	185682377	185683069	0.00557641	0	0	0	0	0	Intergenic	1_185682377_185683069	185682723	1700007P06Rik	+	1	187125138	187125983	1442415	Downstream	187125138	-0.696724
112540378..112543685	12	112540378	112543685	0.00153489	0.000927	0.00131031	0.00596754	0.000809	0.00364183	Intergenic	12_112540378_112543685	112542032	A530016L24Rik	+	12	112489448	112499927	52584	Upstream	112489448	0.929859
144237690..144239493	2	144237690	144239493	0.00703633	0.008148	0.00774283	0.00277951	0.0018455	0.00751785	Intergenic	2_144237690_144239493	144238592	Dstn	+	2	143915320	143943324	323272	Upstream	143915320	0.929843
55146189..55150920	14	55146189	55150920	0.0191206	0.0112024	0.00805054	0.0213536	0.0298358	0.0161702	Intergenic	14_55146189_55150920	55148555	Ngdn	+	14	55015454	55024135	133101	Upstream	55015454	-0.929833
59177169..59179983	7	59177169	59179983	0.0340874	0.0354366	0.021582	0.0442875	0.0850227	0.0333652	Intergenic	7_59177169_59179983	59178576	AC169674.27	-	7	59412802	59412880	234304	Downstream	59412880	0.929785
129557456..129559441	2	129557456	129559441	0.0218889	0.0368213	0.0348249	0.052947	0.022884	0.0303634	Intergenic	2_129557456_129559441	129558448	Pank2	+	2	131262495	131299188	1704047	Downstream	131262495	0.929781
30981783..30983252	6	30981783	30983252	0.00175259	0	0	0.00403145	0.00590397	0	Intergenic	6_30981783_30983252	30982517	Calu	+	6	29348069	29377110	1634448	Upstream	29348069	-0.92977
30752094..30754192	2	30752094	30754192	0.0221791	0.0214102	0.0256842	0.0168712	0.0257429	0.026604	Intergenic	2_30752094_30754192	30753143	Bbln	-	2	32377097	32381938	1628795	Downstream	32381938	0.929767
30981783..30983252	6	30981783	30983252	0.00175259	0	0	0.00403145	0.00590397	0	Intergenic	6_30981783_30983252	30982517	Plxna4os2	+	6	32451170	32454750	1468653	Downstream	32451170	0.929758
193461093-193461564	1	193461093	193461564	0.0109165	0.00954839	0.00480025	0	0	0	Intergenic	1_193461093_193461564	193461329	Cd46	-	1	195041285	195092248	1630919	Downstream	195092248	-0.696648
182663202-182664644	1	182663202	182664644	0	0.00289153	0.00164832	0	0.0023513	0.00501289	Intergenic	1_182663202_182664644	182663923	H3f3aos	+	1	180813776	180816859	1850147	Upstream	180813776	-0.695922
60920082-60921784	1	60920082	60921784	0.0185627	0.0104313	0.0208922	0.0279259	0.0207472	0.0255452	Intergenic	1_60920082_60921784	60920933	Mpp4	-	1	59120936	59163389	1757544	Upstream	59163389	0.695866
76733233..76737021	14	76733233	76737021	0.00168497	0.00239501	0.00292501	0.00581659	0.00814614	0.00188595	Intergenic	14_76733233_76737021	76735127	Lrch1	-	14	74754674	74947877	1787250	Upstream	74947877	0.929608
78800022..78802753	7	78800022	78802753	0.0341944	0.0406561	0.0419723	0.0452961	0.0484388	0.0309977	Intergenic	7_78800022_78802753	78801388	7SK	-	7	79352488	79352745	551357	Downstream	79352745	0.929574
35697199..35698368	1	35697199	35698368	0	0.00262014	0	0	0	0	Intergenic	1_35697199_35698368	35697783	Uggt1	-	1	36141530	36244305	546522	Downstream	36244305	-0.929542
133824757-133826262	1	133824757	133826262	0.0111349	0.0167025	0.00945886	0.0186587	0.0147323	0.0114253	Intergenic	1_133824757_133826262	133825509	Gm4204	+	1	135232045	135233404	1406536	Downstream	135232045	-0.694051
58483035..58484934	7	58483035	58484934	0	0	0	0	0.000876	0	Intergenic	7_58483035_58484934	58483985	AC169674.39	-	7	59454855	59454933	970948	Downstream	59454933	0.929522
96639891..96640477	9	96639891	96640477	0.0197897	0.00522243	0.0205755	0.00491319	0.00578012	0.00807367	Intergenic	9_96639891_96640477	96640184	Spsb4	-	9	96943482	97018843	378659	Downstream	97018843	-0.929425
86383637..86386282	8	86383637	86386282	0.0214591	0.0115096	0.0104097	0.018343	0.0191282	0.0139965	Intergenic	8_86383637_86386282	86384959	Cnep1r1	+	8	88118769	88135110	1733810	Downstream	88118769	-0.929413
94667640..94669213	10	94667640	94669213	0.027253	0.0279965	0.0324551	0.010766	0.0324639	0.0504506	Intergenic	10_94667640_94669213	94668426	Nr2c1	+	10	94148023	94197211	520403	Upstream	94148023	-0.929379
92844619..92846055	2	92844619	92846055	0.0183388	0.0306093	0.0185391	0.0463689	0.0570146	0.0215097	Intergenic	2_92844619_92846055	92845337	Snord67	+	2	91596070	91596180	1249267	Upstream	91596070	0.929351
66707523..66709196	9	66707523	66709196	0.0234658	0.0175734	0.0184567	0.0219626	0.0259212	0.0168697	Intergenic	9_66707523_66709196	66708359	Parp16	+	9	65214690	65239219	1493669	Upstream	65214690	0.929338
56997313..56998234	18	56997313	56998234	0.00942035	0.00332491	0	0	0.00831746	0.00754511	Intergenic	18_56997313_56998234	56997773	Slc12a2	+	18	57878678	57946821	880905	Downstream	57878678	-0.929328
54577901-54580333	1	54577901	54580333	0.00594194	0.00123492	0.00195039	0.00355615	0.000684	0.00247477	Intergenic	1_54577901_54580333	54579117	AC122925.1	-	1	53443271	53443395	1135722	Upstream	53443395	-0.693565
182663202-182664644	1	182663202	182664644	0	0.00289153	0.00164832	0	0.0023513	0.00501289	Intergenic	1_182663202_182664644	182663923	Cnih3	+	1	181352628	181460641	1311295	Upstream	181352628	0.693056
60920082-60921784	1	60920082	60921784	0.0185627	0.0104313	0.0208922	0.0279259	0.0207472	0.0255452	Intergenic	1_60920082_60921784	60920933	9530026F06Rik	+	1	61378432	61395904	457499	Downstream	61378432	0.692845
63921004..63924629	14	63921004	63924629	0.0226428	0.0258233	0.0180424	0.0344791	0.0387642	0.037338	Intergenic	14_63921004_63924629	63922816	Prss52	+	14	64104286	64113755	181470	Downstream	64104286	0.929167
31694020..31696717	11	31694020	31696717	0.022983	0.0206597	0.0183298	0.0249438	0.0222758	0.0237428	Intergenic	11_31694020_31696717	31695368	Cpeb4	+	11	31872211	31935634	176843	Downstream	31872211	0.92916
112099805..112102378	12	112099805	112102378	0.00153331	0.00286713	0.00451077	0.00389606	0.00441088	0.00461558	Intergenic	12_112099805_112102378	112101091	Btbd6	+	12	112976482	112978930	875391	Downstream	112976482	-0.929156
163165520..163166680	2	163165520	163166680	0.00306889	0.0141031	0.0140363	0.0264844	0.0123679	0.0171003	Intergenic	2_163165520_163166680	163166100	Spata25	-	2	164826389	164828537	1662437	Downstream	164828537	-0.929153
125284837..125285949	8	125284837	125285949	0.00115737	0.00124962	0	0.00627698	0.00240321	0	Intergenic	8_125284837_125285949	125285393	AC122266.1	-	8	123376892	123377175	1908218	Upstream	123377175	0.929152
54171450..54172002	18	54171450	54172002	0.00217489	0.0027166	0.00931448	0.011532	0.00241842	0	Intergenic	18_54171450_54172002	54171726	SNORA40	-	18	55085565	55085657	913931	Downstream	55085657	0.929097
43102349..43103333	11	43102349	43103333	0.0164801	0.0354318	0.0279208	0.0202804	0.0139779	0.0161159	Intergenic	11_43102349_43103333	43102841	Ccnjl	+	11	43528784	43586997	425943	Downstream	43528784	-0.929038
148426560..148427835	4	148426560	148427835	0.0844283	0.0615115	0.0643192	0.0897675	0.133582	0.052721	Intergenic	4_148426560_148427835	148427198	Gm20707	-	4	147782319	147809840	617358	Upstream	147809840	0.929017
86849230..86852734	12	86849230	86852734	0.0230165	0.0263528	0.0264268	0.0227786	0.027313	0.0240161	Intergenic	12_86849230_86852734	86850982	Fos	+	12	85473890	85477273	1377092	Upstream	85473890	-0.929001
73902517-73903929	1	73902517	73903929	0.0067056	0.0126005	0.0169857	0.0164512	0.0237821	0.0219033	Intergenic	1_73902517_73903929	73903223	Cfap65	-	1	74902071	74935599	1032376	Downstream	74935599	-0.692665
81997051..81997946	10	81997051	81997946	0.145362	0.103256	0.144663	0.179394	0.187381	0.154716	Intergenic	10_81997051_81997946	81997499	Tle2	+	10	81574561	81590845	422938	Upstream	81574561	0.928944
90289861-90290683	1	90289861	90290683	0.00548247	0.00168994	0.0146548	0.0167159	0.0122906	0.00698506	Intergenic	1_90289861_90290683	90290272	Cops8	+	1	90603425	90613341	313153	Downstream	90603425	-0.692464
151907855..151908972	2	151907855	151908972	0.0165971	0.0184679	0.0082953	0.0156313	0.0107976	0.0184521	Intergenic	2_151907855_151908972	151908413	E130215H24Rik	+	2	150667494	150668935	1240919	Upstream	150667494	0.928835
96019278..96020593	X	96019278	96020593	0.00528503	0	0.00297261	0.00109576	0.00738661	0.00182874	Intergenic	X_96019278_96020593	96019936	Klhl15	+	X	94234599	94277724	1785337	Upstream	94234599	-0.928823
12576174-12577768	1	12576174	12577768	0.00159167	0	0.00203367	0	0.00589153	0.00145959	Intergenic	1_12576174_12577768	12576971	Eya1	-	1	14168954	14310200	1733229	Downstream	14310200	-0.692423
168989990..168990557	2	168989990	168990557	0.108827	0.146872	0.147738	0.274118	0.139593	0.182985	Intergenic	2_168989990_168990557	168990274	Bcas1	-	2	170346991	170427845	1437571	Downstream	170427845	0.928796
64337864-64338348	1	64337864	64338348	0.00509705	0.00632076	0	0	0	0	Intergenic	1_64337864_64338348	64338106	Fzd5	-	1	64730560	64737750	399644	Downstream	64737750	0.691153
92103131..92104273	5	92103131	92104273	0.0529179	0.0618572	0.0616666	0.094189	0.0733516	0.0791086	Intergenic	5_92103131_92104273	92103702	2010109A12Rik	+	5	93206518	93213475	1102816	Downstream	93206518	0.928771
129311297..129312734	5	129311297	129312734	0	0	0	0	0.00231522	0.000809	Intergenic	5_129311297_129312734	129312015	Vkorc1l1	+	5	129942109	129984745	630094	Downstream	129942109	-0.928769
175823365-175825149	1	175823365	175825149	0.00426674	0	0.00121559	0.00161571	0.00373029	0.00119819	Intergenic	1_175823365_175825149	175824257	Chml	-	1	175686488	175688353	135904	Upstream	175688353	0.690752
50488165..50489029	11	50488165	50489029	0.00440238	0	0.00351549	0.00351698	0	0	Intergenic	11_50488165_50489029	50488597	Gm12204	+	11	52000853	52001911	1512256	Downstream	52000853	-0.928749
15251538..15253177	17	15251538	15253177	0	0	0	0	0.00101503	0	Intergenic	17_15251538_15253177	15252358	1600012H06Rik	+	17	14943184	14959570	309174	Upstream	14943184	-0.928737
54171450..54172002	18	54171450	54172002	0.00217489	0.0027166	0.00931448	0.011532	0.00241842	0	Intergenic	18_54171450_54172002	54171726	AC149599.1	-	18	55622633	55622920	1451194	Downstream	55622920	-0.928678
4132044..4133151	6	4132044	4133151	0	0.00251051	0.00274449	0.00650731	0.00150238	0.00313719	Intergenic	6_4132044_4133151	4132598	Pon3	-	6	5220852	5256286	1123688	Downstream	5256286	-0.928596
7155436..7158592	17	7155436	7158592	0.111478	0.138827	0.137242	0.239631	0.234239	0.155444	Intergenic	17_7155436_7158592	7157014	Serac1	-	17	6042196	6079741	1077273	Upstream	6079741	0.928573
4967912..4968947	11	4967912	4968947	0.220334	0.279838	0.221896	0.48176	0.350505	0.285167	Intergenic	11_4967912_4968947	4968430	Ascc2	+	11	4637747	4685699	330683	Upstream	4637747	0.928563
87164506-87165574	1	87164506	87165574	0.0134884	0.0257824	0.006664	0	0.011233	0.0102585	Intergenic	1_87164506_87165574	87165040	Glrp1	-	1	88501123	88509886	1344846	Downstream	88509886	0.690684
34687943..34689535	8	34687943	34689535	0.0830716	0.0727007	0.0774295	0.0664845	0.108394	0.0969895	Intergenic	8_34687943_34689535	34688739	Prag1	+	8	36094828	36147787	1406089	Downstream	36094828	0.928497
108861994..108862646	11	108861994	108862646	0.254884	0.348549	0.346865	0.632362	0.661925	0.310716	Intergenic	11_108861994_108862646	108862320	AL645963.1	-	11	108149609	108149839	712481	Upstream	108149839	0.928484
73761799..73762329	18	73761799	73762329	0.00557448	0.0312179	0.0308543	0.0700843	0.00632977	0.0169808	Intergenic	18_73761799_73762329	73762064	Lipg	-	18	74939322	74961263	1199199	Downstream	74961263	-0.928448
61064738..61066234	7	61064738	61066234	0.159218	0.1348	0.153323	0.160259	0.28824	0.184784	Intergenic	7_61064738_61066234	61065486	AC169674.4	-	7	59386081	59386159	1679327	Upstream	59386159	0.928444
78181460..78183162	15	78181460	78183162	0.0053804	0.0179483	0.00974602	0.00553104	0.0193907	0.00975911	Intergenic	15_78181460_78183162	78182311	Kifc2	+	15	76660641	76668196	1521670	Upstream	76660641	0.928427
154944779..154946913	4	154944779	154946913	0.187316	0.132547	0.128939	0.138687	0.150342	0.147981	Intergenic	4_154944779_154946913	154945846	Gabrd	-	4	155384980	155398112	452266	Downstream	155398112	0.928381
54884003..54885661	13	54884003	54885661	0.00751331	0.00184784	0.00208767	0.00210557	0	0.00474036	Intergenic	13_54884003_54885661	54884832	7SK	-	13	54429441	54429700	455132	Upstream	54429700	-0.928356
55178477..55180045	14	55178477	55180045	0.00905749	0.0188078	0.0167635	0.00590262	0.00939868	0.0213197	Intergenic	14_55178477_55180045	55179261	Nedd8	-	14	55662265	55671906	492645	Downstream	55671906	0.928321
130166021..130166990	2	130166021	130166990	0.0362683	0.0171099	0.0238398	0.0537244	0.0488339	0.0329203	Intergenic	2_130166021_130166990	130166505	Gm14041	-	2	129565047	129566068	600437	Upstream	129566068	0.928316
126832705..126833210	10	126832705	126833210	0.00696718	0	0	0.0172586	0.0067054	0	Intergenic	10_126832705_126833210	126832957	AC090489.2	+	10	128402758	128402833	1569801	Downstream	128402758	0.92831
153560196..153561901	2	153560196	153561901	0.0229276	0.0140722	0.0199352	0.00542862	0.00893105	0.00805796	Intergenic	2_153560196_153561901	153561048	Scrt2	+	2	152081529	152095802	1479519	Upstream	152081529	-0.92829
163165520..163166680	2	163165520	163166680	0.00306889	0.0141031	0.0140363	0.0264844	0.0123679	0.0171003	Intergenic	2_163165520_163166680	163166100	Oser1	-	2	163405822	163424697	258597	Downstream	163424697	0.92828
71750102..71750675	12	71750102	71750675	0	0	0	0	0.00465988	0	Intergenic	12_71750102_71750675	71750388	F730035M05Rik	+	12	70227841	70234165	1522547	Upstream	70227841	0.928266
23379158..23379917	18	23379158	23379917	0.107471	0.201617	0.137047	0.292623	0.345759	0.163122	Intergenic	18_23379158_23379917	23379538	Dtna	+	18	23415415	23659714	35877	Downstream	23415415	0.928249
149319903..149322989	5	149319903	149322989	0.00233764	0.0112334	0.00454061	0.0111249	0.00391052	0.00832122	Intergenic	5_149319903_149322989	149321446	AC122546.1	-	5	149247954	149248244	73202	Upstream	149248244	0.928236
25251225..25252486	12	25251225	25252486	0.00782691	0.0055104	0.00404217	0.00848117	0.0174744	0.00562938	Intergenic	12_25251225_25252486	25251855	Taf1b	+	12	24498581	24558571	753274	Upstream	24498581	0.928208
78813886..78815552	7	78813886	78815552	0.0392087	0.0422858	0.0360049	0.0671155	0.0644548	0.0339807	Intergenic	7_78813886_78815552	78814719	Ntrk3	-	7	78192362	78578408	236311	Upstream	78578408	0.928195
11098495..11100934	X	11098495	11100934	0.0332197	0.0344682	0.0259986	0.0169325	0.0250701	0.0191803	Intergenic	X_11098495_11100934	11099715	Cybb	-	X	9435252	9487771	1611944	Upstream	9487771	0.928188
107636334..107637165	4	107636334	107637165	0.0150841	0.0160321	0.0175555	0.0307808	0.0379232	0.0172385	Intergenic	4_107636334_107637165	107636750	Txndc12	+	4	108834601	108862127	1197851	Downstream	108834601	-0.928107
58483035..58484934	7	58483035	58484934	0	0	0	0	0.000876	0	Intergenic	7_58483035_58484934	58483985	AC169674.27	-	7	59412802	59412880	928895	Downstream	59412880	0.928102
66493775..66496059	14	66493775	66496059	0.0010527	0	0.00104093	0	0.0065705	0.00211046	Intergenic	14_66493775_66496059	66494917	4930438E09Rik	-	14	67332042	67397742	902825	Downstream	67397742	0.928098
63856467-63858769	1	63856467	63858769	0.0102109	0.0163621	0.00358299	0.00340032	0.0137719	0.00480782	Intergenic	1_63856467_63858769	63857618	SNORD51	+	1	63178677	63178754	678941	Upstream	63178677	0.690607
126905275..126906555	10	126905275	126906555	0.118004	0.132125	0.103134	0.148085	0.151769	0.126542	Intergenic	10_126905275_126906555	126905915	AC131120.1	+	10	128085289	128085360	1179374	Downstream	128085289	0.928066
158160750-158162314	1	158160750	158162314	0.0119417	0.00921091	0.00405123	0.0299928	0.0188003	0.0111126	Intergenic	1_158160750_158162314	158161532	Mir488	+	1	158505625	158505733	344093	Downstream	158505625	0.689957
38849329-38850789	1	38849329	38850789	0.0125016	0.0235326	0.0125644	0.0185711	0.0126833	0.0272617	Intergenic	1_38849329_38850789	38850059	Mrpl30	+	1	37890477	37898535	959582	Upstream	37890477	0.689553
140318978..140319382	X	140318978	140319382	0.0608941	0.0877002	0.0995088	0.19961	0.152266	0.0823194	Intergenic	X_140318978_140319382	140319180	Rbm41	-	X	139889511	139998595	320585	Upstream	139998595	0.927958
193461093-193461564	1	193461093	193461564	0.0109165	0.00954839	0.00480025	0	0	0	Intergenic	1_193461093_193461564	193461329	Mir29b-2	+	1	195037040	195037120	1575711	Downstream	195037040	-0.689464
158584578..158585468	2	158584578	158585468	0.204165	0.181229	0.126626	0.216276	0.183472	0.25798	Intergenic	2_158584578_158585468	158585023	Sla2	-	2	156872457	156887192	1697831	Upstream	156887192	-0.92793
[truncated: 166,454 more rows]

## Sheet: correlation > 0.5 
eRNA_Probe	Chr	Five_Prime_End	Three_Prime_End	ZT3	ZT7	ZT11	ZT15	ZT19	ZT23	Type	ID	Center	Gene	Strand	Gene_Chr	Gene_Five_Prime_End	Gene_Three_Prime_End	Distance	Orientation	TSS	Global_Correlation	Fold change H3K27ac peak
[truncated: 7,795 more rows]
