# Supplementary material for: Dynamic modulation of genomic enhancer elements in the suprachiasmatic nucleus, the site of the mammalian circadian clock
Source: Genome Res. 2023 May;33(5):673–88. doi: 10.1101/gr.277581.122 (PMC10317116; doi:10.1101/gr.277581.122)
Supplement: Supplemental Material [file supp_gr.277581.122_Supplemental_Table_S12.xlsx]

## Sheet: Sheet1
Supplemental Table S12 - List of SCN eRNA arising from differential H3K27ac sites correlated with the target mRNA
A) List of SCN eRNA correlated with the target mRNA with differential (ZT3 Vs ZT15) or cyclic H3K27ac at intergenic loci
B) List of SCN eRNA correlated with the target mRNA with differential (ZT7 Vs ZT19) or cyclic H3K27ac at intergenic loci
C) List of SCN eRNA correlated with the target mRNA with differential (ZT11 Vs ZT23) or cyclic H3K27ac at intergenic loci

## Sheet: ZT3VSZT15_ERNA_MRNA CORRELATION
Probe	Chr	Five_Prime_End	Three_Prime_End	ZT3	ZT7	ZT11	ZT15	ZT19	ZT23	Type	ID	Center	Gene	Gene_JTK	Gene_ECHO	Strand	Gene_Chr	Gene_Five_Prime_End	Gene_Three_Prime_End	Distance	Orientation	TSS	Global_Correlation	BIDIRECTIONAL	Rhythmic erna	Rhythmic mRNA	Rhythmic H3K27ac
62909100..62910703	1	62909100	62910703	0.00571248	0.0163158	0.0047209	0.0151028	0.0123269	0.00733494	Differential	1_62909100_62910703	62909902	Icos			+	1	60977927	61000320	1931975	Upstream	60977927	0.794116	Yes		FALSE	TRUE
62909100..62910703	1	62909100	62910703	0.00571248	0.0163158	0.0047209	0.0151028	0.0123269	0.00733494	Differential	1_62909100_62910703	62909902	Gm11587			+	1	61306636	61307746	1603266	Upstream	61306636	0.644249	Yes		FALSE	TRUE
62909100..62910703	1	62909100	62910703	0.00571248	0.0163158	0.0047209	0.0151028	0.0123269	0.00733494	Differential	1_62909100_62910703	62909902	Pard3b	1	0.207849	+	1	61638824	62642284	1271078	Upstream	61638824	0.561287	Yes		FALSE	TRUE
62909100..62910703	1	62909100	62910703	0.00571248	0.0163158	0.0047209	0.0151028	0.0123269	0.00733494	Differential	1_62909100_62910703	62909902	4930448K12Rik			-	1	61767415	61851540	1058362	Upstream	61851540	0.56536	Yes		FALSE	TRUE
62909100..62910703	1	62909100	62910703	0.00571248	0.0163158	0.0047209	0.0151028	0.0123269	0.00733494	Differential	1_62909100_62910703	62909902	Ino80d	0.000388933	0.00015777	-	1	62958418	63114667	204765	Downstream	63114667	0.585555	Yes		TRUE	TRUE
62909100..62910703	1	62909100	62910703	0.00571248	0.0163158	0.0047209	0.0151028	0.0123269	0.00733494	Differential	1_62909100_62910703	62909902	SNORA17	0.0341887	0.0107808	+	1	63032706	63032819	122804	Downstream	63032706	0.595736	Yes		TRUE	TRUE
62909100..62910703	1	62909100	62910703	0.00571248	0.0163158	0.0047209	0.0151028	0.0123269	0.00733494	Differential	1_62909100_62910703	62909902	SNORD51			+	1	63178677	63178754	268775	Downstream	63178677	0.842673	Yes		FALSE	TRUE
62909100..62910703	1	62909100	62910703	0.00571248	0.0163158	0.0047209	0.0151028	0.0123269	0.00733494	Differential	1_62909100_62910703	62909902	Snora41			+	1	63179004	63179135	269102	Downstream	63179004	0.729008	Yes		FALSE	TRUE
62909100..62910703	1	62909100	62910703	0.00571248	0.0163158	0.0047209	0.0151028	0.0123269	0.00733494	Differential	1_62909100_62910703	62909902	Klf7	0.0018096	0.000517919	-	1	64029447	64122282	1212380	Downstream	64122282	0.561632	Yes		TRUE	TRUE
62909100..62910703	1	62909100	62910703	0.00571248	0.0163158	0.0047209	0.0151028	0.0123269	0.00733494	Differential	1_62909100_62910703	62909902	Gm13748			+	1	64078654	64090782	1168752	Downstream	64078654	0.508077	Yes		FALSE	TRUE
62909100..62910703	1	62909100	62910703	0.00571248	0.0163158	0.0047209	0.0151028	0.0123269	0.00733494	Differential	1_62909100_62910703	62909902	Ccnyl1	0.0623003	0.0107808	+	1	64690455	64725644	1780553	Downstream	64690455	0.689526	Yes		TRUE	TRUE
134528810..134532029	1	134528810	134532029	0.0146967	0.00380816	0.00557687	0.00679532	0.00796382	0.0124339	Differential	1_134528810_134532029	134530420	Lrrn2	0.00413037	0.000649929	+	1	132880273	132940005	1650147	Upstream	132880273	0.501165	Yes	yes	TRUE	TRUE
134528810..134532029	1	134528810	134532029	0.0146967	0.00380816	0.00557687	0.00679532	0.00796382	0.0124339	Differential	1_134528810_134532029	134530420	Golt1a			+	1	133309823	133323026	1220597	Upstream	133309823	0.552705	Yes	yes	FALSE	TRUE
134528810..134532029	1	134528810	134532029	0.0146967	0.00380816	0.00557687	0.00679532	0.00796382	0.0124339	Differential	1_134528810_134532029	134530420	Kiss1	1	0.117185	+	1	133321875	133329901	1208545	Upstream	133321875	0.800879	Yes	yes	FALSE	TRUE
134528810..134532029	1	134528810	134532029	0.0146967	0.00380816	0.00557687	0.00679532	0.00796382	0.0124339	Differential	1_134528810_134532029	134530420	Ren1			+	1	133350510	133360325	1179910	Upstream	133350510	0.838731	Yes	yes	FALSE	TRUE
134528810..134532029	1	134528810	134532029	0.0146967	0.00380816	0.00557687	0.00679532	0.00796382	0.0124339	Differential	1_134528810_134532029	134530420	Atp2b4	0.000388933	0.00015777	-	1	133702674	133801041	729379	Upstream	133801041	0.532914	Yes	yes	TRUE	TRUE
134528810..134532029	1	134528810	134532029	0.0146967	0.00380816	0.00557687	0.00679532	0.00796382	0.0124339	Differential	1_134528810_134532029	134530420	Optc	0.0223017	0.00427772	-	1	133897199	133907999	622421	Upstream	133907999	0.912458	Yes	yes	TRUE	TRUE
134528810..134532029	1	134528810	134532029	0.0146967	0.00380816	0.00557687	0.00679532	0.00796382	0.0124339	Differential	1_134528810_134532029	134530420	Btg2	1	0.230892	-	1	134075170	134079120	451300	Upstream	134079120	0.550604	Yes	yes	FALSE	TRUE
134528810..134532029	1	134528810	134532029	0.0146967	0.00380816	0.00557687	0.00679532	0.00796382	0.0124339	Differential	1_134528810_134532029	134530420	Tmem183a	0.0112468	0.00101262	-	1	134346097	134361999	168421	Upstream	134361999	0.629874	Yes	yes	TRUE	TRUE
134528810..134532029	1	134528810	134532029	0.0146967	0.00380816	0.00557687	0.00679532	0.00796382	0.0124339	Differential	1_134528810_134532029	134530420	Lgr6	0.00413037	0.000517919	-	1	134986348	135105276	574856	Downstream	135105276	0.762755	Yes	yes	TRUE	TRUE
134528810..134532029	1	134528810	134532029	0.0146967	0.00380816	0.00557687	0.00679532	0.00796382	0.0124339	Differential	1_134528810_134532029	134530420	Ptpn7			+	1	135132725	135145320	602305	Downstream	135132725	0.54521	Yes	yes	FALSE	TRUE
134528810..134532029	1	134528810	134532029	0.0146967	0.00380816	0.00557687	0.00679532	0.00796382	0.0124339	Differential	1_134528810_134532029	134530420	Gm4204			+	1	135232045	135233404	701625	Downstream	135232045	0.644729	Yes	yes	FALSE	TRUE
134528810..134532029	1	134528810	134532029	0.0146967	0.00380816	0.00557687	0.00679532	0.00796382	0.0124339	Differential	1_134528810_134532029	134530420	Rnpep	1	0.255695	-	1	135262712	135284084	753664	Downstream	135284084	0.717659	Yes	yes	FALSE	TRUE
134528810..134532029	1	134528810	134532029	0.0146967	0.00380816	0.00557687	0.00679532	0.00796382	0.0124339	Differential	1_134528810_134532029	134530420	Cacna1s	0.0341887	0.00902344	+	1	136052750	136119822	1522330	Downstream	136052750	0.709623	Yes	yes	TRUE	TRUE
134528810..134532029	1	134528810	134532029	0.0146967	0.00380816	0.00557687	0.00679532	0.00796382	0.0124339	Differential	1_134528810_134532029	134530420	Inava			-	1	136213522	136234280	1703860	Downstream	136234280	0.79523	Yes	yes	FALSE	TRUE
138448879..138449525	1	138448879	138449525	0.0201515	0.0296065	0.0190653	0.0264357	0.013414	0.0218073	Differential	1_138448879_138449525	138449202	Zfp281	0.850984	0.103496	+	1	136624901	136630053	1824301	Upstream	136624901	0.855254	Yes		FALSE	TRUE
138448879..138449525	1	138448879	138449525	0.0201515	0.0296065	0.0190653	0.0264357	0.013414	0.0218073	Differential	1_138448879_138449525	138449202	SNORA17	0.0341887	0.0107808	-	1	137367151	137367247	1081955	Upstream	137367247	0.674515	Yes		TRUE	TRUE
138448879..138449525	1	138448879	138449525	0.0201515	0.0296065	0.0190653	0.0264357	0.013414	0.0218073	Differential	1_138448879_138449525	138449202	SNORA17	0.0341887	0.0107808	+	1	137734318	137734433	714884	Upstream	137734318	0.674515	Yes		TRUE	TRUE
138448879..138449525	1	138448879	138449525	0.0201515	0.0296065	0.0190653	0.0264357	0.013414	0.0218073	Differential	1_138448879_138449525	138449202	Ptprc	1	0.975493	-	1	138062861	138175305	273897	Upstream	138175305	0.798217	Yes		FALSE	TRUE
138448879..138449525	1	138448879	138449525	0.0201515	0.0296065	0.0190653	0.0264357	0.013414	0.0218073	Differential	1_138448879_138449525	138449202	Zbtb41	0.21252	0.0249272	+	1	139422383	139453005	973181	Downstream	139422383	0.70521	Yes		TRUE	TRUE
138448879..138449525	1	138448879	138449525	0.0201515	0.0296065	0.0190653	0.0264357	0.013414	0.0218073	Differential	1_138448879_138449525	138449202	Cfhr2			-	1	139810293	139858689	1409487	Downstream	139858689	0.878752	Yes		FALSE	TRUE
138448879..138449525	1	138448879	138449525	0.0201515	0.0296065	0.0190653	0.0264357	0.013414	0.0218073	Differential	1_138448879_138449525	138449202	Cfh	0.446903	0.0529493	-	1	140085855	140183411	1734209	Downstream	140183411	0.871855	Yes		FALSE	TRUE
85251904..85254391	2	85251904	85254391	0.00175997	0.00476541	0.00275158	0.0130594	0.00858916	0.00751724	Differential	2_85251904_85254391	85253148	Calcrl	1	0.230892	-	2	84330626	84425411	827737	Upstream	84425411	0.671707	Yes		FALSE	TRUE
85251904..85254391	2	85251904	85254391	0.00175997	0.00476541	0.00275158	0.0130594	0.00858916	0.00751724	Differential	2_85251904_85254391	85253148	AL935159.1			+	2	84928074	84928175	325074	Upstream	84928074	0.777255	Yes		FALSE	TRUE
85251904..85254391	2	85251904	85254391	0.00175997	0.00476541	0.00275158	0.0130594	0.00858916	0.00751724	Differential	2_85251904_85254391	85253148	Prg2			+	2	84980461	84983632	272687	Upstream	84980461	0.715649	Yes		FALSE	TRUE
85251904..85254391	2	85251904	85254391	0.00175997	0.00476541	0.00275158	0.0130594	0.00858916	0.00751724	Differential	2_85251904_85254391	85253148	4930443O20Rik			-	2	85073614	85086461	166687	Upstream	85086461	0.891972	Yes		FALSE	TRUE
85251904..85254391	2	85251904	85254391	0.00175997	0.00476541	0.00275158	0.0130594	0.00858916	0.00751724	Differential	2_85251904_85254391	85253148	Gm13715			+	2	85233675	85243678	19473	Upstream	85233675	0.887855	Yes		FALSE	TRUE
85251904..85254391	2	85251904	85254391	0.00175997	0.00476541	0.00275158	0.0130594	0.00858916	0.00751724	Differential	2_85251904_85254391	85253148	Olfr987			-	2	85330897	85339295	86147	Downstream	85339295	0.594143	Yes		FALSE	TRUE
85251904..85254391	2	85251904	85254391	0.00175997	0.00476541	0.00275158	0.0130594	0.00858916	0.00751724	Differential	2_85251904_85254391	85253148	Olfr988			-	2	85352925	85363058	109910	Downstream	85363058	0.743775	Yes		FALSE	TRUE
85251904..85254391	2	85251904	85254391	0.00175997	0.00476541	0.00275158	0.0130594	0.00858916	0.00751724	Differential	2_85251904_85254391	85253148	Olfr995			-	2	85438125	85439237	186089	Downstream	85439237	0.531866	Yes		FALSE	TRUE
85251904..85254391	2	85251904	85254391	0.00175997	0.00476541	0.00275158	0.0130594	0.00858916	0.00751724	Differential	2_85251904_85254391	85253148	Olfr1016			-	2	85799339	85800268	547120	Downstream	85800268	0.777255	Yes		FALSE	TRUE
85251904..85254391	2	85251904	85254391	0.00175997	0.00476541	0.00275158	0.0130594	0.00858916	0.00751724	Differential	2_85251904_85254391	85253148	Olfr1034			+	2	86046451	86047466	793303	Downstream	86046451	0.713392	Yes		FALSE	TRUE
85251904..85254391	2	85251904	85254391	0.00175997	0.00476541	0.00275158	0.0130594	0.00858916	0.00751724	Differential	2_85251904_85254391	85253148	Olfr1066			-	2	86455328	86456269	1203121	Downstream	86456269	0.777255	Yes		FALSE	TRUE
85251904..85254391	2	85251904	85254391	0.00175997	0.00476541	0.00275158	0.0130594	0.00858916	0.00751724	Differential	2_85251904_85254391	85253148	Olfr1097			-	2	86890226	86892163	1639015	Downstream	86892163	0.711829	Yes		FALSE	TRUE
85251904..85254391	2	85251904	85254391	0.00175997	0.00476541	0.00275158	0.0130594	0.00858916	0.00751724	Differential	2_85251904_85254391	85253148	Olfr1098			-	2	86922583	86924498	1671350	Downstream	86924498	0.768018	Yes		FALSE	TRUE
156189608..156190595	2	156189608	156190595	0.00521519	0.0015514	0	0	0	0	Differential	2_156189608_156190595	156190102	Bpifb1	0.512243	0.103496	+	2	154190818	154220369	1999284	Upstream	154190818	0.722664	Yes		FALSE	TRUE
156189608..156190595	2	156189608	156190595	0.00521519	0.0015514	0	0	0	0	Differential	2_156189608_156190595	156190102	Trpc4ap	0.0276905	0.00518223	-	2	155634271	155692384	497718	Upstream	155692384	0.648046	Yes		TRUE	TRUE
156189608..156190595	2	156189608	156190595	0.00521519	0.0015514	0	0	0	0	Differential	2_156189608_156190595	156190102	BC029722	0.00240058	0.000812694	-	2	155817730	155819426	370676	Upstream	155819426	0.559973	Yes		TRUE	TRUE
156189608..156190595	2	156189608	156190595	0.00521519	0.0015514	0	0	0	0	Differential	2_156189608_156190595	156190102	Gm16098			+	2	155826788	155827953	363314	Upstream	155826788	0.923077	Yes		FALSE	TRUE
156189608..156190595	2	156189608	156190595	0.00521519	0.0015514	0	0	0	0	Differential	2_156189608_156190595	156190102	Fam83c			-	2	155827548	155834854	355248	Upstream	155834854	0.730962	Yes		FALSE	TRUE
156189608..156190595	2	156189608	156190595	0.00521519	0.0015514	0	0	0	0	Differential	2_156189608_156190595	156190102	Gdf5			-	2	155941023	155945367	244735	Upstream	155945367	0.705553	Yes		FALSE	TRUE
156189608..156190595	2	156189608	156190595	0.00521519	0.0015514	0	0	0	0	Differential	2_156189608_156190595	156190102	Ergic3	0.0112468	0.00101262	+	2	156008045	156018279	182057	Upstream	156008045	0.654247	Yes		TRUE	TRUE
156189608..156190595	2	156189608	156190595	0.00521519	0.0015514	0	0	0	0	Differential	2_156189608_156190595	156190102	Spag4	1	0.166855	+	2	156065175	156070617	124927	Upstream	156065175	0.689636	Yes		FALSE	TRUE
158343138..158344323	2	158343138	158344323	0.00101409	0.0103392	0	0.00513016	0.00225529	0	Differential	2_158343138_158344323	158343730	7SK			+	2	156386107	156386322	1957623	Upstream	156386107	0.521646	Yes		FALSE	TRUE
156189608..156190595	2	156189608	156190595	0.00521519	0.0015514	0	0	0	0	Differential	2_156189608_156190595	156190102	2900097C17Rik	1	0.166855	-	2	156392491	156392829	202727	Downstream	156392829	0.523364	Yes		FALSE	TRUE
158343138..158344323	2	158343138	158344323	0.00101409	0.0103392	0	0.00513016	0.00225529	0	Differential	2_158343138_158344323	158343730	AL928935.1			-	2	156410929	156411024	1932706	Upstream	156411024	0.765215	Yes		FALSE	TRUE
158343138..158344323	2	158343138	158344323	0.00101409	0.0103392	0	0.00513016	0.00225529	0	Differential	2_158343138_158344323	158343730	Myl9	1	0.166855	+	2	156775420	156781658	1568310	Upstream	156775420	0.565301	Yes		FALSE	TRUE
156189608..156190595	2	156189608	156190595	0.00521519	0.0015514	0	0	0	0	Differential	2_156189608_156190595	156190102	Gm14230			-	2	156833049	156839892	649790	Downstream	156839892	0.943747	Yes		FALSE	TRUE
156189608..156190595	2	156189608	156190595	0.00521519	0.0015514	0	0	0	0	Differential	2_156189608_156190595	156190102	Tgif2	0.00690725	0.00025655	+	2	156840077	156855570	649975	Downstream	156840077	0.805183	Yes		TRUE	TRUE
158343138..158344323	2	158343138	158344323	0.00101409	0.0103392	0	0.00513016	0.00225529	0	Differential	2_158343138_158344323	158343730	Samhd1	1	0.601508	-	2	157097533	157135265	1208465	Upstream	157135265	0.929845	Yes		FALSE	TRUE
158343138..158344323	2	158343138	158344323	0.00101409	0.0103392	0	0.00513016	0.00225529	0	Differential	2_158343138_158344323	158343730	Rbl1	1	0.442493	-	2	157145893	157204534	1139196	Upstream	157204534	0.70448	Yes		FALSE	TRUE
156189608..156190595	2	156189608	156190595	0.00521519	0.0015514	0	0	0	0	Differential	2_156189608_156190595	156190102	Rpn2	0.0178581	0.00518223	+	2	157279017	157326319	1088915	Downstream	157279017	0.718484	Yes		TRUE	TRUE
156189608..156190595	2	156189608	156190595	0.00521519	0.0015514	0	0	0	0	Differential	2_156189608_156190595	156190102	Manbal	0.0905903	0.0075265	+	2	157367594	157396763	1177492	Downstream	157367594	0.592912	Yes		TRUE	TRUE
156189608..156190595	2	156189608	156190595	0.00521519	0.0015514	0	0	0	0	Differential	2_156189608_156190595	156190102	Src	0.21252	0.0249272	+	2	157418444	157471862	1228342	Downstream	157418444	0.545699	Yes		TRUE	TRUE
156189608..156190595	2	156189608	156190595	0.00521519	0.0015514	0	0	0	0	Differential	2_156189608_156190595	156190102	Blcap	9.58247e-05	2.56977e-05	-	2	157556362	157571274	1381172	Downstream	157571274	0.549188	Yes		TRUE	TRUE
156189608..156190595	2	156189608	156190595	0.00521519	0.0015514	0	0	0	0	Differential	2_156189608_156190595	156190102	Nnat	0.00535971	0.00125728	+	2	157560078	157562522	1369976	Downstream	157560078	0.512806	Yes		TRUE	TRUE
156189608..156190595	2	156189608	156190595	0.00521519	0.0015514	0	0	0	0	Differential	2_156189608_156190595	156190102	2410019O14Rik			-	2	157595583	157597320	1407218	Downstream	157597320	0.579325	Yes		FALSE	TRUE
158343138..158344323	2	158343138	158344323	0.00101409	0.0103392	0	0.00513016	0.00225529	0	Differential	2_158343138_158344323	158343730	SNORA17	0.0341887	0.0107808	-	2	157713668	157713801	629929	Upstream	157713801	0.87935	Yes		TRUE	TRUE
158343138..158344323	2	158343138	158344323	0.00101409	0.0103392	0	0.00513016	0.00225529	0	Differential	2_158343138_158344323	158343730	Tgm2	0.753776	0.0911089	-	2	158116402	158146436	197294	Upstream	158146436	0.792738	Yes		FALSE	TRUE
158343138..158344323	2	158343138	158344323	0.00101409	0.0103392	0	0.00513016	0.00225529	0	Differential	2_158343138_158344323	158343730	Gm20412			+	2	158117154	158117905	226576	Upstream	158117154	0.745096	Yes		FALSE	TRUE
158343138..158344323	2	158343138	158344323	0.00101409	0.0103392	0	0.00513016	0.00225529	0	Differential	2_158343138_158344323	158343730	SNORA71			-	2	158356424	158356554	12824	Downstream	158356554	0.89729	Yes		FALSE	TRUE
158343138..158344323	2	158343138	158344323	0.00101409	0.0103392	0	0.00513016	0.00225529	0	Differential	2_158343138_158344323	158343730	SNORA71			-	2	158358360	158358472	14742	Downstream	158358472	0.89729	Yes		FALSE	TRUE
158343138..158344323	2	158343138	158344323	0.00101409	0.0103392	0	0.00513016	0.00225529	0	Differential	2_158343138_158344323	158343730	SNORA71			-	2	158359798	158359929	16199	Downstream	158359929	0.89729	Yes		FALSE	TRUE
158343138..158344323	2	158343138	158344323	0.00101409	0.0103392	0	0.00513016	0.00225529	0	Differential	2_158343138_158344323	158343730	SNORA71			+	2	158378222	158378354	34492	Downstream	158378222	0.89729	Yes		FALSE	TRUE
158343138..158344323	2	158343138	158344323	0.00101409	0.0103392	0	0.00513016	0.00225529	0	Differential	2_158343138_158344323	158343730	SNORA71			+	2	158379534	158379666	35804	Downstream	158379534	0.89729	Yes		FALSE	TRUE
158343138..158344323	2	158343138	158344323	0.00101409	0.0103392	0	0.00513016	0.00225529	0	Differential	2_158343138_158344323	158343730	Arhgap40			+	2	158512796	158550762	169066	Downstream	158512796	0.546615	Yes		FALSE	TRUE
158343138..158344323	2	158343138	158344323	0.00101409	0.0103392	0	0.00513016	0.00225529	0	Differential	2_158343138_158344323	158343730	AL663077.1			+	2	158740138	158740263	396408	Downstream	158740138	0.816131	Yes		FALSE	TRUE
158343138..158344323	2	158343138	158344323	0.00101409	0.0103392	0	0.00513016	0.00225529	0	Differential	2_158343138_158344323	158343730	SNORA17	0.0341887	0.0107808	+	2	159139361	159139492	795631	Downstream	159139361	0.87935	Yes		TRUE	TRUE
174232639..174234494	2	174232639	174234494	0.00416428	0.00161884	0.00627977	0.00843852	0.00471039	0.00240669	Differential	2_174232639_174234494	174233567	Aurka	0.0142154	0.00125728	-	2	172356190	172370535	1863032	Upstream	172370535	0.895487	Yes	yes	TRUE	TRUE
174232639..174234494	2	174232639	174234494	0.00416428	0.00161884	0.00627977	0.00843852	0.00471039	0.00240669	Differential	2_174232639_174234494	174233567	Gcnt7			-	2	172450313	172458596	1774971	Upstream	172458596	0.713858	Yes	yes	FALSE	TRUE
174232639..174234494	2	174232639	174234494	0.00416428	0.00161884	0.00627977	0.00843852	0.00471039	0.00240669	Differential	2_174232639_174234494	174233567	Fam209			+	2	172472520	172474331	1761047	Upstream	172472520	0.732841	Yes	yes	FALSE	TRUE
174232639..174234494	2	174232639	174234494	0.00416428	0.00161884	0.00627977	0.00843852	0.00471039	0.00240669	Differential	2_174232639_174234494	174233567	Rbm38	0.00100396	0.000411257	+	2	173020498	173034734	1213069	Upstream	173020498	0.641095	Yes	yes	TRUE	TRUE
174232639..174234494	2	174232639	174234494	0.00416428	0.00161884	0.00627977	0.00843852	0.00471039	0.00240669	Differential	2_174232639_174234494	174233567	Gm14453			-	2	173025685	173034580	1198987	Upstream	173034580	0.644162	Yes	yes	FALSE	TRUE
174232639..174234494	2	174232639	174234494	0.00416428	0.00161884	0.00627977	0.00843852	0.00471039	0.00240669	Differential	2_174232639_174234494	174233567	Pmepa1	0.0018096	0.000517919	-	2	173224458	173276533	957034	Upstream	173276533	0.804	Yes	yes	TRUE	TRUE
174232639..174234494	2	174232639	174234494	0.00416428	0.00161884	0.00627977	0.00843852	0.00471039	0.00240669	Differential	2_174232639_174234494	174233567	Rab22a	0.0512748	0.00902344	+	2	173659760	173707343	573807	Upstream	173659760	0.732997	Yes	yes	TRUE	TRUE
174232639..174234494	2	174232639	174234494	0.00416428	0.00161884	0.00627977	0.00843852	0.00471039	0.00240669	Differential	2_174232639_174234494	174233567	1700010B08Rik			+	2	173719415	173722089	514152	Upstream	173719415	0.543507	Yes	yes	FALSE	TRUE
174232639..174234494	2	174232639	174234494	0.00416428	0.00161884	0.00627977	0.00843852	0.00471039	0.00240669	Differential	2_174232639_174234494	174233567	Mir296			-	2	174267047	174267125	33558	Downstream	174267125	0.792644	Yes	yes	FALSE	TRUE
174232639..174234494	2	174232639	174234494	0.00416428	0.00161884	0.00627977	0.00843852	0.00471039	0.00240669	Differential	2_174232639_174234494	174233567	Gnasas1			-	2	174281237	174295436	61869	Downstream	174295436	0.589407	Yes	yes	FALSE	TRUE
174232639..174234494	2	174232639	174234494	0.00416428	0.00161884	0.00627977	0.00843852	0.00471039	0.00240669	Differential	2_174232639_174234494	174233567	Tubb1	1	0.373	+	2	174450695	174457882	217128	Downstream	174450695	0.635676	Yes	yes	FALSE	TRUE
174232639..174234494	2	174232639	174234494	0.00416428	0.00161884	0.00627977	0.00843852	0.00471039	0.00240669	Differential	2_174232639_174234494	174233567	Zfp968			+	2	175372436	175384201	1138869	Downstream	175372436	0.623935	Yes	yes	FALSE	TRUE
174232639..174234494	2	174232639	174234494	0.00416428	0.00161884	0.00627977	0.00843852	0.00471039	0.00240669	Differential	2_174232639_174234494	174233567	Gm11008			+	2	176097450	176100706	1863883	Downstream	176097450	0.872796	Yes	yes	FALSE	TRUE
98266269..98268526	3	98266269	98268526	0	0	0	0.00460526	0.00147444	0.00103102	Differential	3_98266269_98268526	98267397	Itga10	0.21252	0.0340354	+	3	96645584	96664519	1621813	Upstream	96645584	0.830077	Yes	yes	TRUE	TRUE
98266269..98268526	3	98266269	98268526	0	0	0	0.00460526	0.00147444	0.00103102	Differential	3_98266269_98268526	98267397	SNORA5			-	3	96724265	96724400	1542997	Upstream	96724400	0.642492	Yes	yes	FALSE	TRUE
98266269..98268526	3	98266269	98268526	0	0	0	0.00460526	0.00147444	0.00103102	Differential	3_98266269_98268526	98267397	Rnf115	0.336115	0.0699158	+	3	96727611	96791155	1539786	Upstream	96727611	0.687706	Yes	yes	FALSE	TRUE
98266269..98268526	3	98266269	98268526	0	0	0	0.00460526	0.00147444	0.00103102	Differential	3_98266269_98268526	98267397	Cd160			-	3	96798763	96829351	1438046	Upstream	96829351	0.971005	Yes	yes	FALSE	TRUE
98266269..98268526	3	98266269	98268526	0	0	0	0.00460526	0.00147444	0.00103102	Differential	3_98266269_98268526	98267397	4930442L01Rik			-	3	96831338	96832096	1435301	Upstream	96832096	0.962575	Yes	yes	FALSE	TRUE
98266269..98268526	3	98266269	98268526	0	0	0	0.00460526	0.00147444	0.00103102	Differential	3_98266269_98268526	98267397	Acp6	0.0112468	0.00155554	+	3	97158777	97176574	1108620	Upstream	97158777	0.821111	Yes	yes	TRUE	TRUE
98266269..98268526	3	98266269	98268526	0	0	0	0.00460526	0.00147444	0.00103102	Differential	3_98266269_98268526	98267397	Pde4dip	0.0018096	0.000517919	-	3	97689824	97888707	378690	Upstream	97888707	0.86583	Yes	yes	TRUE	TRUE
98266269..98268526	3	98266269	98268526	0	0	0	0.00460526	0.00147444	0.00103102	Differential	3_98266269_98268526	98267397	Zfp697	0.0178581	0.00101262	+	3	98382481	98431948	115084	Downstream	98382481	0.773112	Yes	yes	TRUE	TRUE
98266269..98268526	3	98266269	98268526	0	0	0	0.00460526	0.00147444	0.00103102	Differential	3_98266269_98268526	98267397	Wars2	0.850984	0.132257	+	3	99141068	99239186	873671	Downstream	99141068	0.941616	Yes	yes	FALSE	TRUE
98266269..98268526	3	98266269	98268526	0	0	0	0.00460526	0.00147444	0.00103102	Differential	3_98266269_98268526	98267397	Tbx15	0.336115	0.0529493	+	3	99240381	99354259	972984	Downstream	99240381	0.667983	Yes	yes	FALSE	TRUE
62767234..62768607	4	62767234	62768607	0.0130956	0.00639794	0.00581441	0.0198364	0.0300385	0.00432166	Differential	4_62767234_62768607	62767920	Mup21			-	4	62147932	62150863	617057	Upstream	62150863	0.816559	Yes		FALSE	TRUE
62767234..62768607	4	62767234	62768607	0.0130956	0.00639794	0.00581441	0.0198364	0.0300385	0.00432166	Differential	4_62767234_62768607	62767920	Slc31a2	0.0753123	0.0152307	+	4	62262562	62298411	505358	Upstream	62262562	0.693428	Yes		TRUE	TRUE
62767234..62768607	4	62767234	62768607	0.0130956	0.00639794	0.00581441	0.0198364	0.0300385	0.00432166	Differential	4_62767234_62768607	62767920	Bspry	0.289708	0.0458498	+	4	62480053	62497298	287867	Upstream	62480053	0.867644	Yes		TRUE	TRUE
62767234..62768607	4	62767234	62768607	0.0130956	0.00639794	0.00581441	0.0198364	0.0300385	0.00432166	Differential	4_62767234_62768607	62767920	4933430I17Rik	0.0905903	0.00351877	+	4	62525369	62547993	242551	Upstream	62525369	0.518513	Yes		TRUE	TRUE
62767234..62768607	4	62767234	62768607	0.0130956	0.00639794	0.00581441	0.0198364	0.0300385	0.00432166	Differential	4_62767234_62768607	62767920	Gm11210			+	4	62705981	62725737	61939	Upstream	62705981	0.880003	Yes		FALSE	TRUE
62767234..62768607	4	62767234	62768607	0.0130956	0.00639794	0.00581441	0.0198364	0.0300385	0.00432166	Differential	4_62767234_62768607	62767920	Gm11211			-	4	62723516	62727537	40383	Upstream	62727537	0.690862	Yes		FALSE	TRUE
62767234..62768607	4	62767234	62768607	0.0130956	0.00639794	0.00581441	0.0198364	0.0300385	0.00432166	Differential	4_62767234_62768607	62767920	Col27a1	0.00690725	0.00155554	+	4	63214004	63334991	446084	Downstream	63214004	0.635685	Yes		TRUE	TRUE
62767234..62768607	4	62767234	62768607	0.0130956	0.00639794	0.00581441	0.0198364	0.0300385	0.00432166	Differential	4_62767234_62768607	62767920	Orm2			+	4	63362449	63365878	594529	Downstream	63362449	0.859161	Yes		FALSE	TRUE
62767234..62768607	4	62767234	62768607	0.0130956	0.00639794	0.00581441	0.0198364	0.0300385	0.00432166	Differential	4_62767234_62768607	62767920	Whrn	0.0142154	0.00288437	-	4	63414910	63495991	728071	Downstream	63495991	0.773655	Yes		TRUE	TRUE
62767234..62768607	4	62767234	62768607	0.0130956	0.00639794	0.00581441	0.0198364	0.0300385	0.00432166	Differential	4_62767234_62768607	62767920	Gm11213			-	4	63596902	63605261	837341	Downstream	63605261	0.849814	Yes		FALSE	TRUE
62767234..62768607	4	62767234	62768607	0.0130956	0.00639794	0.00581441	0.0198364	0.0300385	0.00432166	Differential	4_62767234_62768607	62767920	1700018C11Rik			-	4	63607089	63622428	854508	Downstream	63622428	0.697551	Yes		FALSE	TRUE
62767234..62768607	4	62767234	62768607	0.0130956	0.00639794	0.00581441	0.0198364	0.0300385	0.00432166	Differential	4_62767234_62768607	62767920	Gm11217			-	4	64254053	64276603	1508683	Downstream	64276603	0.874515	Yes		FALSE	TRUE
103576987..103578832	4	103576987	103578832	0.0114066	0.0165026	0.0118321	0.0147399	0.0136433	0.0179264	Differential	4_103576987_103578832	103577909	Gm12718			+	4	103382500	103492040	195409	Upstream	103382500	0.565434	Yes		FALSE	TRUE
103576987..103578832	4	103576987	103578832	0.0114066	0.0165026	0.0118321	0.0147399	0.0136433	0.0179264	Differential	4_103576987_103578832	103577909	AL929466.1			-	4	105077723	105077991	1500082	Downstream	105077991	0.532915	Yes		FALSE	TRUE
122921301..122924187	4	122921301	122924187	0.000446	0	0.00417765	0	0	0.00244638	Differential	4_122921301_122924187	122922744	Ppt1	1	0.117185	+	4	122836242	122859175	86502	Upstream	122836242	0.666093	Yes		FALSE	FALSE
122921301..122924187	4	122921301	122924187	0.000446	0	0.00417765	0	0	0.00244638	Differential	4_122921301_122924187	122922744	Cap1	0.0419811	0.0075265	-	4	122859047	122886056	36688	Upstream	122886056	0.526934	Yes		TRUE	FALSE
122921301..122924187	4	122921301	122924187	0.000446	0	0.00417765	0	0	0.00244638	Differential	4_122921301_122924187	122922744	Mfsd2a	0.180839	0.0291767	-	4	122946850	122961188	38444	Downstream	122961188	0.547447	Yes		TRUE	FALSE
122921301..122924187	4	122921301	122924187	0.000446	0	0.00417765	0	0	0.00244638	Differential	4_122921301_122924187	122922744	Ppie	0.665213	0.103496	-	4	123127115	123139951	217207	Downstream	123139951	0.705047	Yes		FALSE	FALSE
122921301..122924187	4	122921301	122924187	0.000446	0	0.00417765	0	0	0.00244638	Differential	4_122921301_122924187	122922744	Ndufs5			-	4	123712710	123718202	795458	Downstream	123718202	0.704221	Yes		FALSE	FALSE
122921301..122924187	4	122921301	122924187	0.000446	0	0.00417765	0	0	0.00244638	Differential	4_122921301_122924187	122922744	Akirin1	0.0753123	0.00625618	-	4	123734559	123750345	827601	Downstream	123750345	0.654788	Yes		TRUE	FALSE
122921301..122924187	4	122921301	122924187	0.000446	0	0.00417765	0	0	0.00244638	Differential	4_122921301_122924187	122922744	Rragc	0.0623003	0.012836	+	4	123917446	123936997	994702	Downstream	123917446	0.693407	Yes		TRUE	FALSE
122921301..122924187	4	122921301	122924187	0.000446	0	0.00417765	0	0	0.00244638	Differential	4_122921301_122924187	122922744	U6			-	4	124335578	124335681	1412937	Downstream	124335681	0.839823	Yes		FALSE	FALSE
122921301..122924187	4	122921301	122924187	0.000446	0	0.00417765	0	0	0.00244638	Differential	4_122921301_122924187	122922744	U6			-	4	124697505	124697607	1774863	Downstream	124697607	0.839823	Yes		FALSE	FALSE
122921301..122924187	4	122921301	122924187	0.000446	0	0.00417765	0	0	0.00244638	Differential	4_122921301_122924187	122922744	Mir697			+	4	124731694	124731802	1808950	Downstream	124731694	0.716683	Yes		FALSE	FALSE
122921301..122924187	4	122921301	122924187	0.000446	0	0.00417765	0	0	0.00244638	Differential	4_122921301_122924187	122922744	1110065P20Rik	1	0.282292	-	4	124849485	124850730	1927986	Downstream	124850730	0.565574	Yes		FALSE	FALSE
38168477..38169045	5	38168477	38169045	0.00223085	0	0	0.00613908	0	0	Differential	5_38168477_38169045	38168761	Sorcs2	0.753776	0.0107808	-	5	36017180	36398139	1770622	Upstream	36398139	0.923256	Yes		TRUE	TRUE
38168477..38169045	5	38168477	38169045	0.00223085	0	0	0.00613908	0	0	Differential	5_38168477_38169045	38168761	Psapl1			+	5	36204021	36206568	1964740	Upstream	36204021	0.679305	Yes		FALSE	TRUE
38168477..38169045	5	38168477	38169045	0.00223085	0	0	0.00613908	0	0	Differential	5_38168477_38169045	38168761	4933401P06Rik			-	5	36873595	36876879	1291882	Upstream	36876879	0.650365	Yes		FALSE	TRUE
38168477..38169045	5	38168477	38169045	0.00223085	0	0	0.00613908	0	0	Differential	5_38168477_38169045	38168761	Stk32b	1	0.282292	-	5	37446828	37717153	451608	Upstream	37717153	0.839323	Yes		FALSE	TRUE
38168477..38169045	5	38168477	38169045	0.00223085	0	0	0.00613908	0	0	Differential	5_38168477_38169045	38168761	Cytl1	1	0.340941	+	5	37735519	37739820	433242	Upstream	37735519	0.538035	Yes		FALSE	TRUE
38168477..38169045	5	38168477	38169045	0.00223085	0	0	0.00613908	0	0	Differential	5_38168477_38169045	38168761	Drd5	0.584856	0.0458498	+	5	38319509	38322310	150748	Downstream	38319509	0.843245	Yes		TRUE	TRUE
38168477..38169045	5	38168477	38169045	0.00223085	0	0	0.00613908	0	0	Differential	5_38168477_38169045	38168761	Hs3st1	0.12919	0.0212244	-	5	39613935	39755475	1586714	Downstream	39755475	0.754998	Yes		TRUE	TRUE
54158924..54159982	5	54158924	54159982	0.0119914	0.0144163	0.0120304	0.0339275	0.0318907	0.0191487	Differential	5_54158924_54159982	54159453	8030423F21Rik	1	0.340941	-	5	52607550	52619011	1540442	Upstream	52619011	0.735194	Yes		FALSE	TRUE
54158924..54159982	5	54158924	54159982	0.0119914	0.0144163	0.0120304	0.0339275	0.0318907	0.0191487	Differential	5_54158924_54159982	54159453	Sepsecs	1	0.340941	-	5	52640087	52669729	1489724	Upstream	52669729	0.61343	Yes		FALSE	TRUE
54158924..54159982	5	54158924	54159982	0.0119914	0.0144163	0.0120304	0.0339275	0.0318907	0.0191487	Differential	5_54158924_54159982	54159453	Zcchc4	0.0753123	0.0152307	+	5	52775409	52824665	1384044	Upstream	52775409	0.818516	Yes		TRUE	TRUE
54158924..54159982	5	54158924	54159982	0.0119914	0.0144163	0.0120304	0.0339275	0.0318907	0.0191487	Differential	5_54158924_54159982	54159453	Tbc1d19	0.336115	0.0911089	+	5	53809627	53904380	349826	Upstream	53809627	0.862741	Yes		FALSE	TRUE
137051185..137052197	5	137051185	137052197	0.00194804	0.001483	0.0119112	0.00172416	0	0.00211133	Differential	5_137051185_137052197	137051691	Wbscr22	0.12919	0.0212244	-	5	135052957	135064959	1986732	Upstream	135064959	0.644114	Yes		TRUE	TRUE
137051185..137052197	5	137051185	137052197	0.00194804	0.001483	0.0119112	0.00172416	0	0.00211133	Differential	5_137051185_137052197	137051691	Bcl7b	0.957251	0.230892	+	5	135168283	135181855	1883408	Upstream	135168283	0.861334	Yes		FALSE	TRUE
137051185..137052197	5	137051185	137052197	0.00194804	0.001483	0.0119112	0.00172416	0	0.00211133	Differential	5_137051185_137052197	137051691	Baz1b	0.0178581	0.00351877	+	5	135187264	135246129	1864427	Upstream	135187264	0.546263	Yes		TRUE	TRUE
137051185..137052197	5	137051185	137052197	0.00194804	0.001483	0.0119112	0.00172416	0	0.00211133	Differential	5_137051185_137052197	137051691	Por	0.00100396	0.0003254	+	5	135670033	135735326	1381658	Upstream	135670033	0.524566	Yes		TRUE	TRUE
137051185..137052197	5	137051185	137052197	0.00194804	0.001483	0.0119112	0.00172416	0	0.00211133	Differential	5_137051185_137052197	137051691	Tmem120a	0.21252	0.0180102	-	5	135735485	135744271	1307420	Upstream	135744271	0.753029	Yes		TRUE	TRUE
137051185..137052197	5	137051185	137052197	0.00194804	0.001483	0.0119112	0.00172416	0	0.00211133	Differential	5_137051185_137052197	137051691	Hspb1	1	0.207849	+	5	135887919	135889563	1163772	Upstream	135887919	0.710005	Yes		FALSE	TRUE
137051185..137052197	5	137051185	137052197	0.00194804	0.001483	0.0119112	0.00172416	0	0.00211133	Differential	5_137051185_137052197	137051691	Orai2	1	0.186521	-	5	136147464	136170656	881035	Upstream	136170656	0.512403	Yes		FALSE	TRUE
137051185..137052197	5	137051185	137052197	0.00194804	0.001483	0.0119112	0.00172416	0	0.00211133	Differential	5_137051185_137052197	137051691	Rabl5			+	5	136908150	136913244	143541	Upstream	136908150	0.565475	Yes		FALSE	TRUE
137051185..137052197	5	137051185	137052197	0.00194804	0.001483	0.0119112	0.00172416	0	0.00211133	Differential	5_137051185_137052197	137051691	Fis1	0.584856	0.0911089	+	5	136953275	136966234	98416	Upstream	136953275	0.796726	Yes		FALSE	TRUE
137051185..137052197	5	137051185	137052197	0.00194804	0.001483	0.0119112	0.00172416	0	0.00211133	Differential	5_137051185_137052197	137051691	Plod3	0.12919	0.0212244	+	5	136987019	136996648	64672	Upstream	136987019	0.899569	Yes		TRUE	TRUE
137051185..137052197	5	137051185	137052197	0.00194804	0.001483	0.0119112	0.00172416	0	0.00211133	Differential	5_137051185_137052197	137051691	Mir702			+	5	136991433	136991541	60258	Upstream	136991433	0.893402	Yes		FALSE	TRUE
137051185..137052197	5	137051185	137052197	0.00194804	0.001483	0.0119112	0.00172416	0	0.00211133	Differential	5_137051185_137052197	137051691	Mospd3	1	0.644947	-	5	137596645	137601058	549367	Downstream	137601058	0.519207	Yes		FALSE	TRUE
137051185..137052197	5	137051185	137052197	0.00194804	0.001483	0.0119112	0.00172416	0	0.00211133	Differential	5_137051185_137052197	137051691	Agfg2	0.957251	0.0911089	-	5	137650483	137684726	633035	Downstream	137684726	0.892259	Yes		FALSE	TRUE
137051185..137052197	5	137051185	137052197	0.00194804	0.001483	0.0119112	0.00172416	0	0.00211133	Differential	5_137051185_137052197	137051691	Tsc22d4	0.00690725	0.00155554	+	5	137745730	137768450	694039	Downstream	137745730	0.575945	Yes		TRUE	TRUE
137051185..137052197	5	137051185	137052197	0.00194804	0.001483	0.0119112	0.00172416	0	0.00211133	Differential	5_137051185_137052197	137051691	Ppp1r35	1	0.230892	+	5	137778849	137780110	727158	Downstream	137778849	0.747222	Yes		FALSE	TRUE
137051185..137052197	5	137051185	137052197	0.00194804	0.001483	0.0119112	0.00172416	0	0.00211133	Differential	5_137051185_137052197	137051691	Mepce	9.58247e-05	5.71533e-05	-	5	137781906	137786715	735024	Downstream	137786715	0.608136	Yes		TRUE	TRUE
137051185..137052197	5	137051185	137052197	0.00194804	0.001483	0.0119112	0.00172416	0	0.00211133	Differential	5_137051185_137052197	137051691	Pilrb2			-	5	137865829	137871758	820067	Downstream	137871758	0.524869	Yes		FALSE	TRUE
137051185..137052197	5	137051185	137052197	0.00194804	0.001483	0.0119112	0.00172416	0	0.00211133	Differential	5_137051185_137052197	137051691	Gm4963			-	5	137993047	137993424	941733	Downstream	137993424	0.683377	Yes		FALSE	TRUE
137051185..137052197	5	137051185	137052197	0.00194804	0.001483	0.0119112	0.00172416	0	0.00211133	Differential	5_137051185_137052197	137051691	Smok3a			+	5	138021276	138034665	969585	Downstream	138021276	0.984648	Yes		FALSE	TRUE
137051185..137052197	5	137051185	137052197	0.00194804	0.001483	0.0119112	0.00172416	0	0.00211133	Differential	5_137051185_137052197	137051691	Smok3c			+	5	138021429	138050636	969738	Downstream	138021429	0.984648	Yes		FALSE	TRUE
137051185..137052197	5	137051185	137052197	0.00194804	0.001483	0.0119112	0.00172416	0	0.00211133	Differential	5_137051185_137052197	137051691	Cops6	1	0.230892	+	5	138161071	138164646	1109380	Downstream	138161071	0.502123	Yes		FALSE	TRUE
137051185..137052197	5	137051185	137052197	0.00194804	0.001483	0.0119112	0.00172416	0	0.00211133	Differential	5_137051185_137052197	137051691	Zfp68	0.584856	0.0395698	-	5	138604616	138619761	1568070	Downstream	138619761	0.586672	Yes		TRUE	TRUE
137051185..137052197	5	137051185	137052197	0.00194804	0.001483	0.0119112	0.00172416	0	0.00211133	Differential	5_137051185_137052197	137051691	Fam20c	0.248662	0.0212244	+	5	138754514	138810077	1702823	Downstream	138754514	0.587243	Yes		TRUE	TRUE
53800511..53803722	6	53800511	53803722	0.00496316	0.000866	0.00263558	0.00224474	0.002702	0.00374629	Differential	6_53800511_53803722	53802117	Hoxa5			-	6	52201754	52204587	1597530	Upstream	52204587	0.521178	Yes		FALSE	TRUE
53800511..53803722	6	53800511	53803722	0.00496316	0.000866	0.00263558	0.00224474	0.002702	0.00374629	Differential	6_53800511_53803722	53802117	Hoxa7			-	6	52214491	52221854	1580263	Upstream	52221854	0.864284	Yes		FALSE	TRUE
53800511..53803722	6	53800511	53803722	0.00496316	0.000866	0.00263558	0.00224474	0.002702	0.00374629	Differential	6_53800511_53803722	53802117	Tril	9.58247e-05	8.41516e-06	-	6	53815471	53820825	18708	Downstream	53820825	0.589421	Yes		TRUE	TRUE
53800511..53803722	6	53800511	53803722	0.00496316	0.000866	0.00263558	0.00224474	0.002702	0.00374629	Differential	6_53800511_53803722	53802117	Gm16499			+	6	53819975	53820040	17858	Downstream	53819975	0.586582	Yes		FALSE	TRUE
53800511..53803722	6	53800511	53803722	0.00496316	0.000866	0.00263558	0.00224474	0.002702	0.00374629	Differential	6_53800511_53803722	53802117	AC083946.1			-	6	55308805	55308905	1506788	Downstream	55308905	0.634025	Yes		FALSE	TRUE
53800511..53803722	6	53800511	53803722	0.00496316	0.000866	0.00263558	0.00224474	0.002702	0.00374629	Differential	6_53800511_53803722	53802117	Neurod6	0.180839	0.0152307	-	6	55677818	55681263	1879146	Downstream	55681263	0.656986	Yes		TRUE	TRUE
16930083..16935557	7	16930083	16935557	0.00406434	0.004891	0.00754228	0.00749515	0.00743859	0.0082707	Differential	7_16930083_16935557	16932820	Snord23			-	7	15938762	15938870	993950	Upstream	15938870	0.781958	Yes		FALSE	TRUE
16930083..16935557	7	16930083	16935557	0.00406434	0.004891	0.00754228	0.00749515	0.00743859	0.0082707	Differential	7_16930083_16935557	16932820	AC148990.1			+	7	15946248	15946490	986572	Upstream	15946248	0.769618	Yes		FALSE	TRUE
16930083..16935557	7	16930083	16935557	0.00406434	0.004891	0.00754228	0.00749515	0.00743859	0.0082707	Differential	7_16930083_16935557	16932820	Gltscr1	6.56836e-05	4.39432e-05	-	7	15971262	15999495	933325	Upstream	15999495	0.540059	Yes		TRUE	TRUE
16930083..16935557	7	16930083	16935557	0.00406434	0.004891	0.00754228	0.00749515	0.00743859	0.0082707	Differential	7_16930083_16935557	16932820	U6atac			-	7	16234738	16234864	697956	Upstream	16234864	0.72329	Yes		FALSE	TRUE
16930083..16935557	7	16930083	16935557	0.00406434	0.004891	0.00754228	0.00749515	0.00743859	0.0082707	Differential	7_16930083_16935557	16932820	Npas1	0.00413037	0.0003254	-	7	16455721	16476780	456040	Upstream	16476780	0.7014	Yes		TRUE	TRUE
16930083..16935557	7	16930083	16935557	0.00406434	0.004891	0.00754228	0.00749515	0.00743859	0.0082707	Differential	7_16930083_16935557	16932820	Hif3a	4.44822e-05	1.11848e-05	-	7	17031507	17062427	129607	Downstream	17062427	0.531173	Yes		TRUE	TRUE
16930083..16935557	7	16930083	16935557	0.00406434	0.004891	0.00754228	0.00749515	0.00743859	0.0082707	Differential	7_16930083_16935557	16932820	Pglyrp1	0.0623003	0.00351877	+	7	18884690	18890438	1951870	Downstream	18884690	0.69357	Yes		TRUE	TRUE
16930083..16935557	7	16930083	16935557	0.00406434	0.004891	0.00754228	0.00749515	0.00743859	0.0082707	Differential	7_16930083_16935557	16932820	Ccdc61	0.21252	0.0340354	-	7	18890883	18910415	1977595	Downstream	18910415	0.888764	Yes		TRUE	TRUE
74213056..74213740	7	74213056	74213740	0	0	0	0	0	0.0173204	Differential	7_74213056_74213740	74213398	AC158749.1			-	7	75757259	75757368	1543970	Downstream	75757368	0.592848	Yes	yes	FALSE	TRUE
74213056..74213740	7	74213056	74213740	0	0	0	0	0	0.0173204	Differential	7_74213056_74213740	74213398	Klhl25	0.000278289	0.00012306	+	7	75848338	75874130	1634940	Downstream	75848338	0.725327	Yes	yes	TRUE	TRUE
48618390..48619728	9	48618390	48619728	0.0200398	0.00679999	0.0171814	0.00260877	0.0085267	0.0107651	Differential	9_48618390_48619728	48619059	Gm5617	0.000197138	5.71533e-05	+	9	48495345	48495964	123714	Upstream	48495345	0.588465	Yes	yes	TRUE	TRUE
48618390..48619728	9	48618390	48619728	0.0200398	0.00679999	0.0171814	0.00260877	0.0085267	0.0107651	Differential	9_48618390_48619728	48619059	Timm8b	0.665213	0.0699158	+	9	50603901	50605320	1984842	Downstream	50603901	0.527401	Yes	yes	FALSE	TRUE
123334375..123335717	9	123334375	123335717	0	0	0.00191769	0.00322119	0.00123949	0.00179197	Differential	9_123334375_123335717	123335046	Trak1	0.0142154	0.00288437	+	9	121366958	121474916	1968088	Upstream	121366958	0.663766	Yes	yes	TRUE	TRUE
123334375..123335717	9	123334375	123335717	0	0	0.00191769	0.00322119	0.00123949	0.00179197	Differential	9_123334375_123335717	123335046	Lyzl4			-	9	121577843	121642096	1692950	Upstream	121642096	0.724546	Yes	yes	FALSE	TRUE
123334375..123335717	9	123334375	123335717	0	0	0.00191769	0.00322119	0.00123949	0.00179197	Differential	9_123334375_123335717	123335046	Lyzl4os			+	9	121586997	121614255	1748049	Upstream	121586997	0.873428	Yes	yes	FALSE	TRUE
123334375..123335717	9	123334375	123335717	0	0	0.00191769	0.00322119	0.00123949	0.00179197	Differential	9_123334375_123335717	123335046	Vipr1	0.0623003	0.0107808	+	9	121642716	121672954	1692330	Upstream	121642716	0.591297	Yes	yes	TRUE	TRUE
123334375..123335717	9	123334375	123335717	0	0	0.00191769	0.00322119	0.00123949	0.00179197	Differential	9_123334375_123335717	123335046	Nktr	1.96221e-05	1.95453e-05	+	9	121719181	121756841	1615865	Upstream	121719181	0.684599	Yes	yes	TRUE	TRUE
123334375..123335717	9	123334375	123335717	0	0	0.00191769	0.00322119	0.00123949	0.00179197	Differential	9_123334375_123335717	123335046	Abhd5	0.000278289	5.71533e-05	+	9	122351608	122381524	983438	Upstream	122351608	0.571717	Yes	yes	TRUE	TRUE
123334375..123335717	9	123334375	123335717	0	0	0.00191769	0.00322119	0.00123949	0.00179197	Differential	9_123334375_123335717	123335046	Mir138-1			+	9	122682876	122682974	652170	Upstream	122682876	0.817254	Yes	yes	FALSE	TRUE
123334375..123335717	9	123334375	123335717	0	0	0.00191769	0.00322119	0.00123949	0.00179197	Differential	9_123334375_123335717	123335046	Zfp445	2.9743e-05	2.56977e-05	-	9	122851914	122862128	472918	Upstream	122862128	0.659081	Yes	yes	TRUE	TRUE
123334375..123335717	9	123334375	123335717	0	0	0.00191769	0.00322119	0.00123949	0.00179197	Differential	9_123334375_123335717	123335046	Gm17021			-	9	123772185	123790939	455893	Downstream	123790939	0.71786	Yes	yes	FALSE	TRUE
123334375..123335717	9	123334375	123335717	0	0	0.00191769	0.00322119	0.00123949	0.00179197	Differential	9_123334375_123335717	123335046	Fyco1	4.44822e-05	3.36648e-05	-	9	123789510	123851899	516853	Downstream	123851899	0.601002	Yes	yes	TRUE	TRUE
123334375..123335717	9	123334375	123335717	0	0	0.00191769	0.00322119	0.00123949	0.00179197	Differential	9_123334375_123335717	123335046	Cxcr6			+	9	123806477	123811754	471431	Downstream	123806477	0.530121	Yes	yes	FALSE	TRUE
57000423..57001898	10	57000423	57001898	0	0	0.00147008	0	0.00181218	0.00157726	Differential	10_57000423_57001898	57001161	AW822073			-	10	58222299	58225706	1224545	Downstream	58225706	0.593349	Yes	yes	FALSE	TRUE
57000423..57001898	10	57000423	57001898	0	0	0.00147008	0	0.00181218	0.00157726	Differential	10_57000423_57001898	57001161	Gm6494			+	10	58703995	58704279	1702834	Downstream	58703995	0.56362	Yes	yes	FALSE	TRUE
68908800..68909654	10	68908800	68909654	0.00449784	0.0016267	0.0022877	0	0	0	Differential	10_68908800_68909654	68909227	Gm10797			+	10	67572042	67574263	1337185	Upstream	67572042	0.649214	Yes		FALSE	TRUE
68908800..68909654	10	68908800	68909654	0.00449784	0.0016267	0.0022877	0	0	0	Differential	10_68908800_68909654	68909227	Zfp365	0.446903	0.0799431	-	10	67886103	67912662	996565	Upstream	67912662	0.624498	Yes		FALSE	TRUE
68908800..68909654	10	68908800	68909654	0.00449784	0.0016267	0.0022877	0	0	0	Differential	10_68908800_68909654	68909227	4930533K18Rik			+	10	70868669	70934324	1959442	Downstream	70868669	0.864595	Yes		FALSE	TRUE
71814066..71815144	11	71814066	71815144	0.00117642	0.00541911	0.00401715	0.00801865	0.0204099	0.00558241	Differential	11_71814066_71815144	71814605	4933402P03Rik			-	11	69816566	69818465	1996140	Upstream	69818465	0.633382	Yes		FALSE	TRUE
71814066..71815144	11	71814066	71815144	0.00117642	0.00541911	0.00401715	0.00801865	0.0204099	0.00558241	Differential	11_71814066_71815144	71814605	Tmem95			-	11	69876684	69878018	1936587	Upstream	69878018	0.709291	Yes		FALSE	TRUE
71814066..71815144	11	71814066	71815144	0.00117642	0.00541911	0.00401715	0.00801865	0.0204099	0.00558241	Differential	11_71814066_71815144	71814605	Ybx2	0.153196	0.0249272	+	11	69935796	69941605	1878809	Upstream	69935796	0.736599	Yes		TRUE	TRUE
71814066..71815144	11	71814066	71815144	0.00117642	0.00541911	0.00401715	0.00801865	0.0204099	0.00558241	Differential	11_71814066_71815144	71814605	Mir324			+	11	70012043	70012131	1802562	Upstream	70012043	0.614851	Yes		FALSE	TRUE
71814066..71815144	11	71814066	71815144	0.00117642	0.00541911	0.00401715	0.00801865	0.0204099	0.00558241	Differential	11_71814066_71815144	71814605	Mir497			+	11	70234717	70234800	1579888	Upstream	70234717	0.603176	Yes		FALSE	TRUE
71814066..71815144	11	71814066	71815144	0.00117642	0.00541911	0.00401715	0.00801865	0.0204099	0.00558241	Differential	11_71814066_71815144	71814605	Gltpd2			+	11	70519196	70520736	1295409	Upstream	70519196	0.659746	Yes		FALSE	TRUE
71814066..71815144	11	71814066	71815144	0.00117642	0.00541911	0.00401715	0.00801865	0.0204099	0.00558241	Differential	11_71814066_71815144	71814605	Chrne			-	11	70614883	70619216	1195389	Upstream	70619216	0.713529	Yes		FALSE	TRUE
71814066..71815144	11	71814066	71815144	0.00117642	0.00541911	0.00401715	0.00801865	0.0204099	0.00558241	Differential	11_71814066_71815144	71814605	4930544D05Rik			+	11	70615848	70616890	1198757	Upstream	70615848	0.633015	Yes		FALSE	TRUE
71814066..71815144	11	71814066	71815144	0.00117642	0.00541911	0.00401715	0.00801865	0.0204099	0.00558241	Differential	11_71814066_71815144	71814605	Gm12319			-	11	70654741	70656493	1158112	Upstream	70656493	0.628283	Yes		FALSE	TRUE
71814066..71815144	11	71814066	71815144	0.00117642	0.00541911	0.00401715	0.00801865	0.0204099	0.00558241	Differential	11_71814066_71815144	71814605	Camta2	0.0753123	0.012836	-	11	70669463	70688105	1126500	Upstream	70688105	0.830986	Yes		TRUE	TRUE
71814066..71815144	11	71814066	71815144	0.00117642	0.00541911	0.00401715	0.00801865	0.0204099	0.00558241	Differential	11_71814066_71815144	71814605	AL596117.1			-	11	70762140	70762232	1052373	Upstream	70762232	0.670188	Yes		FALSE	TRUE
71814066..71815144	11	71814066	71815144	0.00117642	0.00541911	0.00401715	0.00801865	0.0204099	0.00558241	Differential	11_71814066_71815144	71814605	RP23-83I13.14			+	11	70864660	70872754	949945	Upstream	70864660	0.658731	Yes		FALSE	TRUE
71814066..71815144	11	71814066	71815144	0.00117642	0.00541911	0.00401715	0.00801865	0.0204099	0.00558241	Differential	11_71814066_71815144	71814605	Dhx33	0.0276905	0.00518223	-	11	70984091	71004437	810168	Upstream	71004437	0.637164	Yes		TRUE	TRUE
71814066..71815144	11	71814066	71815144	0.00117642	0.00541911	0.00401715	0.00801865	0.0204099	0.00558241	Differential	11_71814066_71815144	71814605	Nlrp1a	0.153196	0.0249272	-	11	71092236	71144704	669901	Upstream	71144704	0.910962	Yes		TRUE	TRUE
71814066..71815144	11	71814066	71815144	0.00117642	0.00541911	0.00401715	0.00801865	0.0204099	0.00558241	Differential	11_71814066_71815144	71814605	Gm16013			-	11	71429828	71436180	378425	Upstream	71436180	0.55381	Yes		FALSE	TRUE
71814066..71815144	11	71814066	71815144	0.00117642	0.00541911	0.00401715	0.00801865	0.0204099	0.00558241	Differential	11_71814066_71815144	71814605	Pitpnm3	0.0512748	0.00625618	-	11	72047528	72135778	321173	Downstream	72135778	0.614071	Yes		TRUE	TRUE
71814066..71815144	11	71814066	71815144	0.00117642	0.00541911	0.00401715	0.00801865	0.0204099	0.00558241	Differential	11_71814066_71815144	71814605	4933427D14Rik	1.27623e-05	1.48123e-05	-	11	72153929	72207459	392854	Downstream	72207459	0.562992	Yes		TRUE	TRUE
71814066..71815144	11	71814066	71815144	0.00117642	0.00541911	0.00401715	0.00801865	0.0204099	0.00558241	Differential	11_71814066_71815144	71814605	4930563E22Rik	9.58247e-05	5.71533e-05	+	11	72215138	72218450	400533	Downstream	72215138	0.696917	Yes		TRUE	TRUE
71814066..71815144	11	71814066	71815144	0.00117642	0.00541911	0.00401715	0.00801865	0.0204099	0.00558241	Differential	11_71814066_71815144	71814605	Slc13a5	0.000388933	0.00015777	-	11	72241994	72267222	452617	Downstream	72267222	0.609342	Yes		TRUE	TRUE
71814066..71815144	11	71814066	71815144	0.00117642	0.00541911	0.00401715	0.00801865	0.0204099	0.00558241	Differential	11_71814066_71815144	71814605	1700051A21Rik			+	11	72266421	72268575	451816	Downstream	72266421	0.688885	Yes		FALSE	TRUE
71814066..71815144	11	71814066	71815144	0.00117642	0.00541911	0.00401715	0.00801865	0.0204099	0.00558241	Differential	11_71814066_71815144	71814605	Xaf1	1	0.644947	+	11	72301629	72313733	487024	Downstream	72301629	0.803837	Yes		FALSE	TRUE
71814066..71815144	11	71814066	71815144	0.00117642	0.00541911	0.00401715	0.00801865	0.0204099	0.00558241	Differential	11_71814066_71815144	71814605	7SK			+	11	72340370	72340640	525765	Downstream	72340370	0.716139	Yes		FALSE	TRUE
71814066..71815144	11	71814066	71815144	0.00117642	0.00541911	0.00401715	0.00801865	0.0204099	0.00558241	Differential	11_71814066_71815144	71814605	Smtnl2	0.336115	0.0529493	-	11	72389164	72411713	597108	Downstream	72411713	0.570372	Yes		FALSE	TRUE
71814066..71815144	11	71814066	71815144	0.00117642	0.00541911	0.00401715	0.00801865	0.0204099	0.00558241	Differential	11_71814066_71815144	71814605	Spns2	0.00690725	0.00101262	-	11	72451638	72489904	675299	Downstream	72489904	0.619981	Yes		TRUE	TRUE
71814066..71815144	11	71814066	71815144	0.00117642	0.00541911	0.00401715	0.00801865	0.0204099	0.00558241	Differential	11_71814066_71815144	71814605	Spns3			-	11	72494919	72550506	735901	Downstream	72550506	0.696812	Yes		FALSE	TRUE
71814066..71815144	11	71814066	71815144	0.00117642	0.00541911	0.00401715	0.00801865	0.0204099	0.00558241	Differential	11_71814066_71815144	71814605	7SK			-	11	72800287	72800478	985873	Downstream	72800478	0.716139	Yes		FALSE	TRUE
71814066..71815144	11	71814066	71815144	0.00117642	0.00541911	0.00401715	0.00801865	0.0204099	0.00558241	Differential	11_71814066_71815144	71814605	P2rx1			+	11	72999103	73015200	1184498	Downstream	72999103	0.756695	Yes		FALSE	TRUE
71814066..71815144	11	71814066	71815144	0.00117642	0.00541911	0.00401715	0.00801865	0.0204099	0.00558241	Differential	11_71814066_71815144	71814605	4732414G09Rik			-	11	73015865	73018841	1204236	Downstream	73018841	0.67719	Yes		FALSE	TRUE
71814066..71815144	11	71814066	71815144	0.00117642	0.00541911	0.00401715	0.00801865	0.0204099	0.00558241	Differential	11_71814066_71815144	71814605	Itgae	0.0223017	0.00427772	+	11	73090583	73147446	1275978	Downstream	73090583	0.805221	Yes		TRUE	TRUE
71814066..71815144	11	71814066	71815144	0.00117642	0.00541911	0.00401715	0.00801865	0.0204099	0.00558241	Differential	11_71814066_71815144	71814605	Gsg2			-	11	73135485	73138294	1323689	Downstream	73138294	0.696623	Yes		FALSE	TRUE
71814066..71815144	11	71814066	71815144	0.00117642	0.00541911	0.00401715	0.00801865	0.0204099	0.00558241	Differential	11_71814066_71815144	71814605	P2rx5	0.0142154	0.00125728	+	11	73160421	73172685	1345816	Downstream	73160421	0.751462	Yes		TRUE	TRUE
71814066..71815144	11	71814066	71815144	0.00117642	0.00541911	0.00401715	0.00801865	0.0204099	0.00558241	Differential	11_71814066_71815144	71814605	Trpv3	1	0.166855	+	11	73267388	73300363	1452783	Downstream	73267388	0.518465	Yes		FALSE	TRUE
71814066..71815144	11	71814066	71815144	0.00117642	0.00541911	0.00401715	0.00801865	0.0204099	0.00558241	Differential	11_71814066_71815144	71814605	Olfr381			-	11	73485887	73491477	1676872	Downstream	73491477	0.675667	Yes		FALSE	TRUE
101478488..101480107	11	101478488	101480107	0.00243626	0.00171707	0.00238468	0.00778994	0.00205511	0.0138863	Differential	11_101478488_101480107	101479298	Krtap1-5			-	11	99579977	99581016	1898282	Upstream	99581016	0.60662	Yes		FALSE	TRUE
101478488..101480107	11	101478488	101480107	0.00243626	0.00171707	0.00238468	0.00778994	0.00205511	0.0138863	Differential	11_101478488_101480107	101479298	Gm11564			-	11	99814976	99815666	1663632	Upstream	99815666	0.885616	Yes		FALSE	TRUE
101478488..101480107	11	101478488	101480107	0.00243626	0.00171707	0.00238468	0.00778994	0.00205511	0.0138863	Differential	11_101478488_101480107	101479298	Krtap4-16			-	11	99850655	99851608	1627690	Upstream	99851608	0.885616	Yes		FALSE	TRUE
101478488..101480107	11	101478488	101480107	0.00243626	0.00171707	0.00238468	0.00778994	0.00205511	0.0138863	Differential	11_101478488_101480107	101479298	Krtap31-1			+	11	99907920	99908890	1571378	Upstream	99907920	0.885616	Yes		FALSE	TRUE
101478488..101480107	11	101478488	101480107	0.00243626	0.00171707	0.00238468	0.00778994	0.00205511	0.0138863	Differential	11_101478488_101480107	101479298	Gm11570			-	11	99984703	99986593	1492705	Upstream	99986593	0.850533	Yes		FALSE	TRUE
101478488..101480107	11	101478488	101480107	0.00243626	0.00171707	0.00238468	0.00778994	0.00205511	0.0138863	Differential	11_101478488_101480107	101479298	Hsd17b1	0.584856	0.0911089	+	11	101078411	101080527	400887	Upstream	101078411	0.669072	Yes		FALSE	TRUE
101478488..101480107	11	101478488	101480107	0.00243626	0.00171707	0.00238468	0.00778994	0.00205511	0.0138863	Differential	11_101478488_101480107	101479298	Aoc2	0.0623003	0.012836	+	11	101325063	101329702	154235	Upstream	101325063	0.558719	Yes		TRUE	TRUE
101478488..101480107	11	101478488	101480107	0.00243626	0.00171707	0.00238468	0.00778994	0.00205511	0.0138863	Differential	11_101478488_101480107	101479298	Aarsd1	0.12919	0.00902344	-	11	101406692	101425333	53965	Upstream	101425333	0.544965	Yes		TRUE	TRUE
101478488..101480107	11	101478488	101480107	0.00243626	0.00171707	0.00238468	0.00778994	0.00205511	0.0138863	Differential	11_101478488_101480107	101479298	Gm11551			+	11	101886237	101891206	406939	Downstream	101886237	0.769275	Yes		FALSE	TRUE
101478488..101480107	11	101478488	101480107	0.00243626	0.00171707	0.00238468	0.00778994	0.00205511	0.0138863	Differential	11_101478488_101480107	101479298	4930417O22Rik			+	11	101952421	101960573	473123	Downstream	101952421	0.582731	Yes		FALSE	TRUE
101478488..101480107	11	101478488	101480107	0.00243626	0.00171707	0.00238468	0.00778994	0.00205511	0.0138863	Differential	11_101478488_101480107	101479298	Ppy			-	11	102099930	102101319	622021	Downstream	102101319	0.733066	Yes		FALSE	TRUE
101478488..101480107	11	101478488	101480107	0.00243626	0.00171707	0.00238468	0.00778994	0.00205511	0.0138863	Differential	11_101478488_101480107	101479298	Hdac5	0.0512748	0.00902344	-	11	102194432	102230166	750868	Downstream	102230166	0.719383	Yes		TRUE	TRUE
101478488..101480107	11	101478488	101480107	0.00243626	0.00171707	0.00238468	0.00778994	0.00205511	0.0138863	Differential	11_101478488_101480107	101479298	Hexim1	1	0.340941	+	11	103116325	103119725	1637027	Downstream	103116325	0.505933	Yes		FALSE	TRUE
101478488..101480107	11	101478488	101480107	0.00243626	0.00171707	0.00238468	0.00778994	0.00205511	0.0138863	Differential	11_101478488_101480107	101479298	Gm20511			-	11	103190710	103192896	1713598	Downstream	103192896	0.576625	Yes		FALSE	TRUE
105530041..105531346	11	105530041	105531346	0.0176834	0.0147759	0.00928725	0.0194804	0.0267329	0.0198331	Differential	11_105530041_105531346	105530693	C130046K22Rik	0.0223017	0.00351877	+	11	103697724	103722832	1832969	Upstream	103697724	0.839351	Yes	yes	TRUE	TRUE
105530041..105531346	11	105530041	105531346	0.0176834	0.0147759	0.00928725	0.0194804	0.0267329	0.0198331	Differential	11_105530041_105531346	105530693	AL596108.1			-	11	103925337	103925633	1605060	Upstream	103925633	0.834394	Yes	yes	FALSE	TRUE
105530041..105531346	11	105530041	105531346	0.0176834	0.0147759	0.00928725	0.0194804	0.0267329	0.0198331	Differential	11_105530041_105531346	105530693	Sppl2c			+	11	104186327	104191163	1344366	Upstream	104186327	0.553082	Yes	yes	FALSE	TRUE
105530041..105531346	11	105530041	105531346	0.0176834	0.0147759	0.00928725	0.0194804	0.0267329	0.0198331	Differential	11_105530041_105531346	105530693	Gm11659			-	11	104250902	104259361	1271332	Upstream	104259361	0.501877	Yes	yes	FALSE	TRUE
105530041..105531346	11	105530041	105531346	0.0176834	0.0147759	0.00928725	0.0194804	0.0267329	0.0198331	Differential	11_105530041_105531346	105530693	AL593843.1			+	11	104284020	104284097	1246673	Upstream	104284020	0.800025	Yes	yes	FALSE	TRUE
105530041..105531346	11	105530041	105531346	0.0176834	0.0147759	0.00928725	0.0194804	0.0267329	0.0198331	Differential	11_105530041_105531346	105530693	Gm11639			+	11	104685707	104753962	844986	Upstream	104685707	0.801162	Yes	yes	FALSE	TRUE
105530041..105531346	11	105530041	105531346	0.0176834	0.0147759	0.00928725	0.0194804	0.0267329	0.0198331	Differential	11_105530041_105531346	105530693	Tlk2	1	0.148789	+	11	105178807	105283959	351886	Upstream	105178807	0.509069	Yes	yes	FALSE	TRUE
105530041..105531346	11	105530041	105531346	0.0176834	0.0147759	0.00928725	0.0194804	0.0267329	0.0198331	Differential	11_105530041_105531346	105530693	Gm11638			+	11	105363252	105390642	167441	Upstream	105363252	0.856066	Yes	yes	FALSE	TRUE
105530041..105531346	11	105530041	105531346	0.0176834	0.0147759	0.00928725	0.0194804	0.0267329	0.0198331	Differential	11_105530041_105531346	105530693	Tanc2	1	0.255695	+	11	105589986	105929304	59293	Downstream	105589986	0.739316	Yes	yes	FALSE	TRUE
105530041..105531346	11	105530041	105531346	0.0176834	0.0147759	0.00928725	0.0194804	0.0267329	0.0198331	Differential	11_105530041_105531346	105530693	Cd79b	0.248662	0.0395698	-	11	106311341	106314762	784069	Downstream	106314762	0.699647	Yes	yes	TRUE	TRUE
105530041..105531346	11	105530041	105531346	0.0176834	0.0147759	0.00928725	0.0194804	0.0267329	0.0198331	Differential	11_105530041_105531346	105530693	Icam2	0.512243	0.0529493	-	11	106377656	106388075	857382	Downstream	106388075	0.59319	Yes	yes	FALSE	TRUE
105530041..105531346	11	105530041	105531346	0.0176834	0.0147759	0.00928725	0.0194804	0.0267329	0.0198331	Differential	11_105530041_105531346	105530693	Gm11706			-	11	106814670	106816008	1285315	Downstream	106816008	0.651734	Yes	yes	FALSE	TRUE
105530041..105531346	11	105530041	105531346	0.0176834	0.0147759	0.00928725	0.0194804	0.0267329	0.0198331	Differential	11_105530041_105531346	105530693	Pitpnc1	0.0512748	0.00902344	-	11	107207892	107470699	1940006	Downstream	107470699	0.633094	Yes	yes	TRUE	TRUE
105530041..105531346	11	105530041	105531346	0.0176834	0.0147759	0.00928725	0.0194804	0.0267329	0.0198331	Differential	11_105530041_105531346	105530693	Gm11716			+	11	107338050	107344804	1807357	Downstream	107338050	0.739029	Yes	yes	FALSE	TRUE
105530041..105531346	11	105530041	105531346	0.0176834	0.0147759	0.00928725	0.0194804	0.0267329	0.0198331	Differential	11_105530041_105531346	105530693	C330019F10Rik			-	11	107511403	107527220	1996527	Downstream	107527220	0.590778	Yes	yes	FALSE	TRUE
12827247..12828811	12	12827247	12828811	0.00126094	0.00373624	0.0026363	0.00970444	0.00106367	0.00302827	Differential	12_12827247_12828811	12828029	Kcns3	0.00240058	0.00025655	-	12	11090202	11150842	1677187	Upstream	11150842	0.646846	Yes	yes	TRUE	TRUE
12827247..12828811	12	12827247	12828811	0.00126094	0.00373624	0.0026363	0.00970444	0.00106367	0.00302827	Differential	12_12827247_12828811	12828029	Smc6	0.12919	0.0291767	+	12	11265886	11319785	1562143	Upstream	11265886	0.823806	Yes	yes	TRUE	TRUE
12827247..12828811	12	12827247	12828811	0.00126094	0.00373624	0.0026363	0.00970444	0.00106367	0.00302827	Differential	12_12827247_12828811	12828029	Gm17337			+	12	12787985	12794285	40044	Upstream	12787985	0.785376	Yes	yes	FALSE	TRUE
16869215..16870951	12	16869215	16870951	0.00294474	0	0.0029654	0.0017514	0.00272327	0.00134026	Differential	12_16869215_16870951	16870083	Greb1	0.753776	0.103496	-	12	16670615	16800886	69197	Upstream	16800886	0.769119	Yes		FALSE	TRUE
43181740..43184232	13	43181740	43184232	0.0102028	0.00844486	0.0151883	0.00983864	0.0146708	0.0119372	Differential	13_43181740_43184232	43182986	AC154848.1			-	13	41577909	41578074	1604912	Upstream	41578074	0.584468	Yes		FALSE	TRUE
43181740..43184232	13	43181740	43184232	0.0102028	0.00844486	0.0151883	0.00983864	0.0146708	0.0119372	Differential	13_43181740_43184232	43182986	U6			+	13	41901651	41901754	1281335	Upstream	41901651	0.622775	Yes		FALSE	TRUE
43181740..43184232	13	43181740	43184232	0.0102028	0.00844486	0.0151883	0.00983864	0.0146708	0.0119372	Differential	13_43181740_43184232	43182986	Edn1	6.56836e-05	4.39432e-05	+	13	42301270	42307989	881716	Upstream	42301270	0.531442	Yes		TRUE	TRUE
43181740..43184232	13	43181740	43184232	0.0102028	0.00844486	0.0151883	0.00983864	0.0146708	0.0119372	Differential	13_43181740_43184232	43182986	U6			-	13	43425742	43425850	242864	Downstream	43425850	0.622775	Yes		FALSE	TRUE
43181740..43184232	13	43181740	43184232	0.0102028	0.00844486	0.0151883	0.00983864	0.0146708	0.0119372	Differential	13_43181740_43184232	43182986	U6			+	13	43872802	43872909	689816	Downstream	43872802	0.622775	Yes		FALSE	TRUE
43181740..43184232	13	43181740	43184232	0.0102028	0.00844486	0.0151883	0.00983864	0.0146708	0.0119372	Differential	13_43181740_43184232	43182986	Dtnbp1	0.0341887	0.00155554	-	13	44922079	45002096	1819110	Downstream	45002096	0.564663	Yes		TRUE	TRUE
43181740..43184232	13	43181740	43184232	0.0102028	0.00844486	0.0151883	0.00983864	0.0146708	0.0119372	Differential	13_43181740_43184232	43182986	U6			-	13	45026252	45026355	1843369	Downstream	45026355	0.622775	Yes		FALSE	TRUE
54873587..54875771	13	54873587	54875771	0.0330056	0.0299477	0.0137573	0.0224872	0.0207238	0.0189907	Differential	13_54873587_54875771	54874679	Sfxn1	0.00240058	0.000411257	+	13	54071845	54108346	802834	Upstream	54071845	0.693179	Yes		TRUE	FALSE
54873587..54875771	13	54873587	54875771	0.0330056	0.0299477	0.0137573	0.0224872	0.0207238	0.0189907	Differential	13_54873587_54875771	54874679	AC155262.1			+	13	54578138	54578221	296541	Upstream	54578138	0.662501	Yes		FALSE	FALSE
54873587..54875771	13	54873587	54875771	0.0330056	0.0299477	0.0137573	0.0224872	0.0207238	0.0189907	Differential	13_54873587_54875771	54874679	Eif4e1b			+	13	54783998	54788459	90681	Upstream	54783998	0.675697	Yes		FALSE	FALSE
54873587..54875771	13	54873587	54875771	0.0330056	0.0299477	0.0137573	0.0224872	0.0207238	0.0189907	Differential	13_54873587_54875771	54874679	Hk3	1	0.442493	-	13	55005985	55021385	146706	Downstream	55021385	0.662062	Yes		FALSE	FALSE
54873587..54875771	13	54873587	54875771	0.0330056	0.0299477	0.0137573	0.0224872	0.0207238	0.0189907	Differential	13_54873587_54875771	54874679	Gm17617			-	13	55132962	55133548	258869	Downstream	55133548	0.565127	Yes		FALSE	FALSE
54873587..54875771	13	54873587	54875771	0.0330056	0.0299477	0.0137573	0.0224872	0.0207238	0.0189907	Differential	13_54873587_54875771	54874679	Slc34a1			+	13	55399648	55414695	524969	Downstream	55399648	0.85832	Yes		FALSE	FALSE
54873587..54875771	13	54873587	54875771	0.0330056	0.0299477	0.0137573	0.0224872	0.0207238	0.0189907	Differential	13_54873587_54875771	54874679	Dbn1	0.00073845	8.41516e-06	-	13	55473429	55488111	613432	Downstream	55488111	0.553358	Yes		TRUE	FALSE
54873587..54875771	13	54873587	54875771	0.0330056	0.0299477	0.0137573	0.0224872	0.0207238	0.0189907	Differential	13_54873587_54875771	54874679	Ddx41	1	0.282292	-	13	55530410	55536658	661979	Downstream	55536658	0.719842	Yes		FALSE	FALSE
54873587..54875771	13	54873587	54875771	0.0330056	0.0299477	0.0137573	0.0224872	0.0207238	0.0189907	Differential	13_54873587_54875771	54874679	Ddx46	0.336115	0.0911089	+	13	55635027	55681256	760348	Downstream	55635027	0.804212	Yes		FALSE	FALSE
54873587..54875771	13	54873587	54875771	0.0330056	0.0299477	0.0137573	0.0224872	0.0207238	0.0189907	Differential	13_54873587_54875771	54874679	H2afy	0.0178581	0.00155554	-	13	56073619	56136361	1261682	Downstream	56136361	0.541544	Yes		TRUE	FALSE
54873587..54875771	13	54873587	54875771	0.0330056	0.0299477	0.0137573	0.0224872	0.0207238	0.0189907	Differential	13_54873587_54875771	54874679	Tifab	0.665213	0.0152307	-	13	56173703	56178885	1304206	Downstream	56178885	0.820125	Yes		TRUE	FALSE
54873587..54875771	13	54873587	54875771	0.0330056	0.0299477	0.0137573	0.0224872	0.0207238	0.0189907	Differential	13_54873587_54875771	54874679	Fbxl21	0.00100396	0.0003254	+	13	56522472	56537898	1647793	Downstream	56522472	0.599757	Yes		TRUE	FALSE
54873587..54875771	13	54873587	54875771	0.0330056	0.0299477	0.0137573	0.0224872	0.0207238	0.0189907	Differential	13_54873587_54875771	54874679	Lect2			-	13	56542460	56548538	1673859	Downstream	56548538	0.599759	Yes		FALSE	FALSE
49127089..49127650	14	49127089	49127650	0.0409883	0.0402426	0.037924	0.0592034	0.106181	0.0602304	Differential	14_49127089_49127650	49127369	Fbxo34	0.0512748	0.00288437	+	14	47472561	47531962	1654808	Upstream	47472561	0.549739	Yes	yes	TRUE	TRUE
49127089..49127650	14	49127089	49127650	0.0409883	0.0402426	0.037924	0.0592034	0.106181	0.0602304	Differential	14_49127089_49127650	49127369	Peli2	0.0178581	0.00351877	+	14	48120869	48260883	1006500	Upstream	48120869	0.692375	Yes	yes	TRUE	TRUE
49127089..49127650	14	49127089	49127650	0.0409883	0.0402426	0.037924	0.0592034	0.106181	0.0602304	Differential	14_49127089_49127650	49127369	Gm6498	1.96221e-05	1.95453e-05	+	14	48198716	48228413	928653	Upstream	48198716	0.686419	Yes	yes	TRUE	TRUE
49127089..49127650	14	49127089	49127650	0.0409883	0.0402426	0.037924	0.0592034	0.106181	0.0602304	Differential	14_49127089_49127650	49127369	Tmem260	1	0.340941	+	14	48446128	48515135	681241	Upstream	48446128	0.562136	Yes	yes	FALSE	TRUE
49127089..49127650	14	49127089	49127650	0.0409883	0.0402426	0.037924	0.0592034	0.106181	0.0602304	Differential	14_49127089_49127650	49127369	Slc35f4	1	0.735427	-	14	49298519	49526046	398677	Downstream	49526046	0.943841	Yes	yes	FALSE	TRUE
49127089..49127650	14	49127089	49127650	0.0409883	0.0402426	0.037924	0.0592034	0.106181	0.0602304	Differential	14_49127089_49127650	49127369	Slc35f4	1	0.735427	-	14	49303306	49314209	186840	Downstream	49314209	0.943841	Yes	yes	FALSE	TRUE
49127089..49127650	14	49127089	49127650	0.0409883	0.0402426	0.037924	0.0592034	0.106181	0.0602304	Differential	14_49127089_49127650	49127369	AC154701.1			-	14	49573214	49573318	445949	Downstream	49573318	0.801512	Yes	yes	FALSE	TRUE
49127089..49127650	14	49127089	49127650	0.0409883	0.0402426	0.037924	0.0592034	0.106181	0.0602304	Differential	14_49127089_49127650	49127369	Olfr726			-	14	50083714	50084679	957310	Downstream	50084679	0.918075	Yes	yes	FALSE	TRUE
49127089..49127650	14	49127089	49127650	0.0409883	0.0402426	0.037924	0.0592034	0.106181	0.0602304	Differential	14_49127089_49127650	49127369	Gm10916			+	14	50769248	50769730	1641879	Downstream	50769248	0.82017	Yes	yes	FALSE	TRUE
49127089..49127650	14	49127089	49127650	0.0409883	0.0402426	0.037924	0.0592034	0.106181	0.0602304	Differential	14_49127089_49127650	49127369	Rnase10			+	14	51007751	51010758	1880382	Downstream	51007751	0.743352	Yes	yes	FALSE	TRUE
43940386..43941037	15	43940386	43941037	0	0	0	0.00221169	0.00520388	0	Differential	15_43940386_43941037	43940712	Angpt1	0.000138199	7.40676e-05	-	15	42424727	42676977	1263735	Upstream	42676977	0.793652	Yes		TRUE	TRUE
43940386..43941037	15	43940386	43941037	0	0	0	0.00221169	0.00520388	0	Differential	15_43940386_43941037	43940712	7SK			-	15	43224625	43224920	715792	Upstream	43224920	0.706933	Yes		FALSE	TRUE
43940386..43941037	15	43940386	43941037	0	0	0	0.00221169	0.00520388	0	Differential	15_43940386_43941037	43940712	Gm10373			-	15	43430943	43477036	463676	Upstream	43477036	0.67196	Yes		FALSE	TRUE
43940386..43941037	15	43940386	43941037	0	0	0	0.00221169	0.00520388	0	Differential	15_43940386_43941037	43940712	U7			+	15	43672564	43672627	268148	Upstream	43672564	0.646721	Yes		FALSE	TRUE
43940386..43941037	15	43940386	43941037	0	0	0	0.00221169	0.00520388	0	Differential	15_43940386_43941037	43940712	AC127312.1			+	15	44432595	44432701	491883	Downstream	44432595	0.514141	Yes		FALSE	TRUE
43940386..43941037	15	43940386	43941037	0	0	0	0.00221169	0.00520388	0	Differential	15_43940386_43941037	43940712	Pkhd1l1	1	0.340941	+	15	44457553	44597143	516841	Downstream	44457553	0.661158	Yes		FALSE	TRUE
43940386..43941037	15	43940386	43941037	0	0	0	0.00221169	0.00520388	0	Differential	15_43940386_43941037	43940712	Sybu	0.108439	0.0180102	-	15	44671859	44788063	847351	Downstream	44788063	0.874825	Yes		TRUE	TRUE
43940386..43941037	15	43940386	43941037	0	0	0	0.00221169	0.00520388	0	Differential	15_43940386_43941037	43940712	Gm5471			-	15	44971794	44972135	1031423	Downstream	44972135	0.762596	Yes		FALSE	TRUE
58705903..58707379	15	58705903	58707379	0	0	0.00467838	0.00236502	0	0.00405309	Differential	15_58705903_58707379	58706641	Tmem65	1	0.282292	-	15	58782269	58823530	116889	Downstream	58823530	0.741778	Yes	yes	FALSE	TRUE
58705903..58707379	15	58705903	58707379	0	0	0.00467838	0.00236502	0	0.00405309	Differential	15_58705903_58707379	58706641	Trib1	2.9743e-05	2.56977e-05	+	15	59648350	59656550	941709	Downstream	59648350	0.541427	Yes	yes	TRUE	TRUE
58705903..58707379	15	58705903	58707379	0	0	0.00467838	0.00236502	0	0.00405309	Differential	15_58705903_58707379	58706641	U6			+	15	60084788	60084894	1378147	Downstream	60084788	0.640824	Yes	yes	FALSE	TRUE
68068817..68074143	15	68068817	68074143	0.0134059	0.0128498	0.0119944	0.0211932	0.0201711	0.0123654	Differential	15_68068817_68074143	68071480	Kcnq3	0.180839	0.0291767	-	15	65995171	66286224	1785256	Upstream	66286224	0.798695	Yes		TRUE	TRUE
68068817..68074143	15	68068817	68074143	0.0134059	0.0128498	0.0119944	0.0211932	0.0201711	0.0123654	Differential	15_68068817_68074143	68071480	Phf20l1	0.00884243	0.00191778	+	15	66577572	66645255	1493908	Upstream	66577572	0.838892	Yes		TRUE	TRUE
68068817..68074143	15	68068817	68074143	0.0134059	0.0128498	0.0119944	0.0211932	0.0201711	0.0123654	Differential	15_68068817_68074143	68071480	Wisp1	1	0.644947	+	15	66891320	66923201	1180160	Upstream	66891320	0.789802	Yes		FALSE	TRUE
68068817..68074143	15	68068817	68074143	0.0134059	0.0128498	0.0119944	0.0211932	0.0201711	0.0123654	Differential	15_68068817_68074143	68071480	Zfat	0.0419811	0.0180102	-	15	68083766	68258856	187376	Downstream	68258856	0.946535	Yes		TRUE	TRUE
68068817..68074143	15	68068817	68074143	0.0134059	0.0128498	0.0119944	0.0211932	0.0201711	0.0123654	Differential	15_68068817_68074143	68071480	Mir30d			-	15	68340983	68363176	291696	Downstream	68363176	0.896958	Yes		FALSE	TRUE
68068817..68074143	15	68068817	68074143	0.0134059	0.0128498	0.0119944	0.0211932	0.0201711	0.0123654	Differential	15_68068817_68074143	68071480	Mir30d			-	15	68341208	68341289	269809	Downstream	68341289	0.896958	Yes		FALSE	TRUE
68068817..68074143	15	68068817	68074143	0.0134059	0.0128498	0.0119944	0.0211932	0.0201711	0.0123654	Differential	15_68068817_68074143	68071480	Gm7125			+	15	68876790	68877062	805310	Downstream	68876790	0.529723	Yes		FALSE	TRUE
87348655..87350834	15	87348655	87350834	0.0065312	0.012465	0.0101195	0.00860535	0.0123635	0.0137973	Differential	15_87348655_87350834	87349745	2210021J22Rik			-	15	85806972	85811697	1538048	Upstream	85811697	0.74653	Yes		FALSE	TRUE
87348655..87350834	15	87348655	87350834	0.0065312	0.012465	0.0101195	0.00860535	0.0123635	0.0137973	Differential	15_87348655_87350834	87349745	Pkdrej	0.180839	0.0291767	-	15	85814676	85821733	1528012	Upstream	85821733	0.505657	Yes		TRUE	TRUE
87348655..87350834	15	87348655	87350834	0.0065312	0.012465	0.0101195	0.00860535	0.0123635	0.0137973	Differential	15_87348655_87350834	87349745	Panx2	0.753776	0.148789	+	15	89059734	89073567	1709989	Downstream	89059734	0.926187	Yes		FALSE	TRUE
87348655..87350834	15	87348655	87350834	0.0065312	0.012465	0.0101195	0.00860535	0.0123635	0.0137973	Differential	15_87348655_87350834	87349745	1810021B22Rik	1	0.255695	-	15	89071196	89075852	1726107	Downstream	89075852	0.571496	Yes		FALSE	TRUE
87348655..87350834	15	87348655	87350834	0.0065312	0.012465	0.0101195	0.00860535	0.0123635	0.0137973	Differential	15_87348655_87350834	87349745	Trabd	0.665213	0.0799431	+	15	89075124	89087077	1725379	Downstream	89075124	0.712742	Yes		FALSE	TRUE
87348655..87350834	15	87348655	87350834	0.0065312	0.012465	0.0101195	0.00860535	0.0123635	0.0137973	Differential	15_87348655_87350834	87349745	Adm2			+	15	89322972	89324728	1973227	Downstream	89322972	0.614127	Yes		FALSE	TRUE
31363331..31369049	16	31363331	31369049	0.00192298	0.00266949	0.00442275	0	0.00431878	0.00143568	Differential	16_31363331_31369049	31366190	1500031L02Rik			+	16	32099800	32108069	733610	Downstream	32099800	0.533745	Yes		FALSE	TRUE
31363331..31369049	16	31363331	31369049	0.00192298	0.00266949	0.00442275	0	0.00431878	0.00143568	Differential	16_31363331_31369049	31366190	Gm15729			+	16	32108865	32113743	742675	Downstream	32108865	0.512378	Yes		FALSE	TRUE
31363331..31369049	16	31363331	31369049	0.00192298	0.00266949	0.00442275	0	0.00431878	0.00143568	Differential	16_31363331_31369049	31366190	AC087556.1			+	16	32323145	32323401	956955	Downstream	32323145	0.67932	Yes		FALSE	TRUE
31363331..31369049	16	31363331	31369049	0.00192298	0.00266949	0.00442275	0	0.00431878	0.00143568	Differential	16_31363331_31369049	31366190	Tm4sf19			+	16	32400506	32408227	1034316	Downstream	32400506	0.541601	Yes		FALSE	TRUE
31363331..31369049	16	31363331	31369049	0.00192298	0.00266949	0.00442275	0	0.00431878	0.00143568	Differential	16_31363331_31369049	31366190	Gm10818			-	16	32665223	32668197	1302007	Downstream	32668197	0.725491	Yes		FALSE	TRUE
60901342..60902420	18	60901342	60902420	0.00222931	0	0.00578472	0.00591027	0	0.00554812	Differential	18_60901342_60902420	60901881	Rbm22	1	0.255695	+	18	60560736	60572810	341145	Upstream	60560736	0.59377	Yes	yes	FALSE	TRUE
60901342..60902420	18	60901342	60902420	0.00222931	0	0.00578472	0.00591027	0	0.00554812	Differential	18_60901342_60902420	60901881	Tcof1	0.180839	0.0395698	-	18	60813755	60848971	52910	Upstream	60848971	0.677492	Yes	yes	TRUE	TRUE
60901342..60902420	18	60901342	60902420	0.00222931	0	0.00578472	0.00591027	0	0.00554812	Differential	18_60901342_60902420	60901881	2700046A07Rik	0.0512748	0.00902344	-	18	62751675	62756347	1854466	Downstream	62756347	0.524528	Yes	yes	TRUE	TRUE
44387537..44390181	19	44387537	44390181	0.0451575	0.0239099	0.0326861	0.0398965	0.0335805	0.0257068	Differential	19_44387537_44390181	44388859	Hps1	0.850984	0.166855	-	19	42755105	42779978	1608881	Upstream	42779978	0.57569	Yes		FALSE	TRUE
44387537..44390181	19	44387537	44390181	0.0451575	0.0239099	0.0326861	0.0398965	0.0335805	0.0257068	Differential	19_44387537_44390181	44388859	Scd4			+	19	44333092	44346743	55767	Upstream	44333092	0.518409	Yes		FALSE	TRUE
44387537..44390181	19	44387537	44390181	0.0451575	0.0239099	0.0326861	0.0398965	0.0335805	0.0257068	Differential	19_44387537_44390181	44388859	Pax2	0.180839	0.0107808	+	19	44756049	44838268	367190	Downstream	44756049	0.817066	Yes		TRUE	TRUE
44387537..44390181	19	44387537	44390181	0.0451575	0.0239099	0.0326861	0.0398965	0.0335805	0.0257068	Differential	19_44387537_44390181	44388859	Gm20395			-	19	44773762	44784512	395653	Downstream	44784512	0.830096	Yes		FALSE	TRUE
44387537..44390181	19	44387537	44390181	0.0451575	0.0239099	0.0326861	0.0398965	0.0335805	0.0257068	Differential	19_44387537_44390181	44388859	1700039E22Rik			-	19	44828493	44835938	447079	Downstream	44835938	0.770283	Yes		FALSE	TRUE
44387537..44390181	19	44387537	44390181	0.0451575	0.0239099	0.0326861	0.0398965	0.0335805	0.0257068	Differential	19_44387537_44390181	44388859	Lbx1			-	19	45232688	45235811	846952	Downstream	45235811	0.841578	Yes		FALSE	TRUE

## Sheet: ZT7VSZT19_ERNA_MRNA CORRELATION
Probe	Chr	Five_Prime_End	Three_Prime_End	zt3	zt7	zt11	zt15	zt19	zt23	Type	ID	Center	Gene	Gene_JTK	Gene_ECHO	Strand	Gene_Chr	Gene_Five_Prime_End	Gene_Three_Prime_End	Distance	Orientation	TSS	Global_Correlation		BIDIRECTIONAL		Rhythmic eRNA	Rhythmic mRNA	Rhythmic H3K27ac
37024459..37025571	1	37024459	37025571	0	0.00134976	0.00213704	0.00156924	0.00301986	0.00418336	Intergenic	1_37024459_37025571	37025015	Cox5b	0.336115	0.0529493	+	1	36691487	36693385	333528	Upstream	36691487	0.805089		BIDIRECTIONAL			FALSE	TRUE
37024459..37025571	1	37024459	37025571	0	0.00134976	0.00213704	0.00156924	0.00301986	0.00418336	Intergenic	1_37024459_37025571	37025015	Mitd1	0.0341887	0.00427772	-	1	37874801	37890411	865396	Downstream	37890411	0.628725		BIDIRECTIONAL			TRUE	TRUE
37024459..37025571	1	37024459	37025571	0	0.00134976	0.00213704	0.00156924	0.00301986	0.00418336	Intergenic	1_37024459_37025571	37025015	Eif5b	1	0.373	+	1	37998010	38055579	972995	Downstream	37998010	0.537776		BIDIRECTIONAL			FALSE	TRUE
151893310..151894419	2	151893310	151894419	0.024575	0.00677654	0.0115116	0.0163018	0.0112276	0.00402416	Intergenic	2_151893310_151894419	151893864	Gm14167			-	2	151540731	151542348	351516	Upstream	151542348	0.511491		BIDIRECTIONAL			FALSE	TRUE
151893310..151894419	2	151893310	151894419	0.024575	0.00677654	0.0115116	0.0163018	0.0112276	0.00402416	Intergenic	2_151893310_151894419	151893864	Rbck1	0.388354	0.0529493	-	2	152316334	152332653	438789	Downstream	152332653	0.621716		BIDIRECTIONAL			FALSE	TRUE
151893310..151894419	2	151893310	151894419	0.024575	0.00677654	0.0115116	0.0163018	0.0112276	0.00402416	Intergenic	2_151893310_151894419	151893864	4930442J19Rik			+	2	151301974	151316247	591890	Upstream	151301974	0.815422		BIDIRECTIONAL			FALSE	TRUE
151893310..151894419	2	151893310	151894419	0.024575	0.00677654	0.0115116	0.0163018	0.0112276	0.00402416	Intergenic	2_151893310_151894419	151893864	Defb45			-	2	152593191	152599399	705535	Downstream	152599399	0.815422		BIDIRECTIONAL			FALSE	TRUE
151893310..151894419	2	151893310	151894419	0.024575	0.00677654	0.0115116	0.0163018	0.0112276	0.00402416	Intergenic	2_151893310_151894419	151893864	1700030C14Rik			-	2	152652883	152654330	760466	Downstream	152654330	0.751265		BIDIRECTIONAL			FALSE	TRUE
151893310..151894419	2	151893310	151894419	0.024575	0.00677654	0.0115116	0.0163018	0.0112276	0.00402416	Intergenic	2_151893310_151894419	151893864	H13	0.446903	0.0911089	+	2	152669461	152708670	775597	Downstream	152669461	0.875376		BIDIRECTIONAL			FALSE	TRUE
151893310..151894419	2	151893310	151894419	0.024575	0.00677654	0.0115116	0.0163018	0.0112276	0.00402416	Intergenic	2_151893310_151894419	151893864	Ninl	0.446903	0.0291767	-	2	150934519	151039382	854482	Upstream	151039382	0.561067		BIDIRECTIONAL			TRUE	TRUE
151893310..151894419	2	151893310	151894419	0.024575	0.00677654	0.0115116	0.0163018	0.0112276	0.00402416	Intergenic	2_151893310_151894419	151893864	Dusp15	0.957251	0.0529493	-	2	152940995	152951698	1057834	Downstream	152951698	0.526461		BIDIRECTIONAL			FALSE	TRUE
151893310..151894419	2	151893310	151894419	0.024575	0.00677654	0.0115116	0.0163018	0.0112276	0.00402416	Intergenic	2_151893310_151894419	151893864	Ttll9	0.512243	0.0609449	+	2	152962485	153008482	1068621	Downstream	152962485	0.875377		BIDIRECTIONAL			FALSE	TRUE
151893310..151894419	2	151893310	151894419	0.024575	0.00677654	0.0115116	0.0163018	0.0112276	0.00402416	Intergenic	2_151893310_151894419	151893864	Gm14199			-	2	152990017	152991631	1097767	Downstream	152991631	0.798977		BIDIRECTIONAL			FALSE	TRUE
151893310..151894419	2	151893310	151894419	0.024575	0.00677654	0.0115116	0.0163018	0.0112276	0.00402416	Intergenic	2_151893310_151894419	151893864	Xkr7	1	0.148789	+	2	153031852	153055775	1137988	Downstream	153031852	0.64927		BIDIRECTIONAL			FALSE	TRUE
151893310..151894419	2	151893310	151894419	0.024575	0.00677654	0.0115116	0.0163018	0.0112276	0.00402416	Intergenic	2_151893310_151894419	151893864	Hck	0.957251	0.0911089	+	2	153108468	153151441	1214604	Downstream	153108468	0.606294		BIDIRECTIONAL			FALSE	TRUE
151893310..151894419	2	151893310	151894419	0.024575	0.00677654	0.0115116	0.0163018	0.0112276	0.00402416	Intergenic	2_151893310_151894419	151893864	Tm9sf4	0.0276905	0.00155554	+	2	153161303	153210466	1267439	Downstream	153161303	0.688925		BIDIRECTIONAL			TRUE	TRUE
151893310..151894419	2	151893310	151894419	0.024575	0.00677654	0.0115116	0.0163018	0.0112276	0.00402416	Intergenic	2_151893310_151894419	151893864	Cst7			+	2	150570415	150578944	1323449	Upstream	150570415	0.72347		BIDIRECTIONAL			FALSE	TRUE
151893310..151894419	2	151893310	151894419	0.024575	0.00677654	0.0115116	0.0163018	0.0112276	0.00402416	Intergenic	2_151893310_151894419	151893864	Efcab8			+	2	153780879	153844752	1887015	Downstream	153780879	0.538242		BIDIRECTIONAL			FALSE	TRUE
139802268..139804464	3	139802268	139804464	0	0.00126611	0	0.00290267	0.00151538	0.000487	Intergenic	3_139802268_139804464	139803366	Stpg2	0.512243	0.0699158	+	3	139205694	139710299	597672	Upstream	139205694	0.653069		BIDIRECTIONAL		YES	FALSE	TRUE
139802268..139804464	3	139802268	139804464	0	0.00126611	0	0.00290267	0.00151538	0.000487	Intergenic	3_139802268_139804464	139803366	Tspan5	1	0.0911089	+	3	138742195	138904433	1061171	Upstream	138742195	0.737549		BIDIRECTIONAL		YES	FALSE	TRUE
139802268..139804464	3	139802268	139804464	0	0.00126611	0	0.00290267	0.00151538	0.000487	Intergenic	3_139802268_139804464	139803366	Unc5c	0.0112468	0.0003254	+	3	141465564	141834924	1662198	Downstream	141465564	0.86094		BIDIRECTIONAL		YES	TRUE	TRUE
139802268..139804464	3	139802268	139804464	0	0.00126611	0	0.00290267	0.00151538	0.000487	Intergenic	3_139802268_139804464	139803366	Gm5105			-	3	138048761	138067388	1735978	Upstream	138067388	0.578533		BIDIRECTIONAL		YES	FALSE	TRUE
139802268..139804464	3	139802268	139804464	0	0.00126611	0	0.00290267	0.00151538	0.000487	Intergenic	3_139802268_139804464	139803366	Dapp1	1	0.207849	-	3	137931007	137981545	1821821	Upstream	137981545	0.913853		BIDIRECTIONAL		YES	FALSE	TRUE
139802268..139804464	3	139802268	139804464	0	0.00126611	0	0.00290267	0.00151538	0.000487	Intergenic	3_139802268_139804464	139803366	Gm15689			-	3	141662889	141682900	1879534	Downstream	141682900	0.87117		BIDIRECTIONAL		YES	FALSE	TRUE
69274141..69275093	3	69274141	69275093	0	0.00321675	0	0.00302628	0.00356026	0	Intergenic	3_69274141_69275093	69274617	Ppm1l	0.753776	0.0911089	+	3	69316861	69560802	42244	Downstream	69316861	0.846372		BIDIRECTIONAL			FALSE	FALSE
69274141..69275093	3	69274141	69275093	0	0.00321675	0	0.00302628	0.00356026	0	Intergenic	3_69274141_69275093	69274617	snoU90			-	3	69085105	69085447	189170	Upstream	69085447	0.534235		BIDIRECTIONAL			FALSE	FALSE
69274141..69275093	3	69274141	69275093	0	0.00321675	0	0.00302628	0.00356026	0	Intergenic	3_69274141_69275093	69274617	Rpl32-ps			-	3	69716986	69717393	442776	Downstream	69717393	0.622481		BIDIRECTIONAL			FALSE	FALSE
69274141..69275093	3	69274141	69275093	0	0.00321675	0	0.00302628	0.00356026	0	Intergenic	3_69274141_69275093	69274617	Il12a			+	3	68690644	68698547	583973	Upstream	68690644	0.798779		BIDIRECTIONAL			FALSE	FALSE
69274141..69275093	3	69274141	69275093	0	0.00321675	0	0.00302628	0.00356026	0	Intergenic	3_69274141_69275093	69274617	Schip1	0.584856	0.103496	+	3	68064942	68626482	1209675	Upstream	68064942	0.587466		BIDIRECTIONAL			FALSE	FALSE
69274141..69275093	3	69274141	69275093	0	0.00321675	0	0.00302628	0.00356026	0	Intergenic	3_69274141_69275093	69274617	Iqcj			+	3	67892220	68056593	1382397	Upstream	67892220	0.647891		BIDIRECTIONAL			FALSE	FALSE
69274141..69275093	3	69274141	69275093	0	0.00321675	0	0.00302628	0.00356026	0	Intergenic	3_69274141_69275093	69274617	Rarres1	0.289708	0.0458498	-	3	67478886	67515523	1759094	Upstream	67515523	0.729965		BIDIRECTIONAL			TRUE	FALSE
134998661..134999232	4	134998661	134999232	0	0	0.00189671	0	0	0.00747825	Intergenic	4_134998661_134999232	134998947	Syf2	1	0.282292	+	4	134930898	134937548	68049	Upstream	134930898	0.781413		BIDIRECTIONAL			FALSE	TRUE
134998661..134999232	4	134998661	134999232	0	0	0.00189671	0	0	0.00747825	Intergenic	4_134998661_134999232	134998947	Tmem50a	0.21252	0.0340354	-	4	134897849	134915024	83923	Upstream	134915024	0.51678		BIDIRECTIONAL			TRUE	TRUE
134998661..134999232	4	134998661	134999232	0	0	0.00189671	0	0	0.00747825	Intergenic	4_134998661_134999232	134998947	Rhd			+	4	134864536	134896172	134411	Upstream	134864536	0.516342		BIDIRECTIONAL			FALSE	TRUE
134998661..134999232	4	134998661	134999232	0	0	0.00189671	0	0	0.00747825	Intergenic	4_134998661_134999232	134998947	Gm16224			-	4	135143421	135144285	145338	Downstream	135144285	0.968284		BIDIRECTIONAL			FALSE	TRUE
134998661..134999232	4	134998661	134999232	0	0	0.00189671	0	0	0.00747825	Intergenic	4_134998661_134999232	134998947	Mir700			-	4	135416555	135416633	417686	Downstream	135416633	0.73337		BIDIRECTIONAL			FALSE	TRUE
134998661..134999232	4	134998661	134999232	0	0	0.00189671	0	0	0.00747825	Intergenic	4_134998661_134999232	134998947	AL669982.1			+	4	134468364	134468454	530583	Upstream	134468364	0.962473		BIDIRECTIONAL			FALSE	TRUE
134998661..134999232	4	134998661	134999232	0	0	0.00189671	0	0	0.00747825	Intergenic	4_134998661_134999232	134998947	Stmn1	0.665213	0.103496	+	4	134468320	134473843	530627	Upstream	134468320	0.520695		BIDIRECTIONAL			FALSE	TRUE
134998661..134999232	4	134998661	134999232	0	0	0.00189671	0	0	0.00747825	Intergenic	4_134998661_134999232	134998947	Slc30a2			+	4	134343181	134354484	655766	Upstream	134343181	0.692939		BIDIRECTIONAL			FALSE	TRUE
134998661..134999232	4	134998661	134999232	0	0	0.00189671	0	0	0.00747825	Intergenic	4_134998661_134999232	134998947	Il28ra			+	4	135686287	135708181	687340	Downstream	135686287	0.682881		BIDIRECTIONAL			FALSE	TRUE
134998661..134999232	4	134998661	134999232	0	0	0.00189671	0	0	0.00747825	Intergenic	4_134998661_134999232	134998947	Pdik1l	1	0.255695	-	4	134275002	134287895	711052	Upstream	134287895	0.538717		BIDIRECTIONAL			FALSE	TRUE
134998661..134999232	4	134998661	134999232	0	0	0.00189671	0	0	0.00747825	Intergenic	4_134998661_134999232	134998947	Srsf10	0.12919	0.0107808	+	4	135855747	135869908	856800	Downstream	135855747	0.563452		BIDIRECTIONAL			TRUE	TRUE
134998661..134999232	4	134998661	134999232	0	0	0.00189671	0	0	0.00747825	Intergenic	4_134998661_134999232	134998947	Sh3bgrl3	0.180839	0.0291767	-	4	134127406	134128789	870158	Upstream	134128789	0.897557		BIDIRECTIONAL			TRUE	TRUE
134998661..134999232	4	134998661	134999232	0	0	0.00189671	0	0	0.00747825	Intergenic	4_134998661_134999232	134998947	Pnrc2	0.665213	0.103496	-	4	135870918	135873850	874903	Downstream	135873850	0.678548		BIDIRECTIONAL			FALSE	TRUE
134998661..134999232	4	134998661	134999232	0	0	0.00189671	0	0	0.00747825	Intergenic	4_134998661_134999232	134998947	Rpl11	0.446903	0.0609449	-	4	136028265	136053428	1054481	Downstream	136053428	0.700059		BIDIRECTIONAL			FALSE	TRUE
134998661..134999232	4	134998661	134999232	0	0	0.00189671	0	0	0.00747825	Intergenic	4_134998661_134999232	134998947	BX537327.1			+	4	133654002	133654255	1344945	Upstream	133654002	0.89321		BIDIRECTIONAL			FALSE	TRUE
134998661..134999232	4	134998661	134999232	0	0	0.00189671	0	0	0.00747825	Intergenic	4_134998661_134999232	134998947	Nr0b2			+	4	133553376	133556536	1445571	Upstream	133553376	0.545216		BIDIRECTIONAL			FALSE	TRUE
134998661..134999232	4	134998661	134999232	0	0	0.00189671	0	0	0.00747825	Intergenic	4_134998661_134999232	134998947	Nudc	0.0512748	0.00625618	-	4	133532542	133545996	1452951	Upstream	133545996	0.690323		BIDIRECTIONAL			TRUE	TRUE
134998661..134999232	4	134998661	134999232	0	0	0.00189671	0	0	0.00747825	Intergenic	4_134998661_134999232	134998947	Trnp1	0.180839	0.0291767	-	4	133491100	133498550	1500397	Upstream	133498550	0.832941		BIDIRECTIONAL			TRUE	TRUE
134998661..134999232	4	134998661	134999232	0	0	0.00189671	0	0	0.00747825	Intergenic	4_134998661_134999232	134998947	Gm13257			-	4	133479356	133482526	1516421	Upstream	133482526	0.861438		BIDIRECTIONAL			FALSE	TRUE
134998661..134999232	4	134998661	134999232	0	0	0.00189671	0	0	0.00747825	Intergenic	4_134998661_134999232	134998947	Fam46b	1	0.255695	+	4	133480132	133487938	1518815	Upstream	133480132	0.519655		BIDIRECTIONAL			FALSE	TRUE
134998661..134999232	4	134998661	134999232	0	0	0.00189671	0	0	0.00747825	Intergenic	4_134998661_134999232	134998947	C1qa	1	0.230892	-	4	136895917	136898803	1899856	Downstream	136898803	0.613357		BIDIRECTIONAL			FALSE	TRUE
33827893..33828868	4	33827893	33828868	0.00131983	0	0.00243702	0.00295496	0.00274055	0	Intergenic	4_33827893_33828868	33828381	AL929433.1			-	4	33628841	33628961	199420	Upstream	33628961	0.570611		BIDIRECTIONAL		YES	FALSE	FALSE
33827893..33828868	4	33827893	33828868	0.00131983	0	0.00243702	0.00295496	0.00274055	0	Intergenic	4_33827893_33828868	33828381	Gm12753			+	4	34130854	34134800	302473	Downstream	34130854	0.803245		BIDIRECTIONAL		YES	FALSE	FALSE
33827893..33828868	4	33827893	33828868	0.00131983	0	0.00243702	0.00295496	0.00274055	0	Intergenic	4_33827893_33828868	33828381	Rngtt	0.665213	0.117185	+	4	33310311	33502614	518070	Upstream	33310311	0.741071		BIDIRECTIONAL		YES	FALSE	FALSE
33827893..33828868	4	33827893	33828868	0.00131983	0	0.00243702	0.00295496	0.00274055	0	Intergenic	4_33827893_33828868	33828381	7SK			+	4	34683879	34684185	855498	Downstream	34683879	0.529778		BIDIRECTIONAL		YES	FALSE	FALSE
33827893..33828868	4	33827893	33828868	0.00131983	0	0.00243702	0.00295496	0.00274055	0	Intergenic	4_33827893_33828868	33828381	Zfp292	0.957251	0.148789	-	4	34803113	34882960	1054579	Downstream	34882960	0.515923		BIDIRECTIONAL		YES	FALSE	FALSE
33827893..33828868	4	33827893	33828868	0.00131983	0	0.00243702	0.00295496	0.00274055	0	Intergenic	4_33827893_33828868	33828381	Gm12364			+	4	34962220	34966965	1133839	Downstream	34962220	0.908609		BIDIRECTIONAL		YES	FALSE	FALSE
33827893..33828868	4	33827893	33828868	0.00131983	0	0.00243702	0.00295496	0.00274055	0	Intergenic	4_33827893_33828868	33828381	7SK			+	4	32514787	32515053	1313594	Upstream	32514787	0.529778		BIDIRECTIONAL		YES	FALSE	FALSE
33827893..33828868	4	33827893	33828868	0.00131983	0	0.00243702	0.00295496	0.00274055	0	Intergenic	4_33827893_33828868	33828381	Mob3b	0.957251	0.148789	-	4	34949074	35157484	1329103	Downstream	35157484	0.709567		BIDIRECTIONAL		YES	FALSE	FALSE
33827893..33828868	4	33827893	33828868	0.00131983	0	0.00243702	0.00295496	0.00274055	0	Intergenic	4_33827893_33828868	33828381	Bach2it1			+	4	32251761	32265835	1576620	Upstream	32251761	0.828312		BIDIRECTIONAL		YES	FALSE	FALSE
33827893..33828868	4	33827893	33828868	0.00131983	0	0.00243702	0.00295496	0.00274055	0	Intergenic	4_33827893_33828868	33828381	Bach2	0.0419811	0.00351877	+	4	32238804	32586108	1589577	Upstream	32238804	0.657446		BIDIRECTIONAL		YES	TRUE	FALSE
121087968..121090412	5	121087968	121090412	0.00395283	0.00676304	0.00516802	0	0.00136167	0.000969	Intergenic	5_121087968_121090412	121089190	Oas1a	0.180839	0.0529493	-	5	120896256	120907521	181669	Upstream	120907521	0.66608		BIDIRECTIONAL		YES	FALSE	TRUE
121087968..121090412	5	121087968	121090412	0.00395283	0.00676304	0.00516802	0	0.00136167	0.000969	Intergenic	5_121087968_121090412	121089190	Oas1f			+	5	120847367	120857986	241823	Upstream	120847367	0.784019		BIDIRECTIONAL		YES	FALSE	TRUE
121087968..121090412	5	121087968	121090412	0.00395283	0.00676304	0.00516802	0	0.00136167	0.000969	Intergenic	5_121087968_121090412	121089190	AC125183.1			-	5	120628335	120634235	454955	Upstream	120634235	0.640715		BIDIRECTIONAL		YES	FALSE	TRUE
121087968..121090412	5	121087968	121090412	0.00395283	0.00676304	0.00516802	0	0.00136167	0.000969	Intergenic	5_121087968_121090412	121089190	Ddx54	0.0276905	0.00518223	+	5	120613130	120628590	476060	Upstream	120613130	0.801616		BIDIRECTIONAL		YES	TRUE	TRUE
121087968..121090412	5	121087968	121090412	0.00395283	0.00676304	0.00516802	0	0.00136167	0.000969	Intergenic	5_121087968_121090412	121089190	Plbd2	0.512243	0.0529493	-	5	120483282	120503625	585565	Upstream	120503625	0.784751		BIDIRECTIONAL		YES	FALSE	TRUE
121087968..121090412	5	121087968	121090412	0.00395283	0.00676304	0.00516802	0	0.00136167	0.000969	Intergenic	5_121087968_121090412	121089190	Sdsl	1	0.282292	-	5	120458186	120472810	616380	Upstream	120472810	0.934133		BIDIRECTIONAL		YES	FALSE	TRUE
121087968..121090412	5	121087968	121090412	0.00395283	0.00676304	0.00516802	0	0.00136167	0.000969	Intergenic	5_121087968_121090412	121089190	Gpn3	0.336115	0.00902344	+	5	122371876	122382902	1282686	Downstream	122371876	0.575178		BIDIRECTIONAL		YES	TRUE	TRUE
121087968..121090412	5	121087968	121090412	0.00395283	0.00676304	0.00516802	0	0.00136167	0.000969	Intergenic	5_121087968_121090412	121089190	Fam216a	0.0178581	0.00351877	-	5	122364580	122372364	1283174	Downstream	122372364	0.655837		BIDIRECTIONAL		YES	TRUE	TRUE
121087968..121090412	5	121087968	121090412	0.00395283	0.00676304	0.00516802	0	0.00136167	0.000969	Intergenic	5_121087968_121090412	121089190	Anapc7	1	0.442493	+	5	122421693	122444912	1332503	Downstream	122421693	0.694491		BIDIRECTIONAL		YES	FALSE	TRUE
121087968..121090412	5	121087968	121090412	0.00395283	0.00676304	0.00516802	0	0.00136167	0.000969	Intergenic	5_121087968_121090412	121089190	Gm10064			-	5	122697196	122697603	1608413	Downstream	122697603	0.610171		BIDIRECTIONAL		YES	FALSE	TRUE
121087968..121090412	5	121087968	121090412	0.00395283	0.00676304	0.00516802	0	0.00136167	0.000969	Intergenic	5_121087968_121090412	121089190	Rnf34	0.108439	0.0180102	+	5	122850188	122868945	1760998	Downstream	122850188	0.69366		BIDIRECTIONAL		YES	TRUE	TRUE
121087968..121090412	5	121087968	121090412	0.00395283	0.00676304	0.00516802	0	0.00136167	0.000969	Intergenic	5_121087968_121090412	121089190	A930024E05Rik	0.12919	0.00902344	+	5	122989354	122998345	1900164	Downstream	122989354	0.610363		BIDIRECTIONAL		YES	TRUE	TRUE
65908754..65910741	5	65908754	65910741	0.00383105	0.00139922	0.00251352	0.00290145	0.000673	0	Intergenic	5_65908754_65910741	65909748	Chrna9			+	5	65934921	65977326	25173	Downstream	65934921	0.592939		BIDIRECTIONAL		YES	FALSE	TRUE
65908754..65910741	5	65908754	65910741	0.00383105	0.00139922	0.00251352	0.00290145	0.000673	0	Intergenic	5_65908754_65910741	65909748	Klb	0.000388933	0.000411257	+	5	65348386	65384003	561362	Upstream	65348386	0.742746		BIDIRECTIONAL		YES	TRUE	TRUE
65908754..65910741	5	65908754	65910741	0.00383105	0.00139922	0.00251352	0.00290145	0.000673	0	Intergenic	5_65908754_65910741	65909748	Phox2b			-	5	67094397	67099301	1189553	Downstream	67099301	0.658253		BIDIRECTIONAL		YES	FALSE	TRUE
65908754..65910741	5	65908754	65910741	0.00383105	0.00139922	0.00251352	0.00290145	0.000673	0	Intergenic	5_65908754_65910741	65909748	Rell1	0.0341887	0.00625618	-	5	63908896	63968905	1940843	Upstream	63968905	0.598532		BIDIRECTIONAL		YES	TRUE	TRUE
65908754..65910741	5	65908754	65910741	0.00383105	0.00139922	0.00251352	0.00290145	0.000673	0	Intergenic	5_65908754_65910741	65909748	Gm15819			+	5	63923901	63924969	1985847	Upstream	63923901	0.621056		BIDIRECTIONAL		YES	FALSE	TRUE
34605803..34607087	7	34605803	34607087	0.0567266	0.0845433	0.0868863	0.140032	0.120022	0.0595344	Intergenic	7_34605803_34607087	34606445	Kctd15	1	0.207849	-	7	34639014	34655509	49064	Downstream	34655509	0.777616		BIDIRECTIONAL		YES	FALSE	TRUE
34605803..34607087	7	34605803	34607087	0.0567266	0.0845433	0.0868863	0.140032	0.120022	0.0595344	Intergenic	7_34605803_34607087	34606445	Gm12756			-	7	34665413	34673999	67554	Downstream	34673999	0.659341		BIDIRECTIONAL		YES	FALSE	TRUE
34605803..34607087	7	34605803	34607087	0.0567266	0.0845433	0.0868863	0.140032	0.120022	0.0595344	Intergenic	7_34605803_34607087	34606445	Chst8	1	0.373	-	7	34674468	34812711	206266	Downstream	34812711	0.731313		BIDIRECTIONAL		YES	FALSE	TRUE
34605803..34607087	7	34605803	34607087	0.0567266	0.0845433	0.0868863	0.140032	0.120022	0.0595344	Intergenic	7_34605803_34607087	34606445	Garre1			-	7	34236707	34313551	292894	Upstream	34313551	0.725226		BIDIRECTIONAL		YES	FALSE	TRUE
34605803..34607087	7	34605803	34607087	0.0567266	0.0845433	0.0868863	0.140032	0.120022	0.0595344	Intergenic	7_34605803_34607087	34606445	Pepd	1	0.282292	+	7	34912379	35044710	305934	Downstream	34912379	0.754459		BIDIRECTIONAL		YES	FALSE	TRUE
34605803..34607087	7	34605803	34607087	0.0567266	0.0845433	0.0868863	0.140032	0.120022	0.0595344	Intergenic	7_34605803_34607087	34606445	Gm6096			+	7	34251038	34251493	355407	Upstream	34251038	0.974501		BIDIRECTIONAL		YES	FALSE	TRUE
34605803..34607087	7	34605803	34607087	0.0567266	0.0845433	0.0868863	0.140032	0.120022	0.0595344	Intergenic	7_34605803_34607087	34606445	Wtip	0.388354	0.0609449	-	7	34109543	34133268	473177	Upstream	34133268	0.937721		BIDIRECTIONAL		YES	FALSE	TRUE
34605803..34607087	7	34605803	34607087	0.0567266	0.0845433	0.0868863	0.140032	0.120022	0.0595344	Intergenic	7_34605803_34607087	34606445	Gpatch1	1	0.207849	-	7	35276536	35318440	711995	Downstream	35318440	0.501569		BIDIRECTIONAL		YES	FALSE	TRUE
34605803..34607087	7	34605803	34607087	0.0567266	0.0845433	0.0868863	0.140032	0.120022	0.0595344	Intergenic	7_34605803_34607087	34606445	Slc7a9			+	7	35449037	35466036	842592	Downstream	35449037	0.742966		BIDIRECTIONAL		YES	FALSE	TRUE
34605803..34607087	7	34605803	34607087	0.0567266	0.0845433	0.0868863	0.140032	0.120022	0.0595344	Intergenic	7_34605803_34607087	34606445	Ankrd27	0.0223017	0.00427772	+	7	35586247	35639237	979802	Downstream	35586247	0.926004		BIDIRECTIONAL		YES	TRUE	TRUE
120357302..120360060	11	120357302	120360060	0.0286149	0.0283785	0.0275067	0.0318773	0.045766	0.0206101	Intergenic	11_120357302_120360060	120358681	0610009L18Rik	0.12919	0.0152307	+	11	120348678	120351190	10003	Upstream	120348678	0.559104		BIDIRECTIONAL			TRUE	TRUE
120357302..120360060	11	120357302	120360060	0.0286149	0.0283785	0.0275067	0.0318773	0.045766	0.0206101	Intergenic	11_120357302_120360060	120358681	Nploc4	0.0276905	0.00518223	-	11	120380370	120437708	79027	Downstream	120437708	0.50257		BIDIRECTIONAL			TRUE	TRUE
120357302..120360060	11	120357302	120360060	0.0286149	0.0283785	0.0275067	0.0318773	0.045766	0.0206101	Intergenic	11_120357302_120360060	120358681	Bahcc1	0.0623003	0.00351877	+	11	120232947	120292296	125734	Upstream	120232947	0.52005		BIDIRECTIONAL			TRUE	TRUE
120357302..120360060	11	120357302	120360060	0.0286149	0.0283785	0.0275067	0.0318773	0.045766	0.0206101	Intergenic	11_120357302_120360060	120358681	2900052L18Rik			-	11	120229802	120231585	127096	Upstream	120231585	0.719162		BIDIRECTIONAL			FALSE	TRUE
120357302..120360060	11	120357302	120360060	0.0286149	0.0283785	0.0275067	0.0318773	0.045766	0.0206101	Intergenic	11_120357302_120360060	120358681	Gm11770			-	11	120215082	120216993	141688	Upstream	120216993	0.628616		BIDIRECTIONAL			FALSE	TRUE
120357302..120360060	11	120357302	120360060	0.0286149	0.0283785	0.0275067	0.0318773	0.045766	0.0206101	Intergenic	11_120357302_120360060	120358681	Gcgr			+	11	120530699	120538986	172018	Downstream	120530699	0.740547		BIDIRECTIONAL			FALSE	TRUE
120357302..120360060	11	120357302	120360060	0.0286149	0.0283785	0.0275067	0.0318773	0.045766	0.0206101	Intergenic	11_120357302_120360060	120358681	2410002I01Rik			-	11	120090531	120098731	259950	Upstream	120098731	0.797653		BIDIRECTIONAL			FALSE	TRUE
120357302..120360060	11	120357302	120360060	0.0286149	0.0283785	0.0275067	0.0318773	0.045766	0.0206101	Intergenic	11_120357302_120360060	120358681	Gm11768			+	11	120647670	120657061	288989	Downstream	120647670	0.790936		BIDIRECTIONAL			FALSE	TRUE
120357302..120360060	11	120357302	120360060	0.0286149	0.0283785	0.0275067	0.0318773	0.045766	0.0206101	Intergenic	11_120357302_120360060	120358681	Mir338	9.58247e-05	5.71533e-05	-	11	120014765	120014862	343819	Upstream	120014862	0.533763		BIDIRECTIONAL			TRUE	TRUE
120357302..120360060	11	120357302	120360060	0.0286149	0.0283785	0.0275067	0.0318773	0.045766	0.0206101	Intergenic	11_120357302_120360060	120358681	Lrrc45	0.000388933	0.00015777	+	11	120713925	120721128	355244	Downstream	120713925	0.54215		BIDIRECTIONAL			TRUE	TRUE
120357302..120360060	11	120357302	120360060	0.0286149	0.0283785	0.0275067	0.0318773	0.045766	0.0206101	Intergenic	11_120357302_120360060	120358681	Gm11767			-	11	119935803	119942698	415983	Upstream	119942698	0.829231		BIDIRECTIONAL			FALSE	TRUE
120357302..120360060	11	120357302	120360060	0.0286149	0.0283785	0.0275067	0.0318773	0.045766	0.0206101	Intergenic	11_120357302_120360060	120358681	Gm11766			+	11	119938511	119942074	420170	Upstream	119938511	0.870646		BIDIRECTIONAL			FALSE	TRUE
120357302..120360060	11	120357302	120360060	0.0286149	0.0283785	0.0275067	0.0318773	0.045766	0.0206101	Intergenic	11_120357302_120360060	120358681	A430071A18Rik			-	11	119820812	119834365	524316	Upstream	119834365	0.771433		BIDIRECTIONAL			FALSE	TRUE
120357302..120360060	11	120357302	120360060	0.0286149	0.0283785	0.0275067	0.0318773	0.045766	0.0206101	Intergenic	11_120357302_120360060	120358681	Ccdc57	0.0905903	0.0152307	-	11	120826529	120932872	574191	Downstream	120932872	0.593831		BIDIRECTIONAL			TRUE	TRUE
120357302..120360060	11	120357302	120360060	0.0286149	0.0283785	0.0275067	0.0318773	0.045766	0.0206101	Intergenic	11_120357302_120360060	120358681	Slc16a3	1	0.0799431	+	11	120948480	120960868	589799	Downstream	120948480	0.68005		BIDIRECTIONAL			FALSE	TRUE
120357302..120360060	11	120357302	120360060	0.0286149	0.0283785	0.0275067	0.0318773	0.045766	0.0206101	Intergenic	11_120357302_120360060	120358681	Rptor	0.289708	0.012836	+	11	119602905	119899576	755776	Upstream	119602905	0.765398		BIDIRECTIONAL			TRUE	TRUE
120357302..120360060	11	120357302	120360060	0.0286149	0.0283785	0.0275067	0.0318773	0.045766	0.0206101	Intergenic	11_120357302_120360060	120358681	Uts2r	1	0.282292	+	11	121160271	121161973	801590	Downstream	121160271	0.609968		BIDIRECTIONAL			FALSE	TRUE
120357302..120360060	11	120357302	120360060	0.0286149	0.0283785	0.0275067	0.0318773	0.045766	0.0206101	Intergenic	11_120357302_120360060	120358681	Rnf213			+	11	119393100	119487418	965581	Upstream	119393100	0.599711		BIDIRECTIONAL			FALSE	TRUE
120357302..120360060	11	120357302	120360060	0.0286149	0.0283785	0.0275067	0.0318773	0.045766	0.0206101	Intergenic	11_120357302_120360060	120358681	Slc26a11	0.0341887	0.00625618	+	11	119355557	119381079	1003124	Upstream	119355557	0.529311		BIDIRECTIONAL			TRUE	TRUE
120357302..120360060	11	120357302	120360060	0.0286149	0.0283785	0.0275067	0.0318773	0.045766	0.0206101	Intergenic	11_120357302_120360060	120358681	Tbcd	0.000388933	0.00015777	+	11	121451949	121617164	1093268	Downstream	121451949	0.655969		BIDIRECTIONAL			TRUE	TRUE
120357302..120360060	11	120357302	120360060	0.0286149	0.0283785	0.0275067	0.0318773	0.045766	0.0206101	Intergenic	11_120357302_120360060	120358681	Gm11753			-	11	119183953	119184516	1174165	Upstream	119184516	0.593713		BIDIRECTIONAL			FALSE	TRUE
120357302..120360060	11	120357302	120360060	0.0286149	0.0283785	0.0275067	0.0318773	0.045766	0.0206101	Intergenic	11_120357302_120360060	120358681	Gm11754			-	11	119106328	119111425	1247256	Upstream	119111425	0.893037		BIDIRECTIONAL			FALSE	TRUE
120357302..120360060	11	120357302	120360060	0.0286149	0.0283785	0.0275067	0.0318773	0.045766	0.0206101	Intergenic	11_120357302_120360060	120358681	B3gntl1	1	0.255695	-	11	121616197	121673153	1314472	Downstream	121673153	0.688573		BIDIRECTIONAL			FALSE	TRUE
120357302..120360060	11	120357302	120360060	0.0286149	0.0283785	0.0275067	0.0318773	0.045766	0.0206101	Intergenic	11_120357302_120360060	120358681	Rbfox3	0.00413037	0.000649929	-	11	118489762	118911597	1447084	Upstream	118911597	0.865294		BIDIRECTIONAL			TRUE	TRUE
120357302..120360060	11	120357302	120360060	0.0286149	0.0283785	0.0275067	0.0318773	0.045766	0.0206101	Intergenic	11_120357302_120360060	120358681	AL591544.1			-	11	118852723	118852788	1505893	Upstream	118852788	0.842559		BIDIRECTIONAL			FALSE	TRUE
120357302..120360060	11	120357302	120360060	0.0286149	0.0283785	0.0275067	0.0318773	0.045766	0.0206101	Intergenic	11_120357302_120360060	120358681	Gm11750			+	11	118791372	118793828	1567309	Upstream	118791372	0.691169		BIDIRECTIONAL			FALSE	TRUE
120357302..120360060	11	120357302	120360060	0.0286149	0.0283785	0.0275067	0.0318773	0.045766	0.0206101	Intergenic	11_120357302_120360060	120358681	Gm11748			-	11	118476470	118479458	1879223	Upstream	118479458	0.923286		BIDIRECTIONAL			FALSE	TRUE
120357302..120360060	11	120357302	120360060	0.0286149	0.0283785	0.0275067	0.0318773	0.045766	0.0206101	Intergenic	11_120357302_120360060	120358681	Engase	1	0.644947	+	11	118476829	118489209	1881852	Upstream	118476829	0.519533		BIDIRECTIONAL			FALSE	TRUE
104575541..104576466	12	104575541	104576466	0.00106553	0.00165527	0.00725507	0.00188614	0	0.00251408	Intergenic	12_104575541_104576466	104576003	Serpina3m			+	12	104338486	104394257	237517	Upstream	104338486	0.630649		BIDIRECTIONAL		YES	FALSE	TRUE
104575541..104576466	12	104575541	104576466	0.00106553	0.00165527	0.00725507	0.00188614	0	0.00251408	Intergenic	12_104575541_104576466	104576003	Glrx5	0.0512748	0.00902344	+	12	105032689	105040910	456686	Downstream	105032689	0.513036		BIDIRECTIONAL		YES	TRUE	TRUE
104575541..104576466	12	104575541	104576466	0.00106553	0.00165527	0.00725507	0.00188614	0	0.00251408	Intergenic	12_104575541_104576466	104576003	Tcl1b1			+	12	105159690	105166622	583687	Downstream	105159690	0.786571		BIDIRECTIONAL		YES	FALSE	TRUE
104575541..104576466	12	104575541	104576466	0.00106553	0.00165527	0.00725507	0.00188614	0	0.00251408	Intergenic	12_104575541_104576466	104576003	Tcl1b3			+	12	105191043	105195610	615040	Downstream	105191043	0.941775		BIDIRECTIONAL		YES	FALSE	TRUE
104575541..104576466	12	104575541	104576466	0.00106553	0.00165527	0.00725507	0.00188614	0	0.00251408	Intergenic	12_104575541_104576466	104576003	Gm20697			+	12	105216757	105217583	640754	Downstream	105216757	0.79665		BIDIRECTIONAL		YES	FALSE	TRUE
104575541..104576466	12	104575541	104576466	0.00106553	0.00165527	0.00725507	0.00188614	0	0.00251408	Intergenic	12_104575541_104576466	104576003	Gskip	0.584856	0.0911089	+	12	105685352	105703047	1109349	Downstream	105685352	0.738484		BIDIRECTIONAL		YES	FALSE	TRUE
104575541..104576466	12	104575541	104576466	0.00106553	0.00165527	0.00725507	0.00188614	0	0.00251408	Intergenic	12_104575541_104576466	104576003	Papola	0.108439	0.0180102	+	12	105784694	105838944	1208691	Downstream	105784694	0.592133		BIDIRECTIONAL		YES	TRUE	TRUE
104575541..104576466	12	104575541	104576466	0.00106553	0.00165527	0.00725507	0.00188614	0	0.00251408	Intergenic	12_104575541_104576466	104576003	Ubr7	0.0753123	0.012836	+	12	102757975	102777701	1818028	Upstream	102757975	0.638111		BIDIRECTIONAL		YES	TRUE	TRUE
76657071..76660266	14	76657071	76660266	0.00756136	0.00317949	0.00847655	0.00836893	0.00998363	0.00572196	Intergenic	14_76657071_76660266	76658669	Enox1	0.0142154	0.0152307	+	14	77156763	77721760	498094	Downstream	77156763	0.639915		BIDIRECTIONAL			TRUE	TRUE
76657071..76660266	14	76657071	76660266	0.00756136	0.00317949	0.00847655	0.00836893	0.00998363	0.00572196	Intergenic	14_76657071_76660266	76658669	Gm10132			-	14	77251801	77252327	593658	Downstream	77252327	0.544988		BIDIRECTIONAL			FALSE	TRUE
76657071..76660266	14	76657071	76660266	0.00756136	0.00317949	0.00847655	0.00836893	0.00998363	0.00572196	Intergenic	14_76657071_76660266	76658669	SNORA5			-	14	75972486	75972619	686050	Upstream	75972619	0.574862		BIDIRECTIONAL			FALSE	TRUE
76657071..76660266	14	76657071	76660266	0.00756136	0.00317949	0.00847655	0.00836893	0.00998363	0.00572196	Intergenic	14_76657071_76660266	76658669	Gm6994			-	14	77479483	77506868	848199	Downstream	77506868	0.672748		BIDIRECTIONAL			FALSE	TRUE
76657071..76660266	14	76657071	76660266	0.00756136	0.00317949	0.00847655	0.00836893	0.00998363	0.00572196	Intergenic	14_76657071_76660266	76658669	n-R5s48			+	14	77530398	77530507	871729	Downstream	77530398	0.854059		BIDIRECTIONAL			FALSE	TRUE
76657071..76660266	14	76657071	76660266	0.00756136	0.00317949	0.00847655	0.00836893	0.00998363	0.00572196	Intergenic	14_76657071_76660266	76658669	Spert			-	14	75582834	75593116	1065553	Upstream	75593116	0.608246		BIDIRECTIONAL			FALSE	TRUE
76657071..76660266	14	76657071	76660266	0.00756136	0.00317949	0.00847655	0.00836893	0.00998363	0.00572196	Intergenic	14_76657071_76660266	76658669	Gm1587			-	14	77794823	77798864	1140195	Downstream	77798864	0.774383		BIDIRECTIONAL			FALSE	TRUE
76657071..76660266	14	76657071	76660266	0.00756136	0.00317949	0.00847655	0.00836893	0.00998363	0.00572196	Intergenic	14_76657071_76660266	76658669	Siah3	0.0223017	0.00625618	+	14	75455982	75526141	1202687	Upstream	75455982	0.667987		BIDIRECTIONAL			TRUE	TRUE
76657071..76660266	14	76657071	76660266	0.00756136	0.00317949	0.00847655	0.00836893	0.00998363	0.00572196	Intergenic	14_76657071_76660266	76658669	Gm15628			-	14	75136270	75136912	1521757	Upstream	75136912	0.60862		BIDIRECTIONAL			FALSE	TRUE
76657071..76660266	14	76657071	76660266	0.00756136	0.00317949	0.00847655	0.00836893	0.00998363	0.00572196	Intergenic	14_76657071_76660266	76658669	Tnfsf11			-	14	78277445	78308043	1649374	Downstream	78308043	0.767813		BIDIRECTIONAL			FALSE	TRUE
32009725..32010816	16	32009725	32010816	0.168451	0.142146	0.168437	0.159277	0.256724	0.172495	Intergenic	16_32009725_32010816	32010271	Smco1			+	16	32271468	32274779	261197	Downstream	32271468	0.540397		BIDIRECTIONAL		YES	FALSE	TRUE
32009725..32010816	16	32009725	32010816	0.168451	0.142146	0.168437	0.159277	0.256724	0.172495	Intergenic	16_32009725_32010816	32010271	AC087556.1			+	16	32323145	32323401	312874	Downstream	32323145	0.935701		BIDIRECTIONAL		YES	FALSE	TRUE
32009725..32010816	16	32009725	32010816	0.168451	0.142146	0.168437	0.159277	0.256724	0.172495	Intergenic	16_32009725_32010816	32010271	Tm4sf19			+	16	32400506	32408227	390235	Downstream	32400506	0.84782		BIDIRECTIONAL		YES	FALSE	TRUE
32009725..32010816	16	32009725	32010816	0.168451	0.142146	0.168437	0.159277	0.256724	0.172495	Intergenic	16_32009725_32010816	32010271	Zdhhc19			+	16	32496265	32561966	485994	Downstream	32496265	0.673709		BIDIRECTIONAL		YES	FALSE	TRUE
32009725..32010816	16	32009725	32010816	0.168451	0.142146	0.168437	0.159277	0.256724	0.172495	Intergenic	16_32009725_32010816	32010271	Tnk2	0.584856	0.148789	+	16	32643874	32683493	633603	Downstream	32643874	0.653596		BIDIRECTIONAL		YES	FALSE	TRUE
32009725..32010816	16	32009725	32010816	0.168451	0.142146	0.168437	0.159277	0.256724	0.172495	Intergenic	16_32009725_32010816	32010271	Gm10818			-	16	32665223	32668197	657926	Downstream	32668197	0.805205		BIDIRECTIONAL		YES	FALSE	TRUE
32009725..32010816	16	32009725	32010816	0.168451	0.142146	0.168437	0.159277	0.256724	0.172495	Intergenic	16_32009725_32010816	32010271	AC126023.1			+	16	33068110	33068182	1057839	Downstream	33068110	0.597689		BIDIRECTIONAL		YES	FALSE	TRUE
32009725..32010816	16	32009725	32010816	0.168451	0.142146	0.168437	0.159277	0.256724	0.172495	Intergenic	16_32009725_32010816	32010271	Slc12a8	1	0.166855	+	16	33517328	33664135	1507057	Downstream	33517328	0.639994		BIDIRECTIONAL		YES	FALSE	TRUE
32009725..32010816	16	32009725	32010816	0.168451	0.142146	0.168437	0.159277	0.256724	0.172495	Intergenic	16_32009725_32010816	32010271	Gm15657			-	16	33786352	33796874	1786603	Downstream	33796874	0.679222		BIDIRECTIONAL		YES	FALSE	TRUE
11435051..11435879	X	11435051	11435879	0.0116129	0.0119152	0.0136889	0	0.00570605	0.011169	Intergenic	X_11435051_11435879	11435465	H2al1i			+	X	11324659	11324976	110806	Upstream	11324659	0.531594		BIDIRECTIONAL		YES	FALSE	TRUE
11435051..11435879	X	11435051	11435879	0.0116129	0.0119152	0.0136889	0	0.00570605	0.011169	Intergenic	X_11435051_11435879	11435465	Gm14493			-	X	10717473	10718710	716755	Upstream	10718710	0.74301		BIDIRECTIONAL		YES	FALSE	TRUE
11435051..11435879	X	11435051	11435879	0.0116129	0.0119152	0.0136889	0	0.00570605	0.011169	Intergenic	X_11435051_11435879	11435465	Mid1ip1	0.0419811	0.00625618	+	X	10715013	10719690	720452	Upstream	10715013	0.778249		BIDIRECTIONAL		YES	TRUE	TRUE
11435051..11435879	X	11435051	11435879	0.0116129	0.0119152	0.0136889	0	0.00570605	0.011169	Intergenic	X_11435051_11435879	11435465	Tspan7	0.0512748	0.00902344	+	X	10485158	10596605	950307	Upstream	10485158	0.940819		BIDIRECTIONAL		YES	TRUE	TRUE
11435051..11435879	X	11435051	11435879	0.0116129	0.0119152	0.0136889	0	0.00570605	0.011169	Intergenic	X_11435051_11435879	11435465	Atp6ap2	0.0018096	0.000517919	+	X	12587801	12617049	1152336	Downstream	12587801	0.87771		BIDIRECTIONAL		YES	TRUE	TRUE
11435051..11435879	X	11435051	11435879	0.0116129	0.0119152	0.0136889	0	0.00570605	0.011169	Intergenic	X_11435051_11435879	11435465	1810030O07Rik	0.00316045	0.00125728	-	X	12654879	12673668	1238203	Downstream	12673668	0.726683		BIDIRECTIONAL		YES	TRUE	TRUE
11435051..11435879	X	11435051	11435879	0.0116129	0.0119152	0.0136889	0	0.00570605	0.011169	Intergenic	X_11435051_11435879	11435465	Med14	0.153196	0.0249272	-	X	12675369	12762073	1326608	Downstream	12762073	0.55699		BIDIRECTIONAL		YES	TRUE	TRUE
11435051..11435879	X	11435051	11435879	0.0116129	0.0119152	0.0136889	0	0.00570605	0.011169	Intergenic	X_11435051_11435879	11435465	Dynlt3	0.850984	0.132257	-	X	9654267	9663003	1772462	Upstream	9663003	0.760642		BIDIRECTIONAL		YES	FALSE	TRUE
11435051..11435879	X	11435051	11435879	0.0116129	0.0119152	0.0136889	0	0.00570605	0.011169	Intergenic	X_11435051_11435879	11435465	H2al1o			-	X	9571960	9572391	1863074	Upstream	9572391	0.903613		BIDIRECTIONAL		YES	FALSE	TRUE
11435051..11435879	X	11435051	11435879	0.0116129	0.0119152	0.0136889	0	0.00570605	0.011169	Intergenic	X_11435051_11435879	11435465	Cybb	0.21252	0.0291767	-	X	9435252	9487771	1947694	Upstream	9487771	0.675104		BIDIRECTIONAL		YES	TRUE	TRUE

## Sheet: ZT11VSZT23_ERNA_MRNACORRELATION
Probe	Chr	Five_Prime_End	Three_Prime_End	zt3	zt7	zt11	zt15	zt19	zt23	Type	ID	Center	Gene	Gene_JTK	Gene_ECHO	Strand	Gene_Chr	Gene_Five_Prime_End	Gene_Three_Prime_End	Distance	Orientation	TSS	Global_Correlation		bidirectional	Rhythmic eRNA	Rhythmic_mRNA	Rhythmic H3K27ac
156494524..156495017	1	156494524	156495017	0.00256954	0	0	0	0.010829	0	Intergenic	1_156494524_156495017	156494770	Cacna1e	0.0341887	0.00625618	-	1	154392519	154725920	1768850	Upstream	154725920	0.814413		Yes	YES	TRUE	TRUE
156494524..156495017	1	156494524	156495017	0.00256954	0	0	0	0.010829	0	Intergenic	1_156494524_156495017	156494770	Lhx4			-	1	155698036	155742120	752650	Upstream	155742120	0.8712		Yes	YES	FALSE	TRUE
156494524..156495017	1	156494524	156495017	0.00256954	0	0	0	0.010829	0	Intergenic	1_156494524_156495017	156494770	U2			+	1	155954574	155954722	540196	Upstream	155954574	0.669639		Yes	YES	FALSE	TRUE
156494524..156495017	1	156494524	156495017	0.00256954	0	0	0	0.010829	0	Intergenic	1_156494524_156495017	156494770	Tdrd5	1	0.340941	-	1	156255296	156303664	191106	Upstream	156303664	0.868844		Yes	YES	FALSE	TRUE
156494524..156495017	1	156494524	156495017	0.00256954	0	0	0	0.010829	0	Intergenic	1_156494524_156495017	156494770	Tor3a	0.336115	0.0529493	-	1	156653617	156674356	179586	Downstream	156674356	0.656138		Yes	YES	FALSE	TRUE
156494524..156495017	1	156494524	156495017	0.00256954	0	0	0	0.010829	0	Intergenic	1_156494524_156495017	156494770	Tex35			-	1	157099148	157108680	613910	Downstream	157108680	0.759188		Yes	YES	FALSE	TRUE
179852845..179855375	1	179852845	179855375	0.00497955	0.00930493	0.0139117	0.0133859	0.0124244	0.00875112	Intergenic	1_179852845_179855375	179854110	AC113044.1			-	1	178028033	178028139	1825971	Upstream	178028139	0.703331		Yes	YES	FALSE	TRUE
179852845..179855375	1	179852845	179855375	0.00497955	0.00930493	0.0139117	0.0133859	0.0124244	0.00875112	Intergenic	1_179852845_179855375	179854110	Desi2			+	1	178187417	178252598	1666693	Upstream	178187417	0.641102		Yes	YES	FALSE	TRUE
179852845..179855375	1	179852845	179855375	0.00497955	0.00930493	0.0139117	0.0133859	0.0124244	0.00875112	Intergenic	1_179852845_179855375	179854110	Gm9982			+	1	178256103	178257295	1598007	Upstream	178256103	0.618585		Yes	YES	FALSE	TRUE
179852845..179855375	1	179852845	179855375	0.00497955	0.00930493	0.0139117	0.0133859	0.0124244	0.00875112	Intergenic	1_179852845_179855375	179854110	Cox20			+	1	178319130	178322693	1534980	Upstream	178319130	0.551743		Yes	YES	FALSE	TRUE
179852845..179855375	1	179852845	179855375	0.00497955	0.00930493	0.0139117	0.0133859	0.0124244	0.00875112	Intergenic	1_179852845_179855375	179854110	Gm16586			-	1	178321108	178324171	1529939	Upstream	178324171	0.599309		Yes	YES	FALSE	TRUE
179852845..179855375	1	179852845	179855375	0.00497955	0.00930493	0.0139117	0.0133859	0.0124244	0.00875112	Intergenic	1_179852845_179855375	179854110	Efcab2	1	0.340941	+	1	178405881	178483247	1448229	Upstream	178405881	0.660334		Yes	YES	FALSE	TRUE
179852845..179855375	1	179852845	179855375	0.00497955	0.00930493	0.0139117	0.0133859	0.0124244	0.00875112	Intergenic	1_179852845_179855375	179854110	Smyd3	0.850984	0.132257	-	1	178951960	179518041	336069	Upstream	179518041	0.554344		Yes	YES	FALSE	TRUE
179852845..179855375	1	179852845	179855375	0.00497955	0.00930493	0.0139117	0.0133859	0.0124244	0.00875112	Intergenic	1_179852845_179855375	179854110	Kif28			-	1	179695297	179745185	108925	Upstream	179745185	0.913549		Yes	YES	FALSE	TRUE
179852845..179855375	1	179852845	179855375	0.00497955	0.00930493	0.0139117	0.0133859	0.0124244	0.00875112	Intergenic	1_179852845_179855375	179854110	Ahctf1	0.00100396	0.000201547	-	1	179744894	179803680	50430	Upstream	179803680	0.867907		Yes	YES	TRUE	TRUE
179852845..179855375	1	179852845	179855375	0.00497955	0.00930493	0.0139117	0.0133859	0.0124244	0.00875112	Intergenic	1_179852845_179855375	179854110	Gm10518			+	1	179803376	179804676	50734	Upstream	179803376	0.613122		Yes	YES	FALSE	TRUE
179852845..179855375	1	179852845	179855375	0.00497955	0.00930493	0.0139117	0.0133859	0.0124244	0.00875112	Intergenic	1_179852845_179855375	179854110	Cdc42bpa	0.0341887	0.0107808	+	1	179960472	180165603	106362	Downstream	179960472	0.751534		Yes	YES	TRUE	TRUE
179852845..179855375	1	179852845	179855375	0.00497955	0.00930493	0.0139117	0.0133859	0.0124244	0.00875112	Intergenic	1_179852845_179855375	179854110	Lin9	0.00413037	0.00101262	+	1	180641150	180690518	787040	Downstream	180641150	0.585742		Yes	YES	TRUE	TRUE
179852845..179855375	1	179852845	179855375	0.00497955	0.00930493	0.0139117	0.0133859	0.0124244	0.00875112	Intergenic	1_179852845_179855375	179854110	Mixl1			-	1	180693043	180697034	842924	Downstream	180697034	0.779975		Yes	YES	FALSE	TRUE
179852845..179855375	1	179852845	179855375	0.00497955	0.00930493	0.0139117	0.0133859	0.0124244	0.00875112	Intergenic	1_179852845_179855375	179854110	AC167020.1			-	1	180733795	180733882	879772	Downstream	180733882	0.627277		Yes	YES	FALSE	TRUE
179852845..179855375	1	179852845	179855375	0.00497955	0.00930493	0.0139117	0.0133859	0.0124244	0.00875112	Intergenic	1_179852845_179855375	179854110	Lefty1	0.00135339	0.000411257	+	1	180935022	180938400	1080912	Downstream	180935022	0.539497		Yes	YES	TRUE	TRUE
179852845..179855375	1	179852845	179855375	0.00497955	0.00930493	0.0139117	0.0133859	0.0124244	0.00875112	Intergenic	1_179852845_179855375	179854110	Tmem63a	0.0419811	0.0075265	+	1	180942344	180975112	1088234	Downstream	180942344	0.764634		Yes	YES	TRUE	TRUE
179852845..179855375	1	179852845	179855375	0.00497955	0.00930493	0.0139117	0.0133859	0.0124244	0.00875112	Intergenic	1_179852845_179855375	179854110	2210411M09Rik			-	1	180952064	180958149	1104039	Downstream	180958149	0.695111		Yes	YES	FALSE	TRUE
179852845..179855375	1	179852845	179855375	0.00497955	0.00930493	0.0139117	0.0133859	0.0124244	0.00875112	Intergenic	1_179852845_179855375	179854110	Nvl	0.0753123	0.012836	-	1	181093423	181144157	1290047	Downstream	181144157	0.662415		Yes	YES	TRUE	TRUE
179852845..179855375	1	179852845	179855375	0.00497955	0.00930493	0.0139117	0.0133859	0.0124244	0.00875112	Intergenic	1_179852845_179855375	179854110	A430110L20Rik			+	1	181226076	181228490	1371966	Downstream	181226076	0.776639		Yes	YES	FALSE	TRUE
25476515..25480954	2	25476515	25480954	0.0103563	0.0149414	0.0193521	0.0193116	0.0120153	0.0102815	Intergenic	2_25476515_25480954	25478735	Spopl	0.957251	0.0911089	-	2	23506220	23572106	1906629	Upstream	23572106	0.567551		Yes	YES	FALSE	TRUE
25476515..25480954	2	25476515	25480954	0.0103563	0.0149414	0.0193521	0.0193116	0.0120153	0.0102815	Intergenic	2_25476515_25480954	25478735	7SK			+	2	23823053	23823227	1655682	Upstream	23823053	0.53459		Yes	YES	FALSE	TRUE
25476515..25480954	2	25476515	25480954	0.0103563	0.0149414	0.0193521	0.0193116	0.0120153	0.0102815	Intergenic	2_25476515_25480954	25478735	7SK			+	2	24601365	24601689	877370	Upstream	24601365	0.53459		Yes	YES	FALSE	TRUE
25476515..25480954	2	25476515	25480954	0.0103563	0.0149414	0.0193521	0.0193116	0.0120153	0.0102815	Intergenic	2_25476515_25480954	25478735	Pnpla7	0.00535971	0.00101262	+	2	24976033	25054057	502702	Upstream	24976033	0.816503		Yes	YES	TRUE	TRUE
25476515..25480954	2	25476515	25480954	0.0103563	0.0149414	0.0193521	0.0193116	0.0120153	0.0102815	Intergenic	2_25476515_25480954	25478735	U6			-	2	25006152	25006258	472477	Upstream	25006258	0.58125		Yes	YES	FALSE	TRUE
25476515..25480954	2	25476515	25480954	0.0103563	0.0149414	0.0193521	0.0193116	0.0120153	0.0102815	Intergenic	2_25476515_25480954	25478735	U6			-	2	25031350	25031453	447282	Upstream	25031453	0.58125		Yes	YES	FALSE	TRUE
25476515..25480954	2	25476515	25480954	0.0103563	0.0149414	0.0193521	0.0193116	0.0120153	0.0102815	Intergenic	2_25476515_25480954	25478735	U6			+	2	25208623	25208727	270112	Upstream	25208623	0.58125		Yes	YES	FALSE	TRUE
25476515..25480954	2	25476515	25480954	0.0103563	0.0149414	0.0193521	0.0193116	0.0120153	0.0102815	Intergenic	2_25476515_25480954	25478735	Slc34a3			-	2	25228898	25234364	244371	Upstream	25234364	0.522253		Yes	YES	FALSE	TRUE
25476515..25480954	2	25476515	25480954	0.0103563	0.0149414	0.0193521	0.0193116	0.0120153	0.0102815	Intergenic	2_25476515_25480954	25478735	Ndor1	0.000138199	7.40676e-05	-	2	25244821	25256022	222713	Upstream	25256022	0.547705		Yes	YES	TRUE	TRUE
25476515..25480954	2	25476515	25480954	0.0103563	0.0149414	0.0193521	0.0193116	0.0120153	0.0102815	Intergenic	2_25476515_25480954	25478735	Tprn	0.000538386	0.000201547	+	2	25262618	25269885	216117	Upstream	25262618	0.961115		Yes	YES	TRUE	TRUE
25476515..25480954	2	25476515	25480954	0.0103563	0.0149414	0.0193521	0.0193116	0.0120153	0.0102815	Intergenic	2_25476515_25480954	25478735	U6			+	2	25339651	25339745	139084	Upstream	25339651	0.58125		Yes	YES	FALSE	TRUE
25476515..25480954	2	25476515	25480954	0.0103563	0.0149414	0.0193521	0.0193116	0.0120153	0.0102815	Intergenic	2_25476515_25480954	25478735	Abca2	0.12919	0.0075265	+	2	25428703	25448540	50032	Upstream	25428703	0.698743		Yes	YES	TRUE	TRUE
25476515..25480954	2	25476515	25480954	0.0103563	0.0149414	0.0193521	0.0193116	0.0120153	0.0102815	Intergenic	2_25476515_25480954	25478735	Paxx	1	0.207849	-	2	25455141	25461094	17641	Upstream	25461094	0.892029		Yes	YES	FALSE	TRUE
25476515..25480954	2	25476515	25480954	0.0103563	0.0149414	0.0193521	0.0193116	0.0120153	0.0102815	Intergenic	2_25476515_25480954	25478735	Clic3			+	2	25456838	25458776	21897	Upstream	25456838	0.810217		Yes	YES	FALSE	TRUE
25476515..25480954	2	25476515	25480954	0.0103563	0.0149414	0.0193521	0.0193116	0.0120153	0.0102815	Intergenic	2_25476515_25480954	25478735	Traf2	0.153196	0.0249272	-	2	25517982	25546940	68205	Downstream	25546940	0.757332		Yes	YES	TRUE	TRUE
25476515..25480954	2	25476515	25480954	0.0103563	0.0149414	0.0193521	0.0193116	0.0120153	0.0102815	Intergenic	2_25476515_25480954	25478735	Glt6d1			-	2	25793859	25815848	337113	Downstream	25815848	0.541834		Yes	YES	FALSE	TRUE
25476515..25480954	2	25476515	25480954	0.0103563	0.0149414	0.0193521	0.0193116	0.0120153	0.0102815	Intergenic	2_25476515_25480954	25478735	Lcn9			+	2	25823153	25825537	344418	Downstream	25823153	0.869425		Yes	YES	FALSE	TRUE
25476515..25480954	2	25476515	25480954	0.0103563	0.0149414	0.0193521	0.0193116	0.0120153	0.0102815	Intergenic	2_25476515_25480954	25478735	Camsap1	1	0.255695	-	2	25926838	25983282	504547	Downstream	25983282	0.714594		Yes	YES	FALSE	TRUE
25476515..25480954	2	25476515	25480954	0.0103563	0.0149414	0.0193521	0.0193116	0.0120153	0.0102815	Intergenic	2_25476515_25480954	25478735	Ubac1	0.00413037	0.00101262	-	2	25998543	26021747	543012	Downstream	26021747	0.795632		Yes	YES	TRUE	TRUE
25476515..25480954	2	25476515	25480954	0.0103563	0.0149414	0.0193521	0.0193116	0.0120153	0.0102815	Intergenic	2_25476515_25480954	25478735	Gpsm1	1	0.310704	+	2	26315515	26348237	836780	Downstream	26315515	0.547099		Yes	YES	FALSE	TRUE
25476515..25480954	2	25476515	25480954	0.0103563	0.0149414	0.0193521	0.0193116	0.0120153	0.0102815	Intergenic	2_25476515_25480954	25478735	Mir126a			+	2	26591357	26591429	1112622	Downstream	26591357	0.634139		Yes	YES	FALSE	TRUE
25476515..25480954	2	25476515	25480954	0.0103563	0.0149414	0.0193521	0.0193116	0.0120153	0.0102815	Intergenic	2_25476515_25480954	25478735	Snora43			-	2	26637848	26637974	1159239	Downstream	26637974	0.653907		Yes	YES	FALSE	TRUE
25476515..25480954	2	25476515	25480954	0.0103563	0.0149414	0.0193521	0.0193116	0.0120153	0.0102815	Intergenic	2_25476515_25480954	25478735	SNORD24			+	2	26911261	26911334	1432526	Downstream	26911261	0.757139		Yes	YES	FALSE	TRUE
25476515..25480954	2	25476515	25480954	0.0103563	0.0149414	0.0193521	0.0193116	0.0120153	0.0102815	Intergenic	2_25476515_25480954	25478735	Adamts13			+	2	26973416	27009628	1494681	Downstream	26973416	0.549338		Yes	YES	FALSE	TRUE
25476515..25480954	2	25476515	25480954	0.0103563	0.0149414	0.0193521	0.0193116	0.0120153	0.0102815	Intergenic	2_25476515_25480954	25478735	Vav2	0.0419811	0.0075265	-	2	27262104	27427033	1948298	Downstream	27427033	0.844317		Yes	YES	TRUE	TRUE
25476515..25480954	2	25476515	25480954	0.0103563	0.0149414	0.0193521	0.0193116	0.0120153	0.0102815	Intergenic	2_25476515_25480954	25478735	AA645442			+	2	27326704	27331297	1847969	Downstream	27326704	0.606927		Yes	YES	FALSE	TRUE
107852708..107853402	3	107852708	107853402	0.00507251	0.00420663	0.0104657	0.0116888	0.0278819	0.00513761	Intergenic	3_107852708_107853402	107853055	I830077J02Rik	0.446903	0.0911089	-	3	105925891	105932664	1920391	Upstream	105932664	0.536751		Yes	YES	FALSE	TRUE
107852708..107853402	3	107852708	107853402	0.00507251	0.00420663	0.0104657	0.0116888	0.0278819	0.00513761	Intergenic	3_107852708_107853402	107853055	Ovgp1	0.0512748	0.0107808	+	3	105973711	105987423	1879344	Upstream	105973711	0.813631		Yes	YES	TRUE	TRUE
107852708..107853402	3	107852708	107853402	0.00507251	0.00420663	0.0104657	0.0116888	0.0278819	0.00513761	Intergenic	3_107852708_107853402	107853055	Chil5			-	3	106016919	106024916	1828139	Upstream	106024916	0.857155		Yes	YES	FALSE	TRUE
107852708..107853402	3	107852708	107853402	0.00507251	0.00420663	0.0104657	0.0116888	0.0278819	0.00513761	Intergenic	3_107852708_107853402	107853055	Chia1			+	3	106113229	106132120	1739826	Upstream	106113229	0.631385		Yes	YES	FALSE	TRUE
107852708..107853402	3	107852708	107853402	0.00507251	0.00420663	0.0104657	0.0116888	0.0278819	0.00513761	Intergenic	3_107852708_107853402	107853055	2010016I18Rik			-	3	106482013	106483437	1369618	Upstream	106483437	0.576113		Yes	YES	FALSE	TRUE
107852708..107853402	3	107852708	107853402	0.00507251	0.00420663	0.0104657	0.0116888	0.0278819	0.00513761	Intergenic	3_107852708_107853402	107853055	Lrif1			+	3	106684987	106736577	1168068	Upstream	106684987	0.646336		Yes	YES	FALSE	TRUE
107852708..107853402	3	107852708	107853402	0.00507251	0.00420663	0.0104657	0.0116888	0.0278819	0.00513761	Intergenic	3_107852708_107853402	107853055	Cym			-	3	107211293	107221732	631323	Upstream	107221732	0.893578		Yes	YES	FALSE	TRUE
107852708..107853402	3	107852708	107853402	0.00507251	0.00420663	0.0104657	0.0116888	0.0278819	0.00513761	Intergenic	3_107852708_107853402	107853055	Slc16a4	0.850984	0.166855	+	3	107291230	107312115	561825	Upstream	107291230	0.682402		Yes	YES	FALSE	TRUE
107852708..107853402	3	107852708	107853402	0.00507251	0.00420663	0.0104657	0.0116888	0.0278819	0.00513761	Intergenic	3_107852708_107853402	107853055	7SK			-	3	107415863	107416195	436860	Upstream	107416195	0.656745		Yes	YES	FALSE	TRUE
107852708..107853402	3	107852708	107853402	0.00507251	0.00420663	0.0104657	0.0116888	0.0278819	0.00513761	Intergenic	3_107852708_107853402	107853055	Cyb561d1	0.00413037	0.00101262	-	3	108195687	108201212	348157	Downstream	108201212	0.875704		Yes	YES	TRUE	TRUE
107852708..107853402	3	107852708	107853402	0.00507251	0.00420663	0.0104657	0.0116888	0.0278819	0.00513761	Intergenic	3_107852708_107853402	107853055	Atxn7l2	0.0223017	0.00427772	-	3	108202222	108210934	357879	Downstream	108210934	0.780855		Yes	YES	TRUE	TRUE
107852708..107853402	3	107852708	107853402	0.00507251	0.00420663	0.0104657	0.0116888	0.0278819	0.00513761	Intergenic	3_107852708_107853402	107853055	Sypl2	1	0.166855	-	3	108211472	108226648	373593	Downstream	108226648	0.824443		Yes	YES	FALSE	TRUE
107852708..107853402	3	107852708	107853402	0.00507251	0.00420663	0.0104657	0.0116888	0.0278819	0.00513761	Intergenic	3_107852708_107853402	107853055	Mybphl			+	3	108364911	108380056	511856	Downstream	108364911	0.900358		Yes	YES	FALSE	TRUE
107852708..107853402	3	107852708	107853402	0.00507251	0.00420663	0.0104657	0.0116888	0.0278819	0.00513761	Intergenic	3_107852708_107853402	107853055	Gm12522	0.850984	0.207849	-	3	108379277	108383741	530686	Downstream	108383741	0.545581		Yes	YES	FALSE	TRUE
107852708..107853402	3	107852708	107853402	0.00507251	0.00420663	0.0104657	0.0116888	0.0278819	0.00513761	Intergenic	3_107852708_107853402	107853055	Psrc1			+	3	108383839	108388231	530784	Downstream	108383839	0.703378		Yes	YES	FALSE	TRUE
107852708..107853402	3	107852708	107853402	0.00507251	0.00420663	0.0104657	0.0116888	0.0278819	0.00513761	Intergenic	3_107852708_107853402	107853055	Celsr2	1	0.166855	-	3	108390851	108415552	562497	Downstream	108415552	0.517225		Yes	YES	FALSE	TRUE
107852708..107853402	3	107852708	107853402	0.00507251	0.00420663	0.0104657	0.0116888	0.0278819	0.00513761	Intergenic	3_107852708_107853402	107853055	Vav3	0.0341887	0.00625618	+	3	109340653	109685698	1487598	Downstream	109340653	0.516394		Yes	YES	TRUE	TRUE
114537448..114538215	5	114537448	114538215	0.00480935	0.00362194	0	0	0.00348278	0.0083546	Intergenic	5_114537448_114538215	114537832	Myo18b	0.0623003	0.00518223	-	5	112688876	112896362	1641470	Upstream	112896362	0.627541		Yes	YES	TRUE	FALSE
114537448..114538215	5	114537448	114538215	0.00480935	0.00362194	0	0	0.00348278	0.0083546	Intergenic	5_114537448_114538215	114537832	Aym1			+	5	113357294	113357821	1180538	Upstream	113357294	0.539247		Yes	YES	FALSE	FALSE
114537448..114538215	5	114537448	114538215	0.00480935	0.00362194	0	0	0.00348278	0.0083546	Intergenic	5_114537448_114538215	114537832	Ung	1	0.310704	+	5	114130386	114139323	407446	Upstream	114130386	0.726618		Yes	YES	FALSE	FALSE
114537448..114538215	5	114537448	114538215	0.00480935	0.00362194	0	0	0.00348278	0.0083546	Intergenic	5_114537448_114538215	114537832	Myo1h	0.0112468	0.00235607	+	5	114314941	114364576	222891	Upstream	114314941	0.633755		Yes	YES	TRUE	FALSE
114537448..114538215	5	114537448	114538215	0.00480935	0.00362194	0	0	0.00348278	0.0083546	Intergenic	5_114537448_114538215	114537832	Gm13789			+	5	114363415	114365357	174417	Upstream	114363415	0.565383		Yes	YES	FALSE	FALSE
114537448..114538215	5	114537448	114538215	0.00480935	0.00362194	0	0	0.00348278	0.0083546	Intergenic	5_114537448_114538215	114537832	Kctd10	0.0419811	0.00235607	-	5	114363567	114380515	157317	Upstream	114380515	0.646199		Yes	YES	TRUE	FALSE
114537448..114538215	5	114537448	114538215	0.00480935	0.00362194	0	0	0.00348278	0.0083546	Intergenic	5_114537448_114538215	114537832	Mmab	0.000278289	7.40676e-05	-	5	114431034	114444059	93773	Upstream	114444059	0.737481		Yes	YES	TRUE	FALSE
114537448..114538215	5	114537448	114538215	0.00480935	0.00362194	0	0	0.00348278	0.0083546	Intergenic	5_114537448_114538215	114537832	Oasl2	1	0.340941	+	5	114896936	114912234	359104	Downstream	114896936	0.579217		Yes	YES	FALSE	FALSE
114537448..114538215	5	114537448	114538215	0.00480935	0.00362194	0	0	0.00348278	0.0083546	Intergenic	5_114537448_114538215	114537832	Hnf1a			-	5	114948361	114971067	433235	Downstream	114971067	0.642949		Yes	YES	FALSE	FALSE
114537448..114538215	5	114537448	114538215	0.00480935	0.00362194	0	0	0.00348278	0.0083546	Intergenic	5_114537448_114538215	114537832	Gm10401			-	5	115097689	115098295	560463	Downstream	115098295	0.617838		Yes	YES	FALSE	FALSE
114537448..114538215	5	114537448	114538215	0.00480935	0.00362194	0	0	0.00348278	0.0083546	Intergenic	5_114537448_114538215	114537832	Acads	0.336115	0.0458498	-	5	115110299	115119346	581514	Downstream	115119346	0.81704		Yes	YES	TRUE	FALSE
114537448..114538215	5	114537448	114538215	0.00480935	0.00362194	0	0	0.00348278	0.0083546	Intergenic	5_114537448_114538215	114537832	Cox6a1	0.153196	0.0249272	-	5	115345642	115348981	811149	Downstream	115348981	0.586025		Yes	YES	TRUE	FALSE
114537448..114538215	5	114537448	114538215	0.00480935	0.00362194	0	0	0.00348278	0.0083546	Intergenic	5_114537448_114538215	114537832	AC159539.1			+	5	115490254	115490394	952422	Downstream	115490254	0.581574		Yes	YES	FALSE	FALSE
114537448..114538215	5	114537448	114538215	0.00480935	0.00362194	0	0	0.00348278	0.0083546	Intergenic	5_114537448_114538215	114537832	Gm14507			+	5	116243706	116254953	1705874	Downstream	116243706	0.525697		Yes	YES	FALSE	FALSE
114537448..114538215	5	114537448	114538215	0.00480935	0.00362194	0	0	0.00348278	0.0083546	Intergenic	5_114537448_114538215	114537832	Gm13837			+	5	116257661	116258644	1719829	Downstream	116257661	0.610477		Yes	YES	FALSE	FALSE
114537448..114538215	5	114537448	114538215	0.00480935	0.00362194	0	0	0.00348278	0.0083546	Intergenic	5_114537448_114538215	114537832	B230112J18Rik			+	5	116312360	116318281	1774528	Downstream	116312360	0.5336		Yes	YES	FALSE	FALSE
89268755..89269315	6	89268755	89269315	0.076188	0.132943	0.0576678	0.013938	0.127028	0.0852255	Intergenic	6_89268755_89269315	89269035	Antxr1	1	0.166855	-	6	87133854	87335775	1933260	Upstream	87335775	0.778071		Yes	YES	FALSE	TRUE
89268755..89269315	6	89268755	89269315	0.076188	0.132943	0.0576678	0.013938	0.127028	0.0852255	Intergenic	6_89268755_89269315	89269035	Bmp10			+	6	87429002	87434512	1840033	Upstream	87429002	0.573752		Yes	YES	FALSE	TRUE
89268755..89269315	6	89268755	89269315	0.076188	0.132943	0.0576678	0.013938	0.127028	0.0852255	Intergenic	6_89268755_89269315	89269035	Prokr1	1	0.282292	-	6	87578593	87590701	1678334	Upstream	87590701	0.590764		Yes	YES	FALSE	TRUE
89268755..89269315	6	89268755	89269315	0.076188	0.132943	0.0576678	0.013938	0.127028	0.0852255	Intergenic	6_89268755_89269315	89269035	Aplf	0.0753123	0.00902344	-	6	87628429	87672168	1596867	Upstream	87672168	0.569271		Yes	YES	TRUE	TRUE
89268755..89269315	6	89268755	89269315	0.076188	0.132943	0.0576678	0.013938	0.127028	0.0852255	Intergenic	6_89268755_89269315	89269035	Efcc1			+	6	87730869	87755912	1538166	Upstream	87730869	0.523349		Yes	YES	FALSE	TRUE
89268755..89269315	6	89268755	89269315	0.076188	0.132943	0.0576678	0.013938	0.127028	0.0852255	Intergenic	6_89268755_89269315	89269035	Copg1			+	6	87887814	87913595	1381221	Upstream	87887814	0.573276		Yes	YES	FALSE	TRUE
89268755..89269315	6	89268755	89269315	0.076188	0.132943	0.0576678	0.013938	0.127028	0.0852255	Intergenic	6_89268755_89269315	89269035	H1f10	0.00884243	0.00191778	-	6	87980422	87981482	1287553	Upstream	87981482	0.530134		Yes	YES	TRUE	TRUE
89268755..89269315	6	89268755	89269315	0.076188	0.132943	0.0576678	0.013938	0.127028	0.0852255	Intergenic	6_89268755_89269315	89269035	Dnajb8			+	6	88222268	88223256	1046767	Upstream	88222268	0.766998		Yes	YES	FALSE	TRUE
89268755..89269315	6	89268755	89269315	0.076188	0.132943	0.0576678	0.013938	0.127028	0.0852255	Intergenic	6_89268755_89269315	89269035	1700031F10Rik			-	6	88222602	88225678	1043357	Upstream	88225678	0.718741		Yes	YES	FALSE	TRUE
89268755..89269315	6	89268755	89269315	0.076188	0.132943	0.0576678	0.013938	0.127028	0.0852255	Intergenic	6_89268755_89269315	89269035	Kbtbd12			-	6	88547722	88627445	641590	Upstream	88627445	0.648288		Yes	YES	FALSE	TRUE
89268755..89269315	6	89268755	89269315	0.076188	0.132943	0.0576678	0.013938	0.127028	0.0852255	Intergenic	6_89268755_89269315	89269035	Abtb1	1	0.644947	-	6	88835915	88841935	427100	Upstream	88841935	0.667063		Yes	YES	FALSE	TRUE
89268755..89269315	6	89268755	89269315	0.076188	0.132943	0.0576678	0.013938	0.127028	0.0852255	Intergenic	6_89268755_89269315	89269035	Mcm2	6.56836e-05	4.39432e-05	-	6	88883475	88898780	370255	Upstream	88898780	0.622632		Yes	YES	TRUE	TRUE
89268755..89269315	6	89268755	89269315	0.076188	0.132943	0.0576678	0.013938	0.127028	0.0852255	Intergenic	6_89268755_89269315	89269035	Tpra1	0.108439	0.0180102	+	6	88902251	88912238	366784	Upstream	88902251	0.560425		Yes	YES	TRUE	TRUE
89268755..89269315	6	89268755	89269315	0.076188	0.132943	0.0576678	0.013938	0.127028	0.0852255	Intergenic	6_89268755_89269315	89269035	Plxna1	1	0.406862	-	6	89316316	89362613	93578	Downstream	89362613	0.703977		Yes	YES	FALSE	TRUE
89268755..89269315	6	89268755	89269315	0.076188	0.132943	0.0576678	0.013938	0.127028	0.0852255	Intergenic	6_89268755_89269315	89269035	Txnrd3	0.180839	0.0249272	+	6	89643988	89675529	374953	Downstream	89643988	0.552809		Yes	YES	TRUE	TRUE
89268755..89269315	6	89268755	89269315	0.076188	0.132943	0.0576678	0.013938	0.127028	0.0852255	Intergenic	6_89268755_89269315	89269035	Vmn1r51			+	6	90122643	90130990	853608	Downstream	90122643	0.85459		Yes	YES	FALSE	TRUE
89268755..89269315	6	89268755	89269315	0.076188	0.132943	0.0576678	0.013938	0.127028	0.0852255	Intergenic	6_89268755_89269315	89269035	SNORA17	0.0341887	0.0107808	+	6	90857537	90857632	1588502	Downstream	90857537	0.559292		Yes	YES	TRUE	TRUE
10811516..10813188	8	10811516	10813188	0.00637115	0.00888278	0.0142834	0.00354228	0.0040561	0.0014385	Intergenic	8_10811516_10813188	10812352	3930402G23Rik	0.21252	0.0395698	-	8	10924427	10928457	116105	Downstream	10928457	0.596041		Yes	YES	TRUE	TRUE
10811516..10813188	8	10811516	10813188	0.00637115	0.00888278	0.0142834	0.00354228	0.0040561	0.0014385	Intergenic	8_10811516_10813188	10812352	Irs2	0.0276905	0.00518223	-	8	10986980	11008458	196106	Downstream	11008458	0.727956		Yes	YES	TRUE	TRUE
10811516..10813188	8	10811516	10813188	0.00637115	0.00888278	0.0142834	0.00354228	0.0040561	0.0014385	Intergenic	8_10811516_10813188	10812352	Naxd	1	0.186521	+	8	11497506	11514960	685154	Downstream	11497506	0.548526		Yes	YES	FALSE	TRUE
10811516..10813188	8	10811516	10813188	0.00637115	0.00888278	0.0142834	0.00354228	0.0040561	0.0014385	Intergenic	8_10811516_10813188	10812352	Gm15348			-	8	12706944	12719127	1906775	Downstream	12719127	0.898096		Yes	YES	FALSE	TRUE
70831971..70834604	8	70831971	70834604	0.0128802	0.0149609	0.0126405	0.0331	0.0121272	0.0087141	Intergenic	8_70831971_70834604	70833287	Zfp963	1	0.310704	-	8	69741639	69749970	1083317	Upstream	69749970	0.828323		Yes	YES	FALSE	FALSE
70831971..70834604	8	70831971	70834604	0.0128802	0.0149609	0.0126405	0.0331	0.0121272	0.0087141	Intergenic	8_70831971_70834604	70833287	Gm20422			-	8	69742862	69774886	1058401	Upstream	69774886	0.95859		Yes	YES	FALSE	FALSE
70831971..70834604	8	70831971	70834604	0.0128802	0.0149609	0.0126405	0.0331	0.0121272	0.0087141	Intergenic	8_70831971_70834604	70833287	Zfp866	0.00100396	0.0003254	-	8	69761326	69791178	1042109	Upstream	69791178	0.868117		Yes	YES	TRUE	FALSE
70831971..70834604	8	70831971	70834604	0.0128802	0.0149609	0.0126405	0.0331	0.0121272	0.0087141	Intergenic	8_70831971_70834604	70833287	Pbx4	0.000278289	0.00012306	+	8	69832624	69873163	1000663	Upstream	69832624	0.508941		Yes	YES	TRUE	FALSE
70831971..70834604	8	70831971	70834604	0.0128802	0.0149609	0.0126405	0.0331	0.0121272	0.0087141	Intergenic	8_70831971_70834604	70833287	Gatad2a	0.0276905	0.00155554	-	8	69907069	69996379	836908	Upstream	69996379	0.629065		Yes	YES	TRUE	FALSE
70831971..70834604	8	70831971	70834604	0.0128802	0.0149609	0.0126405	0.0331	0.0121272	0.0087141	Intergenic	8_70831971_70834604	70833287	Mau2	0.0112468	0.00101262	-	8	70016123	70042734	790553	Upstream	70042734	0.874707		Yes	YES	TRUE	FALSE
70831971..70834604	8	70831971	70834604	0.0128802	0.0149609	0.0126405	0.0331	0.0121272	0.0087141	Intergenic	8_70831971_70834604	70833287	Tm6sf2	0.0223017	0.00427772	+	8	70072924	70080066	760363	Upstream	70072924	0.768783		Yes	YES	TRUE	FALSE
70831971..70834604	8	70831971	70834604	0.0128802	0.0149609	0.0126405	0.0331	0.0121272	0.0087141	Intergenic	8_70831971_70834604	70833287	Klhl26	0.584856	0.0799431	-	8	70450228	70476943	356344	Upstream	70476943	0.59509		Yes	YES	FALSE	FALSE
70831971..70834604	8	70831971	70834604	0.0128802	0.0149609	0.0126405	0.0331	0.0121272	0.0087141	Intergenic	8_70831971_70834604	70833287	Crlf1	1	0.230892	+	8	70493158	70504081	340129	Upstream	70493158	0.745078		Yes	YES	FALSE	FALSE
70831971..70834604	8	70831971	70834604	0.0128802	0.0149609	0.0126405	0.0331	0.0121272	0.0087141	Intergenic	8_70831971_70834604	70833287	Ell	0.00690725	0.00155554	+	8	70539675	70592858	293612	Upstream	70539675	0.852336		Yes	YES	TRUE	FALSE
70831971..70834604	8	70831971	70834604	0.0128802	0.0149609	0.0126405	0.0331	0.0121272	0.0087141	Intergenic	8_70831971_70834604	70833287	Il12rb1	0.0112468	0.00155554	+	8	70808449	70821424	24838	Upstream	70808449	0.851686		Yes	YES	TRUE	FALSE
70831971..70834604	8	70831971	70834604	0.0128802	0.0149609	0.0126405	0.0331	0.0121272	0.0087141	Intergenic	8_70831971_70834604	70833287	Arrdc2	5.15496e-06	8.41516e-06	-	8	70835155	70839720	6433	Downstream	70839720	0.524478		Yes	YES	TRUE	FALSE
70831971..70834604	8	70831971	70834604	0.0128802	0.0149609	0.0126405	0.0331	0.0121272	0.0087141	Intergenic	8_70831971_70834604	70833287	Snora68			-	8	70895759	70895889	62602	Downstream	70895889	0.684229		Yes	YES	FALSE	FALSE
70831971..70834604	8	70831971	70834604	0.0128802	0.0149609	0.0126405	0.0331	0.0121272	0.0087141	Intergenic	8_70831971_70834604	70833287	Mir1969			+	8	70925525	70925618	92238	Downstream	70925525	0.797678		Yes	YES	FALSE	FALSE
70831971..70834604	8	70831971	70834604	0.0128802	0.0149609	0.0126405	0.0331	0.0121272	0.0087141	Intergenic	8_70831971_70834604	70833287	Gm10654			+	8	70931405	70933037	98118	Downstream	70931405	0.820157		Yes	YES	FALSE	FALSE
70831971..70834604	8	70831971	70834604	0.0128802	0.0149609	0.0126405	0.0331	0.0121272	0.0087141	Intergenic	8_70831971_70834604	70833287	Myo9b	0.000138199	2.56977e-05	+	8	71272714	71360712	439427	Downstream	71272714	0.888944		Yes	YES	TRUE	FALSE
70831971..70834604	8	70831971	70834604	0.0128802	0.0149609	0.0126405	0.0331	0.0121272	0.0087141	Intergenic	8_70831971_70834604	70833287	Ushbp1	0.0018096	0.000517919	-	8	71384274	71395801	562514	Downstream	71395801	0.537377		Yes	YES	TRUE	FALSE
70831971..70834604	8	70831971	70834604	0.0128802	0.0149609	0.0126405	0.0331	0.0121272	0.0087141	Intergenic	8_70831971_70834604	70833287	Pgls	1	0.735427	+	8	71592176	71601092	758889	Downstream	71592176	0.670312		Yes	YES	FALSE	FALSE
70831971..70834604	8	70831971	70834604	0.0128802	0.0149609	0.0126405	0.0331	0.0121272	0.0087141	Intergenic	8_70831971_70834604	70833287	Colgalt1			+	8	71611024	71624909	777737	Downstream	71611024	0.730117		Yes	YES	FALSE	FALSE
70831971..70834604	8	70831971	70834604	0.0128802	0.0149609	0.0126405	0.0331	0.0121272	0.0087141	Intergenic	8_70831971_70834604	70833287	Gm9933			-	8	71674957	71676674	843387	Downstream	71676674	0.600688		Yes	YES	FALSE	FALSE
70831971..70834604	8	70831971	70834604	0.0128802	0.0149609	0.0126405	0.0331	0.0121272	0.0087141	Intergenic	8_70831971_70834604	70833287	Insl3			+	8	71689214	71690575	855927	Downstream	71689214	0.738821		Yes	YES	FALSE	FALSE
70831971..70834604	8	70831971	70834604	0.0128802	0.0149609	0.0126405	0.0331	0.0121272	0.0087141	Intergenic	8_70831971_70834604	70833287	B3gnt3	0.00240058	0.000649929	-	8	71691719	71701800	868513	Downstream	71701800	0.584067		Yes	YES	TRUE	FALSE
70831971..70834604	8	70831971	70834604	0.0128802	0.0149609	0.0126405	0.0331	0.0121272	0.0087141	Intergenic	8_70831971_70834604	70833287	Zfp882	0.0112468	0.00125728	+	8	71908608	71916354	1075321	Downstream	71908608	0.527659		Yes	YES	TRUE	FALSE
70831971..70834604	8	70831971	70834604	0.0128802	0.0149609	0.0126405	0.0331	0.0121272	0.0087141	Intergenic	8_70831971_70834604	70833287	Zfp961	0.00316045	0.000201547	+	8	71951038	71993408	1117751	Downstream	71951038	0.687313		Yes	YES	TRUE	FALSE
70831971..70834604	8	70831971	70834604	0.0128802	0.0149609	0.0126405	0.0331	0.0121272	0.0087141	Intergenic	8_70831971_70834604	70833287	Klf2	0.0178581	0.00351877	+	8	72319033	72321656	1485746	Downstream	72319033	0.608817		Yes	YES	TRUE	FALSE
70831971..70834604	8	70831971	70834604	0.0128802	0.0149609	0.0126405	0.0331	0.0121272	0.0087141	Intergenic	8_70831971_70834604	70833287	Eps15l1	6.56836e-05	4.39432e-05	-	8	72341001	72421474	1588187	Downstream	72421474	0.770952		Yes	YES	TRUE	FALSE
70831971..70834604	8	70831971	70834604	0.0128802	0.0149609	0.0126405	0.0331	0.0121272	0.0087141	Intergenic	8_70831971_70834604	70833287	1700030K09Rik	0.388354	0.0609449	+	8	72443880	72461001	1610593	Downstream	72443880	0.997549		Yes	YES	FALSE	FALSE
70831971..70834604	8	70831971	70834604	0.0128802	0.0149609	0.0126405	0.0331	0.0121272	0.0087141	Intergenic	8_70831971_70834604	70833287	Med26	0.00535971	0.00191778	-	8	72494558	72548310	1715023	Downstream	72548310	0.861153		Yes	YES	TRUE	FALSE
120143124..120146453	9	120143124	120146453	0.00720901	0.0112673	0.0205301	0.0214043	0.015325	0.00945636	Intergenic	9_120143124_120146453	120144788	7SK			+	9	118287786	118288092	1857002	Upstream	118287786	0.675704		Yes	YES	FALSE	TRUE
120143124..120146453	9	120143124	120146453	0.00720901	0.0112673	0.0205301	0.0214043	0.015325	0.00945636	Intergenic	9_120143124_120146453	120144788	Itga9	0.153196	0.0249272	+	9	118606690	118901003	1538098	Upstream	118606690	0.784057		Yes	YES	TRUE	TRUE
120143124..120146453	9	120143124	120146453	0.00720901	0.0112673	0.0205301	0.0214043	0.015325	0.00945636	Intergenic	9_120143124_120146453	120144788	Ctdspl	0.0341887	0.00625618	+	9	118926453	119043998	1218335	Upstream	118926453	0.687518		Yes	YES	TRUE	TRUE
120143124..120146453	9	120143124	120146453	0.00720901	0.0112673	0.0205301	0.0214043	0.015325	0.00945636	Intergenic	9_120143124_120146453	120144788	Slc22a14			-	9	119169455	119365553	779235	Upstream	119365553	0.720777		Yes	YES	FALSE	TRUE
120143124..120146453	9	120143124	120146453	0.00720901	0.0112673	0.0205301	0.0214043	0.015325	0.00945636	Intergenic	9_120143124_120146453	120144788	Slc22a13b	0.000388933	0.00015777	-	9	119220488	119231692	913096	Upstream	119231692	0.608284		Yes	YES	TRUE	TRUE
120143124..120146453	9	120143124	120146453	0.00720901	0.0112673	0.0205301	0.0214043	0.015325	0.00945636	Intergenic	9_120143124_120146453	120144788	Oxsr1	0.0512748	0.00427772	-	9	119238432	119322427	822361	Upstream	119322427	0.742259		Yes	YES	TRUE	TRUE
120143124..120146453	9	120143124	120146453	0.00720901	0.0112673	0.0205301	0.0214043	0.015325	0.00945636	Intergenic	9_120143124_120146453	120144788	Ccr8			+	9	120092133	120094906	52655	Upstream	120092133	0.712809		Yes	YES	FALSE	TRUE
120143124..120146453	9	120143124	120146453	0.00720901	0.0112673	0.0205301	0.0214043	0.015325	0.00945636	Intergenic	9_120143124_120146453	120144788	Slc25a38	0.512243	0.0340354	+	9	120110374	120124504	34414	Upstream	120110374	0.569763		Yes	YES	TRUE	TRUE
120143124..120146453	9	120143124	120146453	0.00720901	0.0112673	0.0205301	0.0214043	0.015325	0.00945636	Intergenic	9_120143124_120146453	120144788	SNORA73			+	9	120129351	120129553	15437	Upstream	120129351	0.798422		Yes	YES	FALSE	TRUE
120143124..120146453	9	120143124	120146453	0.00720901	0.0112673	0.0205301	0.0214043	0.015325	0.00945636	Intergenic	9_120143124_120146453	120144788	Snora62			+	9	120130415	120130563	14373	Upstream	120130415	0.623137		Yes	YES	FALSE	TRUE
120143124..120146453	9	120143124	120146453	0.00720901	0.0112673	0.0205301	0.0214043	0.015325	0.00945636	Intergenic	9_120143124_120146453	120144788	Mobp	0.0112468	0.00235607	+	9	120149742	120181484	4954	Downstream	120149742	0.711998		Yes	YES	TRUE	TRUE
120143124..120146453	9	120143124	120146453	0.00720901	0.0112673	0.0205301	0.0214043	0.015325	0.00945636	Intergenic	9_120143124_120146453	120144788	Myrip	0.0623003	0.00351877	+	9	120303936	120474841	159148	Downstream	120303936	0.783418		Yes	YES	TRUE	TRUE
120143124..120146453	9	120143124	120146453	0.00720901	0.0112673	0.0205301	0.0214043	0.015325	0.00945636	Intergenic	9_120143124_120146453	120144788	7SK			-	9	120791465	120791785	646997	Downstream	120791785	0.675704		Yes	YES	FALSE	TRUE
120143124..120146453	9	120143124	120146453	0.00720901	0.0112673	0.0205301	0.0214043	0.015325	0.00945636	Intergenic	9_120143124_120146453	120144788	7SK			+	9	121242342	121242587	1097554	Downstream	121242342	0.675704		Yes	YES	FALSE	TRUE
120143124..120146453	9	120143124	120146453	0.00720901	0.0112673	0.0205301	0.0214043	0.015325	0.00945636	Intergenic	9_120143124_120146453	120144788	Trak1	0.0142154	0.00288437	+	9	121366958	121474916	1222170	Downstream	121366958	0.762676		Yes	YES	TRUE	TRUE
120143124..120146453	9	120143124	120146453	0.00720901	0.0112673	0.0205301	0.0214043	0.015325	0.00945636	Intergenic	9_120143124_120146453	120144788	Lyzl4			-	9	121577843	121642096	1497308	Downstream	121642096	0.613478		Yes	YES	FALSE	TRUE
120143124..120146453	9	120143124	120146453	0.00720901	0.0112673	0.0205301	0.0214043	0.015325	0.00945636	Intergenic	9_120143124_120146453	120144788	Vipr1	0.0623003	0.0107808	+	9	121642716	121672954	1497928	Downstream	121642716	0.815953		Yes	YES	TRUE	TRUE
120143124..120146453	9	120143124	120146453	0.00720901	0.0112673	0.0205301	0.0214043	0.015325	0.00945636	Intergenic	9_120143124_120146453	120144788	Nktr	1.96221e-05	1.95453e-05	+	9	121719181	121756841	1574393	Downstream	121719181	0.669578		Yes	YES	TRUE	TRUE
120143124..120146453	9	120143124	120146453	0.00720901	0.0112673	0.0205301	0.0214043	0.015325	0.00945636	Intergenic	9_120143124_120146453	120144788	Hhatl	0.00535971	0.000649929	-	9	121784016	121792507	1647719	Downstream	121792507	0.593061		Yes	YES	TRUE	TRUE
50118325..50119585	9	50118325	50119585	0.00102153	0.00706803	0.00172072	0.00241252	0	0.00191213	Intergenic	9_50118325_50119585	50118955	Rbm7	0.00884243	0.00191778	-	9	48488709	48495330	1623625	Upstream	48495330	0.641705		Yes	YES	TRUE	TRUE
50118325..50119585	9	50118325	50119585	0.00102153	0.00706803	0.00172072	0.00241252	0	0.00191213	Intergenic	9_50118325_50119585	50118955	Nkapd1	0.0142154	0.00191778	-	9	50605240	50617464	498509	Downstream	50617464	0.559795		Yes	YES	TRUE	TRUE
50118325..50119585	9	50118325	50119585	0.00102153	0.00706803	0.00172072	0.00241252	0	0.00191213	Intergenic	9_50118325_50119585	50118955	Hspb2	0.753776	0.117185	-	9	50751072	50752354	633399	Downstream	50752354	0.884413		Yes	YES	FALSE	TRUE
50118325..50119585	9	50118325	50119585	0.00102153	0.00706803	0.00172072	0.00241252	0	0.00191213	Intergenic	9_50118325_50119585	50118955	Ppp2r1b	0.153196	0.0152307	+	9	50845301	50894229	726346	Downstream	50845301	0.623575		Yes	YES	TRUE	TRUE
50118325..50119585	9	50118325	50119585	0.00102153	0.00706803	0.00172072	0.00241252	0	0.00191213	Intergenic	9_50118325_50119585	50118955	Mir34c			-	9	51103034	51103110	984155	Downstream	51103110	0.558602		Yes	YES	FALSE	TRUE
50118325..50119585	9	50118325	50119585	0.00102153	0.00706803	0.00172072	0.00241252	0	0.00191213	Intergenic	9_50118325_50119585	50118955	Fdx1	0.289708	0.0340354	-	9	51943307	51963533	1844578	Downstream	51963533	0.541781		Yes	YES	TRUE	TRUE
59070994..59071723	9	59070994	59071723	0.0102505	0.00411583	0.00352802	0.00478512	0.00697178	0.0188439	Intergenic	9_59070994_59071723	59071358	Gm7589			-	9	59145674	59146210	74852	Downstream	59146210	0.534467		Yes	YES	FALSE	FALSE
59070994..59071723	9	59070994	59071723	0.0102505	0.00411583	0.00352802	0.00478512	0.00697178	0.0188439	Intergenic	9_59070994_59071723	59071358	Bbs4	0.957251	0.148789	-	9	59321966	59353508	282150	Downstream	59353508	0.66387		Yes	YES	FALSE	FALSE
21635645..21637787	10	21635645	21637787	0.00449234	0	0.0145466	0.00141959	0.00593853	0.002773	Intergenic	10_21635645_21637787	21636716	1700020N01Rik			+	10	21593158	21621776	43558	Upstream	21593158	0.73464		Yes	YES	FALSE	TRUE
21635645..21637787	10	21635645	21637787	0.00449234	0	0.0145466	0.00141959	0.00593853	0.002773	Intergenic	10_21635645_21637787	21636716	Sgk1	4.44822e-05	3.5068e-06	179854110	10	21882184	21999903	245468	Downstream	21882184	0.577871		Yes	YES	TRUE	TRUE
21635645..21637787	10	21635645	21637787	0.00449234	0	0.0145466	0.00141959	0.00593853	0.002773	Intergenic	10_21635645_21637787	21636716	Semp2l2b			-	10	22066309	22068079	431363	Downstream	22068079	0.804573		Yes	YES	FALSE	TRUE
21635645..21637787	10	21635645	21637787	0.00449234	0	0.0145466	0.00141959	0.00593853	0.002773	Intergenic	10_21635645_21637787	21636716	Gm4895			-	10	22153280	22154047	517331	Downstream	22154047	0.776179		Yes	YES	FALSE	TRUE
21635645..21637787	10	21635645	21637787	0.00449234	0	0.0145466	0.00141959	0.00593853	0.002773	Intergenic	10_21635645_21637787	21636716	Tcf21			-	10	22817279	22820128	1183412	Downstream	22820128	0.542229		Yes	YES	FALSE	TRUE
21635645..21637787	10	21635645	21637787	0.00449234	0	0.0145466	0.00141959	0.00593853	0.002773	Intergenic	10_21635645_21637787	21636716	Eya4	1	0.518855	-	10	23104168	23349895	1713179	Downstream	23349895	0.692424		Yes	YES	FALSE	TRUE
21635645..21637787	10	21635645	21637787	0.00449234	0	0.0145466	0.00141959	0.00593853	0.002773	Intergenic	10_21635645_21637787	21636716	AC113497.1			-	10	23166865	23166971	1530255	Downstream	23166971	0.635958		Yes	YES	FALSE	TRUE
21650407..21655338	10	21650407	21655338	0.00301194	0.0020418	0.0116074	0.00834288	0.00391752	0.002821	Intergenic	10_21650407_21655338	21652873	Map3k5	0.512243	0.103496	+	10	19934472	20142753	1718401	Upstream	19934472	0.766694		Yes	YES	FALSE	TRUE
21650407..21655338	10	21650407	21655338	0.00301194	0.0020418	0.0116074	0.00834288	0.00391752	0.002821	Intergenic	10_21650407_21655338	21652873	Map7			+	10	20148471	20281589	1504402	Upstream	20148471	0.624132		Yes	YES	FALSE	TRUE
21650407..21655338	10	21650407	21655338	0.00301194	0.0020418	0.0116074	0.00834288	0.00391752	0.002821	Intergenic	10_21650407_21655338	21652873	Pde7b	0.0178581	0.00155554	-	10	20398004	20725078	927795	Upstream	20725078	0.521537		Yes	YES	TRUE	TRUE
21650407..21655338	10	21650407	21655338	0.00301194	0.0020418	0.0116074	0.00834288	0.00391752	0.002821	Intergenic	10_21650407_21655338	21652873	Hbs1l	0.0341887	0.00288437	+	10	21295979	21368889	356894	Upstream	21295979	0.78804		Yes	YES	TRUE	TRUE
21650407..21655338	10	21650407	21655338	0.00301194	0.0020418	0.0116074	0.00834288	0.00391752	0.002821	Intergenic	10_21650407_21655338	21652873	1700020N01Rik			+	10	21593158	21621776	59715	Upstream	21593158	0.907847		Yes	YES	FALSE	TRUE
21650407..21655338	10	21650407	21655338	0.00301194	0.0020418	0.0116074	0.00834288	0.00391752	0.002821	Intergenic	10_21650407_21655338	21652873	Sgk1	4.44822e-05	3.5068e-06	+	10	21882184	21999903	229311	Downstream	21882184	0.897788		Yes	YES	TRUE	TRUE
21650407..21655338	10	21650407	21655338	0.00301194	0.0020418	0.0116074	0.00834288	0.00391752	0.002821	Intergenic	10_21650407_21655338	21652873	Semp2l2b			-	10	22066309	22068079	415206	Downstream	22068079	0.934655		Yes	YES	FALSE	TRUE
21650407..21655338	10	21650407	21655338	0.00301194	0.0020418	0.0116074	0.00834288	0.00391752	0.002821	Intergenic	10_21650407_21655338	21652873	Gm4895			-	10	22153280	22154047	501174	Downstream	22154047	0.567736		Yes	YES	FALSE	TRUE
21650407..21655338	10	21650407	21655338	0.00301194	0.0020418	0.0116074	0.00834288	0.00391752	0.002821	Intergenic	10_21650407_21655338	21652873	Eya4	1	0.518855	-	10	23104168	23349895	1697022	Downstream	23349895	0.655663		Yes	YES	FALSE	TRUE
59968690..59971798	10	59968690	59971798	0.0505043	0.0517456	0.0605949	0.0599815	0.038471	0.0398109	Intergenic	10_59968690_59971798	59970244	Gcc2	1	0.230892	+	10	58255497	58305599	1714747	Upstream	58255497	0.514253		Yes	YES	FALSE	FALSE
59968690..59971798	10	59968690	59971798	0.0505043	0.0517456	0.0605949	0.0599815	0.038471	0.0398109	Intergenic	10_59968690_59971798	59970244	U6			-	10	58349498	58349604	1620640	Upstream	58349604	0.536559		Yes	YES	FALSE	FALSE
59968690..59971798	10	59968690	59971798	0.0505043	0.0517456	0.0605949	0.0599815	0.038471	0.0398109	Intergenic	10_59968690_59971798	59970244	Ranbp2	0.0512748	0.00902344	+	10	58446852	58494155	1523392	Upstream	58446852	0.684974		Yes	YES	TRUE	FALSE
59968690..59971798	10	59968690	59971798	0.0505043	0.0517456	0.0605949	0.0599815	0.038471	0.0398109	Intergenic	10_59968690_59971798	59970244	Gm17542			-	10	58713606	58718210	1252034	Upstream	58718210	0.547365		Yes	YES	FALSE	FALSE
59968690..59971798	10	59968690	59971798	0.0505043	0.0517456	0.0605949	0.0599815	0.038471	0.0398109	Intergenic	10_59968690_59971798	59970244	P4ha1	0.512243	0.0799431	+	10	59323296	59373304	646948	Upstream	59323296	0.667012		Yes	YES	FALSE	FALSE
59968690..59971798	10	59968690	59971798	0.0505043	0.0517456	0.0605949	0.0599815	0.038471	0.0398109	Intergenic	10_59968690_59971798	59970244	Pla2g12b			+	10	59403660	59421976	566584	Upstream	59403660	0.963813		Yes	YES	FALSE	FALSE
59968690..59971798	10	59968690	59971798	0.0505043	0.0517456	0.0605949	0.0599815	0.038471	0.0398109	Intergenic	10_59968690_59971798	59970244	Micu1	0.0905903	0.0152307	+	10	59702477	59864132	267767	Upstream	59702477	0.509192		Yes	YES	TRUE	FALSE
59968690..59971798	10	59968690	59971798	0.0505043	0.0517456	0.0605949	0.0599815	0.038471	0.0398109	Intergenic	10_59968690_59971798	59970244	Ddit4	0.21252	0.0340354	-	10	59949675	59951770	18474	Upstream	59951770	0.732926		Yes	YES	TRUE	FALSE
59968690..59971798	10	59968690	59971798	0.0505043	0.0517456	0.0605949	0.0599815	0.038471	0.0398109	Intergenic	10_59968690_59971798	59970244	AC155640.1			-	10	60211185	60211251	241007	Downstream	60211251	0.607991		Yes	YES	FALSE	FALSE
59968690..59971798	10	59968690	59971798	0.0505043	0.0517456	0.0605949	0.0599815	0.038471	0.0398109	Intergenic	10_59968690_59971798	59970244	Unc5b	0.388354	0.166855	-	10	60762610	60831581	861337	Downstream	60831581	0.581838		Yes	YES	FALSE	FALSE
59968690..59971798	10	59968690	59971798	0.0505043	0.0517456	0.0605949	0.0599815	0.038471	0.0398109	Intergenic	10_59968690_59971798	59970244	Gm20610			-	10	61046422	61051900	1081656	Downstream	61051900	0.504945		Yes	YES	FALSE	FALSE
59968690..59971798	10	59968690	59971798	0.0505043	0.0517456	0.0605949	0.0599815	0.038471	0.0398109	Intergenic	10_59968690_59971798	59970244	Sgpl1	0.0753123	0.012836	-	10	61098642	61147703	1177459	Downstream	61147703	0.581448		Yes	YES	TRUE	FALSE
59968690..59971798	10	59968690	59971798	0.0505043	0.0517456	0.0605949	0.0599815	0.038471	0.0398109	Intergenic	10_59968690_59971798	59970244	Tysnd1	0.289708	0.0395698	+	10	61695514	61702773	1725270	Downstream	61695514	0.968616		Yes	YES	TRUE	FALSE
59973168..59975609	10	59973168	59975609	0.00330674	0.0135014	0.0132708	0.00982843	0.0123743	0.007226	Intergenic	10_59973168_59975609	59974388	Gm10322			+	10	59616063	59616398	358325	Upstream	59616063	0.600969		Yes	YES	FALSE	TRUE
59973168..59975609	10	59973168	59975609	0.00330674	0.0135014	0.0132708	0.00982843	0.0123743	0.007226	Intergenic	10_59973168_59975609	59974388	Cdh23	0.753776	0.0699158	-	10	60302748	60696490	722102	Downstream	60696490	0.68857		Yes	YES	FALSE	TRUE
59973168..59975609	10	59973168	59975609	0.00330674	0.0135014	0.0132708	0.00982843	0.0123743	0.007226	Intergenic	10_59973168_59975609	59974388	Prf1			+	10	61297836	61304263	1323448	Downstream	61297836	0.853673		Yes	YES	FALSE	TRUE
59973168..59975609	10	59973168	59975609	0.00330674	0.0135014	0.0132708	0.00982843	0.0123743	0.007226	Intergenic	10_59973168_59975609	59974388	Npffr1	1	0.310704	+	10	61595484	61626385	1621096	Downstream	61595484	0.66447		Yes	YES	FALSE	TRUE
114193265..114193859	11	114193265	114193859	0.00331658	0	0	0	0.00449542	0	Intergenic	11_114193265_114193859	114193562	BC006965	0.0018096	0.00025655	-	11	112663927	112781976	1411586	Upstream	112781976	0.802841		Yes	YES	TRUE	TRUE
114193265..114193859	11	114193265	114193859	0.00331658	0	0	0	0.00449542	0	Intergenic	11_114193265_114193859	114193562	Slc39a11	0.153196	0.0180102	-	11	113244853	113650079	543483	Upstream	113650079	0.554716		Yes	YES	TRUE	TRUE
114193265..114193859	11	114193265	114193859	0.00331658	0	0	0	0.00449542	0	Intergenic	11_114193265_114193859	114193562	AL596212.1			+	11	113336553	113336641	857009	Upstream	113336553	0.846135		Yes	YES	FALSE	TRUE
114193265..114193859	11	114193265	114193859	0.00331658	0	0	0	0.00449542	0	Intergenic	11_114193265_114193859	114193562	Cog1	0.0276905	0.00518223	+	11	113649169	113667054	544393	Upstream	113649169	0.721243		Yes	YES	TRUE	TRUE
114193265..114193859	11	114193265	114193859	0.00331658	0	0	0	0.00449542	0	Intergenic	11_114193265_114193859	114193562	Sdk2	1	0.282292	-	11	113776374	114067046	126516	Upstream	114067046	0.50118		Yes	YES	FALSE	TRUE
114193265..114193859	11	114193265	114193859	0.00331658	0	0	0	0.00449542	0	Intergenic	11_114193265_114193859	114193562	Gpr142			+	11	114798924	114806745	605362	Downstream	114798924	0.674602		Yes	YES	FALSE	TRUE
114193265..114193859	11	114193265	114193859	0.00331658	0	0	0	0.00449542	0	Intergenic	11_114193265_114193859	114193562	Cd300lb			-	11	114922781	114934386	740824	Downstream	114934386	0.551375		Yes	YES	FALSE	TRUE
114193265..114193859	11	114193265	114193859	0.00331658	0	0	0	0.00449542	0	Intergenic	11_114193265_114193859	114193562	Cd300ld4			-	11	115020728	115027012	833450	Downstream	115027012	0.987877		Yes	YES	FALSE	TRUE
114193265..114193859	11	114193265	114193859	0.00331658	0	0	0	0.00449542	0	Intergenic	11_114193265_114193859	114193562	Cd300ld3			-	11	115042131	115048409	854847	Downstream	115048409	0.770734		Yes	YES	FALSE	TRUE
114193265..114193859	11	114193265	114193859	0.00331658	0	0	0	0.00449542	0	Intergenic	11_114193265_114193859	114193562	Ict1os			-	11	115406586	115408314	1214752	Downstream	115408314	0.653666		Yes	YES	FALSE	TRUE
114193265..114193859	11	114193265	114193859	0.00331658	0	0	0	0.00449542	0	Intergenic	11_114193265_114193859	114193562	Slc16a5	0.00135339	0.000649929	+	11	115462474	115474398	1268912	Downstream	115462474	0.816649		Yes	YES	TRUE	TRUE
114193265..114193859	11	114193265	114193859	0.00331658	0	0	0	0.00449542	0	Intergenic	11_114193265_114193859	114193562	Tmem94	0.00100396	0.000517919	+	11	115765433	115799366	1571871	Downstream	115765433	0.773129		Yes	YES	TRUE	TRUE
117103789..117104434	11	117103789	117104434	0	0.00215298	0.00566621	0.008111	0.00469637	0	Intergenic	11_117103789_117104434	117104111	Cd300lf			-	11	115116214	115133992	1970119	Upstream	115133992	0.895603		Yes	YES	FALSE	TRUE
117103789..117104434	11	117103789	117104434	0	0.00215298	0.00566621	0.008111	0.00469637	0	Intergenic	11_117103789_117104434	117104111	Tmem104	0.446903	0.0799431	+	11	115187487	115247023	1916624	Upstream	115187487	0.950302		Yes	YES	FALSE	TRUE
117103789..117104434	11	117103789	117104434	0	0.00215298	0.00566621	0.008111	0.00469637	0	Intergenic	11_117103789_117104434	117104111	Cdr2l	0.00100396	0.0003254	+	11	115381916	115396132	1722195	Upstream	115381916	0.854563		Yes	YES	TRUE	TRUE
117103789..117104434	11	117103789	117104434	0	0.00215298	0.00566621	0.008111	0.00469637	0	Intergenic	11_117103789_117104434	117104111	Gga3	0.0018096	0.00101262	-	11	115584255	115604051	1500060	Upstream	115604051	0.580522		Yes	YES	TRUE	TRUE
117103789..117104434	11	117103789	117104434	0	0.00215298	0.00566621	0.008111	0.00469637	0	Intergenic	11_117103789_117104434	117104111	Smim6			+	11	115912017	115913920	1192094	Upstream	115912017	0.924805		Yes	YES	FALSE	TRUE
117103789..117104434	11	117103789	117104434	0	0.00215298	0.00566621	0.008111	0.00469637	0	Intergenic	11_117103789_117104434	117104111	Itgb4	0.248662	0.0395698	+	11	115974709	116008412	1129402	Upstream	115974709	0.758774		Yes	YES	TRUE	TRUE
117103789..117104434	11	117103789	117104434	0	0.00215298	0.00566621	0.008111	0.00469637	0	Intergenic	11_117103789_117104434	117104111	Trim65	0.0419811	0.0075265	-	11	116121846	116131128	972983	Upstream	116131128	0.808903		Yes	YES	TRUE	TRUE
117103789..117104434	11	117103789	117104434	0	0.00215298	0.00566621	0.008111	0.00469637	0	Intergenic	11_117103789_117104434	117104111	Cdk3	0.153196	0.0291767	+	11	116216003	116220287	888108	Upstream	116216003	0.658001		Yes	YES	TRUE	TRUE
117103789..117104434	11	117103789	117104434	0	0.00215298	0.00566621	0.008111	0.00469637	0	Intergenic	11_117103789_117104434	117104111	Aanat	0.00413037	0.00155554	+	11	116586432	116597680	517679	Upstream	116586432	0.540366		Yes	YES	TRUE	TRUE
117103789..117104434	11	117103789	117104434	0	0.00215298	0.00566621	0.008111	0.00469637	0	Intergenic	11_117103789_117104434	117104111	Snord1a			+	11	116674598	116674671	429513	Upstream	116674598	0.510295		Yes	YES	FALSE	TRUE
117103789..117104434	11	117103789	117104434	0	0.00215298	0.00566621	0.008111	0.00469637	0	Intergenic	11_117103789_117104434	117104111	St6galnac2	1	0.373	-	11	116675303	116694868	409243	Upstream	116694868	0.708885		Yes	YES	FALSE	TRUE
117103789..117104434	11	117103789	117104434	0	0.00215298	0.00566621	0.008111	0.00469637	0	Intergenic	11_117103789_117104434	117104111	Jmjd6	0.00073845	0.00015777	-	11	116837432	116843449	260662	Upstream	116843449	0.539333		Yes	YES	TRUE	TRUE
117103789..117104434	11	117103789	117104434	0	0.00215298	0.00566621	0.008111	0.00469637	0	Intergenic	11_117103789_117104434	117104111	Mettl23			+	11	116843278	116854263	260833	Upstream	116843278	0.724165		Yes	YES	FALSE	TRUE
117103789..117104434	11	117103789	117104434	0	0.00215298	0.00566621	0.008111	0.00469637	0	Intergenic	11_117103789_117104434	117104111	Srsf2	0.000197138	9.56429e-05	-	11	116849901	116853094	251017	Upstream	116853094	0.802846		Yes	YES	TRUE	TRUE
117103789..117104434	11	117103789	117104434	0	0.00215298	0.00566621	0.008111	0.00469637	0	Intergenic	11_117103789_117104434	117104111	Mfsd11	0.584856	0.103496	+	11	116852440	116875635	251671	Upstream	116852440	0.663656		Yes	YES	FALSE	TRUE
117103789..117104434	11	117103789	117104434	0	0.00215298	0.00566621	0.008111	0.00469637	0	Intergenic	11_117103789_117104434	117104111	Gm11731			+	11	117058425	117060268	45686	Upstream	117058425	0.650693		Yes	YES	FALSE	TRUE
117103789..117104434	11	117103789	117104434	0	0.00215298	0.00566621	0.008111	0.00469637	0	Intergenic	11_117103789_117104434	117104111	AL627205.1			+	11	117085836	117085912	18275	Upstream	117085836	0.71423		Yes	YES	FALSE	TRUE
117103789..117104434	11	117103789	117104434	0	0.00215298	0.00566621	0.008111	0.00469637	0	Intergenic	11_117103789_117104434	117104111	7SK			+	11	117132490	117132817	28379	Downstream	117132490	0.780221		Yes	YES	FALSE	TRUE
117103789..117104434	11	117103789	117104434	0	0.00215298	0.00566621	0.008111	0.00469637	0	Intergenic	11_117103789_117104434	117104111	Gm16045			-	11	117257649	117263437	159326	Downstream	117263437	0.650819		Yes	YES	FALSE	TRUE
117103789..117104434	11	117103789	117104434	0	0.00215298	0.00566621	0.008111	0.00469637	0	Intergenic	11_117103789_117104434	117104111	AL672228.1			+	11	117553823	117553894	449712	Downstream	117553823	0.698743		Yes	YES	FALSE	TRUE
117103789..117104434	11	117103789	117104434	0	0.00215298	0.00566621	0.008111	0.00469637	0	Intergenic	11_117103789_117104434	117104111	Tnrc6c	0.0419811	0.0075265	+	11	117654289	117763439	550178	Downstream	117654289	0.628138		Yes	YES	TRUE	TRUE
117103789..117104434	11	117103789	117104434	0	0.00215298	0.00566621	0.008111	0.00469637	0	Intergenic	11_117103789_117104434	117104111	6030468B19Rik			+	11	117797660	117807301	693549	Downstream	117797660	0.670994		Yes	YES	FALSE	TRUE
117103789..117104434	11	117103789	117104434	0	0.00215298	0.00566621	0.008111	0.00469637	0	Intergenic	11_117103789_117104434	117104111	Syngr2	0.0112468	0.00101262	+	11	117809668	117814283	705557	Downstream	117809668	0.840336		Yes	YES	TRUE	TRUE
117103789..117104434	11	117103789	117104434	0	0.00215298	0.00566621	0.008111	0.00469637	0	Intergenic	11_117103789_117104434	117104111	Gm20708			+	11	117809668	117839904	705557	Downstream	117809668	0.937903		Yes	YES	FALSE	TRUE
117103789..117104434	11	117103789	117104434	0	0.00215298	0.00566621	0.008111	0.00469637	0	Intergenic	11_117103789_117104434	117104111	Tk1	0.180839	0.0340354	-	11	117815526	117826092	721981	Downstream	117826092	0.797289		Yes	YES	TRUE	TRUE
117103789..117104434	11	117103789	117104434	0	0.00215298	0.00566621	0.008111	0.00469637	0	Intergenic	11_117103789_117104434	117104111	Afmid	0.0341887	0.00625618	+	11	117825924	117839908	721813	Downstream	117825924	0.885005		Yes	YES	TRUE	TRUE
117103789..117104434	11	117103789	117104434	0	0.00215298	0.00566621	0.008111	0.00469637	0	Intergenic	11_117103789_117104434	117104111	Birc5	9.58247e-05	1.41433e-06	+	11	117849251	117855743	745140	Downstream	117849251	0.812195		Yes	YES	TRUE	TRUE
117103789..117104434	11	117103789	117104434	0	0.00215298	0.00566621	0.008111	0.00469637	0	Intergenic	11_117103789_117104434	117104111	Cyth1	0.000388933	0.00015777	-	11	118132019	118248592	1144481	Downstream	118248592	0.924464		Yes	YES	TRUE	TRUE
117103789..117104434	11	117103789	117104434	0	0.00215298	0.00566621	0.008111	0.00469637	0	Intergenic	11_117103789_117104434	117104111	Cep295nl	0.00135339	0.000411257	-	11	118332360	118342500	1238389	Downstream	118342500	0.704909		Yes	YES	TRUE	TRUE
117103789..117104434	11	117103789	117104434	0	0.00215298	0.00566621	0.008111	0.00469637	0	Intergenic	11_117103789_117104434	117104111	Gm11748			-	11	118476470	118479458	1375347	Downstream	118479458	0.534424		Yes	YES	FALSE	TRUE
117103789..117104434	11	117103789	117104434	0	0.00215298	0.00566621	0.008111	0.00469637	0	Intergenic	11_117103789_117104434	117104111	Gm11750			+	11	118791372	118793828	1687261	Downstream	118791372	0.676465		Yes	YES	FALSE	TRUE
117103789..117104434	11	117103789	117104434	0	0.00215298	0.00566621	0.008111	0.00469637	0	Intergenic	11_117103789_117104434	117104111	Gm11749			-	11	118866257	118867220	1763109	Downstream	118867220	0.830381		Yes	YES	FALSE	TRUE
117103789..117104434	11	117103789	117104434	0	0.00215298	0.00566621	0.008111	0.00469637	0	Intergenic	11_117103789_117104434	117104111	Cbx2	0.12919	0.0395698	+	11	119022962	119031270	1918851	Downstream	119022962	0.520315		Yes	YES	TRUE	TRUE
118960486..118961271	11	118960486	118961271	0	0	0	0.0022221	0.00767924	0.00680273	Intergenic	11_118960486_118961271	118960878	Snhg20			+	11	117076790	117078955	1884088	Upstream	117076790	0.638786		Yes	YES	FALSE	FALSE
118960486..118961271	11	118960486	118961271	0	0	0	0.0022221	0.00767924	0.00680273	Intergenic	11_118960486_118961271	118960878	Gm11732			+	11	117426178	117438866	1534700	Upstream	117426178	0.662376		Yes	YES	FALSE	FALSE
118960486..118961271	11	118960486	118961271	0	0	0	0.0022221	0.00767924	0.00680273	Intergenic	11_118960486_118961271	118960878	Gm11733			+	11	117484368	117489014	1476510	Upstream	117484368	0.568608		Yes	YES	FALSE	FALSE
118960486..118961271	11	118960486	118961271	0	0	0	0.0022221	0.00767924	0.00680273	Intergenic	11_118960486_118961271	118960878	2900041M22Rik	0.0753123	0.012836	+	11	117611247	117613857	1349631	Upstream	117611247	0.590024		Yes	YES	TRUE	FALSE
118960486..118961271	11	118960486	118961271	0	0	0	0.0022221	0.00767924	0.00680273	Intergenic	11_118960486_118961271	118960878	Gm11725			+	11	117871250	117887416	1089628	Upstream	117871250	0.643599		Yes	YES	FALSE	FALSE
118960486..118961271	11	118960486	118961271	0	0	0	0.0022221	0.00767924	0.00680273	Intergenic	11_118960486_118961271	118960878	Rbfox3	0.00413037	0.000649929	-	11	118489762	118911597	49281	Upstream	118911597	0.752211		Yes	YES	TRUE	FALSE
118960486..118961271	11	118960486	118961271	0	0	0	0.0022221	0.00767924	0.00680273	Intergenic	11_118960486_118961271	118960878	Gm11754			-	11	119106328	119111425	150547	Downstream	119111425	0.586301		Yes	YES	FALSE	FALSE
118960486..118961271	11	118960486	118961271	0	0	0	0.0022221	0.00767924	0.00680273	Intergenic	11_118960486_118961271	118960878	Gm11753			-	11	119183953	119184516	223638	Downstream	119184516	0.647451		Yes	YES	FALSE	FALSE
118960486..118961271	11	118960486	118961271	0	0	0	0.0022221	0.00767924	0.00680273	Intergenic	11_118960486_118961271	118960878	Rptor	0.289708	0.012836	+	11	119602905	119899576	642027	Downstream	119602905	0.515432		Yes	YES	TRUE	FALSE
118960486..118961271	11	118960486	118961271	0	0	0	0.0022221	0.00767924	0.00680273	Intergenic	11_118960486_118961271	118960878	Gm11766			+	11	119938511	119942074	977633	Downstream	119938511	0.547114		Yes	YES	FALSE	FALSE
118960486..118961271	11	118960486	118961271	0	0	0	0.0022221	0.00767924	0.00680273	Intergenic	11_118960486_118961271	118960878	Gm11772			-	11	120235234	120236122	1275244	Downstream	120236122	0.782529		Yes	YES	FALSE	FALSE
118960486..118961271	11	118960486	118961271	0	0	0	0.0022221	0.00767924	0.00680273	Intergenic	11_118960486_118961271	118960878	Gcgr			+	11	120530699	120538986	1569821	Downstream	120530699	0.737397		Yes	YES	FALSE	FALSE
118960486..118961271	11	118960486	118961271	0	0	0	0.0022221	0.00767924	0.00680273	Intergenic	11_118960486_118961271	118960878	Myadml2	0.00073845	0.00025655	-	11	120646031	120648158	1687280	Downstream	120648158	0.611125		Yes	YES	TRUE	FALSE
118960486..118961271	11	118960486	118961271	0	0	0	0.0022221	0.00767924	0.00680273	Intergenic	11_118960486_118961271	118960878	Myadml2os			+	11	120647670	120657061	1686792	Downstream	120647670	0.640363		Yes	YES	FALSE	FALSE
118960486..118961271	11	118960486	118961271	0	0	0	0.0022221	0.00767924	0.00680273	Intergenic	11_118960486_118961271	118960878	Notum	0.12919	0.0212244	-	11	120653788	120661175	1700297	Downstream	120661175	0.746672		Yes	YES	TRUE	FALSE
118960486..118961271	11	118960486	118961271	0	0	0	0.0022221	0.00767924	0.00680273	Intergenic	11_118960486_118961271	118960878	Notumos			+	11	120659157	120661815	1698279	Downstream	120659157	0.573441		Yes	YES	FALSE	FALSE
118960486..118961271	11	118960486	118961271	0	0	0	0.0022221	0.00767924	0.00680273	Intergenic	11_118960486_118961271	118960878	Lrrc45	0.000388933	0.00015777	+	11	120713925	120721128	1753047	Downstream	120713925	0.59873		Yes	YES	TRUE	FALSE
3481673..3485561	11	3481673	3485561	0.0786315	0.0964784	0.117766	0.145865	0.107864	0.105013	Intergenic	11_3481673_3485561	3483617	Sfi1	0.0112468	0.00288437	-	11	3131850	3193463	290154	Upstream	3193463	0.773354		Yes	YES	TRUE	FALSE
3481673..3485561	11	3481673	3485561	0.0786315	0.0964784	0.117766	0.145865	0.107864	0.105013	Intergenic	11_3481673_3485561	3483617	Gm11399			+	11	3142048	3143363	341569	Upstream	3142048	0.868604		Yes	YES	FALSE	FALSE
3481673..3485561	11	3481673	3485561	0.0786315	0.0964784	0.117766	0.145865	0.107864	0.105013	Intergenic	11_3481673_3485561	3483617	Gm12735			-	11	3193516	3194263	289354	Upstream	3194263	0.78124		Yes	YES	FALSE	FALSE
3481673..3485561	11	3481673	3485561	0.0786315	0.0964784	0.117766	0.145865	0.107864	0.105013	Intergenic	11_3481673_3485561	3483617	Gm11948			-	11	3353573	3354911	128706	Upstream	3354911	0.717025		Yes	YES	FALSE	FALSE
3481673..3485561	11	3481673	3485561	0.0786315	0.0964784	0.117766	0.145865	0.107864	0.105013	Intergenic	11_3481673_3485561	3483617	8430429K09Rik	0.108439	0.0212244	+	11	3452365	3479831	31252	Upstream	3452365	0.77554		Yes	YES	TRUE	FALSE
3481673..3485561	11	3481673	3485561	0.0786315	0.0964784	0.117766	0.145865	0.107864	0.105013	Intergenic	11_3481673_3485561	3483617	Pla2g3	0.248662	0.0249272	+	11	3488284	3499350	4667	Downstream	3488284	0.531366		Yes	YES	TRUE	FALSE
3481673..3485561	11	3481673	3485561	0.0786315	0.0964784	0.117766	0.145865	0.107864	0.105013	Intergenic	11_3481673_3485561	3483617	Smtn	0.0623003	0.0107808	-	11	3517523	3540612	56995	Downstream	3540612	0.822513		Yes	YES	TRUE	FALSE
3481673..3485561	11	3481673	3485561	0.0786315	0.0964784	0.117766	0.145865	0.107864	0.105013	Intergenic	11_3481673_3485561	3483617	Gm11946			+	11	3530157	3536856	46540	Downstream	3530157	0.808247		Yes	YES	FALSE	FALSE
3481673..3485561	11	3481673	3485561	0.0786315	0.0964784	0.117766	0.145865	0.107864	0.105013	Intergenic	11_3481673_3485561	3483617	Gm11947			+	11	3534238	3534907	50621	Downstream	3534238	0.620081		Yes	YES	FALSE	FALSE
3481673..3485561	11	3481673	3485561	0.0786315	0.0964784	0.117766	0.145865	0.107864	0.105013	Intergenic	11_3481673_3485561	3483617	Gal3st1	0.0112468	0.00101262	+	11	3983636	3999326	500019	Downstream	3983636	0.83583		Yes	YES	TRUE	FALSE
3481673..3485561	11	3481673	3485561	0.0786315	0.0964784	0.117766	0.145865	0.107864	0.105013	Intergenic	11_3481673_3485561	3483617	Ascc2	0.180839	0.0340354	+	11	4637747	4685699	1154130	Downstream	4637747	0.662778		Yes	YES	TRUE	FALSE
3481673..3485561	11	3481673	3485561	0.0786315	0.0964784	0.117766	0.145865	0.107864	0.105013	Intergenic	11_3481673_3485561	3483617	Nf2	1	0.601508	-	11	4765845	4849536	1365919	Downstream	4849536	0.66702		Yes	YES	FALSE	FALSE
3481673..3485561	11	3481673	3485561	0.0786315	0.0964784	0.117766	0.145865	0.107864	0.105013	Intergenic	11_3481673_3485561	3483617	SNORD125			+	11	5038211	5038307	1554594	Downstream	5038211	0.833349		Yes	YES	FALSE	FALSE
3481673..3485561	11	3481673	3485561	0.0786315	0.0964784	0.117766	0.145865	0.107864	0.105013	Intergenic	11_3481673_3485561	3483617	Emid1	1	0.148789	-	11	5106265	5152257	1668640	Downstream	5152257	0.590314		Yes	YES	FALSE	FALSE
3481673..3485561	11	3481673	3485561	0.0786315	0.0964784	0.117766	0.145865	0.107864	0.105013	Intergenic	11_3481673_3485561	3483617	Znrf3	1	0.255695	-	11	5276324	5444847	1961230	Downstream	5444847	0.861358		Yes	YES	FALSE	FALSE
88821136..88821452	11	88821136	88821452	0	0	0	0.00909792	0	0.00367199	Intergenic	11_88821136_88821452	88821294	Ypel2	0.00135339	0.000411257	-	11	86936425	86993707	1827587	Upstream	86993707	0.873996		Yes	YES	TRUE	TRUE
88821136..88821452	11	88821136	88821452	0	0	0	0.00909792	0	0.00367199	Intergenic	11_88821136_88821452	88821294	Gdpd1	0.00690725	0.000649929	-	11	87033867	87074062	1747232	Upstream	87074062	0.569653		Yes	YES	TRUE	TRUE
88821136..88821452	11	88821136	88821452	0	0	0	0.00909792	0	0.00367199	Intergenic	11_88821136_88821452	88821294	Gm11479			-	11	87074257	87074958	1746336	Upstream	87074958	0.597757		Yes	YES	FALSE	TRUE
88821136..88821452	11	88821136	88821452	0	0	0	0.00909792	0	0.00367199	Intergenic	11_88821136_88821452	88821294	Prr11	0.850984	0.186521	-	11	87089153	87108708	1712586	Upstream	87108708	0.743509		Yes	YES	FALSE	TRUE
88821136..88821452	11	88821136	88821452	0	0	0	0.00909792	0	0.00367199	Intergenic	11_88821136_88821452	88821294	Ppm1e	1	0.166855	-	11	87226906	87359023	1462271	Upstream	87359023	0.623668		Yes	YES	FALSE	TRUE
88821136..88821452	11	88821136	88821452	0	0	0	0.00909792	0	0.00367199	Intergenic	11_88821136_88821452	88821294	Septin4			+	11	87566653	87569250	1254641	Upstream	87566653	0.676022		Yes	YES	FALSE	TRUE
88821136..88821452	11	88821136	88821452	0	0	0	0.00909792	0	0.00367199	Intergenic	11_88821136_88821452	88821294	Hsf5	9.58247e-05	5.71533e-05	+	11	87617164	87659542	1204130	Upstream	87617164	0.677883		Yes	YES	TRUE	TRUE
88821136..88821452	11	88821136	88821452	0	0	0	0.00909792	0	0.00367199	Intergenic	11_88821136_88821452	88821294	Tspoap1	6.56836e-05	2.60038e-06	+	11	87760541	87785928	1060753	Upstream	87760541	0.674247		Yes	YES	TRUE	TRUE
88821136..88821452	11	88821136	88821452	0	0	0	0.00909792	0	0.00367199	Intergenic	11_88821136_88821452	88821294	Gm11508			-	11	88011991	88048006	773288	Upstream	88048006	0.935628		Yes	YES	FALSE	TRUE
88821136..88821452	11	88821136	88821452	0	0	0	0.00909792	0	0.00367199	Intergenic	11_88821136_88821452	88821294	Srsf1	0.0341887	0.00351877	+	11	88047373	88053755	773921	Upstream	88047373	0.589271		Yes	YES	TRUE	TRUE
88821136..88821452	11	88821136	88821452	0	0	0	0.00909792	0	0.00367199	Intergenic	11_88821136_88821452	88821294	2210416O15Rik	0.0142154	0.00288437	+	11	88098058	88100108	723236	Upstream	88098058	0.847246		Yes	YES	TRUE	TRUE
88821136..88821452	11	88821136	88821452	0	0	0	0.00909792	0	0.00367199	Intergenic	11_88821136_88821452	88821294	Cuedc1	0.0178581	0.00625618	+	11	88099146	88194140	722148	Upstream	88099146	0.880841		Yes	YES	TRUE	TRUE
88821136..88821452	11	88821136	88821452	0	0	0	0.00909792	0	0.00367199	Intergenic	11_88821136_88821452	88821294	Msi2	0.957251	0.0911089	-	11	88339382	88718513	102781	Upstream	88718513	0.896191		Yes	YES	FALSE	TRUE
88821136..88821452	11	88821136	88821452	0	0	0	0.00909792	0	0.00367199	Intergenic	11_88821136_88821452	88821294	Mir378b			+	11	88352773	88352864	468521	Upstream	88352773	0.771821		Yes	YES	FALSE	TRUE
88821136..88821452	11	88821136	88821452	0	0	0	0.00909792	0	0.00367199	Intergenic	11_88821136_88821452	88821294	Gm15893			+	11	88356291	88363947	465003	Upstream	88356291	0.843467		Yes	YES	FALSE	TRUE
88821136..88821452	11	88821136	88821452	0	0	0	0.00909792	0	0.00367199	Intergenic	11_88821136_88821452	88821294	4930556N13Rik			+	11	88851604	88881395	30310	Downstream	88851604	0.67794		Yes	YES	FALSE	TRUE
88821136..88821452	11	88821136	88821452	0	0	0	0.00909792	0	0.00367199	Intergenic	11_88821136_88821452	88821294	Gm11497			-	11	89124456	89126706	305412	Downstream	89126706	0.860285		Yes	YES	FALSE	TRUE
88821136..88821452	11	88821136	88821452	0	0	0	0.00909792	0	0.00367199	Intergenic	11_88821136_88821452	88821294	Gm11494			-	11	90134842	90143624	1322330	Downstream	90143624	0.581002		Yes	YES	FALSE	TRUE
88821136..88821452	11	88821136	88821452	0	0	0	0.00909792	0	0.00367199	Intergenic	11_88821136_88821452	88821294	Stxbp4	0.0623003	0.0529493	-	11	90476492	90638084	1816790	Downstream	90638084	0.773547		Yes	YES	FALSE	TRUE
88821136..88821452	11	88821136	88821452	0	0	0	0.00909792	0	0.00367199	Intergenic	11_88821136_88821452	88821294	Tom1l1	0.957251	0.148789	-	11	90643465	90688366	1867072	Downstream	90688366	0.811277		Yes	YES	FALSE	TRUE
51118348..51119376	12	51118348	51119376	0.00467528	0.00270326	0.00190085	0	0	0	Intergenic	12_51118348_51119376	51118862	Foxg1	0.512243	0.0458498	+	12	49382693	49386867	1736169	Upstream	49382693	0.77293		Yes	YES	TRUE	TRUE
51118348..51119376	12	51118348	51119376	0.00467528	0.00270326	0.00190085	0	0	0	Intergenic	12_51118348_51119376	51118862	3110039M20Rik	1	0.310704	+	12	49385174	49407346	1733688	Upstream	49385174	0.750177		Yes	YES	FALSE	TRUE
51118348..51119376	12	51118348	51119376	0.00467528	0.00270326	0.00190085	0	0	0	Intergenic	12_51118348_51119376	51118862	Coch	0.0341887	0.00902344	+	12	51593341	51605773	474479	Downstream	51593341	0.764012		Yes	YES	TRUE	TRUE
51118348..51119376	12	51118348	51119376	0.00467528	0.00270326	0.00190085	0	0	0	Intergenic	12_51118348_51119376	51118862	Hectd1	1	0.186521	-	12	51743722	51829536	710674	Downstream	51829536	0.738389		Yes	YES	FALSE	TRUE
81834690..81840634	15	81834690	81840634	0.0474099	0.0465574	0.0544489	0.0572544	0.0528129	0.035601	Intergenic	15_81834690_81840634	81837662	Apobec3	1	0.373	+	15	79891659	79915906	1946003	Upstream	79891659	0.623738		Yes	YES	FALSE	TRUE
81834690..81840634	15	81834690	81840634	0.0474099	0.0465574	0.0544489	0.0572544	0.0528129	0.035601	Intergenic	15_81834690_81840634	81837662	Snord83b			-	15	80078498	80078591	1759071	Upstream	80078591	0.893376		Yes	YES	FALSE	TRUE
81834690..81840634	15	81834690	81840634	0.0474099	0.0465574	0.0544489	0.0572544	0.0528129	0.035601	Intergenic	15_81834690_81840634	81837662	snoU83B			-	15	80080251	80080343	1757319	Upstream	80080343	0.684826		Yes	YES	FALSE	TRUE
81834690..81840634	15	81834690	81840634	0.0474099	0.0465574	0.0544489	0.0572544	0.0528129	0.035601	Intergenic	15_81834690_81840634	81837662	Sgsm3	0.0178581	0.00518223	+	15	80977765	81012289	859897	Upstream	80977765	0.632624		Yes	YES	TRUE	TRUE
81834690..81840634	15	81834690	81840634	0.0474099	0.0465574	0.0544489	0.0572544	0.0528129	0.035601	Intergenic	15_81834690_81840634	81837662	Mrtfa	0.153196	0.0249272	-	15	81012281	81190757	646905	Upstream	81190757	0.667882		Yes	YES	TRUE	TRUE
81834690..81840634	15	81834690	81840634	0.0474099	0.0465574	0.0544489	0.0572544	0.0528129	0.035601	Intergenic	15_81834690_81840634	81837662	Xpnpep3	1	0.186521	+	15	81400138	81456807	437524	Upstream	81400138	0.590522		Yes	YES	FALSE	TRUE
81834690..81840634	15	81834690	81840634	0.0474099	0.0465574	0.0544489	0.0572544	0.0528129	0.035601	Intergenic	15_81834690_81840634	81837662	Ep300	0.00535971	0.00125728	+	15	81586214	81652077	251448	Upstream	81586214	0.587355		Yes	YES	TRUE	TRUE
81834690..81840634	15	81834690	81840634	0.0474099	0.0465574	0.0544489	0.0572544	0.0528129	0.035601	Intergenic	15_81834690_81840634	81837662	Ccdc134	0.000197138	9.56429e-05	+	15	82127922	82142200	290260	Downstream	82127922	0.620757		Yes	YES	TRUE	TRUE
81834690..81840634	15	81834690	81840634	0.0474099	0.0465574	0.0544489	0.0572544	0.0528129	0.035601	Intergenic	15_81834690_81840634	81837662	AC105358.1			-	15	82206952	82212815	375153	Downstream	82212815	0.567004		Yes	YES	FALSE	TRUE
81834690..81840634	15	81834690	81840634	0.0474099	0.0465574	0.0544489	0.0572544	0.0528129	0.035601	Intergenic	15_81834690_81840634	81837662	Cyp2d11			-	15	82389154	82394022	556360	Downstream	82394022	0.897854		Yes	YES	FALSE	TRUE
81834690..81840634	15	81834690	81840634	0.0474099	0.0465574	0.0544489	0.0572544	0.0528129	0.035601	Intergenic	15_81834690_81840634	81837662	Cyp2d12			+	15	82555108	82559413	717446	Downstream	82555108	0.520826		Yes	YES	FALSE	TRUE
81834690..81840634	15	81834690	81840634	0.0474099	0.0465574	0.0544489	0.0572544	0.0528129	0.035601	Intergenic	15_81834690_81840634	81837662	Arfgap3	0.0905903	0.0075265	-	15	83299740	83350247	1512585	Downstream	83350247	0.602644		Yes	YES	TRUE	TRUE
85199602..85201391	16	85199602	85201391	0.00967032	0.00245552	0.00265757	0	0.00149429	0.00369028	Intergenic	16_85199602_85201391	85200496	Mrpl39	0.0018096	0.000517919	-	16	84717576	84735742	464754	Upstream	84735742	0.561537		Yes	YES	TRUE	TRUE
85199602..85201391	16	85199602	85201391	0.00967032	0.00245552	0.00265757	0	0.00149429	0.00369028	Intergenic	16_85199602_85201391	85200496	App	0.0419811	0.0075265	-	16	84954440	85173707	26789	Upstream	85173707	0.652501		Yes	YES	TRUE	TRUE
85199602..85201391	16	85199602	85201391	0.00967032	0.00245552	0.00265757	0	0.00149429	0.00369028	Intergenic	16_85199602_85201391	85200496	Adamts1	0.0112468	0.00155554	-	16	85793827	85803113	602617	Downstream	85803113	0.813779		Yes	YES	TRUE	TRUE
53542641..53545178	17	53542641	53545178	0.00434796	0	0.00310794	0.00568172	0.00475641	0.0062955	Intergenic	17_53542641_53545178	53543909	Satb1	0.0753123	0.00518223	-	17	51736187	51833290	1710619	Upstream	51833290	0.750945		Yes	YES	TRUE	TRUE
53542641..53545178	17	53542641	53545178	0.00434796	0	0.00310794	0.00568172	0.00475641	0.0062955	Intergenic	17_53542641_53545178	53543909	Sgo1			-	17	53674786	53689333	145424	Downstream	53689333	0.794561		Yes	YES	FALSE	TRUE
