# Supplementary material for: Dynamic modulation of genomic enhancer elements in the suprachiasmatic nucleus, the site of the mammalian circadian clock
Source: Genome Res. 2023 May;33(5):673–88. doi: 10.1101/gr.277581.122 (PMC10317116; doi:10.1101/gr.277581.122)
Supplement: Supplemental Material [file supp_gr.277581.122_Supplemental_Table_S13.xlsx]

## Sheet: Sheet1
Supplemental Table S13 - List of rhythmic H3K27ac transcribing cyclic eRNA
A) List of rhythmic or differential (ZT3 Vs ZT15) H3K27ac transcribing cyclic eRNA
B) List of rhythmic or differential (ZT7 Vs ZT19) H3K27ac transcribing cyclic eRNA
C) List of rhythmic or differential (ZT11 Vs ZT23) H3K27ac transcribing cyclic eRNA

## Sheet: ZT3VSZT15_INTERGENIC_BIDIR_36
Chr	Start	End	Differential	H3K27ac oscillation	H3K27ac_ECHO/JTK_pvalue		eRNA oscillation	eRNA_ECHO/JTK_pvalue
					ECHO_pvalue	JTK_ADJ.pvalue		ECHO_pvalue	JTK_Adj.pvalue
1	62909100	62910703	ZT3VSZT15	TRUE	0.00539529	0.027207	FALSE
1	134528810	134532029	ZT3VSZT15	TRUE	0.00220837	0.027207	TRUE	0.00625618	0.0341887
1	138448879	138449525	ZT3VSZT15	TRUE	0.00348289	0.0155956	FALSE
2	85251904	85254391	ZT3VSZT15	TRUE	0.000841048	0.00212121	FALSE
2	156189608	156190595	ZT3VSZT15	TRUE	0.00820994	0.0454225	FALSE
2	158343138	158344323	ZT3VSZT15	TRUE	0.0180267	0.113223	FALSE
2	174232639	174234494	ZT3VSZT15	TRUE	0.00820994	0.0155956	TRUE	0.0152307
3	98266269	98268526	ZT3VSZT15	TRUE	0.00220837	0.00851692	TRUE	0.0003254	0.00100396
4	62767234	62768607	ZT3VSZT15	TRUE	0.00820994	0.0454225	FALSE
4	103576987	103578832	ZT3VSZT15	TRUE	0.0260178	0.353312	FALSE
4	122921301	122924187	ZT3VSZT15	FALSE	0.0514505	0.353312	FALSE
5	38168477	38169045	ZT3VSZT15	TRUE	0.00539529	0.027207	FALSE
5	54158924	54159982	ZT3VSZT15	TRUE	0.000841048	0.00212121	FALSE
5	137051185	137052197	ZT3VSZT15	TRUE	0.000841048	0.00212121	FALSE
6	53800511	53803722	ZT3VSZT15	TRUE	0.000505091	0.0155956	FALSE
7	16930083	16935557	ZT3VSZT15	TRUE	0.0260178	0.353312	FALSE
7	74213056	74213740	ZT3VSZT15	TRUE	0.000505091	0.00438993	TRUE		0.00240058
9	48618390	48619728	ZT3VSZT15	TRUE	0.000841048	0.00212121	TRUE	0.00427772
9	123334375	123335717	ZT3VSZT15	TRUE	0.00820994	0.0454225	TRUE	0.0212244
10	57000423	57001898	ZT3VSZT15	TRUE	0.00137524	0.0454225	TRUE		0.0276905
10	68908800	68909654	ZT3VSZT15	TRUE	5.47121e-05	0.000136283	FALSE
11	71814066	71815144	ZT3VSZT15	TRUE	0.00137524	0.00438993	FALSE
11	101478488	101480107	ZT3VSZT15	TRUE	0.00137524	0.0155956	FALSE
11	105530041	105531346	ZT3VSZT15	TRUE	0.000297849	0.000383197	TRUE	0.0075265	0.0419811
12	12827247	12828811	ZT3VSZT15	TRUE	0.00220837	0.00851692	TRUE	0.0180102
12	16869215	16870951	ZT3VSZT15	TRUE	0.00220837	0.027207	FALSE
13	43181740	43184232	ZT3VSZT15	TRUE	0.000505091	0.000944364	FALSE
13	54873587	54875771	ZT3VSZT15	FALSE	0.0514505	0.663955	FALSE
14	49127089	49127650	ZT3VSZT15	TRUE	0.00348289	0.0155956	TRUE	0.00155554	0.00413037
15	43940386	43941037	ZT3VSZT15	TRUE	0.0122732	0.027207	FALSE
15	58705903	58707379	ZT3VSZT15	TRUE	0.00539529	0.027207	TRUE	0.00288437	0.0142154
15	68068817	68074143	ZT3VSZT15	TRUE	0.00539529	0.170207	FALSE
15	87348655	87350834	ZT3VSZT15	TRUE	0.00348289	0.00438993	FALSE
16	31363331	31369049	ZT3VSZT15	TRUE	0.00348289	0.113223	FALSE
18	60901342	60902420	ZT3VSZT15	TRUE	0.00539529	0.027207	TRUE	0.0395698
19	44387537	44390181	ZT3VSZT15	TRUE	0.00137524	0.00438993	FALSE

## Sheet: ZT7VSZT19_INTERGENIC_BIDIR_14
Chr	Start	End	Differential	H3K27ac oscillation	H3K27ac_ECHO/JTK_pvalue		eRNA oscillation	eRNA_ECHO/JTK_pvalue
					ECHO_pvalue	JTK_ADJ.pvalue		ECHO_pvalue	JTK_Adj.pvalue
1	37024459	37025571	ZT7VSZT19	TRUE	0.000841048	0.00212121	FALSE
2	151893310	151894419	ZT7VSZT19	TRUE	0.0180267	0.113223	FALSE
3	69274141	69275093	ZT7VSZT19	FALSE	0.577878	1	FALSE
3	139802268	139804464	ZT7VSZT19	TRUE	0.00820994	0.0454225	TRUE	0.0458498
4	33827893	33828868	ZT7VSZT19	FALSE	0.33013	1	TRUE	0.0180102
4	134998661	134999232	ZT7VSZT19	TRUE	0.00539529	0.027207	FALSE
5	65908754	65910741	ZT7VSZT19	TRUE	0.00348289	0.0155956	TRUE		0.00535971
5	121087968	121090412	ZT7VSZT19	TRUE	0.036904	0.113223	TRUE	0.00012306	0.000278289
7	34605803	34607087	ZT7VSZT19	TRUE	0.000505091	0.00438993	TRUE	0.00125728	0.00535971
11	120357302	120360060	ZT7VSZT19	TRUE	0.0260178	0.170207	FALSE
12	104575541	104576466	ZT7VSZT19	TRUE	0.0260178	0.170207	TRUE	0.0340354
14	76657071	76660266	ZT7VSZT19	TRUE	0.036904	0.248511	FALSE
16	32009725	32010816	ZT7VSZT19	TRUE	0.00820994	0.113223	TRUE	0.00288437	0.0142154
X	11435051	11435879	ZT7VSZT19	TRUE	0.00220837	0.00851692	TRUE	0.0395698

## Sheet: ZT11VSZT23_INTERGENIC_BIDIR_66
Chr	Start	End	Differential	H3K27ac oscillation	H3K27ac_ECHO/JTK_pvalue		eRNA oscillation	eRNA_ECHO/JTK_pvalue
					ECHO_pvalue	JTK_ADJ.pvalue		ECHO_pvalue	JTK_Adj.pvalue
1	20845838	20847521	ZT11VSZT23	TRUE	0.0260178	1	FALSE
1	132852885	132853690	ZT11VSZT23	TRUE	0.00820994	0.0454225	FALSE
1	152792287	152794423	ZT11VSZT23	FALSE	0.676411	1	FALSE
1	156494524	156495017	ZT11VSZT23	TRUE	0.00348289	0.0454225	TRUE		0.00316045
1	179852845	179855375	ZT11VSZT23	TRUE	0.0180267	0.113223	TRUE	0.00235607	0.0223017
1	179875946	179877104	ZT11VSZT23	TRUE	0.00539529	0.027207	FALSE
1	179930265	179932933	ZT11VSZT23	FALSE	0.070516	0.880418	FALSE
1	182662788	182664443	ZT11VSZT23	TRUE	0.0180267	0.248511	FALSE
1	190635292	190636027	ZT11VSZT23	FALSE	0.070516	0.880418	FALSE
2	12896402	12897603	ZT11VSZT23	TRUE	0.00539529	0.170207	FALSE
2	19144050	19148032	ZT11VSZT23	FALSE	0.16416	1	FALSE
2	25476515	25480954	ZT11VSZT23	TRUE	0.036904	0.248511	TRUE	0.0249272
2	85223924	85225083	ZT11VSZT23	TRUE	0.0260178	0.170207	FALSE
3	107852708	107853402	ZT11VSZT23	TRUE	0.0180267	0.113223	TRUE	0.00288437	0.0142154
4	56652876	56655388	ZT11VSZT23	TRUE	0.00539529	0.0729854	FALSE
4	120333108	120333492	ZT11VSZT23	FALSE	0.070516	0.880418	FALSE
4	125317528	125318458	ZT11VSZT23	FALSE	0.070516	0.489949	FALSE
4	127771976	127772834	ZT11VSZT23	FALSE	0.070516	0.489949	FALSE
4	148325496	148325989	ZT11VSZT23	FALSE	0.16416	1	FALSE
5	114537448	114538215	ZT11VSZT23	FALSE	0.210535	1	TRUE	0.0291767
5	141138828	141139541	ZT11VSZT23	TRUE	0.0260178	0.170207	FALSE
6	83778022	83779119	ZT11VSZT23	TRUE	0.00348289	0.0454225	FALSE
6	89268755	89269315	ZT11VSZT23	TRUE	0.036904	0.248511	TRUE	0.00235607	0.0112468
7	48749321	48750094	ZT11VSZT23	TRUE	0.000505091	0.000944364	FALSE
7	105727893	105730611	ZT11VSZT23	TRUE	0.0122732	0.663955	FALSE
7	113149993	113151734	ZT11VSZT23	TRUE	0.00539529	0.027207	FALSE
7	139884003	139884516	ZT11VSZT23	TRUE	0.036904	0.248511	FALSE
8	10811516	10813188	ZT11VSZT23	TRUE	0.00539529	0.027207	TRUE		0.0419811
8	70831971	70834604	ZT11VSZT23	FALSE	0.26572	1	TRUE	0.00125728	0.0223017
8	84649570	84651654	ZT11VSZT23	FALSE	0.26572	1	FALSE
8	119412882	119413357	ZT11VSZT23	TRUE	0.00348289	0.0155956	FALSE
8	124448527	124450625	ZT11VSZT23	FALSE	0.210535	1	FALSE
9	37350555	37352881	ZT11VSZT23	TRUE	0.036904	0.113223	FALSE
9	47386937	47388375	ZT11VSZT23	FALSE	0.26572	1	FALSE
9	50118325	50119585	ZT11VSZT23	TRUE	0.0260178	0.170207	TRUE	0.0458498
9	59070994	59071723	ZT11VSZT23	FALSE	0.26572	1	TRUE		0.0276905
9	120143124	120146453	ZT11VSZT23	TRUE	0.0180267	0.113223	TRUE	0.0003254	0.00100396
10	21626507	21630866	ZT11VSZT23	TRUE	0.00820994	0.0454225	FALSE
10	21635645	21637787	ZT11VSZT23	TRUE	0.00820994	0.0454225	TRUE	0.0212244	0.0341887
10	21650407	21655338	ZT11VSZT23	TRUE	0.00348289	0.0155956	TRUE	0.0075265	0.0419811
10	59964431	59966469	ZT11VSZT23	TRUE	0.00220837	0.00851692	FALSE
10	59968690	59971798	ZT11VSZT23	FALSE	0.210535	1	TRUE	0.000201547	0.00100396
10	59973168	59975609	ZT11VSZT23	TRUE	0.00539529	0.027207	TRUE	0.0340354
11	3481673	3485561	ZT11VSZT23	FALSE	0.33013	1	TRUE	9.56429e-05	0.000197138
11	88821136	88821452	ZT11VSZT23	TRUE	0.036904	0.248511	TRUE	0.0458498
11	101698636	101701905	ZT11VSZT23	FALSE	0.210535	1	FALSE
11	114193265	114193859	ZT11VSZT23	TRUE	0.036904	0.113223	TRUE		0.0341887
11	117103789	117104434	ZT11VSZT23	TRUE	0.00820994	0.0454225	TRUE	0.0249272
11	118960486	118961271	ZT11VSZT23	FALSE	0.0514505	0.170207	TRUE		2.9743e-05
11	119055782	119057256	ZT11VSZT23	FALSE	0.210535	1	FALSE
12	51118348	51119376	ZT11VSZT23	TRUE	0.0260178	0.663955	TRUE	0.00625618	0.0341887
12	86931430	86933609	ZT11VSZT23	TRUE	0.00539529	0.663955	FALSE
12	106196198	106196800	ZT11VSZT23	TRUE	0.00220837	0.00851692	FALSE
13	98970602	98971199	ZT11VSZT23	TRUE	0.000841048	0.00851692	FALSE
14	88226069	88226772	ZT11VSZT23	FALSE	0.070516	0.489949	FALSE
15	59631506	59632550	ZT11VSZT23	FALSE	0.16416	1	FALSE
15	76154362	76156853	ZT11VSZT23	FALSE	0.16416	1	FALSE
15	81834690	81840634	ZT11VSZT23	TRUE	0.00820994	0.0454225	TRUE	0.00518223	0.0419811
15	95608048	95608693	ZT11VSZT23	TRUE	0.0260178	0.663955	FALSE
16	30597203	30597951	ZT11VSZT23	TRUE	0.036904	0.489949	FALSE
16	85199602	85201391	ZT11VSZT23	TRUE	0.0122732	0.170207	TRUE	0.0249272
17	5935786	5936424	ZT11VSZT23	TRUE	0.00539529	0.027207	FALSE
17	53542641	53545178	ZT11VSZT23	TRUE	0.000841048	0.00212121	TRUE	0.0180102
17	84864245	84866756	ZT11VSZT23	FALSE	0.070516	0.489949	FALSE
19	21329269	21329768	ZT11VSZT23	TRUE	0.00348289	0.0155956	FALSE
X	48139090	48139943	ZT11VSZT23	FALSE	0.26572	1	FALSE
